# Supplementary material for: Liver single-nucleus multiome profiling reveals cell-type mechanisms for cardiometabolic traits
Source: Am J Hum Genet. 2025 Dec 2;113(1):133–48. doi: 10.1016/j.ajhg.2025.11.009 (PMC12805840; doi:10.1016/j.ajhg.2025.11.009)
Supplement: Data S1. Tables S1–S16 [file mmc2.xlsx]

## Sheet: S1 donorInfo
Table S1: Donor characteristics. sample_ID is the de-identified ID of the donor, well is the 10X inlet, BMI, body mass index. n_cells are the total number of cells after QC per sample. n_Hepatocytes to n_Bcells describe the number of cells in that cell type per sample. perc_Hepatocytes to perc_Bcells describe the proportion of cells in that cell type per sample. avg_UMIs is the average number of …
sample_id	well	reported_sex	age_in_yr	reported_race	height_m	weight_kg	BMI	n_cells	prop_Hepatocytes	prop_LSEC	prop_Mesenchymal	prop_Kupffer	prop_NKT	prop_Cholangiocytes	prop_Bcells	n_Hepatocytes	n_LSEC	n_Mesenchymal	n_Kupffer	n_NKT	n_Cholangiocytes	n_Bcells	avg_UMIs	avg_genes	avg_peaks	avg_fragments_in_peaks	genetic_similarity	cause_of_death	fibrosis_categorical	fibrosis_status	steatosis_categorical	steatosis_numeric	steatosis_status
381	well3	M	14	W	1.83	54.88	16.39	NA	NA	NA	NA	NA	NA	NA	NA	NA	NA	NA	NA	NA	NA	NA	NA	NA	NA	NA	NA	NA	NA	NA	NA	NA	NA
174	well1	F	23	W	1.65	52.15	19.13	1160	0.847	0.052	0.045	0.016	0.008	0.008	0.025	983	60	52	18	9	9	29	9637	3309	5261	5894	EUR	NA	mild	mild portal fibrosis	None	0	0
331	well1	F	62	W	1.55	63.49	26.45	1752	0.757	0.085	0.06	0.043	0.027	0.02	0.007	1327	149	105	75	48	35	13	9155	3470	4547	5090	EUR	Intercranial bleeding	None	no significant fibrosis	None	0	None
334	well1	M	63	W	1.78	109.75	34.72	660	0.768	0.073	0.055	0.038	0.042	0.021	0.003	507	48	36	25	28	14	2	6848	2869	5812	6649	EUR	Intercranial bleeding	mild	Mild periportal fibrosis	Mild	10	Mild macrovesicular steatosis (10%)
342	well1	M	43	W	1.8	99.77	30.68	2559	0.678	0.12	0.075	0.055	0.03	0.031	0.011	1734	308	193	141	76	80	27	9491	3476	4600	5161	EUR	Head Trauma	None	No significant fibrosis	Moderate	35	Moderate macrovesicular steatosis (35%)
346	well2	M	24	W	1.73	88.89	29.8	1051	0.738	0.097	0.044	0.058	0.03	0.011	0.021	776	102	46	61	32	12	22	10466	3501	4605	5051	EUR	Blunt trauma	None	No significant fibrosis	None	0	None
348	well2	M	43	W	1.73	67.12	22.5	1464	0.71	0.102	0.085	0.042	0.038	0.016	0.005	1040	150	125	62	56	24	7	12640	3906	5219	5907	EUR	Head Trauma	yes	Periportal and perivenular fibrosis with sinusoidal distribution	Mild	15	Mild macrovesicular steatosis (15%)
358	well2	M	53	W	1.73	92.06	30.86	1677	0.71	0.112	0.057	0.041	0.018	0.054	0.007	1191	188	96	69	30	91	12	10747	3718	5518	6342	EUR	ICB/CVA	None	no significant fibrosis	Mild	5	mild macrovesicular steatosis (5%)
360	well2	M	54	W	1.83	94.78	28.34	2401	0.808	0.088	0.042	0.03	0.016	0.009	0.007	1941	212	101	71	38	21	17	5073	2632	4645	5167	EUR	Brain abcess	None	No significant fibrosis	None	0	Rare hepatocytes with macrovesicular steatosis
365	well2	M	28	W	1.75	71.66	23.33	2487	0.723	0.113	0.073	0.045	0.017	0.025	0.004	1799	282	182	111	43	61	9	8939	3491	4570	5088	EUR	Anoxia	None	no significant fibrosis	None	0	None
366	well3	F	60	W	1.68	89.8	31.95	593	0.825	0.046	0.024	0.069	0.02	0.013	0.003	489	27	14	41	12	8	2	10745	3558	3519	3788	EUR	Anoxia	None	No significant fibrosis	Mild	5	Mild macrovesicular steatosis (5%)
369	well3	F	66	W	1.6	70.29	27.45	580	0.836	0.026	0.053	0.033	0.012	0.031	0.009	485	15	31	19	7	18	5	11239	3884	2684	2821	EUR	Intercranial bleeding	NA	NA	Mild	5	Mild macrovesicular steatosis (5%)
374	well3	M	72	W	1.73	80.27	26.91	240	0.417	0.146	0.204	0.112	0.029	0.062	0.029	100	35	49	27	7	15	7	3736	2092	2307	2404	EUR	Intercranial bleeding	None	no significant fibrosis	None	1	Rare hepatocytes with macrovesicular steatosis (<1%)
382	well3	M	56	W	1.78	81.63	25.82	541	0.848	0.022	0.057	0.037	0.013	0.02	0.002	459	12	31	20	7	11	1	8993	3563	3223	3448	EUR	Intercranial bleeding	None	No significant fibrosis	Moderate	50	Moderate macrovesicular steatosis (50%)
436	well4	F	49	W	1.6	99.77	38.96	2534	0.578	0.13	0.07	0.098	0.087	0.022	0.015	1464	330	178	248	220	56	38	5902	2928	3761	4082	EUR	Anoxia/CV	None	No significant fibrosis	None	2	Minimal macrovesicular steatosis (2%)
450	well4	M	40	W	1.75	108.84	35.44	501	0.575	0.162	0.09	0.052	0.06	0.042	0.02	288	81	45	26	30	21	10	7901	3319	4184	4604	EUR	Head Trauma	None	No significant fibrosis	Severe	85	Severe macrovesicular steatosis (85%)
459	well5	F	17	W	1.63	59.86	22.65	2021	0.739	0.081	0.093	0.031	0.016	0.028	0.014	1493	163	187	62	32	56	28	5897	2890	3761	4072	EUR	Head Trauma	None	no significant fibrosis	Severe	70	Marked macrovesicular steatosis (70%)
465	well5	F	61	W	1.78	104.76	33.14	1276	0.784	0.094	0.055	0.039	0.013	0.012	0.004	1000	120	70	50	16	15	5	7578	3246	4097	4471	EUR	Head Trauma	None	No significant fibrosis	None	0	Rare hepatocytes with macrovesicular steatosis
470	well5	F	68	W	1.8	94.78	29.14	3936	0.726	0.072	0.096	0.048	0.011	0.037	0.01	2857	284	376	190	44	146	39	6629	2866	4366	4857	EUR	ICB/CVA	None	no significant fibrosis	Moderate	45	Moderate macrovesicular steatosis (45%)
485	well5	F	50	W	1.65	74.83	27.45	2038	0.773	0.066	0.052	0.062	0.013	0.024	0.011	1576	134	105	126	26	48	23	7271	3037	4299	4714	EUR	Cerebrovascular accident	None	No significant fibrosis	Mild	5	Mild macrovesicular steatosis (5%)
489	well5	M	28	W	1.83	81.63	24.41	3311	0.618	0.12	0.105	0.058	0.047	0.043	0.01	2047	396	347	192	154	141	34	6802	3047	3736	4068	EUR	Stroke	None	no significant fibrosis	Severe	80	Marked macrovesicular steatosis (80%)
618	well6	M	56	W	1.78	79.37	25.11	1526	0.806	0.078	0.047	0.039	0.009	0.012	0.01	1230	119	71	59	13	18	16	7439	3170	4921	5494	EUR	Cerebrovascular accident	None	no significant fibrosis	None	1	Rare hepatocytes with macrovesicular steatosis (<1%)
623	well6	M	13	W	1.57	79.82	32.18	6157	0.65	0.115	0.073	0.072	0.057	0.019	0.014	4004	707	450	442	353	114	87	8598	3475	4780	5342	EUR	Head Trauma	None	No significant fibrosis	Severe	85	Severe macrovesicular steatosis (85%)
627	well6	F	74	W	1.63	59.86	22.65	1433	0.644	0.07	0.073	0.066	0.04	0.055	0.052	923	101	104	95	57	79	74	8788	3540	4352	4845	EUR	Intercranial bleeding	yes	portal and periportal fibrosis	None	0	0
639	well6	M	60	W	1.73	78	26.15	988	0.672	0.111	0.039	0.079	0.057	0.028	0.013	664	110	39	78	56	28	13	9707	3817	5716	6415	EUR	Intercranial bleeding	mild	mild perivenular sinusoidal fibrosis	Mild	10	Mild macrovesicular steatosis (10%)
662	well6	F	35	W	1.68	113.83	40.51	1061	0.66	0.09	0.032	0.121	0.052	0.024	0.023	700	95	34	128	55	25	24	7699	3311	4992	5612	EUR	Subarachnoid hemorrhage	None	No significant fibrosis	Mild	10	Mild macrovesicular steatosis (10%)
724	well7	M	61	W	1.83	91.61	27.39	442	0.498	0.138	0.161	0.075	0.075	0.014	0.041	220	61	71	33	33	6	18	4782	2492	6400	7487	EUR	Anoxia	yes	Portal fibrosis	Mild	5	Mild macrovesicular steatosis (5%)
733	well7	M	49	W	1.85	130.61	37.99	459	0.712	0.113	0.065	0.026	0.037	0.046	0	327	52	30	12	17	21	0	6811	2806	7407	8909	EUR	Cerebrovascular accident	mild	Mild portal fibrosis	Mild	10	Mild macrovesicular steatosis (10%)
751	well7	M	19	W	1.83	90.7	27.12	1068	0.821	0.083	0.035	0.019	0.007	0.034	0.001	877	89	37	20	8	36	1	4443	2417	7499	8859	EUR	Head Trauma	mild	mild periportal	None	0	0
755	well7	F	75	W	1.57	55.78	22.49	2238	0.655	0.102	0.046	0.09	0.067	0.028	0.013	1466	229	102	202	149	62	28	9204	3105	7169	8693	EUR	Cerebrovascular accident	yes	Portal fibrosis with focal periportal fibrosis	None	1	Minimal macrovesicular steatosis (<1%)
767	well8	F	30	W	1.57	99.77	40.23	2304	0.669	0.145	0.025	0.085	0.049	0.007	0.019	1542	334	58	195	114	17	44	5911	2754	3748	4037	EUR	Cerebrovascular accident	yes	Focal periportal fibrosis	Mild	5	Mild macrovesicular steatosis (5%)
783	well8	M	25	W	1.73	68.48	22.96	743	0.419	0.132	0.129	0.14	0.101	0.034	0.046	311	98	96	104	75	25	34	5862	2805	3181	3404	EUR	Head Trauma	yes	focal portal fibrosis	None	1	Minimal macrovesicular steatosis (<1%)
786	well8	M	16	W	1.63	60.77	23	1716	0.568	0.158	0.136	0.078	0.033	0.021	0.006	974	271	234	134	56	36	11	7405	3460	3542	3806	EUR	Head Trauma	None	no significant fibrosis	None	0	None
794	well8	M	16	W	1.91	141.5	38.99	1030	0.795	0.083	0.037	0.033	0.014	0.033	0.006	819	85	38	34	14	34	6	7139	3202	3914	4211	EUR	Head Trauma	mild	Mild portal and periportal fibrosis	None	1	Rare hepatocytes with macrovesicular steatosis (<1%)
741	well7	M	68	W	1.75	68.03	22.15	3038	0.533	0.149	0.115	0.083	0.057	0.047	0.016	1620	452	348	253	172	144	49	6766	2895	5206	6048	ADMX	Anoxia	yes	Focal, minimal periportal fibrosis	Mild	7	Mild macrovesicular steatosis (7%)
151	well1	M	32	B	1.68	66.21	23.56	4199	0.725	0.094	0.078	0.038	0.023	0.034	0.008	3044	396	326	161	97	142	33	5665	3067	3711	4095	AFR	Head Trauma	NA	NA	NA	NA	NA
435	well4	F	58	B	1.68	96.6	34.37	2248	0.611	0.103	0.05	0.092	0.086	0.032	0.026	1374	232	113	207	193	71	58	5788	2861	3118	3358	AFR	Cerebrovascular accident	mild	mild portal and focal perivenular fibrosis	None	2	2
440	well4	M	29	B	1.75	129.71	42.23	2401	0.567	0.14	0.044	0.106	0.096	0.02	0.027	1361	336	105	254	231	49	65	7192	3145	3805	4152	AFR	Intercranial bleeding	None	no significant fibrosis	Mild	15	Mild macrovesicular steatosis (15%)
457	well4	M	13	B	1.68	96.6	34.37	1096	0.365	0.296	0.067	0.167	0.058	0.021	0.026	400	324	73	183	64	23	29	5602	2806	3141	3396	AFR	Subarachnoid hemorrhage	None	no significant fibrosis	None	1	Rare hepatocytes with macrovesicular steatosis (<1%)
791	well8	F	55	B	1.68	74.83	26.63	1469	0.595	0.131	0.057	0.073	0.02	0.05	0.075	874	192	83	107	29	74	110	12824	4042	4149	4533	AFR	Anoxia/CA	yes	periductal fibrosis	None	0	0

## Sheet: S2 snMarkers
Table S2: Liver cell-type marker peaks
snMarker_peakID	snMarker_celltype	snMarker_genome_range
Mpeak100005	Hepatocytes	chr17-29566578-29567381
Mpeak100008	Hepatocytes	chr17-29574593-29575170
Mpeak100254	Hepatocytes	chr17-31567954-31568986
Mpeak10064	Hepatocytes	chr1-84724397-84724940
Mpeak10075	Hepatocytes	chr1-84839337-84840063
Mpeak100751	Hepatocytes	chr17-35979964-35980370
Mpeak100752	Hepatocytes	chr17-35981373-35982372
Mpeak100759	Hepatocytes	chr17-36001885-36002377
Mpeak10076	Hepatocytes	chr1-84847229-84847984
Mpeak100869	Hepatocytes	chr17-37024187-37024846
Mpeak100870	Hepatocytes	chr17-37031449-37032112
Mpeak100874	Hepatocytes	chr17-37067451-37068163
Mpeak100882	Hepatocytes	chr17-37107392-37108003
Mpeak100899	Hepatocytes	chr17-37358432-37359884
Mpeak100909	Hepatocytes	chr17-37406464-37407823
Mpeak100921	Hepatocytes	chr17-37501980-37502521
Mpeak100938	Hepatocytes	chr17-37675332-37677002
Mpeak100943	Hepatocytes	chr17-37707986-37708580
Mpeak101021	Hepatocytes	chr17-38557708-38558716
Mpeak101031	Hepatocytes	chr17-38613970-38614662
Mpeak101076	Hepatocytes	chr17-38871484-38871874
Mpeak101153	Hepatocytes	chr17-39256406-39257046
Mpeak101171	Hepatocytes	chr17-39453467-39454010
Mpeak101219	Hepatocytes	chr17-39702935-39703850
Mpeak101222	Hepatocytes	chr17-39716342-39717420
Mpeak101242	Hepatocytes	chr17-39828196-39828988
Mpeak101252	Hepatocytes	chr17-39922043-39922368
Mpeak101253	Hepatocytes	chr17-39924181-39924603
Mpeak101254	Hepatocytes	chr17-39926495-39928309
Mpeak101259	Hepatocytes	chr17-39943881-39944678
Mpeak101267	Hepatocytes	chr17-39996733-39997257
Mpeak101287	Hepatocytes	chr17-40098043-40098511
Mpeak101289	Hepatocytes	chr17-40100402-40101517
Mpeak101304	Hepatocytes	chr17-40185081-40185754
Mpeak101335	Hepatocytes	chr17-40326146-40326519
Mpeak101338	Hepatocytes	chr17-40331702-40332738
Mpeak101372	Hepatocytes	chr17-40446148-40446402
Mpeak101373	Hepatocytes	chr17-40447125-40447633
Mpeak101374	Hepatocytes	chr17-40448223-40449121
Mpeak101379	Hepatocytes	chr17-40461061-40461554
Mpeak10139	Hepatocytes	chr1-85374115-85374590
Mpeak101407	Hepatocytes	chr17-40548923-40549775
Mpeak10141	Hepatocytes	chr1-85385966-85386707
Mpeak101417	Hepatocytes	chr17-40596153-40596907
Mpeak10153	Hepatocytes	chr1-85460458-85461080
Mpeak101594	Hepatocytes	chr17-41919862-41920330
Mpeak101597	Hepatocytes	chr17-41937949-41938498
Mpeak101609	Hepatocytes	chr17-41989646-41990296
Mpeak101640	Hepatocytes	chr17-42122516-42123368
Mpeak101701	Hepatocytes	chr17-42382409-42382898
Mpeak101702	Hepatocytes	chr17-42387268-42388047
Mpeak101748	Hepatocytes	chr17-42541284-42541740
Mpeak101764	Hepatocytes	chr17-42667454-42668509
Mpeak10177	Hepatocytes	chr1-85628778-85629985
Mpeak101805	Hepatocytes	chr17-42865482-42866033
Mpeak101806	Hepatocytes	chr17-42866695-42867261
Mpeak101809	Hepatocytes	chr17-42886257-42887287
Mpeak101815	Hepatocytes	chr17-42900400-42901060
Mpeak101844	Hepatocytes	chr17-43040574-43041085
Mpeak101845	Hepatocytes	chr17-43068669-43069610
Mpeak101847	Hepatocytes	chr17-43084242-43085047
Mpeak101890	Hepatocytes	chr17-43429400-43429969
Mpeak101893	Hepatocytes	chr17-43444730-43445287
Mpeak101894	Hepatocytes	chr17-43449338-43450180
Mpeak101895	Hepatocytes	chr17-43456686-43457378
Mpeak101899	Hepatocytes	chr17-43465705-43466717
Mpeak101903	Hepatocytes	chr17-43479961-43480342
Mpeak101955	Hepatocytes	chr17-43771408-43772560
Mpeak101988	Hepatocytes	chr17-44001395-44001853
Mpeak101989	Hepatocytes	chr17-44002392-44002764
Mpeak101990	Hepatocytes	chr17-44004267-44005525
Mpeak102013	Hepatocytes	chr17-44097440-44098550
Mpeak102043	Hepatocytes	chr17-44247429-44248094
Mpeak102196	Hepatocytes	chr17-45273497-45274135
Mpeak102200	Hepatocytes	chr17-45284134-45285110
Mpeak10228	Hepatocytes	chr1-86792737-86793585
Mpeak102281	Hepatocytes	chr17-45923524-45924890
Mpeak102286	Hepatocytes	chr17-45942192-45942759
Mpeak102305	Hepatocytes	chr17-46046930-46047533
Mpeak10235	Hepatocytes	chr1-86852586-86853351
Mpeak102353	Hepatocytes	chr17-46771060-46772486
Mpeak102393	Hepatocytes	chr17-46984875-46985366
Mpeak102409	Hepatocytes	chr17-47229700-47230429
Mpeak102430	Hepatocytes	chr17-47316236-47316921
Mpeak102435	Hepatocytes	chr17-47472001-47472548
Mpeak102437	Hepatocytes	chr17-47493213-47493925
Mpeak102522	Hepatocytes	chr17-47948624-47949077
Mpeak102574	Hepatocytes	chr17-48162386-48163495
Mpeak102819	Hepatocytes	chr17-49703947-49704347
Mpeak102897	Hepatocytes	chr17-50101349-50102614
Mpeak102907	Hepatocytes	chr17-50144805-50145220
Mpeak102963	Hepatocytes	chr17-50428747-50429255
Mpeak102969	Hepatocytes	chr17-50458884-50459478
Mpeak102971	Hepatocytes	chr17-50466259-50466925
Mpeak103012	Hepatocytes	chr17-50636040-50636703
Mpeak103022	Hepatocytes	chr17-50663609-50664262
Mpeak103025	Hepatocytes	chr17-50673018-50673758
Mpeak103026	Hepatocytes	chr17-50675481-50676203
Mpeak103030	Hepatocytes	chr17-50684518-50685162
Mpeak103039	Hepatocytes	chr17-50716283-50716781
Mpeak103057	Hepatocytes	chr17-50806289-50806788
Mpeak103058	Hepatocytes	chr17-50806999-50807399
Mpeak103059	Hepatocytes	chr17-50807478-50808019
Mpeak103069	Hepatocytes	chr17-50853125-50853660
Mpeak103084	Hepatocytes	chr17-50909103-50910713
Mpeak103092	Hepatocytes	chr17-50939841-50940500
Mpeak103094	Hepatocytes	chr17-50946880-50947209
Mpeak103106	Hepatocytes	chr17-51024824-51025355
Mpeak103128	Hepatocytes	chr17-51145798-51146595
Mpeak103157	Hepatocytes	chr17-51435097-51436113
Mpeak103161	Hepatocytes	chr17-51559626-51560275
Mpeak103229	Hepatocytes	chr17-54881050-54881946
Mpeak103265	Hepatocytes	chr17-55284090-55284625
Mpeak103269	Hepatocytes	chr17-55295397-55296255
Mpeak103298	Hepatocytes	chr17-55446564-55447257
Mpeak103313	Hepatocytes	chr17-55531120-55531894
Mpeak103323	Hepatocytes	chr17-55583870-55584802
Mpeak103338	Hepatocytes	chr17-55649910-55650630
Mpeak103345	Hepatocytes	chr17-55698960-55699592
Mpeak103355	Hepatocytes	chr17-55732797-55733317
Mpeak103377	Hepatocytes	chr17-55897214-55897795
Mpeak103378	Hepatocytes	chr17-55902846-55903684
Mpeak103457	Hepatocytes	chr17-56912250-56912803
Mpeak103480	Hepatocytes	chr17-57068169-57068629
Mpeak103731	Hepatocytes	chr17-58507007-58507683
Mpeak103734	Hepatocytes	chr17-58517016-58517301
Mpeak103764	Hepatocytes	chr17-58741043-58741691
Mpeak103778	Hepatocytes	chr17-58991587-58992263
Mpeak103779	Hepatocytes	chr17-58992550-58992953
Mpeak103853	Hepatocytes	chr17-59465017-59466078
Mpeak103854	Hepatocytes	chr17-59469843-59470256
Mpeak103887	Hepatocytes	chr17-59750886-59751890
Mpeak10391	Hepatocytes	chr1-88647160-88647642
Mpeak103914	Hepatocytes	chr17-59842528-59844737
Mpeak103915	Hepatocytes	chr17-59845582-59846090
Mpeak103998	Hepatocytes	chr17-60559827-60560695
Mpeak104087	Hepatocytes	chr17-61335850-61336388
Mpeak10412	Hepatocytes	chr1-88892455-88892905
Mpeak10416	Hepatocytes	chr1-88946881-88948121
Mpeak10420	Hepatocytes	chr1-88992315-88993325
Mpeak10427	Hepatocytes	chr1-89045060-89045740
Mpeak104284	Hepatocytes	chr17-63520141-63520883
Mpeak104295	Hepatocytes	chr17-63601819-63602232
Mpeak104403	Hepatocytes	chr17-64092850-64093550
Mpeak104420	Hepatocytes	chr17-64128139-64128665
Mpeak104423	Hepatocytes	chr17-64147212-64147737
Mpeak104431	Hepatocytes	chr17-64178039-64178574
Mpeak104436	Hepatocytes	chr17-64187125-64187762
Mpeak104623	Hepatocytes	chr17-65131887-65132533
Mpeak104635	Hepatocytes	chr17-65193141-65194070
Mpeak104708	Hepatocytes	chr17-66233021-66233393
Mpeak104898	Hepatocytes	chr17-67280109-67280730
Mpeak104991	Hepatocytes	chr17-67779032-67779815
Mpeak10501	Hepatocytes	chr1-89552592-89553588
Mpeak105013	Hepatocytes	chr17-68029396-68029951
Mpeak105046	Hepatocytes	chr17-68265595-68266233
Mpeak105071	Hepatocytes	chr17-68386227-68386797
Mpeak105073	Hepatocytes	chr17-68391457-68392044
Mpeak105118	Hepatocytes	chr17-68567017-68567553
Mpeak105139	Hepatocytes	chr17-68606474-68607155
Mpeak105140	Hepatocytes	chr17-68611810-68613116
Mpeak105166	Hepatocytes	chr17-68790569-68791485
Mpeak105168	Hepatocytes	chr17-68793719-68794480
Mpeak105174	Hepatocytes	chr17-68820558-68821502
Mpeak105177	Hepatocytes	chr17-68824693-68825123
Mpeak105226	Hepatocytes	chr17-69121978-69122684
Mpeak105241	Hepatocytes	chr17-69268465-69269636
Mpeak105383	Hepatocytes	chr17-70855340-70855964
Mpeak105559	Hepatocytes	chr17-73201163-73201792
Mpeak1056	Hepatocytes	chr1-8025743-8027799
Mpeak10564	Hepatocytes	chr1-89871911-89872506
Mpeak105663	Hepatocytes	chr17-73795629-73796094
Mpeak105664	Hepatocytes	chr17-73798064-73798707
Mpeak10567	Hepatocytes	chr1-89887229-89887723
Mpeak105756	Hepatocytes	chr17-74440215-74440523
Mpeak105757	Hepatocytes	chr17-74442637-74443672
Mpeak105762	Hepatocytes	chr17-74453124-74455234
Mpeak105826	Hepatocytes	chr17-74751582-74752153
Mpeak105834	Hepatocytes	chr17-74770686-74771092
Mpeak105893	Hepatocytes	chr17-75033614-75035653
Mpeak105908	Hepatocytes	chr17-75086563-75087130
Mpeak105968	Hepatocytes	chr17-75382985-75383736
Mpeak106001	Hepatocytes	chr17-75504153-75504958
Mpeak106020	Hepatocytes	chr17-75561949-75562294
Mpeak106085	Hepatocytes	chr17-75850992-75851315
Mpeak106101	Hepatocytes	chr17-75940707-75941662
Mpeak106106	Hepatocytes	chr17-75976009-75976496
Mpeak106108	Hepatocytes	chr17-75983495-75983919
Mpeak106112	Hepatocytes	chr17-75996802-75997611
Mpeak106114	Hepatocytes	chr17-75998418-75998825
Mpeak106116	Hepatocytes	chr17-76003180-76003730
Mpeak10615	Hepatocytes	chr1-90779501-90780054
Mpeak106238	Hepatocytes	chr17-76596449-76596957
Mpeak106239	Hepatocytes	chr17-76597035-76597706
Mpeak106369	Hepatocytes	chr17-77285702-77288087
Mpeak106383	Hepatocytes	chr17-77327528-77328078
Mpeak106402	Hepatocytes	chr17-77388426-77388855
Mpeak106450	Hepatocytes	chr17-77489675-77490302
Mpeak106495	Hepatocytes	chr17-77836332-77837154
Mpeak106556	Hepatocytes	chr17-78174220-78175531
Mpeak106563	Hepatocytes	chr17-78187832-78188209
Mpeak106598	Hepatocytes	chr17-78291783-78292870
Mpeak106602	Hepatocytes	chr17-78307809-78308467
Mpeak106621	Hepatocytes	chr17-78355801-78356013
Mpeak106636	Hepatocytes	chr17-78396562-78397334
Mpeak106703	Hepatocytes	chr17-78716869-78718372
Mpeak106714	Hepatocytes	chr17-78747866-78748536
Mpeak1068	Hepatocytes	chr1-8094482-8095281
Mpeak1069	Hepatocytes	chr1-8096127-8097001
Mpeak106903	Hepatocytes	chr17-79836571-79836958
Mpeak106922	Hepatocytes	chr17-79897574-79898210
Mpeak106938	Hepatocytes	chr17-79988086-79988625
Mpeak106939	Hepatocytes	chr17-79990171-79990531
Mpeak106945	Hepatocytes	chr17-80019166-80019726
Mpeak106949	Hepatocytes	chr17-80028061-80028439
Mpeak106950	Hepatocytes	chr17-80029176-80029818
Mpeak107083	Hepatocytes	chr17-80727272-80727798
Mpeak10712	Hepatocytes	chr1-91730750-91731477
Mpeak10714	Hepatocytes	chr1-91735301-91735712
Mpeak107155	Hepatocytes	chr17-81000654-81001546
Mpeak10717	Hepatocytes	chr1-91744983-91745723
Mpeak107180	Hepatocytes	chr17-81065478-81066502
Mpeak107181	Hepatocytes	chr17-81068844-81069490
Mpeak107184	Hepatocytes	chr17-81082468-81083728
Mpeak10719	Hepatocytes	chr1-91749780-91750332
Mpeak107229	Hepatocytes	chr17-81304082-81304576
Mpeak10723	Hepatocytes	chr1-91757746-91758537
Mpeak107236	Hepatocytes	chr17-81328488-81329129
Mpeak10729	Hepatocytes	chr1-91776135-91776829
Mpeak107343	Hepatocytes	chr17-81711715-81712794
Mpeak107344	Hepatocytes	chr17-81713610-81714020
Mpeak107346	Hepatocytes	chr17-81727222-81728275
Mpeak107353	Hepatocytes	chr17-81803868-81805474
Mpeak107362	Hepatocytes	chr17-81865724-81866256
Mpeak107383	Hepatocytes	chr17-81959399-81960728
Mpeak107386	Hepatocytes	chr17-81967491-81968340
Mpeak107389	Hepatocytes	chr17-81978972-81979292
Mpeak107393	Hepatocytes	chr17-81991424-81992550
Mpeak107400	Hepatocytes	chr17-82026050-82026676
Mpeak107403	Hepatocytes	chr17-82037147-82038039
Mpeak107404	Hepatocytes	chr17-82039661-82040306
Mpeak107417	Hepatocytes	chr17-82097900-82099252
Mpeak107418	Hepatocytes	chr17-82101963-82102459
Mpeak107419	Hepatocytes	chr17-82102776-82103215
Mpeak107420	Hepatocytes	chr17-82103932-82104416
Mpeak107424	Hepatocytes	chr17-82112656-82113191
Mpeak107425	Hepatocytes	chr17-82114864-82115297
Mpeak107427	Hepatocytes	chr17-82117692-82118123
Mpeak107457	Hepatocytes	chr17-82239765-82240458
Mpeak107482	Hepatocytes	chr17-82328059-82329078
Mpeak107514	Hepatocytes	chr17-82444268-82445657
Mpeak107520	Hepatocytes	chr17-82483108-82483955
Mpeak107523	Hepatocytes	chr17-82502047-82502712
Mpeak107525	Hepatocytes	chr17-82507707-82508337
Mpeak107569	Hepatocytes	chr17-82738225-82738714
Mpeak107570	Hepatocytes	chr17-82741428-82741815
Mpeak107574	Hepatocytes	chr17-82772004-82772513
Mpeak107747	Hepatocytes	chr18-711558-712124
Mpeak107881	Hepatocytes	chr18-2982556-2983295
Mpeak107884	Hepatocytes	chr18-2986098-2986752
Mpeak107915	Hepatocytes	chr18-3117427-3118503
Mpeak107942	Hepatocytes	chr18-3230320-3231263
Mpeak107944	Hepatocytes	chr18-3233482-3234159
Mpeak107984	Hepatocytes	chr18-3456750-3457102
Mpeak108011	Hepatocytes	chr18-3623751-3624611
Mpeak108146	Hepatocytes	chr18-5998397-5999133
Mpeak108162	Hepatocytes	chr18-6159962-6160644
Mpeak108165	Hepatocytes	chr18-6210604-6211422
Mpeak10817	Hepatocytes	chr1-92715391-92716027
Mpeak108184	Hepatocytes	chr18-6374212-6374789
Mpeak108329	Hepatocytes	chr18-7922092-7922719
Mpeak108346	Hepatocytes	chr18-8116261-8117394
Mpeak108369	Hepatocytes	chr18-8413001-8413949
Mpeak108441	Hepatocytes	chr18-8990297-8991034
Mpeak108452	Hepatocytes	chr18-9067726-9068286
Mpeak10846	Hepatocytes	chr1-92886741-92887479
Mpeak108507	Hepatocytes	chr18-9575521-9575926
Mpeak10869	Hepatocytes	chr1-92960335-92962204
Mpeak108777	Hepatocytes	chr18-11283423-11284146
Mpeak108838	Hepatocytes	chr18-12026846-12027469
Mpeak108935	Hepatocytes	chr18-12821320-12821886
Mpeak108977	Hepatocytes	chr18-13139853-13140446
Mpeak108981	Hepatocytes	chr18-13175748-13176263
Mpeak108983	Hepatocytes	chr18-13179577-13179979
Mpeak109013	Hepatocytes	chr18-13312926-13313747
Mpeak109019	Hepatocytes	chr18-13338284-13338767
Mpeak109039	Hepatocytes	chr18-13418003-13418859
Mpeak109042	Hepatocytes	chr18-13434751-13435326
Mpeak109070	Hepatocytes	chr18-13501861-13502296
Mpeak109072	Hepatocytes	chr18-13512948-13513525
Mpeak10908	Hepatocytes	chr1-93275288-93276338
Mpeak109121	Hepatocytes	chr18-13755924-13756732
Mpeak109146	Hepatocytes	chr18-14457964-14458482
Mpeak109194	Hepatocytes	chr18-21241906-21243024
Mpeak109197	Hepatocytes	chr18-21330008-21330717
Mpeak109209	Hepatocytes	chr18-21550436-21551495
Mpeak109218	Hepatocytes	chr18-21638241-21639124
Mpeak109249	Hepatocytes	chr18-21965673-21966168
Mpeak109250	Hepatocytes	chr18-21968211-21968825
Mpeak109251	Hepatocytes	chr18-21980578-21981234
Mpeak109270	Hepatocytes	chr18-22113243-22113825
Mpeak1093	Hepatocytes	chr1-8189776-8190417
Mpeak109334	Hepatocytes	chr18-22424584-22424928
Mpeak109336	Hepatocytes	chr18-22428575-22429066
Mpeak109347	Hepatocytes	chr18-22489642-22490900
Mpeak109365	Hepatocytes	chr18-22556582-22556958
Mpeak109369	Hepatocytes	chr18-22584692-22585330
Mpeak109386	Hepatocytes	chr18-22684207-22684829
Mpeak109411	Hepatocytes	chr18-22872852-22873642
Mpeak109457	Hepatocytes	chr18-23133959-23134609
Mpeak109460	Hepatocytes	chr18-23141356-23142186
Mpeak109473	Hepatocytes	chr18-23189736-23190356
Mpeak1095	Hepatocytes	chr1-8197655-8198180
Mpeak109535	Hepatocytes	chr18-23460489-23461301
Mpeak109552	Hepatocytes	chr18-23537247-23537846
Mpeak109556	Hepatocytes	chr18-23545218-23545795
Mpeak109598	Hepatocytes	chr18-23859512-23860232
Mpeak109632	Hepatocytes	chr18-24013986-24015613
Mpeak109638	Hepatocytes	chr18-24049087-24049525
Mpeak109639	Hepatocytes	chr18-24050980-24051985
Mpeak109640	Hepatocytes	chr18-24052053-24052466
Mpeak109652	Hepatocytes	chr18-24115086-24115578
Mpeak109663	Hepatocytes	chr18-24195060-24195908
Mpeak109665	Hepatocytes	chr18-24198414-24198905
Mpeak109682	Hepatocytes	chr18-24469900-24470502
Mpeak109752	Hepatocytes	chr18-26089962-26091533
Mpeak10984	Hepatocytes	chr1-93753820-93754793
Mpeak109843	Hepatocytes	chr18-27621096-27621825
Mpeak109894	Hepatocytes	chr18-28183548-28184148
Mpeak109965	Hepatocytes	chr18-31401476-31402465
Mpeak109975	Hepatocytes	chr18-31550857-31551540
Mpeak109986	Hepatocytes	chr18-31591567-31592072
Mpeak110004	Hepatocytes	chr18-31723853-31724775
Mpeak110007	Hepatocytes	chr18-31738519-31739370
Mpeak110015	Hepatocytes	chr18-31792292-31792967
Mpeak110028	Hepatocytes	chr18-31954326-31954780
Mpeak110032	Hepatocytes	chr18-31982934-31983599
Mpeak11007	Hepatocytes	chr1-93908685-93909988
Mpeak11008	Hepatocytes	chr1-93946702-93947514
Mpeak110093	Hepatocytes	chr18-32378542-32379447
Mpeak11010	Hepatocytes	chr1-93963383-93964034
Mpeak11011	Hepatocytes	chr1-93964589-93965586
Mpeak110138	Hepatocytes	chr18-33505361-33506234
Mpeak110140	Hepatocytes	chr18-33577731-33579454
Mpeak110163	Hepatocytes	chr18-34121209-34121848
Mpeak110195	Hepatocytes	chr18-34808198-34808881
Mpeak110201	Hepatocytes	chr18-34928317-34928815
Mpeak110230	Hepatocytes	chr18-35084584-35085100
Mpeak110263	Hepatocytes	chr18-35345227-35345941
Mpeak110285	Hepatocytes	chr18-35481752-35482548
Mpeak110344	Hepatocytes	chr18-36153096-36153675
Mpeak110349	Hepatocytes	chr18-36165377-36165856
Mpeak110350	Hepatocytes	chr18-36176070-36176589
Mpeak110353	Hepatocytes	chr18-36187256-36188667
Mpeak110486	Hepatocytes	chr18-38940495-38941497
Mpeak110525	Hepatocytes	chr18-41703751-41704493
Mpeak11053	Hepatocytes	chr1-94116137-94116867
Mpeak110537	Hepatocytes	chr18-42141380-42141846
Mpeak110541	Hepatocytes	chr18-42171041-42171706
Mpeak11055	Hepatocytes	chr1-94125749-94126436
Mpeak110553	Hepatocytes	chr18-42340390-42340943
Mpeak110588	Hepatocytes	chr18-43238291-43238843
Mpeak110650	Hepatocytes	chr18-44690971-44691695
Mpeak110673	Hepatocytes	chr18-44771605-44772695
Mpeak110694	Hepatocytes	chr18-44852714-44853469
Mpeak110704	Hepatocytes	chr18-44917690-44918464
Mpeak110745	Hepatocytes	chr18-45273950-45274422
Mpeak110748	Hepatocytes	chr18-45322332-45322808
Mpeak110749	Hepatocytes	chr18-45324447-45325122
Mpeak110810	Hepatocytes	chr18-45814641-45815178
Mpeak110816	Hepatocytes	chr18-45838589-45839161
Mpeak110852	Hepatocytes	chr18-46051774-46052572
Mpeak110856	Hepatocytes	chr18-46067374-46067900
Mpeak110870	Hepatocytes	chr18-46192956-46193674
Mpeak110889	Hepatocytes	chr18-46332944-46334369
Mpeak1109	Hepatocytes	chr1-8247721-8248437
Mpeak110904	Hepatocytes	chr18-46418878-46419794
Mpeak110906	Hepatocytes	chr18-46422500-46423097
Mpeak11093	Hepatocytes	chr1-94349844-94350784
Mpeak11094	Hepatocytes	chr1-94355411-94356059
Mpeak111029	Hepatocytes	chr18-48153509-48154464
Mpeak111037	Hepatocytes	chr18-48192500-48193271
Mpeak111096	Hepatocytes	chr18-48573587-48574071
Mpeak111097	Hepatocytes	chr18-48575665-48576653
Mpeak111100	Hepatocytes	chr18-48589873-48591105
Mpeak111114	Hepatocytes	chr18-48674090-48674633
Mpeak111191	Hepatocytes	chr18-48926450-48926949
Mpeak111266	Hepatocytes	chr18-49564335-49564872
Mpeak111280	Hepatocytes	chr18-49625190-49625767
Mpeak111286	Hepatocytes	chr18-49650339-49651504
Mpeak111293	Hepatocytes	chr18-49682205-49683111
Mpeak111304	Hepatocytes	chr18-49730973-49732086
Mpeak111323	Hepatocytes	chr18-49802431-49803103
Mpeak111330	Hepatocytes	chr18-49837589-49838355
Mpeak111353	Hepatocytes	chr18-49993268-49993791
Mpeak111398	Hepatocytes	chr18-50452869-50453704
Mpeak1114	Hepatocytes	chr1-8263232-8263600
Mpeak111408	Hepatocytes	chr18-50527581-50528348
Mpeak111456	Hepatocytes	chr18-50973269-50973695
Mpeak111469	Hepatocytes	chr18-51133663-51134184
Mpeak111493	Hepatocytes	chr18-51907632-51908780
Mpeak111581	Hepatocytes	chr18-54766709-54767535
Mpeak111588	Hepatocytes	chr18-54801358-54801875
Mpeak111715	Hepatocytes	chr18-56028422-56028958
Mpeak111818	Hepatocytes	chr18-57131739-57132319
Mpeak111852	Hepatocytes	chr18-57445858-57446657
Mpeak111884	Hepatocytes	chr18-57712242-57713058
Mpeak111906	Hepatocytes	chr18-57797105-57797560
Mpeak111918	Hepatocytes	chr18-57901685-57902713
Mpeak11193	Hepatocytes	chr1-94949705-94950435
Mpeak111953	Hepatocytes	chr18-58102844-58103919
Mpeak112007	Hepatocytes	chr18-58361998-58363127
Mpeak112011	Hepatocytes	chr18-58399990-58400332
Mpeak112014	Hepatocytes	chr18-58403039-58403397
Mpeak112016	Hepatocytes	chr18-58407287-58408455
Mpeak112017	Hepatocytes	chr18-58408699-58409091
Mpeak112018	Hepatocytes	chr18-58413699-58414691
Mpeak112028	Hepatocytes	chr18-58445507-58446497
Mpeak112029	Hepatocytes	chr18-58451163-58454002
Mpeak112044	Hepatocytes	chr18-58538502-58539025
Mpeak112061	Hepatocytes	chr18-58592263-58593150
Mpeak112063	Hepatocytes	chr18-58601569-58602404
Mpeak112119	Hepatocytes	chr18-58942447-58943122
Mpeak112287	Hepatocytes	chr18-61648704-61649475
Mpeak112292	Hepatocytes	chr18-61690179-61691312
Mpeak112296	Hepatocytes	chr18-61732890-61733245
Mpeak112297	Hepatocytes	chr18-61733465-61734022
Mpeak112298	Hepatocytes	chr18-61735484-61736126
Mpeak1123	Hepatocytes	chr1-8312217-8313487
Mpeak11230	Hepatocytes	chr1-95095698-95096863
Mpeak112329	Hepatocytes	chr18-61898520-61899077
Mpeak11234	Hepatocytes	chr1-95115746-95116126
Mpeak112359	Hepatocytes	chr18-62073621-62074318
Mpeak11236	Hepatocytes	chr1-95121937-95122720
Mpeak11238	Hepatocytes	chr1-95133639-95134165
Mpeak112399	Hepatocytes	chr18-62452195-62452842
Mpeak112411	Hepatocytes	chr18-62522253-62523488
Mpeak112412	Hepatocytes	chr18-62526127-62526380
Mpeak112416	Hepatocytes	chr18-62538884-62540067
Mpeak112474	Hepatocytes	chr18-62874283-62874929
Mpeak112519	Hepatocytes	chr18-63148463-63149401
Mpeak112571	Hepatocytes	chr18-63384267-63384836
Mpeak112600	Hepatocytes	chr18-63681383-63682348
Mpeak112642	Hepatocytes	chr18-64254376-64255073
Mpeak112644	Hepatocytes	chr18-64272040-64272669
Mpeak112648	Hepatocytes	chr18-64287978-64289040
Mpeak112726	Hepatocytes	chr18-67627900-67629108
Mpeak112775	Hepatocytes	chr18-68984199-68984802
Mpeak11278	Hepatocytes	chr1-95941140-95941983
Mpeak112854	Hepatocytes	chr18-70334692-70335368
Mpeak112855	Hepatocytes	chr18-70335824-70336295
Mpeak112861	Hepatocytes	chr18-70376790-70377714
Mpeak112862	Hepatocytes	chr18-70377816-70378215
Mpeak112866	Hepatocytes	chr18-70387009-70387474
Mpeak112870	Hepatocytes	chr18-70429074-70429691
Mpeak112872	Hepatocytes	chr18-70431051-70431605
Mpeak11296	Hepatocytes	chr1-96425318-96425992
Mpeak112960	Hepatocytes	chr18-74217364-74218069
Mpeak112961	Hepatocytes	chr18-74218838-74219418
Mpeak112964	Hepatocytes	chr18-74228930-74229365
Mpeak112965	Hepatocytes	chr18-74229887-74230272
Mpeak112966	Hepatocytes	chr18-74231333-74231732
Mpeak112969	Hepatocytes	chr18-74242356-74243135
Mpeak112970	Hepatocytes	chr18-74249156-74249954
Mpeak112977	Hepatocytes	chr18-74266150-74266596
Mpeak112979	Hepatocytes	chr18-74268191-74269207
Mpeak113017	Hepatocytes	chr18-74480100-74480706
Mpeak113018	Hepatocytes	chr18-74480995-74481521
Mpeak113022	Hepatocytes	chr18-74498800-74499096
Mpeak113030	Hepatocytes	chr18-74516280-74517015
Mpeak113036	Hepatocytes	chr18-74541719-74542629
Mpeak113038	Hepatocytes	chr18-74550834-74551260
Mpeak113065	Hepatocytes	chr18-74796952-74797645
Mpeak11323	Hepatocytes	chr1-97063360-97064027
Mpeak113249	Hepatocytes	chr18-76616396-76616787
Mpeak113250	Hepatocytes	chr18-76619197-76620654
Mpeak113276	Hepatocytes	chr18-76955626-76956219
Mpeak113628	Hepatocytes	chr18-79934241-79935098
Mpeak113629	Hepatocytes	chr18-79936649-79937042
Mpeak113630	Hepatocytes	chr18-79940144-79940770
Mpeak113633	Hepatocytes	chr18-79947967-79948346
Mpeak113642	Hepatocytes	chr18-80033471-80034804
Mpeak113650	Hepatocytes	chr18-80147154-80148576
Mpeak113744	Hepatocytes	chr19-534937-535543
Mpeak113754	Hepatocytes	chr19-574761-575124
Mpeak113771	Hepatocytes	chr19-660758-661308
Mpeak113846	Hepatocytes	chr19-902441-902921
Mpeak113865	Hepatocytes	chr19-980528-980910
Mpeak113869	Hepatocytes	chr19-993275-994173
Mpeak113904	Hepatocytes	chr19-1097822-1098869
Mpeak113919	Hepatocytes	chr19-1154741-1155806
Mpeak113938	Hepatocytes	chr19-1211435-1211984
Mpeak113950	Hepatocytes	chr19-1244909-1245462
Mpeak113961	Hepatocytes	chr19-1283256-1283614
Mpeak113962	Hepatocytes	chr19-1284207-1285046
Mpeak113963	Hepatocytes	chr19-1285734-1286253
Mpeak113967	Hepatocytes	chr19-1304107-1304793
Mpeak113985	Hepatocytes	chr19-1383102-1384129
Mpeak113986	Hepatocytes	chr19-1394402-1396493
Mpeak113987	Hepatocytes	chr19-1400185-1401146
Mpeak113996	Hepatocytes	chr19-1424119-1424764
Mpeak114010	Hepatocytes	chr19-1492561-1493062
Mpeak114072	Hepatocytes	chr19-1833331-1834048
Mpeak114073	Hepatocytes	chr19-1837654-1838168
Mpeak114074	Hepatocytes	chr19-1839659-1840337
Mpeak114085	Hepatocytes	chr19-1870948-1871647
Mpeak114119	Hepatocytes	chr19-2027347-2027799
Mpeak114128	Hepatocytes	chr19-2059567-2060283
Mpeak114148	Hepatocytes	chr19-2135365-2135950
Mpeak11418	Hepatocytes	chr1-99565672-99567049
Mpeak114210	Hepatocytes	chr19-2394385-2395257
Mpeak114211	Hepatocytes	chr19-2395806-2396322
Mpeak114225	Hepatocytes	chr19-2478467-2479701
Mpeak114250	Hepatocytes	chr19-2557395-2558026
Mpeak114255	Hepatocytes	chr19-2576030-2576568
Mpeak114257	Hepatocytes	chr19-2578761-2579740
Mpeak114258	Hepatocytes	chr19-2588071-2588880
Mpeak11426	Hepatocytes	chr1-99645692-99646294
Mpeak114261	Hepatocytes	chr19-2598921-2599755
Mpeak114272	Hepatocytes	chr19-2624545-2624976
Mpeak114274	Hepatocytes	chr19-2627312-2627918
Mpeak114275	Hepatocytes	chr19-2629317-2630219
Mpeak114278	Hepatocytes	chr19-2634271-2635261
Mpeak114279	Hepatocytes	chr19-2636058-2636717
Mpeak11428	Hepatocytes	chr1-99648144-99648472
Mpeak114310	Hepatocytes	chr19-2790338-2791357
Mpeak11435	Hepatocytes	chr1-99672413-99673087
Mpeak114364	Hepatocytes	chr19-3121966-3123547
Mpeak11437	Hepatocytes	chr1-99685511-99686133
Mpeak114396	Hepatocytes	chr19-3293029-3293578
Mpeak114405	Hepatocytes	chr19-3335421-3335951
Mpeak114408	Hepatocytes	chr19-3343546-3344529
Mpeak114411	Hepatocytes	chr19-3358996-3361539
Mpeak114414	Hepatocytes	chr19-3374633-3376149
Mpeak114423	Hepatocytes	chr19-3409333-3410047
Mpeak114424	Hepatocytes	chr19-3411558-3412040
Mpeak114425	Hepatocytes	chr19-3413722-3414347
Mpeak114432	Hepatocytes	chr19-3431724-3432151
Mpeak114440	Hepatocytes	chr19-3467838-3468308
Mpeak114453	Hepatocytes	chr19-3516592-3517247
Mpeak11446	Hepatocytes	chr1-99738855-99739422
Mpeak11447	Hepatocytes	chr1-99748458-99748847
Mpeak114487	Hepatocytes	chr19-3644542-3645322
Mpeak114490	Hepatocytes	chr19-3657954-3658947
Mpeak11452	Hepatocytes	chr1-99765408-99766203
Mpeak114554	Hepatocytes	chr19-3983964-3984440
Mpeak114562	Hepatocytes	chr19-4012236-4012728
Mpeak114599	Hepatocytes	chr19-4147235-4147704
Mpeak114600	Hepatocytes	chr19-4149433-4150111
Mpeak114601	Hepatocytes	chr19-4152539-4153002
Mpeak114602	Hepatocytes	chr19-4153310-4153800
Mpeak114603	Hepatocytes	chr19-4156979-4157653
Mpeak114605	Hepatocytes	chr19-4172732-4173833
Mpeak114607	Hepatocytes	chr19-4180185-4180549
Mpeak114610	Hepatocytes	chr19-4186448-4187139
Mpeak114624	Hepatocytes	chr19-4267678-4269082
Mpeak114628	Hepatocytes	chr19-4284123-4285023
Mpeak114660	Hepatocytes	chr19-4448639-4449751
Mpeak114671	Hepatocytes	chr19-4518273-4519076
Mpeak114677	Hepatocytes	chr19-4534611-4535789
Mpeak114678	Hepatocytes	chr19-4539638-4540587
Mpeak114682	Hepatocytes	chr19-4547110-4547960
Mpeak114699	Hepatocytes	chr19-4596152-4596916
Mpeak114715	Hepatocytes	chr19-4654437-4655390
Mpeak114732	Hepatocytes	chr19-4708707-4709090
Mpeak114735	Hepatocytes	chr19-4715214-4716290
Mpeak114758	Hepatocytes	chr19-4842424-4843116
Mpeak114801	Hepatocytes	chr19-5002093-5002435
Mpeak114814	Hepatocytes	chr19-5054482-5055271
Mpeak114826	Hepatocytes	chr19-5104805-5105438
Mpeak114890	Hepatocytes	chr19-5665904-5666532
Mpeak114899	Hepatocytes	chr19-5773674-5774127
Mpeak114905	Hepatocytes	chr19-5800538-5801171
Mpeak114922	Hepatocytes	chr19-5872227-5872698
Mpeak114946	Hepatocytes	chr19-5961873-5962979
Mpeak115000	Hepatocytes	chr19-6259120-6259874
Mpeak115006	Hepatocytes	chr19-6274722-6275058
Mpeak115058	Hepatocytes	chr19-6669441-6670471
Mpeak115059	Hepatocytes	chr19-6670815-6671428
Mpeak115061	Hepatocytes	chr19-6677783-6679334
Mpeak115068	Hepatocytes	chr19-6694213-6694845
Mpeak115071	Hepatocytes	chr19-6700894-6701709
Mpeak115072	Hepatocytes	chr19-6706264-6707927
Mpeak115074	Hepatocytes	chr19-6713838-6715383
Mpeak115075	Hepatocytes	chr19-6718643-6719545
Mpeak115081	Hepatocytes	chr19-6729592-6729933
Mpeak115082	Hepatocytes	chr19-6730017-6731046
Mpeak115090	Hepatocytes	chr19-6752234-6754060
Mpeak115159	Hepatocytes	chr19-7199804-7200229
Mpeak115171	Hepatocytes	chr19-7253391-7253860
Mpeak115175	Hepatocytes	chr19-7265862-7266447
Mpeak115177	Hepatocytes	chr19-7271868-7272518
Mpeak115230	Hepatocytes	chr19-7520487-7520977
Mpeak11524	Hepatocytes	chr1-100515142-100516217
Mpeak11529	Hepatocytes	chr1-100538807-100540223
Mpeak115300	Hepatocytes	chr19-7897288-7897780
Mpeak115302	Hepatocytes	chr19-7918914-7919197
Mpeak115310	Hepatocytes	chr19-7971814-7972541
Mpeak115324	Hepatocytes	chr19-8022084-8022689
Mpeak115350	Hepatocytes	chr19-8208686-8210126
Mpeak115359	Hepatocytes	chr19-8250748-8251603
Mpeak115381	Hepatocytes	chr19-8368457-8368999
Mpeak115384	Hepatocytes	chr19-8374077-8374693
Mpeak115385	Hepatocytes	chr19-8387878-8388560
Mpeak115395	Hepatocytes	chr19-8421788-8422552
Mpeak115436	Hepatocytes	chr19-8601665-8602259
Mpeak115540	Hepatocytes	chr19-10036623-10038140
Mpeak115543	Hepatocytes	chr19-10066846-10067189
Mpeak115545	Hepatocytes	chr19-10070722-10071623
Mpeak115548	Hepatocytes	chr19-10078789-10079489
Mpeak115551	Hepatocytes	chr19-10090860-10091387
Mpeak115616	Hepatocytes	chr19-10352565-10353701
Mpeak115691	Hepatocytes	chr19-10677762-10678245
Mpeak115734	Hepatocytes	chr19-10878997-10879620
Mpeak115774	Hepatocytes	chr19-11066339-11066752
Mpeak115800	Hepatocytes	chr19-11140218-11140581
Mpeak115825	Hepatocytes	chr19-11235488-11235926
Mpeak115826	Hepatocytes	chr19-11236587-11237128
Mpeak115827	Hepatocytes	chr19-11239315-11239887
Mpeak115836	Hepatocytes	chr19-11265719-11266170
Mpeak115880	Hepatocytes	chr19-11485385-11485874
Mpeak115881	Hepatocytes	chr19-11490755-11491379
Mpeak115902	Hepatocytes	chr19-11623412-11625163
Mpeak115905	Hepatocytes	chr19-11633876-11634550
Mpeak115915	Hepatocytes	chr19-11767696-11768128
Mpeak115949	Hepatocytes	chr19-12293739-12294191
Mpeak115953	Hepatocytes	chr19-12331151-12331620
Mpeak115968	Hepatocytes	chr19-12596922-12597773
Mpeak115994	Hepatocytes	chr19-12733294-12733732
Mpeak116009	Hepatocytes	chr19-12779604-12779901
Mpeak116059	Hepatocytes	chr19-13026479-13026859
Mpeak116085	Hepatocytes	chr19-13128524-13129027
Mpeak116104	Hepatocytes	chr19-13190666-13191558
Mpeak11619	Hepatocytes	chr1-101193663-101194196
Mpeak116304	Hepatocytes	chr19-14519885-14520208
Mpeak116310	Hepatocytes	chr19-14545233-14545860
Mpeak116395	Hepatocytes	chr19-15268174-15268906
Mpeak116427	Hepatocytes	chr19-15357853-15358424
Mpeak116436	Hepatocytes	chr19-15421898-15422284
Mpeak116450	Hepatocytes	chr19-15479220-15480357
Mpeak116452	Hepatocytes	chr19-15498171-15499622
Mpeak116453	Hepatocytes	chr19-15505841-15506668
Mpeak116455	Hepatocytes	chr19-15514632-15515628
Mpeak116458	Hepatocytes	chr19-15540360-15541046
Mpeak116474	Hepatocytes	chr19-15635368-15635814
Mpeak116475	Hepatocytes	chr19-15640342-15641572
Mpeak116477	Hepatocytes	chr19-15643431-15643759
Mpeak116485	Hepatocytes	chr19-15672316-15673696
Mpeak116486	Hepatocytes	chr19-15680762-15681453
Mpeak116500	Hepatocytes	chr19-15869056-15869828
Mpeak116503	Hepatocytes	chr19-15897373-15898344
Mpeak116508	Hepatocytes	chr19-15926432-15926954
Mpeak116509	Hepatocytes	chr19-15934199-15935514
Mpeak116563	Hepatocytes	chr19-16164073-16164980
Mpeak116569	Hepatocytes	chr19-16197184-16198252
Mpeak116571	Hepatocytes	chr19-16199983-16200461
Mpeak116647	Hepatocytes	chr19-16462553-16463192
Mpeak116651	Hepatocytes	chr19-16492865-16493338
Mpeak116666	Hepatocytes	chr19-16576080-16576688
Mpeak116785	Hepatocytes	chr19-17243514-17243812
Mpeak116810	Hepatocytes	chr19-17340563-17341234
Mpeak116960	Hepatocytes	chr19-18109237-18110607
Mpeak116969	Hepatocytes	chr19-18135910-18136617
Mpeak116974	Hepatocytes	chr19-18151891-18152200
Mpeak116998	Hepatocytes	chr19-18274300-18274754
Mpeak117007	Hepatocytes	chr19-18301058-18301507
Mpeak117033	Hepatocytes	chr19-18385649-18386416
Mpeak117034	Hepatocytes	chr19-18386508-18387044
Mpeak117079	Hepatocytes	chr19-18500817-18501191
Mpeak117086	Hepatocytes	chr19-18514785-18515518
Mpeak117090	Hepatocytes	chr19-18537969-18538530
Mpeak117183	Hepatocytes	chr19-19051560-19052546
Mpeak117184	Hepatocytes	chr19-19053589-19054162
Mpeak117191	Hepatocytes	chr19-19097022-19097662
Mpeak117192	Hepatocytes	chr19-19098696-19099157
Mpeak117193	Hepatocytes	chr19-19099361-19099740
Mpeak117194	Hepatocytes	chr19-19101596-19101958
Mpeak117196	Hepatocytes	chr19-19110986-19111572
Mpeak117221	Hepatocytes	chr19-19272831-19273497
Mpeak117222	Hepatocytes	chr19-19274607-19275270
Mpeak117415	Hepatocytes	chr19-23261301-23262194
Mpeak117416	Hepatocytes	chr19-23264010-23264655
Mpeak117436	Hepatocytes	chr19-23882481-23883261
Mpeak117438	Hepatocytes	chr19-23887601-23888195
Mpeak117440	Hepatocytes	chr19-23906501-23907309
Mpeak117441	Hepatocytes	chr19-23908187-23909013
Mpeak117451	Hepatocytes	chr19-23986548-23987213
Mpeak117585	Hepatocytes	chr19-29614762-29615212
Mpeak117597	Hepatocytes	chr19-29676473-29677195
Mpeak117607	Hepatocytes	chr19-29708460-29709416
Mpeak117844	Hepatocytes	chr19-32696755-32697303
Mpeak117854	Hepatocytes	chr19-32869395-32870538
Mpeak117872	Hepatocytes	chr19-33039061-33039587
Mpeak117892	Hepatocytes	chr19-33176377-33177848
Mpeak117906	Hepatocytes	chr19-33240997-33242121
Mpeak117908	Hepatocytes	chr19-33247373-33247839
Mpeak117918	Hepatocytes	chr19-33275891-33276538
Mpeak117925	Hepatocytes	chr19-33292571-33293858
Mpeak117927	Hepatocytes	chr19-33302168-33303309
Mpeak117929	Hepatocytes	chr19-33316361-33317382
Mpeak117931	Hepatocytes	chr19-33325797-33326345
Mpeak117933	Hepatocytes	chr19-33330513-33331323
Mpeak117938	Hepatocytes	chr19-33348299-33349137
Mpeak117939	Hepatocytes	chr19-33349601-33350072
Mpeak117941	Hepatocytes	chr19-33373175-33374375
Mpeak117947	Hepatocytes	chr19-33394297-33394868
Mpeak117950	Hepatocytes	chr19-33400099-33400536
Mpeak117952	Hepatocytes	chr19-33403347-33404013
Mpeak117953	Hepatocytes	chr19-33405513-33405859
Mpeak117954	Hepatocytes	chr19-33405952-33406480
Mpeak117955	Hepatocytes	chr19-33406842-33407224
Mpeak117959	Hepatocytes	chr19-33437777-33438822
Mpeak117965	Hepatocytes	chr19-33499241-33499637
Mpeak117966	Hepatocytes	chr19-33501891-33502404
Mpeak118020	Hepatocytes	chr19-33900567-33901332
Mpeak118060	Hepatocytes	chr19-34306127-34306712
Mpeak118062	Hepatocytes	chr19-34310455-34310999
Mpeak118074	Hepatocytes	chr19-34337704-34338184
Mpeak118081	Hepatocytes	chr19-34370046-34370632
Mpeak118107	Hepatocytes	chr19-34733434-34734712
Mpeak118142	Hepatocytes	chr19-35040726-35041938
Mpeak118143	Hepatocytes	chr19-35042141-35042749
Mpeak118147	Hepatocytes	chr19-35048841-35049502
Mpeak118151	Hepatocytes	chr19-35066726-35067488
Mpeak118155	Hepatocytes	chr19-35080626-35081824
Mpeak118158	Hepatocytes	chr19-35089974-35091159
Mpeak118167	Hepatocytes	chr19-35136901-35137571
Mpeak118177	Hepatocytes	chr19-35170544-35171067
Mpeak118180	Hepatocytes	chr19-35195810-35196570
Mpeak118201	Hepatocytes	chr19-35259489-35260096
Mpeak118203	Hepatocytes	chr19-35269273-35270034
Mpeak118204	Hepatocytes	chr19-35271462-35271948
Mpeak118206	Hepatocytes	chr19-35279971-35280429
Mpeak118207	Hepatocytes	chr19-35281969-35282815
Mpeak118208	Hepatocytes	chr19-35284957-35286572
Mpeak118232	Hepatocytes	chr19-35420094-35420842
Mpeak118269	Hepatocytes	chr19-35661054-35661911
Mpeak118275	Hepatocytes	chr19-35740281-35741203
Mpeak118290	Hepatocytes	chr19-35811680-35813464
Mpeak118582	Hepatocytes	chr19-38680308-38680684
Mpeak118602	Hepatocytes	chr19-38714440-38714898
Mpeak118659	Hepatocytes	chr19-38904583-38905370
Mpeak118668	Hepatocytes	chr19-38975041-38976905
Mpeak118669	Hepatocytes	chr19-38980802-38981421
Mpeak118675	Hepatocytes	chr19-39031022-39032315
Mpeak118713	Hepatocytes	chr19-39248643-39249207
Mpeak118732	Hepatocytes	chr19-39377496-39378439
Mpeak11880	Hepatocytes	chr1-109149847-109150344
Mpeak118826	Hepatocytes	chr19-40225889-40227190
Mpeak118832	Hepatocytes	chr19-40257001-40257593
Mpeak118834	Hepatocytes	chr19-40268277-40268988
Mpeak118836	Hepatocytes	chr19-40280561-40281119
Mpeak118837	Hepatocytes	chr19-40283427-40283782
Mpeak118935	Hepatocytes	chr19-40798054-40798450
Mpeak118938	Hepatocytes	chr19-40804833-40805596
Mpeak118945	Hepatocytes	chr19-40823611-40824681
Mpeak118947	Hepatocytes	chr19-40831648-40832395
Mpeak118951	Hepatocytes	chr19-40849902-40850657
Mpeak118959	Hepatocytes	chr19-40896949-40897710
Mpeak118961	Hepatocytes	chr19-40920857-40921937
Mpeak118962	Hepatocytes	chr19-40923866-40924403
Mpeak118970	Hepatocytes	chr19-40979889-40980872
Mpeak118971	Hepatocytes	chr19-40982516-40983004
Mpeak118972	Hepatocytes	chr19-40989378-40989934
Mpeak118973	Hepatocytes	chr19-40990905-40992048
Mpeak118981	Hepatocytes	chr19-41085733-41086439
Mpeak119047	Hepatocytes	chr19-41431892-41432659
Mpeak11908	Hepatocytes	chr1-109277407-109278066
Mpeak119291	Hepatocytes	chr19-43498902-43499448
Mpeak11939	Hepatocytes	chr1-109425880-109426959
Mpeak119394	Hepatocytes	chr19-44615599-44616257
Mpeak119403	Hepatocytes	chr19-44643592-44644880
Mpeak119421	Hepatocytes	chr19-44691424-44691923
Mpeak119423	Hepatocytes	chr19-44694384-44695200
Mpeak119431	Hepatocytes	chr19-44725044-44725621
Mpeak119433	Hepatocytes	chr19-44726499-44726886
Mpeak119453	Hepatocytes	chr19-44774650-44775035
Mpeak119472	Hepatocytes	chr19-44858983-44859694
Mpeak119481	Hepatocytes	chr19-44905307-44906187
Mpeak119484	Hepatocytes	chr19-44912821-44913269
Mpeak119485	Hepatocytes	chr19-44914465-44915511
Mpeak119486	Hepatocytes	chr19-44924030-44924677
Mpeak119488	Hepatocytes	chr19-44927072-44927459
Mpeak119489	Hepatocytes	chr19-44935678-44936540
Mpeak119490	Hepatocytes	chr19-44939617-44940029
Mpeak119491	Hepatocytes	chr19-44942013-44942496
Mpeak119492	Hepatocytes	chr19-44943761-44944237
Mpeak119493	Hepatocytes	chr19-44945602-44946293
Mpeak119494	Hepatocytes	chr19-44951139-44951868
Mpeak119507	Hepatocytes	chr19-45045562-45046226
Mpeak119509	Hepatocytes	chr19-45048918-45049379
Mpeak119570	Hepatocytes	chr19-45279679-45281178
Mpeak119573	Hepatocytes	chr19-45288819-45289230
Mpeak119574	Hepatocytes	chr19-45290386-45291029
Mpeak119575	Hepatocytes	chr19-45294472-45295117
Mpeak119576	Hepatocytes	chr19-45300294-45301008
Mpeak119672	Hepatocytes	chr19-45720698-45721075
Mpeak119701	Hepatocytes	chr19-45864039-45864590
Mpeak119702	Hepatocytes	chr19-45873735-45874188
Mpeak119703	Hepatocytes	chr19-45876500-45877233
Mpeak119704	Hepatocytes	chr19-45878079-45878625
Mpeak119754	Hepatocytes	chr19-46192993-46193507
Mpeak119784	Hepatocytes	chr19-46355298-46355937
Mpeak119917	Hepatocytes	chr19-46856043-46856868
Mpeak119923	Hepatocytes	chr19-46875612-46876182
Mpeak119926	Hepatocytes	chr19-46890432-46891233
Mpeak119939	Hepatocytes	chr19-46943420-46943950
Mpeak119954	Hepatocytes	chr19-46984475-46985057
Mpeak120016	Hepatocytes	chr19-47289316-47290246
Mpeak120020	Hepatocytes	chr19-47305312-47305935
Mpeak120023	Hepatocytes	chr19-47313146-47313620
Mpeak120041	Hepatocytes	chr19-47376535-47377779
Mpeak120060	Hepatocytes	chr19-47511161-47511474
Mpeak120074	Hepatocytes	chr19-47601462-47602033
Mpeak120078	Hepatocytes	chr19-47609986-47610595
Mpeak120081	Hepatocytes	chr19-47618549-47619201
Mpeak120089	Hepatocytes	chr19-47648036-47649004
Mpeak120090	Hepatocytes	chr19-47660451-47660802
Mpeak120092	Hepatocytes	chr19-47662061-47662499
Mpeak120112	Hepatocytes	chr19-47757010-47757865
Mpeak120128	Hepatocytes	chr19-47868905-47869646
Mpeak120129	Hepatocytes	chr19-47884678-47885380
Mpeak120130	Hepatocytes	chr19-47885985-47886596
Mpeak120132	Hepatocytes	chr19-47891829-47892695
Mpeak120133	Hepatocytes	chr19-47895133-47895772
Mpeak120267	Hepatocytes	chr19-48755242-48756316
Mpeak120270	Hepatocytes	chr19-48769066-48769709
Mpeak120272	Hepatocytes	chr19-48772441-48773068
Mpeak120279	Hepatocytes	chr19-48806665-48807510
Mpeak120280	Hepatocytes	chr19-48807811-48808178
Mpeak120285	Hepatocytes	chr19-48826134-48827071
Mpeak120306	Hepatocytes	chr19-48907582-48908131
Mpeak120322	Hepatocytes	chr19-48963374-48963693
Mpeak120375	Hepatocytes	chr19-49209946-49210899
Mpeak120387	Hepatocytes	chr19-49331621-49332158
Mpeak12045	Hepatocytes	chr1-109904327-109904877
Mpeak120513	Hepatocytes	chr19-49916634-49917934
Mpeak120514	Hepatocytes	chr19-49922933-49923699
Mpeak120515	Hepatocytes	chr19-49923756-49924265
Mpeak120516	Hepatocytes	chr19-49924323-49925020
Mpeak120519	Hepatocytes	chr19-49934436-49935804
Mpeak120570	Hepatocytes	chr19-50234151-50234933
Mpeak120732	Hepatocytes	chr19-51350523-51351205
Mpeak120733	Hepatocytes	chr19-51356176-51356867
Mpeak121022	Hepatocytes	chr19-54203170-54203607
Mpeak121323	Hepatocytes	chr19-56071153-56071711
Mpeak1214	Hepatocytes	chr1-8643428-8644471
Mpeak12145	Hepatocytes	chr1-110433765-110434304
Mpeak12148	Hepatocytes	chr1-110450005-110450659
Mpeak121506	Hepatocytes	chr19-58336139-58337359
Mpeak121510	Hepatocytes	chr19-58353039-58353903
Mpeak121529	Hepatocytes	chr19-58510041-58510813
Mpeak121530	Hepatocytes	chr19-58511689-58512309
Mpeak121547	Hepatocytes	chr2-23329-23767
Mpeak121777	Hepatocytes	chr2-1997241-1997908
Mpeak121889	Hepatocytes	chr2-3379486-3380515
Mpeak121957	Hepatocytes	chr2-3823748-3824391
Mpeak122120	Hepatocytes	chr2-8103003-8103573
Mpeak122122	Hepatocytes	chr2-8118981-8120556
Mpeak122123	Hepatocytes	chr2-8120962-8121359
Mpeak122124	Hepatocytes	chr2-8125667-8126675
Mpeak122128	Hepatocytes	chr2-8138737-8139780
Mpeak122148	Hepatocytes	chr2-8241265-8241666
Mpeak122149	Hepatocytes	chr2-8242620-8243193
Mpeak122151	Hepatocytes	chr2-8249083-8249610
Mpeak122166	Hepatocytes	chr2-8305205-8305860
Mpeak122186	Hepatocytes	chr2-8364479-8365617
Mpeak122210	Hepatocytes	chr2-8440879-8441378
Mpeak122274	Hepatocytes	chr2-8656301-8656676
Mpeak122276	Hepatocytes	chr2-8659020-8659876
Mpeak122283	Hepatocytes	chr2-8680216-8680642
Mpeak122286	Hepatocytes	chr2-8684884-8686077
Mpeak122291	Hepatocytes	chr2-8821228-8821706
Mpeak122370	Hepatocytes	chr2-9335318-9335785
Mpeak122372	Hepatocytes	chr2-9336782-9337373
Mpeak122471	Hepatocytes	chr2-9950921-9952294
Mpeak122487	Hepatocytes	chr2-10006638-10007207
Mpeak122488	Hepatocytes	chr2-10009567-10010578
Mpeak122489	Hepatocytes	chr2-10016600-10017236
Mpeak122491	Hepatocytes	chr2-10019051-10020110
Mpeak122495	Hepatocytes	chr2-10036007-10036959
Mpeak122498	Hepatocytes	chr2-10045601-10045994
Mpeak122553	Hepatocytes	chr2-10301160-10301489
Mpeak122593	Hepatocytes	chr2-10450018-10450407
Mpeak12262	Hepatocytes	chr1-111422657-111423554
Mpeak122651	Hepatocytes	chr2-10830062-10830621
Mpeak122726	Hepatocytes	chr2-11310161-11310636
Mpeak122735	Hepatocytes	chr2-11352783-11353169
Mpeak122737	Hepatocytes	chr2-11357355-11358035
Mpeak12279	Hepatocytes	chr1-111509048-111509672
Mpeak122807	Hepatocytes	chr2-11715917-11717193
Mpeak122809	Hepatocytes	chr2-11726198-11726778
Mpeak122810	Hepatocytes	chr2-11738570-11739409
Mpeak122938	Hepatocytes	chr2-12733818-12734276
Mpeak122984	Hepatocytes	chr2-13135861-13136305
Mpeak123	Hepatocytes	chr1-1332242-1333340
Mpeak123070	Hepatocytes	chr2-15766150-15766856
Mpeak123071	Hepatocytes	chr2-15776301-15777033
Mpeak123072	Hepatocytes	chr2-15781772-15782932
Mpeak123088	Hepatocytes	chr2-15874753-15875680
Mpeak123151	Hepatocytes	chr2-16496690-16497436
Mpeak123152	Hepatocytes	chr2-16506189-16506780
Mpeak123201	Hepatocytes	chr2-16774957-16776013
Mpeak123232	Hepatocytes	chr2-17538608-17539427
Mpeak123251	Hepatocytes	chr2-17763615-17764282
Mpeak123252	Hepatocytes	chr2-17765383-17765843
Mpeak123312	Hepatocytes	chr2-18596964-18597399
Mpeak123318	Hepatocytes	chr2-18611147-18612083
Mpeak123344	Hepatocytes	chr2-18970471-18971212
Mpeak12338	Hepatocytes	chr1-111862490-111863100
Mpeak12345	Hepatocytes	chr1-111887820-111888440
Mpeak123467	Hepatocytes	chr2-20141030-20141875
Mpeak123491	Hepatocytes	chr2-20201096-20201564
Mpeak123496	Hepatocytes	chr2-20208077-20208511
Mpeak123497	Hepatocytes	chr2-20209390-20209731
Mpeak123498	Hepatocytes	chr2-20212487-20213384
Mpeak123499	Hepatocytes	chr2-20213700-20214442
Mpeak123500	Hepatocytes	chr2-20215249-20215648
Mpeak123501	Hepatocytes	chr2-20217591-20217958
Mpeak123504	Hepatocytes	chr2-20225856-20226195
Mpeak123523	Hepatocytes	chr2-20355977-20356464
Mpeak123549	Hepatocytes	chr2-20432687-20433276
Mpeak123562	Hepatocytes	chr2-20474264-20475574
Mpeak123578	Hepatocytes	chr2-20536567-20536986
Mpeak123579	Hepatocytes	chr2-20538009-20538419
Mpeak123580	Hepatocytes	chr2-20538657-20539192
Mpeak123598	Hepatocytes	chr2-20593203-20593894
Mpeak12361	Hepatocytes	chr1-111988825-111991789
Mpeak123620	Hepatocytes	chr2-20666190-20667913
Mpeak123622	Hepatocytes	chr2-20675807-20676762
Mpeak123640	Hepatocytes	chr2-20796215-20796845
Mpeak123658	Hepatocytes	chr2-20997560-20998761
Mpeak123669	Hepatocytes	chr2-21042065-21042442
Mpeak123671	Hepatocytes	chr2-21043659-21044325
Mpeak123674	Hepatocytes	chr2-21052015-21052391
Mpeak123677	Hepatocytes	chr2-21070254-21071111
Mpeak123680	Hepatocytes	chr2-21092306-21092902
Mpeak123682	Hepatocytes	chr2-21096463-21096874
Mpeak123712	Hepatocytes	chr2-21330752-21331431
Mpeak123718	Hepatocytes	chr2-21422793-21423485
Mpeak123746	Hepatocytes	chr2-22055767-22056220
Mpeak123752	Hepatocytes	chr2-22282192-22282653
Mpeak123798	Hepatocytes	chr2-23122694-23123204
Mpeak123799	Hepatocytes	chr2-23127326-23127877
Mpeak123809	Hepatocytes	chr2-23200564-23201197
Mpeak123810	Hepatocytes	chr2-23207850-23208788
Mpeak1239	Hepatocytes	chr1-8741978-8742733
Mpeak123955	Hepatocytes	chr2-24304057-24304531
Mpeak123959	Hepatocytes	chr2-24334090-24334694
Mpeak123961	Hepatocytes	chr2-24339726-24340336
Mpeak124154	Hepatocytes	chr2-25819390-25820160
Mpeak124158	Hepatocytes	chr2-25828710-25830551
Mpeak124286	Hepatocytes	chr2-26721590-26722069
Mpeak124347	Hepatocytes	chr2-27018163-27018542
Mpeak124364	Hepatocytes	chr2-27092835-27093405
Mpeak124365	Hepatocytes	chr2-27093739-27094251
Mpeak124366	Hepatocytes	chr2-27095614-27096032
Mpeak124372	Hepatocytes	chr2-27126277-27126841
Mpeak124379	Hepatocytes	chr2-27171443-27171918
Mpeak124380	Hepatocytes	chr2-27177474-27178425
Mpeak124382	Hepatocytes	chr2-27180385-27181020
Mpeak124387	Hepatocytes	chr2-27194679-27195537
Mpeak124389	Hepatocytes	chr2-27211521-27212765
Mpeak124414	Hepatocytes	chr2-27379676-27380134
Mpeak124425	Hepatocytes	chr2-27494105-27495453
Mpeak124426	Hepatocytes	chr2-27496049-27497199
Mpeak124457	Hepatocytes	chr2-27738436-27738797
Mpeak124533	Hepatocytes	chr2-28333657-28334948
Mpeak124536	Hepatocytes	chr2-28344657-28345230
Mpeak124630	Hepatocytes	chr2-28735946-28736478
Mpeak12467	Hepatocytes	chr1-112988268-112988835
Mpeak12468	Hepatocytes	chr1-112993874-112994654
Mpeak124704	Hepatocytes	chr2-29519125-29519847
Mpeak124933	Hepatocytes	chr2-31547460-31547944
Mpeak124935	Hepatocytes	chr2-31558180-31559283
Mpeak124944	Hepatocytes	chr2-31664863-31665680
Mpeak124948	Hepatocytes	chr2-31704506-31705219
Mpeak124952	Hepatocytes	chr2-31728601-31730067
Mpeak124994	Hepatocytes	chr2-32329084-32329853
Mpeak125055	Hepatocytes	chr2-33001852-33002237
Mpeak125067	Hepatocytes	chr2-33042085-33042727
Mpeak125069	Hepatocytes	chr2-33051587-33052421
Mpeak125071	Hepatocytes	chr2-33069801-33070618
Mpeak125091	Hepatocytes	chr2-33197291-33197978
Mpeak1251	Hepatocytes	chr1-8848656-8849343
Mpeak12510	Hepatocytes	chr1-113434007-113434884
Mpeak125307	Hepatocytes	chr2-36821087-36821700
Mpeak125324	Hepatocytes	chr2-37103487-37104152
Mpeak125434	Hepatocytes	chr2-37918721-37919142
Mpeak125451	Hepatocytes	chr2-38076042-38077759
Mpeak125472	Hepatocytes	chr2-38148406-38149061
Mpeak125478	Hepatocytes	chr2-38170808-38171939
Mpeak125486	Hepatocytes	chr2-38215953-38216488
Mpeak125498	Hepatocytes	chr2-38281086-38281888
Mpeak125515	Hepatocytes	chr2-38408411-38408825
Mpeak125520	Hepatocytes	chr2-38432761-38433513
Mpeak125530	Hepatocytes	chr2-38496948-38497967
Mpeak125565	Hepatocytes	chr2-38685151-38686006
Mpeak125578	Hepatocytes	chr2-38731669-38732237
Mpeak125579	Hepatocytes	chr2-38733407-38733944
Mpeak125580	Hepatocytes	chr2-38735368-38735968
Mpeak125589	Hepatocytes	chr2-38771567-38772165
Mpeak125591	Hepatocytes	chr2-38784314-38785348
Mpeak125594	Hepatocytes	chr2-38794258-38794926
Mpeak125614	Hepatocytes	chr2-39002035-39002641
Mpeak125653	Hepatocytes	chr2-39417141-39417830
Mpeak1257	Hepatocytes	chr1-8871041-8871845
Mpeak125843	Hepatocytes	chr2-41847745-41848500
Mpeak125850	Hepatocytes	chr2-41880510-41881762
Mpeak125852	Hepatocytes	chr2-41894835-41895594
Mpeak125911	Hepatocytes	chr2-42116574-42117180
Mpeak125994	Hepatocytes	chr2-42787420-42788463
Mpeak125995	Hepatocytes	chr2-42792204-42793638
Mpeak125996	Hepatocytes	chr2-42794243-42794790
Mpeak126	Hepatocytes	chr1-1347690-1348236
Mpeak1260	Hepatocytes	chr1-8880034-8880680
Mpeak126039	Hepatocytes	chr2-42960203-42960688
Mpeak126237	Hepatocytes	chr2-43806240-43806981
Mpeak126238	Hepatocytes	chr2-43808316-43809141
Mpeak126241	Hepatocytes	chr2-43824576-43825636
Mpeak126245	Hepatocytes	chr2-43838055-43839384
Mpeak126246	Hepatocytes	chr2-43842152-43842732
Mpeak126247	Hepatocytes	chr2-43844457-43844832
Mpeak126248	Hepatocytes	chr2-43847005-43847555
Mpeak126252	Hepatocytes	chr2-43881374-43882014
Mpeak126262	Hepatocytes	chr2-44060947-44061666
Mpeak126266	Hepatocytes	chr2-44075473-44076002
Mpeak126309	Hepatocytes	chr2-44524512-44525009
Mpeak12635	Hepatocytes	chr1-114588230-114588884
Mpeak126373	Hepatocytes	chr2-45256521-45257714
Mpeak126449	Hepatocytes	chr2-45872061-45872695
Mpeak12645	Hepatocytes	chr1-114720458-114720877
Mpeak126480	Hepatocytes	chr2-45992039-45992841
Mpeak126481	Hepatocytes	chr2-45993475-45994404
Mpeak126550	Hepatocytes	chr2-46229527-46230643
Mpeak126578	Hepatocytes	chr2-46299529-46300057
Mpeak126579	Hepatocytes	chr2-46306305-46306840
Mpeak126580	Hepatocytes	chr2-46307130-46307585
Mpeak126583	Hepatocytes	chr2-46314040-46314446
Mpeak126586	Hepatocytes	chr2-46320099-46320543
Mpeak126588	Hepatocytes	chr2-46326222-46326713
Mpeak126701	Hepatocytes	chr2-46915318-46916469
Mpeak126758	Hepatocytes	chr2-47193155-47193602
Mpeak126765	Hepatocytes	chr2-47211341-47212036
Mpeak126766	Hepatocytes	chr2-47215879-47216234
Mpeak126768	Hepatocytes	chr2-47219156-47219570
Mpeak126772	Hepatocytes	chr2-47230440-47230830
Mpeak126826	Hepatocytes	chr2-47767136-47767646
Mpeak126868	Hepatocytes	chr2-48219632-48220307
Mpeak126870	Hepatocytes	chr2-48221842-48222362
Mpeak126892	Hepatocytes	chr2-48346002-48346682
Mpeak127055	Hepatocytes	chr2-53498171-53498665
Mpeak127073	Hepatocytes	chr2-53850999-53851579
Mpeak127106	Hepatocytes	chr2-54143588-54144219
Mpeak127159	Hepatocytes	chr2-54532435-54532929
Mpeak127166	Hepatocytes	chr2-54555312-54555799
Mpeak127212	Hepatocytes	chr2-54669617-54670365
Mpeak127233	Hepatocytes	chr2-54901232-54901882
Mpeak127235	Hepatocytes	chr2-54904733-54905284
Mpeak127311	Hepatocytes	chr2-55615528-55615912
Mpeak127355	Hepatocytes	chr2-56474693-56475249
Mpeak127362	Hepatocytes	chr2-56768934-56769417
Mpeak127458	Hepatocytes	chr2-60316202-60316900
Mpeak127586	Hepatocytes	chr2-61356198-61356932
Mpeak127610	Hepatocytes	chr2-61629658-61630158
Mpeak127621	Hepatocytes	chr2-61707863-61708396
Mpeak127674	Hepatocytes	chr2-62292112-62292552
Mpeak127699	Hepatocytes	chr2-62461702-62462193
Mpeak127702	Hepatocytes	chr2-62467020-62468390
Mpeak127715	Hepatocytes	chr2-62569869-62570807
Mpeak127726	Hepatocytes	chr2-62653717-62654676
Mpeak127734	Hepatocytes	chr2-62698596-62699117
Mpeak127779	Hepatocytes	chr2-63697181-63697991
Mpeak12778	Hepatocytes	chr1-116109613-116110190
Mpeak127786	Hepatocytes	chr2-63730575-63731328
Mpeak127805	Hepatocytes	chr2-63840457-63842038
Mpeak12782	Hepatocytes	chr1-116122855-116123497
Mpeak127830	Hepatocytes	chr2-64024389-64024968
Mpeak127847	Hepatocytes	chr2-64157737-64158266
Mpeak12787	Hepatocytes	chr1-116153009-116153565
Mpeak127904	Hepatocytes	chr2-64406393-64406738
Mpeak127960	Hepatocytes	chr2-64688517-64689479
Mpeak128016	Hepatocytes	chr2-64922566-64923670
Mpeak128020	Hepatocytes	chr2-64937563-64938538
Mpeak128021	Hepatocytes	chr2-64943615-64944452
Mpeak12803	Hepatocytes	chr1-116273143-116273918
Mpeak12805	Hepatocytes	chr1-116289027-116289687
Mpeak128068	Hepatocytes	chr2-65170527-65171182
Mpeak128091	Hepatocytes	chr2-65373283-65373958
Mpeak128099	Hepatocytes	chr2-65396180-65396957
Mpeak128101	Hepatocytes	chr2-65402274-65403257
Mpeak12818	Hepatocytes	chr1-116333730-116334616
Mpeak12824	Hepatocytes	chr1-116376300-116376781
Mpeak128339	Hepatocytes	chr2-68427019-68427638
Mpeak128340	Hepatocytes	chr2-68431282-68431909
Mpeak128360	Hepatocytes	chr2-68594689-68595502
Mpeak128435	Hepatocytes	chr2-68946097-68946567
Mpeak128438	Hepatocytes	chr2-68986880-68987635
Mpeak128630	Hepatocytes	chr2-70068989-70069501
Mpeak128639	Hepatocytes	chr2-70098004-70098606
Mpeak128657	Hepatocytes	chr2-70188464-70188852
Mpeak128669	Hepatocytes	chr2-70269493-70270030
Mpeak128781	Hepatocytes	chr2-71129624-71130870
Mpeak128787	Hepatocytes	chr2-71173038-71173651
Mpeak12881	Hepatocytes	chr1-116648298-116648736
Mpeak128813	Hepatocytes	chr2-71428492-71429310
Mpeak128819	Hepatocytes	chr2-71453369-71454041
Mpeak128821	Hepatocytes	chr2-71456204-71456584
Mpeak128828	Hepatocytes	chr2-71477160-71477827
Mpeak128846	Hepatocytes	chr2-71555721-71556401
Mpeak128904	Hepatocytes	chr2-71934491-71935122
Mpeak128906	Hepatocytes	chr2-71940070-71940613
Mpeak128909	Hepatocytes	chr2-71948702-71949251
Mpeak128915	Hepatocytes	chr2-72077492-72078262
Mpeak128992	Hepatocytes	chr2-72982214-72982657
Mpeak128995	Hepatocytes	chr2-72985811-72986647
Mpeak129000	Hepatocytes	chr2-73000996-73001672
Mpeak129005	Hepatocytes	chr2-73031652-73032753
Mpeak129006	Hepatocytes	chr2-73033655-73034340
Mpeak129155	Hepatocytes	chr2-74382965-74383738
Mpeak129164	Hepatocytes	chr2-74429513-74430821
Mpeak129166	Hepatocytes	chr2-74441672-74442601
Mpeak129167	Hepatocytes	chr2-74444179-74444527
Mpeak129175	Hepatocytes	chr2-74488868-74489495
Mpeak129176	Hepatocytes	chr2-74491861-74492536
Mpeak129179	Hepatocytes	chr2-74502251-74502712
Mpeak129279	Hepatocytes	chr2-75480901-75481790
Mpeak129286	Hepatocytes	chr2-75516396-75516840
Mpeak129287	Hepatocytes	chr2-75518581-75519228
Mpeak129288	Hepatocytes	chr2-75521519-75521847
Mpeak129289	Hepatocytes	chr2-75522544-75522984
Mpeak129292	Hepatocytes	chr2-75560101-75561335
Mpeak129294	Hepatocytes	chr2-75570836-75571835
Mpeak129295	Hepatocytes	chr2-75577251-75577734
Mpeak129396	Hepatocytes	chr2-82789834-82791062
Mpeak129416	Hepatocytes	chr2-83369604-83370762
Mpeak129500	Hepatocytes	chr2-84970328-84972246
Mpeak129524	Hepatocytes	chr2-85143487-85144206
Mpeak129559	Hepatocytes	chr2-85306944-85307571
Mpeak129564	Hepatocytes	chr2-85324601-85325389
Mpeak129568	Hepatocytes	chr2-85340049-85340892
Mpeak129594	Hepatocytes	chr2-85468189-85469329
Mpeak129619	Hepatocytes	chr2-85559688-85560207
Mpeak129656	Hepatocytes	chr2-85712862-85713690
Mpeak129668	Hepatocytes	chr2-85755587-85756102
Mpeak129674	Hepatocytes	chr2-85779527-85780076
Mpeak129682	Hepatocytes	chr2-85799181-85800074
Mpeak129684	Hepatocytes	chr2-85806225-85807263
Mpeak12970	Hepatocytes	chr1-117544586-117545166
Mpeak129706	Hepatocytes	chr2-85910487-85911224
Mpeak129711	Hepatocytes	chr2-85930686-85931204
Mpeak129750	Hepatocytes	chr2-86072215-86072937
Mpeak12977	Hepatocytes	chr1-117592132-117592658
Mpeak12985	Hepatocytes	chr1-117629775-117630349
Mpeak12987	Hepatocytes	chr1-117633378-117633910
Mpeak129920	Hepatocytes	chr2-88121991-88122872
Mpeak129921	Hepatocytes	chr2-88127588-88128375
Mpeak129924	Hepatocytes	chr2-88131324-88132041
Mpeak129926	Hepatocytes	chr2-88136746-88137237
Mpeak129927	Hepatocytes	chr2-88139153-88139837
Mpeak129928	Hepatocytes	chr2-88144882-88145566
Mpeak129930	Hepatocytes	chr2-88159884-88160439
Mpeak129934	Hepatocytes	chr2-88179084-88179886
Mpeak1300	Hepatocytes	chr1-9112820-9113556
Mpeak130048	Hepatocytes	chr2-94598132-94598935
Mpeak130074	Hepatocytes	chr2-95121119-95122322
Mpeak130101	Hepatocytes	chr2-95390258-95391014
Mpeak13012	Hepatocytes	chr1-117754072-117755046
Mpeak130125	Hepatocytes	chr2-95695340-95696168
Mpeak130249	Hepatocytes	chr2-96549882-96551097
Mpeak130251	Hepatocytes	chr2-96556749-96557356
Mpeak130255	Hepatocytes	chr2-96601578-96602286
Mpeak130300	Hepatocytes	chr2-96862203-96862580
Mpeak130413	Hepatocytes	chr2-98295887-98296698
Mpeak13060	Hepatocytes	chr1-118914301-118914932
Mpeak130622	Hepatocytes	chr2-99854206-99854739
Mpeak130624	Hepatocytes	chr2-99864644-99865550
Mpeak13064	Hepatocytes	chr1-118960510-118961091
Mpeak130645	Hepatocytes	chr2-100013825-100014268
Mpeak13065	Hepatocytes	chr1-118963482-118964044
Mpeak130673	Hepatocytes	chr2-100213635-100215202
Mpeak130742	Hepatocytes	chr2-100843079-100843513
Mpeak130754	Hepatocytes	chr2-100883035-100883613
Mpeak130792	Hepatocytes	chr2-101106474-101106939
Mpeak130794	Hepatocytes	chr2-101110461-101110969
Mpeak130799	Hepatocytes	chr2-101117117-101117721
Mpeak130807	Hepatocytes	chr2-101135443-101136353
Mpeak130841	Hepatocytes	chr2-101287214-101287826
Mpeak130872	Hepatocytes	chr2-101469797-101470330
Mpeak130899	Hepatocytes	chr2-101630127-101630678
Mpeak13093	Hepatocytes	chr1-119326868-119328202
Mpeak130944	Hepatocytes	chr2-101803917-101804441
Mpeak130957	Hepatocytes	chr2-101854853-101855326
Mpeak13097	Hepatocytes	chr1-119341397-119341904
Mpeak130973	Hepatocytes	chr2-101960788-101961765
Mpeak130974	Hepatocytes	chr2-101961801-101962531
Mpeak130981	Hepatocytes	chr2-101998764-101999851
Mpeak130992	Hepatocytes	chr2-102030756-102031252
Mpeak131002	Hepatocytes	chr2-102049794-102050512
Mpeak131008	Hepatocytes	chr2-102057564-102058260
Mpeak131019	Hepatocytes	chr2-102100804-102101209
Mpeak131023	Hepatocytes	chr2-102107653-102108038
Mpeak131024	Hepatocytes	chr2-102110164-102110953
Mpeak131026	Hepatocytes	chr2-102114879-102115512
Mpeak131039	Hepatocytes	chr2-102155445-102156471
Mpeak131051	Hepatocytes	chr2-102206499-102207102
Mpeak13106	Hepatocytes	chr1-119379051-119379516
Mpeak13107	Hepatocytes	chr1-119380303-119380725
Mpeak131121	Hepatocytes	chr2-102796228-102796799
Mpeak131124	Hepatocytes	chr2-102801850-102802764
Mpeak131152	Hepatocytes	chr2-104413883-104414343
Mpeak131153	Hepatocytes	chr2-104420349-104420833
Mpeak131160	Hepatocytes	chr2-104481242-104481832
Mpeak131186	Hepatocytes	chr2-105005281-105006192
Mpeak13124	Hepatocytes	chr1-119467960-119468647
Mpeak131244	Hepatocytes	chr2-105490091-105490670
Mpeak131245	Hepatocytes	chr2-105490805-105491389
Mpeak131333	Hepatocytes	chr2-105872781-105873246
Mpeak13135	Hepatocytes	chr1-119542369-119543087
Mpeak131357	Hepatocytes	chr2-106034310-106034812
Mpeak131390	Hepatocytes	chr2-106269582-106270406
Mpeak131403	Hepatocytes	chr2-106384462-106385085
Mpeak131574	Hepatocytes	chr2-108993219-108993976
Mpeak131578	Hepatocytes	chr2-109021803-109022396
Mpeak131656	Hepatocytes	chr2-109453448-109453989
Mpeak131687	Hepatocytes	chr2-109623090-109623779
Mpeak131690	Hepatocytes	chr2-109631915-109632719
Mpeak13170	Hepatocytes	chr1-119729029-119729520
Mpeak131749	Hepatocytes	chr2-110720015-110720974
Mpeak13175	Hepatocytes	chr1-119745033-119745571
Mpeak13179	Hepatocytes	chr1-119766134-119766846
Mpeak13180	Hepatocytes	chr1-119768720-119769226
Mpeak131809	Hepatocytes	chr2-111161718-111162412
Mpeak131814	Hepatocytes	chr2-111176258-111177172
Mpeak131815	Hepatocytes	chr2-111178723-111179360
Mpeak131826	Hepatocytes	chr2-111227044-111228190
Mpeak13185	Hepatocytes	chr1-119779864-119780581
Mpeak131856	Hepatocytes	chr2-111521924-111522982
Mpeak13188	Hepatocytes	chr1-119784148-119784844
Mpeak131884	Hepatocytes	chr2-111715947-111716735
Mpeak131899	Hepatocytes	chr2-111920056-111920653
Mpeak131902	Hepatocytes	chr2-111932800-111933519
Mpeak131950	Hepatocytes	chr2-112275158-112276493
Mpeak131980	Hepatocytes	chr2-112606356-112607137
Mpeak132032	Hepatocytes	chr2-112818008-112818626
Mpeak132033	Hepatocytes	chr2-112820296-112820693
Mpeak132035	Hepatocytes	chr2-112824098-112824747
Mpeak132055	Hepatocytes	chr2-112938812-112939880
Mpeak132071	Hepatocytes	chr2-113088519-113088999
Mpeak132078	Hepatocytes	chr2-113111582-113112510
Mpeak132082	Hepatocytes	chr2-113126830-113128037
Mpeak132086	Hepatocytes	chr2-113156285-113156731
Mpeak132089	Hepatocytes	chr2-113167114-113167871
Mpeak132099	Hepatocytes	chr2-113198031-113199537
Mpeak132134	Hepatocytes	chr2-113337776-113338414
Mpeak13218	Hepatocytes	chr1-119958121-119958757
Mpeak132183	Hepatocytes	chr2-113894228-113894774
Mpeak13219	Hepatocytes	chr1-119962073-119962907
Mpeak132206	Hepatocytes	chr2-114160203-114160884
Mpeak132233	Hepatocytes	chr2-116450948-116451601
Mpeak132253	Hepatocytes	chr2-117917049-117917904
Mpeak132286	Hepatocytes	chr2-118145880-118147261
Mpeak132293	Hepatocytes	chr2-118179446-118179871
Mpeak132307	Hepatocytes	chr2-118321636-118322115
Mpeak132381	Hepatocytes	chr2-119221672-119221966
Mpeak132382	Hepatocytes	chr2-119223422-119224704
Mpeak132383	Hepatocytes	chr2-119233330-119234225
Mpeak132384	Hepatocytes	chr2-119240324-119241014
Mpeak132446	Hepatocytes	chr2-119488389-119489153
Mpeak132465	Hepatocytes	chr2-119677761-119678566
Mpeak132473	Hepatocytes	chr2-119721570-119722235
Mpeak132480	Hepatocytes	chr2-119756789-119757294
Mpeak132504	Hepatocytes	chr2-120012696-120013776
Mpeak132570	Hepatocytes	chr2-120473039-120473401
Mpeak132571	Hepatocytes	chr2-120473603-120474291
Mpeak132572	Hepatocytes	chr2-120481068-120482228
Mpeak132578	Hepatocytes	chr2-120503679-120504572
Mpeak132581	Hepatocytes	chr2-120516646-120517158
Mpeak132584	Hepatocytes	chr2-120525126-120525699
Mpeak132588	Hepatocytes	chr2-120536125-120536530
Mpeak132593	Hepatocytes	chr2-120548623-120549020
Mpeak132692	Hepatocytes	chr2-121210640-121211632
Mpeak13279	Hepatocytes	chr1-121511259-121512220
Mpeak1328	Hepatocytes	chr1-9232985-9233778
Mpeak132804	Hepatocytes	chr2-122652546-122653194
Mpeak132809	Hepatocytes	chr2-122706637-122707169
Mpeak13281	Hepatocytes	chr1-121518924-121519958
Mpeak13282	Hepatocytes	chr1-121522059-121522506
Mpeak132863	Hepatocytes	chr2-125085992-125087156
Mpeak132877	Hepatocytes	chr2-126050995-126052192
Mpeak1329	Hepatocytes	chr1-9234174-9235350
Mpeak132941	Hepatocytes	chr2-126996649-126997705
Mpeak132949	Hepatocytes	chr2-127060366-127061084
Mpeak132989	Hepatocytes	chr2-127194396-127195144
Mpeak13299	Hepatocytes	chr1-143735630-143736548
Mpeak132993	Hepatocytes	chr2-127231215-127231880
Mpeak1330	Hepatocytes	chr1-9238522-9238881
Mpeak133019	Hepatocytes	chr2-127415787-127416519
Mpeak133020	Hepatocytes	chr2-127418280-127419038
Mpeak133021	Hepatocytes	chr2-127419429-127419852
Mpeak133026	Hepatocytes	chr2-127437854-127438864
Mpeak133039	Hepatocytes	chr2-127523260-127523853
Mpeak133067	Hepatocytes	chr2-127665318-127666000
Mpeak133097	Hepatocytes	chr2-127859141-127859566
Mpeak1331	Hepatocytes	chr1-9239609-9240126
Mpeak133161	Hepatocytes	chr2-128309314-128310020
Mpeak133165	Hepatocytes	chr2-128325594-128326145
Mpeak133196	Hepatocytes	chr2-128466301-128466845
Mpeak1332	Hepatocytes	chr1-9242120-9242922
Mpeak133211	Hepatocytes	chr2-128534643-128535336
Mpeak133224	Hepatocytes	chr2-128594922-128595613
Mpeak13337	Hepatocytes	chr1-145465285-145465910
Mpeak133400	Hepatocytes	chr2-131076613-131077779
Mpeak133487	Hepatocytes	chr2-132631944-132632857
Mpeak13349	Hepatocytes	chr1-145714458-145715344
Mpeak133546	Hepatocytes	chr2-133489617-133490387
Mpeak133547	Hepatocytes	chr2-133495142-133495777
Mpeak133555	Hepatocytes	chr2-133566911-133567611
Mpeak133563	Hepatocytes	chr2-133598856-133600119
Mpeak133575	Hepatocytes	chr2-133674049-133675371
Mpeak133678	Hepatocytes	chr2-134402320-134402840
Mpeak133682	Hepatocytes	chr2-134432232-134432946
Mpeak133683	Hepatocytes	chr2-134433385-134433902
Mpeak133689	Hepatocytes	chr2-134457526-134458258
Mpeak133724	Hepatocytes	chr2-134823246-134824153
Mpeak133727	Hepatocytes	chr2-134838060-134838722
Mpeak133732	Hepatocytes	chr2-134862471-134863349
Mpeak133733	Hepatocytes	chr2-134865325-134865880
Mpeak133734	Hepatocytes	chr2-134870027-134870893
Mpeak13375	Hepatocytes	chr1-145972421-145973029
Mpeak133779	Hepatocytes	chr2-135775334-135775921
Mpeak133897	Hepatocytes	chr2-137942718-137943698
Mpeak13394	Hepatocytes	chr1-146020125-146020901
Mpeak13396	Hepatocytes	chr1-146021607-146022120
Mpeak13400	Hepatocytes	chr1-146040284-146040713
Mpeak13401	Hepatocytes	chr1-146043721-146044339
Mpeak134027	Hepatocytes	chr2-142415443-142416062
Mpeak134050	Hepatocytes	chr2-142877322-142877751
Mpeak1342	Hepatocytes	chr1-9289976-9290518
Mpeak13422	Hepatocytes	chr1-146938178-146938763
Mpeak13432	Hepatocytes	chr1-147084240-147085522
Mpeak134348	Hepatocytes	chr2-145760752-145761761
Mpeak134351	Hepatocytes	chr2-145800179-145800803
Mpeak134360	Hepatocytes	chr2-146214289-146214984
Mpeak13440	Hepatocytes	chr1-147168664-147168997
Mpeak134478	Hepatocytes	chr2-148255847-148256484
Mpeak134483	Hepatocytes	chr2-148509232-148509924
Mpeak13454	Hepatocytes	chr1-147238125-147238509
Mpeak13455	Hepatocytes	chr1-147242225-147243606
Mpeak134579	Hepatocytes	chr2-149651145-149651713
Mpeak134615	Hepatocytes	chr2-149989451-149990125
Mpeak134636	Hepatocytes	chr2-150166058-150166843
Mpeak134637	Hepatocytes	chr2-150169104-150169636
Mpeak134639	Hepatocytes	chr2-150188500-150189270
Mpeak134656	Hepatocytes	chr2-150371147-150371802
Mpeak13466	Hepatocytes	chr1-147479786-147480496
Mpeak134678	Hepatocytes	chr2-150476807-150477688
Mpeak134693	Hepatocytes	chr2-150555752-150556434
Mpeak134697	Hepatocytes	chr2-150587946-150588776
Mpeak134701	Hepatocytes	chr2-150598350-150598837
Mpeak134710	Hepatocytes	chr2-150630562-150631579
Mpeak13472	Hepatocytes	chr1-147515064-147515910
Mpeak134758	Hepatocytes	chr2-151264189-151264562
Mpeak134760	Hepatocytes	chr2-151292092-151292538
Mpeak134951	Hepatocytes	chr2-154449838-154450551
Mpeak135017	Hepatocytes	chr2-156399122-156399765
Mpeak135041	Hepatocytes	chr2-156779372-156780174
Mpeak135042	Hepatocytes	chr2-156803097-156803686
Mpeak135083	Hepatocytes	chr2-157480428-157481071
Mpeak135084	Hepatocytes	chr2-157488740-157489291
Mpeak135093	Hepatocytes	chr2-157628119-157629478
Mpeak135096	Hepatocytes	chr2-157741804-157742507
Mpeak135098	Hepatocytes	chr2-157746423-157746983
Mpeak135100	Hepatocytes	chr2-157764282-157764855
Mpeak135105	Hepatocytes	chr2-157784297-157784943
Mpeak135142	Hepatocytes	chr2-158043119-158043621
Mpeak135144	Hepatocytes	chr2-158056649-158057344
Mpeak135149	Hepatocytes	chr2-158099734-158100160
Mpeak135157	Hepatocytes	chr2-158130761-158131292
Mpeak135158	Hepatocytes	chr2-158131900-158132554
Mpeak13519	Hepatocytes	chr1-148151886-148152467
Mpeak13521	Hepatocytes	chr1-148160469-148161984
Mpeak135357	Hepatocytes	chr2-159797284-159798669
Mpeak135476	Hepatocytes	chr2-160492332-160494058
Mpeak135534	Hepatocytes	chr2-161159898-161161229
Mpeak135632	Hepatocytes	chr2-162607939-162608469
Mpeak135724	Hepatocytes	chr2-164622267-164622721
Mpeak135753	Hepatocytes	chr2-164810739-164811257
Mpeak135763	Hepatocytes	chr2-164875615-164876196
Mpeak135765	Hepatocytes	chr2-164878528-164879226
Mpeak135843	Hepatocytes	chr2-166229714-166230891
Mpeak135875	Hepatocytes	chr2-167814943-167815750
Mpeak135877	Hepatocytes	chr2-167827322-167828198
Mpeak135949	Hepatocytes	chr2-168559065-168559687
Mpeak136006	Hepatocytes	chr2-168978189-168978936
Mpeak136007	Hepatocytes	chr2-168992605-168993306
Mpeak136009	Hepatocytes	chr2-169012153-169012632
Mpeak136010	Hepatocytes	chr2-169013199-169013955
Mpeak136013	Hepatocytes	chr2-169031021-169031685
Mpeak136021	Hepatocytes	chr2-169074049-169074882
Mpeak136044	Hepatocytes	chr2-169364056-169364959
Mpeak136045	Hepatocytes	chr2-169386573-169387293
Mpeak136066	Hepatocytes	chr2-169683463-169684087
Mpeak136078	Hepatocytes	chr2-169761413-169762175
Mpeak136121	Hepatocytes	chr2-170425219-170425894
Mpeak136125	Hepatocytes	chr2-170462711-170463173
Mpeak136140	Hepatocytes	chr2-170714259-170714903
Mpeak136141	Hepatocytes	chr2-170715069-170715939
Mpeak136144	Hepatocytes	chr2-170743971-170744671
Mpeak136165	Hepatocytes	chr2-170973282-170974242
Mpeak136205	Hepatocytes	chr2-171729272-171730167
Mpeak136227	Hepatocytes	chr2-172052088-172052721
Mpeak136273	Hepatocytes	chr2-172374163-172375600
Mpeak136292	Hepatocytes	chr2-172465529-172466073
Mpeak136317	Hepatocytes	chr2-172726129-172726804
Mpeak136351	Hepatocytes	chr2-172966878-172967981
Mpeak136352	Hepatocytes	chr2-172968045-172968672
Mpeak136354	Hepatocytes	chr2-172985398-172985973
Mpeak136381	Hepatocytes	chr2-173101301-173102225
Mpeak136389	Hepatocytes	chr2-173159591-173160431
Mpeak136425	Hepatocytes	chr2-173851174-173851963
Mpeak136446	Hepatocytes	chr2-173986595-173987246
Mpeak136507	Hepatocytes	chr2-174585064-174585705
Mpeak136601	Hepatocytes	chr2-175606061-175606804
Mpeak13663	Hepatocytes	chr1-150473603-150474053
Mpeak136701	Hepatocytes	chr2-177078422-177078906
Mpeak136735	Hepatocytes	chr2-177263384-177265584
Mpeak136742	Hepatocytes	chr2-177316633-177317194
Mpeak136755	Hepatocytes	chr2-177397834-177398618
Mpeak13678	Hepatocytes	chr1-150543530-150544154
Mpeak136806	Hepatocytes	chr2-177888543-177889037
Mpeak136823	Hepatocytes	chr2-178193497-178195431
Mpeak136858	Hepatocytes	chr2-178469061-178469898
Mpeak136958	Hepatocytes	chr2-179860675-179861926
Mpeak136961	Hepatocytes	chr2-179909851-179910766
Mpeak13698	Hepatocytes	chr1-150600672-150601262
Mpeak13702	Hepatocytes	chr1-150614369-150614977
Mpeak13711	Hepatocytes	chr1-150667404-150668171
Mpeak137199	Hepatocytes	chr2-184261774-184262229
Mpeak137201	Hepatocytes	chr2-184369124-184369771
Mpeak137202	Hepatocytes	chr2-184463177-184464172
Mpeak137325	Hepatocytes	chr2-187529986-187530648
Mpeak137328	Hepatocytes	chr2-187544462-187545038
Mpeak137331	Hepatocytes	chr2-187549994-187550581
Mpeak137678	Hepatocytes	chr2-191178005-191178647
Mpeak1377	Hepatocytes	chr1-9435131-9435569
Mpeak137703	Hepatocytes	chr2-191262970-191263446
Mpeak137733	Hepatocytes	chr2-191396627-191397171
Mpeak137774	Hepatocytes	chr2-191656357-191657094
Mpeak137821	Hepatocytes	chr2-192123810-192124267
Mpeak137979	Hepatocytes	chr2-196718893-196719808
Mpeak137995	Hepatocytes	chr2-197005338-197006095
Mpeak138021	Hepatocytes	chr2-197158483-197159180
Mpeak138028	Hepatocytes	chr2-197179718-197180515
Mpeak138029	Hepatocytes	chr2-197184817-197185610
Mpeak13804	Hepatocytes	chr1-151265275-151266697
Mpeak138079	Hepatocytes	chr2-197413938-197414815
Mpeak1381	Hepatocytes	chr1-9446992-9447658
Mpeak138103	Hepatocytes	chr2-197613372-197613964
Mpeak138152	Hepatocytes	chr2-199455513-199456355
Mpeak13816	Hepatocytes	chr1-151311511-151312151
Mpeak138188	Hepatocytes	chr2-199971958-199972574
Mpeak13821	Hepatocytes	chr1-151368099-151369065
Mpeak138217	Hepatocytes	chr2-200130643-200131260
Mpeak138294	Hepatocytes	chr2-200578643-200579256
Mpeak138295	Hepatocytes	chr2-200585605-200586361
Mpeak138296	Hepatocytes	chr2-200588130-200588637
Mpeak138297	Hepatocytes	chr2-200590144-200590529
Mpeak138298	Hepatocytes	chr2-200591351-200591734
Mpeak138299	Hepatocytes	chr2-200592443-200592940
Mpeak138315	Hepatocytes	chr2-200677764-200678623
Mpeak138318	Hepatocytes	chr2-200702627-200703505
Mpeak138325	Hepatocytes	chr2-200747935-200749198
Mpeak138328	Hepatocytes	chr2-200756626-200757401
Mpeak138342	Hepatocytes	chr2-200797150-200797890
Mpeak138371	Hepatocytes	chr2-201089615-201090299
Mpeak13839	Hepatocytes	chr1-151514348-151514734
Mpeak1384	Hepatocytes	chr1-9453684-9455010
Mpeak13849	Hepatocytes	chr1-151569592-151570381
Mpeak138508	Hepatocytes	chr2-202184540-202184931
Mpeak138509	Hepatocytes	chr2-202185916-202186401
Mpeak138510	Hepatocytes	chr2-202187492-202187988
Mpeak138643	Hepatocytes	chr2-203543733-203544432
Mpeak138655	Hepatocytes	chr2-203605160-203605728
Mpeak138658	Hepatocytes	chr2-203631001-203631764
Mpeak1387	Hepatocytes	chr1-9465490-9466231
Mpeak138755	Hepatocytes	chr2-204199304-204199805
Mpeak138778	Hepatocytes	chr2-204533521-204534098
Mpeak138797	Hepatocytes	chr2-204670028-204670514
Mpeak1388	Hepatocytes	chr1-9466833-9467389
Mpeak138878	Hepatocytes	chr2-205727128-205727613
Mpeak138895	Hepatocytes	chr2-205806128-205807005
Mpeak13896	Hepatocytes	chr1-151820258-151820654
Mpeak139067	Hepatocytes	chr2-207734321-207735597
Mpeak139074	Hepatocytes	chr2-207769517-207770498
Mpeak139075	Hepatocytes	chr2-207775486-207775877
Mpeak139076	Hepatocytes	chr2-207782146-207782613
Mpeak139085	Hepatocytes	chr2-207799232-207799680
Mpeak139086	Hepatocytes	chr2-207801299-207801780
Mpeak139087	Hepatocytes	chr2-207802672-207803058
Mpeak1391	Hepatocytes	chr1-9490885-9491411
Mpeak139101	Hepatocytes	chr2-207845732-207846406
Mpeak139107	Hepatocytes	chr2-207869794-207870852
Mpeak139113	Hepatocytes	chr2-207897492-207898588
Mpeak139115	Hepatocytes	chr2-207926069-207927113
Mpeak139117	Hepatocytes	chr2-207930710-207931141
Mpeak139164	Hepatocytes	chr2-208253931-208255612
Mpeak139171	Hepatocytes	chr2-208348462-208349243
Mpeak139172	Hepatocytes	chr2-208354848-208355528
Mpeak139175	Hepatocytes	chr2-208368992-208369541
Mpeak139176	Hepatocytes	chr2-208370298-208370892
Mpeak139278	Hepatocytes	chr2-210540949-210541935
Mpeak139279	Hepatocytes	chr2-210546834-210547208
Mpeak139280	Hepatocytes	chr2-210548803-210549387
Mpeak139281	Hepatocytes	chr2-210556316-210556876
Mpeak139282	Hepatocytes	chr2-210558782-210559830
Mpeak139291	Hepatocytes	chr2-210634784-210635614
Mpeak1394	Hepatocytes	chr1-9501058-9501521
Mpeak139428	Hepatocytes	chr2-215417287-215417802
Mpeak139429	Hepatocytes	chr2-215418554-215418959
Mpeak139441	Hepatocytes	chr2-215505483-215506573
Mpeak139460	Hepatocytes	chr2-215644254-215644939
Mpeak139464	Hepatocytes	chr2-215680891-215681589
Mpeak139483	Hepatocytes	chr2-215749169-215750124
Mpeak1395	Hepatocytes	chr1-9503056-9503782
Mpeak139515	Hepatocytes	chr2-215899967-215900693
Mpeak139526	Hepatocytes	chr2-215982347-215982961
Mpeak139544	Hepatocytes	chr2-216078708-216079164
Mpeak139612	Hepatocytes	chr2-216571558-216572156
Mpeak139613	Hepatocytes	chr2-216572526-216573797
Mpeak139622	Hepatocytes	chr2-216615493-216616059
Mpeak139623	Hepatocytes	chr2-216616195-216616748
Mpeak139677	Hepatocytes	chr2-216829376-216829951
Mpeak139685	Hepatocytes	chr2-216870983-216871927
Mpeak139700	Hepatocytes	chr2-217010067-217010772
Mpeak139850	Hepatocytes	chr2-217916365-217917165
Mpeak139860	Hepatocytes	chr2-217929442-217930683
Mpeak139958	Hepatocytes	chr2-218322163-218323828
Mpeak139982	Hepatocytes	chr2-218400869-218401284
Mpeak139990	Hepatocytes	chr2-218444578-218445122
Mpeak140000	Hepatocytes	chr2-218536854-218537551
Mpeak140027	Hepatocytes	chr2-218755184-218756216
Mpeak140028	Hepatocytes	chr2-218765685-218766551
Mpeak140030	Hepatocytes	chr2-218781628-218782722
Mpeak1401	Hepatocytes	chr1-9537859-9538309
Mpeak140100	Hepatocytes	chr2-219149610-219150113
Mpeak140217	Hepatocytes	chr2-220277378-220278242
Mpeak140219	Hepatocytes	chr2-220441507-220442482
Mpeak140323	Hepatocytes	chr2-222795977-222796481
Mpeak1404	Hepatocytes	chr1-9550053-9550564
Mpeak140426	Hepatocytes	chr2-223908308-223908997
Mpeak140494	Hepatocytes	chr2-224449213-224450114
Mpeak1405	Hepatocytes	chr1-9553670-9554352
Mpeak1406	Hepatocytes	chr1-9555208-9555749
Mpeak140603	Hepatocytes	chr2-226087822-226088666
Mpeak140643	Hepatocytes	chr2-226515113-226516073
Mpeak140660	Hepatocytes	chr2-226657350-226657959
Mpeak140674	Hepatocytes	chr2-226733189-226733882
Mpeak140675	Hepatocytes	chr2-226738196-226739307
Mpeak140769	Hepatocytes	chr2-227655299-227655869
Mpeak14077	Hepatocytes	chr1-153649561-153650412
Mpeak140817	Hepatocytes	chr2-228838845-228839290
Mpeak140818	Hepatocytes	chr2-228839434-228839923
Mpeak140819	Hepatocytes	chr2-228840482-228841105
Mpeak140820	Hepatocytes	chr2-228841815-228842344
Mpeak140858	Hepatocytes	chr2-229218276-229218854
Mpeak140864	Hepatocytes	chr2-229265679-229266161
Mpeak140866	Hepatocytes	chr2-229270737-229271522
Mpeak141	Hepatocytes	chr1-1400815-1401219
Mpeak141005	Hepatocytes	chr2-230512880-230513890
Mpeak141006	Hepatocytes	chr2-230520154-230521241
Mpeak14105	Hepatocytes	chr1-153777466-153778047
Mpeak141093	Hepatocytes	chr2-231039873-231040421
Mpeak141097	Hepatocytes	chr2-231051996-231052381
Mpeak14111	Hepatocytes	chr1-153800496-153800940
Mpeak141226	Hepatocytes	chr2-231755316-231755808
Mpeak141315	Hepatocytes	chr2-232447645-232448379
Mpeak14133	Hepatocytes	chr1-153953886-153954388
Mpeak141333	Hepatocytes	chr2-232574629-232575343
Mpeak141370	Hepatocytes	chr2-232856418-232857056
Mpeak141371	Hepatocytes	chr2-232857078-232857588
Mpeak141375	Hepatocytes	chr2-232875725-232877290
Mpeak141467	Hepatocytes	chr2-233348903-233349506
Mpeak141468	Hepatocytes	chr2-233353128-233353504
Mpeak141515	Hepatocytes	chr2-233668575-233669123
Mpeak141516	Hepatocytes	chr2-233671409-233672187
Mpeak141522	Hepatocytes	chr2-233693808-233694448
Mpeak141527	Hepatocytes	chr2-233718358-233719150
Mpeak141530	Hepatocytes	chr2-233728526-233729375
Mpeak141533	Hepatocytes	chr2-233736634-233737528
Mpeak141534	Hepatocytes	chr2-233745304-233745830
Mpeak141535	Hepatocytes	chr2-233746695-233747412
Mpeak141536	Hepatocytes	chr2-233756660-233757208
Mpeak141537	Hepatocytes	chr2-233760037-233760483
Mpeak141538	Hepatocytes	chr2-233761361-233761758
Mpeak141539	Hepatocytes	chr2-233764094-233764677
Mpeak141546	Hepatocytes	chr2-233823244-233823802
Mpeak141563	Hepatocytes	chr2-233976778-233977607
Mpeak141680	Hepatocytes	chr2-234689044-234689644
Mpeak141688	Hepatocytes	chr2-234770430-234771412
Mpeak141697	Hepatocytes	chr2-234843368-234843823
Mpeak141705	Hepatocytes	chr2-234871164-234871607
Mpeak141709	Hepatocytes	chr2-234880434-234881020
Mpeak14171	Hepatocytes	chr1-154237325-154237848
Mpeak141728	Hepatocytes	chr2-234983685-234984408
Mpeak141732	Hepatocytes	chr2-234998215-234999138
Mpeak141735	Hepatocytes	chr2-235005574-235006239
Mpeak141743	Hepatocytes	chr2-235048542-235049561
Mpeak141782	Hepatocytes	chr2-235383401-235383941
Mpeak141803	Hepatocytes	chr2-235504988-235505846
Mpeak14194	Hepatocytes	chr1-154397997-154398586
Mpeak141952	Hepatocytes	chr2-236728750-236729324
Mpeak141954	Hepatocytes	chr2-236732011-236732731
Mpeak141955	Hepatocytes	chr2-236735753-236736534
Mpeak141958	Hepatocytes	chr2-236753284-236754031
Mpeak141973	Hepatocytes	chr2-236820072-236821063
Mpeak14198	Hepatocytes	chr1-154408484-154408816
Mpeak14199	Hepatocytes	chr1-154410365-154410807
Mpeak14200	Hepatocytes	chr1-154414590-154414960
Mpeak14202	Hepatocytes	chr1-154419459-154419994
Mpeak142024	Hepatocytes	chr2-237025037-237025569
Mpeak142125	Hepatocytes	chr2-237520059-237520738
Mpeak142126	Hepatocytes	chr2-237524528-237525041
Mpeak142132	Hepatocytes	chr2-237547861-237548411
Mpeak142134	Hepatocytes	chr2-237551079-237551607
Mpeak142140	Hepatocytes	chr2-237573227-237573851
Mpeak142144	Hepatocytes	chr2-237588041-237588586
Mpeak142163	Hepatocytes	chr2-237652123-237652626
Mpeak142197	Hepatocytes	chr2-237742640-237743013
Mpeak142198	Hepatocytes	chr2-237743652-237744302
Mpeak142247	Hepatocytes	chr2-238079705-238080371
Mpeak142258	Hepatocytes	chr2-238136867-238137704
Mpeak142263	Hepatocytes	chr2-238169172-238170297
Mpeak142282	Hepatocytes	chr2-238274161-238274930
Mpeak142284	Hepatocytes	chr2-238286591-238286913
Mpeak142288	Hepatocytes	chr2-238297564-238298053
Mpeak142314	Hepatocytes	chr2-238441444-238442467
Mpeak142404	Hepatocytes	chr2-239109098-239109948
Mpeak14243	Hepatocytes	chr1-154547794-154548593
Mpeak142477	Hepatocytes	chr2-239330058-239330696
Mpeak142713	Hepatocytes	chr2-240793843-240794836
Mpeak142724	Hepatocytes	chr2-240856326-240857030
Mpeak142725	Hepatocytes	chr2-240857160-240858129
Mpeak142726	Hepatocytes	chr2-240864472-240864901
Mpeak142727	Hepatocytes	chr2-240868219-240868992
Mpeak142729	Hepatocytes	chr2-240874011-240874482
Mpeak142730	Hepatocytes	chr2-240876322-240877232
Mpeak142733	Hepatocytes	chr2-240886435-240887791
Mpeak142734	Hepatocytes	chr2-240888092-240888703
Mpeak142735	Hepatocytes	chr2-240889610-240890211
Mpeak142759	Hepatocytes	chr2-240986865-240987988
Mpeak142788	Hepatocytes	chr2-241123746-241124333
Mpeak142811	Hepatocytes	chr2-241254788-241255476
Mpeak142819	Hepatocytes	chr2-241285056-241285679
Mpeak142830	Hepatocytes	chr2-241355191-241355681
Mpeak142862	Hepatocytes	chr2-241549730-241550687
Mpeak142864	Hepatocytes	chr2-241552716-241553238
Mpeak142877	Hepatocytes	chr2-241636326-241638125
Mpeak142907	Hepatocytes	chr2-241808717-241809335
Mpeak142913	Hepatocytes	chr2-241818766-241819331
Mpeak143008	Hepatocytes	chr20-389754-391394
Mpeak143009	Hepatocytes	chr20-396544-397302
Mpeak143010	Hepatocytes	chr20-401576-402437
Mpeak143011	Hepatocytes	chr20-407374-408823
Mpeak143013	Hepatocytes	chr20-415800-416401
Mpeak143014	Hepatocytes	chr20-419556-420397
Mpeak143017	Hepatocytes	chr20-429600-430053
Mpeak143020	Hepatocytes	chr20-434606-435199
Mpeak14303	Hepatocytes	chr1-154931867-154932642
Mpeak143032	Hepatocytes	chr20-496068-496763
Mpeak14312	Hepatocytes	chr1-154972465-154972980
Mpeak143121	Hepatocytes	chr20-1122468-1123372
Mpeak143126	Hepatocytes	chr20-1150175-1150646
Mpeak143166	Hepatocytes	chr20-1401345-1402032
Mpeak14319	Hepatocytes	chr1-155003797-155004269
Mpeak14320	Hepatocytes	chr1-155005582-155005949
Mpeak143247	Hepatocytes	chr20-1880796-1881906
Mpeak14325	Hepatocytes	chr1-155025080-155025565
Mpeak143250	Hepatocytes	chr20-1889021-1889534
Mpeak143251	Hepatocytes	chr20-1890784-1891296
Mpeak143269	Hepatocytes	chr20-1938961-1939582
Mpeak143282	Hepatocytes	chr20-2080715-2081327
Mpeak143324	Hepatocytes	chr20-2303631-2304047
Mpeak143351	Hepatocytes	chr20-2475940-2476652
Mpeak143417	Hepatocytes	chr20-3067340-3067906
Mpeak143418	Hepatocytes	chr20-3068918-3069379
Mpeak143421	Hepatocytes	chr20-3080837-3081477
Mpeak14344	Hepatocytes	chr1-155091057-155091968
Mpeak143465	Hepatocytes	chr20-3356192-3356980
Mpeak14349	Hepatocytes	chr1-155105516-155106129
Mpeak143491	Hepatocytes	chr20-3509919-3510538
Mpeak143509	Hepatocytes	chr20-3632399-3633382
Mpeak14351	Hepatocytes	chr1-155107247-155108221
Mpeak14353	Hepatocytes	chr1-155124472-155124725
Mpeak14354	Hepatocytes	chr1-155125835-155126964
Mpeak143547	Hepatocytes	chr20-3802826-3803212
Mpeak14355	Hepatocytes	chr1-155127123-155128038
Mpeak14357	Hepatocytes	chr1-155133774-155134080
Mpeak14358	Hepatocytes	chr1-155134972-155136557
Mpeak143711	Hepatocytes	chr20-4855205-4856021
Mpeak143741	Hepatocytes	chr20-4961571-4962532
Mpeak143742	Hepatocytes	chr20-4966804-4967999
Mpeak143780	Hepatocytes	chr20-5150077-5151077
Mpeak143787	Hepatocytes	chr20-5172800-5173446
Mpeak143800	Hepatocytes	chr20-5211843-5212442
Mpeak143853	Hepatocytes	chr20-5695843-5696702
Mpeak143855	Hepatocytes	chr20-5718816-5719452
Mpeak143864	Hepatocytes	chr20-5765967-5766626
Mpeak143897	Hepatocytes	chr20-6056119-6056630
Mpeak14391	Hepatocytes	chr1-155300644-155301236
Mpeak143932	Hepatocytes	chr20-6623890-6624535
Mpeak143979	Hepatocytes	chr20-7146571-7147700
Mpeak144000	Hepatocytes	chr20-7540894-7541510
Mpeak144001	Hepatocytes	chr20-7585028-7585880
Mpeak144025	Hepatocytes	chr20-7938077-7938818
Mpeak144026	Hepatocytes	chr20-7940344-7940937
Mpeak144027	Hepatocytes	chr20-7959377-7959971
Mpeak144216	Hepatocytes	chr20-10175406-10175890
Mpeak144228	Hepatocytes	chr20-10328181-10329317
Mpeak144233	Hepatocytes	chr20-10367841-10368400
Mpeak144389	Hepatocytes	chr20-11651158-11652047
Mpeak144425	Hepatocytes	chr20-12315570-12316154
Mpeak144455	Hepatocytes	chr20-12977284-12978367
Mpeak144473	Hepatocytes	chr20-13220016-13220732
Mpeak144475	Hepatocytes	chr20-13221390-13222236
Mpeak144479	Hepatocytes	chr20-13243734-13244254
Mpeak144480	Hepatocytes	chr20-13245229-13245737
Mpeak144484	Hepatocytes	chr20-13267174-13267637
Mpeak144486	Hepatocytes	chr20-13272421-13273033
Mpeak144506	Hepatocytes	chr20-13452639-13453310
Mpeak144521	Hepatocytes	chr20-13692767-13693471
Mpeak144522	Hepatocytes	chr20-13694359-13694799
Mpeak144528	Hepatocytes	chr20-13788257-13788796
Mpeak144530	Hepatocytes	chr20-13800621-13801168
Mpeak144553	Hepatocytes	chr20-14361535-14362218
Mpeak144564	Hepatocytes	chr20-14609324-14610132
Mpeak144594	Hepatocytes	chr20-14979409-14980135
Mpeak144595	Hepatocytes	chr20-14984933-14985569
Mpeak144685	Hepatocytes	chr20-16541157-16541774
Mpeak144691	Hepatocytes	chr20-16607524-16608640
Mpeak144754	Hepatocytes	chr20-17626566-17627471
Mpeak14479	Hepatocytes	chr1-155990941-155991723
Mpeak144791	Hepatocytes	chr20-17795399-17796593
Mpeak144794	Hepatocytes	chr20-17803569-17804231
Mpeak144813	Hepatocytes	chr20-17858784-17860100
Mpeak144849	Hepatocytes	chr20-17985603-17986064
Mpeak144853	Hepatocytes	chr20-18001481-18001927
Mpeak14491	Hepatocytes	chr1-156069918-156070937
Mpeak14501	Hepatocytes	chr1-156118281-156118846
Mpeak145063	Hepatocytes	chr20-19964362-19965129
Mpeak14522	Hepatocytes	chr1-156191277-156191707
Mpeak145242	Hepatocytes	chr20-21564286-21564857
Mpeak145257	Hepatocytes	chr20-21981652-21982361
Mpeak145274	Hepatocytes	chr20-22429286-22429883
Mpeak145280	Hepatocytes	chr20-22452424-22453202
Mpeak145284	Hepatocytes	chr20-22465322-22466217
Mpeak145292	Hepatocytes	chr20-22507228-22507704
Mpeak145293	Hepatocytes	chr20-22511897-22513042
Mpeak145294	Hepatocytes	chr20-22523639-22524741
Mpeak145295	Hepatocytes	chr20-22525018-22525451
Mpeak14530	Hepatocytes	chr1-156225135-156225814
Mpeak14542	Hepatocytes	chr1-156291220-156292097
Mpeak145503	Hepatocytes	chr20-24034681-24035272
Mpeak145516	Hepatocytes	chr20-24146209-24146710
Mpeak145518	Hepatocytes	chr20-24149842-24150580
Mpeak145553	Hepatocytes	chr20-24755474-24756066
Mpeak145572	Hepatocytes	chr20-24950934-24953291
Mpeak145587	Hepatocytes	chr20-24987306-24987679
Mpeak145588	Hepatocytes	chr20-24988336-24988616
Mpeak145589	Hepatocytes	chr20-24989001-24989576
Mpeak145597	Hepatocytes	chr20-25011560-25012331
Mpeak145604	Hepatocytes	chr20-25045158-25045643
Mpeak145605	Hepatocytes	chr20-25046095-25046584
Mpeak145606	Hepatocytes	chr20-25048499-25048909
Mpeak14565	Hepatocytes	chr1-156456398-156457898
Mpeak145684	Hepatocytes	chr20-25507523-25508712
Mpeak145687	Hepatocytes	chr20-25538786-25539627
Mpeak145699	Hepatocytes	chr20-25623125-25624580
Mpeak145768	Hepatocytes	chr20-29444891-29445946
Mpeak145845	Hepatocytes	chr20-31593263-31594112
Mpeak145874	Hepatocytes	chr20-31696061-31696691
Mpeak145875	Hepatocytes	chr20-31697156-31697575
Mpeak145957	Hepatocytes	chr20-32195462-32196097
Mpeak145961	Hepatocytes	chr20-32216296-32217147
Mpeak145962	Hepatocytes	chr20-32218400-32218941
Mpeak146021	Hepatocytes	chr20-32505531-32506338
Mpeak146023	Hepatocytes	chr20-32513277-32513698
Mpeak146024	Hepatocytes	chr20-32515588-32516148
Mpeak146059	Hepatocytes	chr20-32678856-32679324
Mpeak146068	Hepatocytes	chr20-32731809-32732437
Mpeak146116	Hepatocytes	chr20-33125886-33126443
Mpeak146117	Hepatocytes	chr20-33127660-33128152
Mpeak146139	Hepatocytes	chr20-33373678-33374337
Mpeak146284	Hepatocytes	chr20-34311215-34311905
Mpeak146301	Hepatocytes	chr20-34381073-34381726
Mpeak146302	Hepatocytes	chr20-34390502-34391224
Mpeak146307	Hepatocytes	chr20-34407933-34408591
Mpeak146327	Hepatocytes	chr20-34553298-34553861
Mpeak146392	Hepatocytes	chr20-35008848-35009364
Mpeak146420	Hepatocytes	chr20-35174572-35175224
Mpeak146421	Hepatocytes	chr20-35179338-35180240
Mpeak146447	Hepatocytes	chr20-35344256-35345035
Mpeak14649	Hepatocytes	chr1-156851780-156852921
Mpeak146593	Hepatocytes	chr20-36468372-36469027
Mpeak146598	Hepatocytes	chr20-36481958-36482460
Mpeak146628	Hepatocytes	chr20-36607942-36608284
Mpeak146792	Hepatocytes	chr20-37677823-37678603
Mpeak146838	Hepatocytes	chr20-37984005-37984555
Mpeak146850	Hepatocytes	chr20-38059545-38060362
Mpeak146852	Hepatocytes	chr20-38065743-38066312
Mpeak146853	Hepatocytes	chr20-38066984-38067808
Mpeak146871	Hepatocytes	chr20-38142637-38143066
Mpeak146879	Hepatocytes	chr20-38167982-38168647
Mpeak146883	Hepatocytes	chr20-38187520-38188100
Mpeak146900	Hepatocytes	chr20-38246439-38247386
Mpeak146923	Hepatocytes	chr20-38338830-38339250
Mpeak146924	Hepatocytes	chr20-38343247-38343703
Mpeak146925	Hepatocytes	chr20-38343831-38344304
Mpeak146926	Hepatocytes	chr20-38345690-38346865
Mpeak146929	Hepatocytes	chr20-38354980-38356208
Mpeak146949	Hepatocytes	chr20-38447939-38448753
Mpeak147	Hepatocytes	chr1-1431832-1432253
Mpeak147015	Hepatocytes	chr20-38913601-38914163
Mpeak147112	Hepatocytes	chr20-39983572-39984067
Mpeak147194	Hepatocytes	chr20-40550884-40551720
Mpeak147220	Hepatocytes	chr20-40658463-40659101
Mpeak147222	Hepatocytes	chr20-40668402-40669032
Mpeak147508	Hepatocytes	chr20-43550234-43550830
Mpeak147509	Hepatocytes	chr20-43556526-43557024
Mpeak147510	Hepatocytes	chr20-43557539-43558212
Mpeak147615	Hepatocytes	chr20-44384437-44385244
Mpeak147616	Hepatocytes	chr20-44388481-44389134
Mpeak147617	Hepatocytes	chr20-44393101-44393532
Mpeak147618	Hepatocytes	chr20-44394358-44395213
Mpeak147619	Hepatocytes	chr20-44400833-44401856
Mpeak147622	Hepatocytes	chr20-44410126-44410557
Mpeak147623	Hepatocytes	chr20-44410986-44411691
Mpeak147625	Hepatocytes	chr20-44419216-44419884
Mpeak147630	Hepatocytes	chr20-44433697-44434771
Mpeak147635	Hepatocytes	chr20-44447678-44448382
Mpeak147636	Hepatocytes	chr20-44449067-44449566
Mpeak147637	Hepatocytes	chr20-44449902-44450796
Mpeak147639	Hepatocytes	chr20-44460881-44462065
Mpeak147641	Hepatocytes	chr20-44467138-44468062
Mpeak147647	Hepatocytes	chr20-44481661-44482448
Mpeak147924	Hepatocytes	chr20-46260448-46260954
Mpeak147973	Hepatocytes	chr20-46640668-46641279
Mpeak147977	Hepatocytes	chr20-46666913-46667442
Mpeak147990	Hepatocytes	chr20-46703413-46703861
Mpeak147991	Hepatocytes	chr20-46705392-46705781
Mpeak147994	Hepatocytes	chr20-46714104-46714806
Mpeak148	Hepatocytes	chr1-1433019-1434052
Mpeak148036	Hepatocytes	chr20-47032910-47033626
Mpeak148061	Hepatocytes	chr20-47200468-47201151
Mpeak148071	Hepatocytes	chr20-47244385-47244936
Mpeak148073	Hepatocytes	chr20-47252711-47253539
Mpeak148101	Hepatocytes	chr20-47343041-47343635
Mpeak148127	Hepatocytes	chr20-47464345-47464923
Mpeak148171	Hepatocytes	chr20-47711048-47711856
Mpeak148172	Hepatocytes	chr20-47713139-47713607
Mpeak148173	Hepatocytes	chr20-47713858-47714293
Mpeak148326	Hepatocytes	chr20-48790976-48792011
Mpeak148362	Hepatocytes	chr20-48932148-48932919
Mpeak148385	Hepatocytes	chr20-49178791-49179894
Mpeak148427	Hepatocytes	chr20-49444463-49445123
Mpeak148432	Hepatocytes	chr20-49475303-49475783
Mpeak148435	Hepatocytes	chr20-49479761-49480190
Mpeak148474	Hepatocytes	chr20-49615495-49616154
Mpeak148508	Hepatocytes	chr20-49767102-49767496
Mpeak148525	Hepatocytes	chr20-49825399-49826133
Mpeak148528	Hepatocytes	chr20-49832326-49833206
Mpeak148597	Hepatocytes	chr20-50120881-50121439
Mpeak148599	Hepatocytes	chr20-50126588-50127103
Mpeak148604	Hepatocytes	chr20-50144278-50144837
Mpeak148614	Hepatocytes	chr20-50187509-50187826
Mpeak148615	Hepatocytes	chr20-50188964-50189485
Mpeak148616	Hepatocytes	chr20-50189956-50190224
Mpeak148654	Hepatocytes	chr20-50305253-50306598
Mpeak148690	Hepatocytes	chr20-50389955-50390408
Mpeak148693	Hepatocytes	chr20-50398844-50400544
Mpeak148694	Hepatocytes	chr20-50403639-50404234
Mpeak148695	Hepatocytes	chr20-50405259-50405994
Mpeak148753	Hepatocytes	chr20-50572839-50573769
Mpeak148894	Hepatocytes	chr20-51412269-51413371
Mpeak148960	Hepatocytes	chr20-51758859-51759638
Mpeak148991	Hepatocytes	chr20-52231215-52231682
Mpeak149044	Hepatocytes	chr20-52826393-52827242
Mpeak149061	Hepatocytes	chr20-52945926-52946541
Mpeak149066	Hepatocytes	chr20-52971953-52972789
Mpeak149082	Hepatocytes	chr20-53077363-53078061
Mpeak149083	Hepatocytes	chr20-53078619-53079102
Mpeak149084	Hepatocytes	chr20-53081335-53081704
Mpeak149085	Hepatocytes	chr20-53081785-53082289
Mpeak149165	Hepatocytes	chr20-53677221-53678397
Mpeak149178	Hepatocytes	chr20-53711297-53712084
Mpeak149179	Hepatocytes	chr20-53712221-53713101
Mpeak149186	Hepatocytes	chr20-53737528-53738925
Mpeak149195	Hepatocytes	chr20-53767121-53767865
Mpeak1492	Hepatocytes	chr1-10055736-10056844
Mpeak149264	Hepatocytes	chr20-54103319-54103751
Mpeak149265	Hepatocytes	chr20-54104021-54104573
Mpeak149266	Hepatocytes	chr20-54107556-54108110
Mpeak149268	Hepatocytes	chr20-54115843-54116508
Mpeak149278	Hepatocytes	chr20-54221268-54221791
Mpeak1493	Hepatocytes	chr1-10065223-10065766
Mpeak149325	Hepatocytes	chr20-55667039-55668366
Mpeak149333	Hepatocytes	chr20-55881017-55881614
Mpeak149335	Hepatocytes	chr20-55882909-55883496
Mpeak149344	Hepatocytes	chr20-56001131-56001824
Mpeak149407	Hepatocytes	chr20-56788205-56788764
Mpeak149409	Hepatocytes	chr20-56797048-56797462
Mpeak149410	Hepatocytes	chr20-56799155-56799688
Mpeak149434	Hepatocytes	chr20-57130105-57130909
Mpeak14944	Hepatocytes	chr1-159465047-159466210
Mpeak149469	Hepatocytes	chr20-57428472-57429395
Mpeak149476	Hepatocytes	chr20-57442658-57443244
Mpeak14949	Hepatocytes	chr1-159556805-159557516
Mpeak149495	Hepatocytes	chr20-57532016-57532562
Mpeak149498	Hepatocytes	chr20-57545882-57546569
Mpeak149501	Hepatocytes	chr20-57552468-57552874
Mpeak149502	Hepatocytes	chr20-57555472-57556072
Mpeak149504	Hepatocytes	chr20-57560604-57561525
Mpeak149506	Hepatocytes	chr20-57566930-57567347
Mpeak149507	Hepatocytes	chr20-57567589-57568902
Mpeak149508	Hepatocytes	chr20-57577618-57578189
Mpeak149510	Hepatocytes	chr20-57586307-57586708
Mpeak149511	Hepatocytes	chr20-57587300-57587694
Mpeak149512	Hepatocytes	chr20-57589912-57590412
Mpeak14953	Hepatocytes	chr1-159581293-159581890
Mpeak14954	Hepatocytes	chr1-159587368-159588057
Mpeak149636	Hepatocytes	chr20-58437075-58437778
Mpeak14970	Hepatocytes	chr1-159711559-159713157
Mpeak149707	Hepatocytes	chr20-58995364-58996207
Mpeak149709	Hepatocytes	chr20-59005942-59006726
Mpeak14972	Hepatocytes	chr1-159714272-159714991
Mpeak14974	Hepatocytes	chr1-159751935-159752647
Mpeak14975	Hepatocytes	chr1-159753225-159753964
Mpeak14976	Hepatocytes	chr1-159755682-159755943
Mpeak14977	Hepatocytes	chr1-159756242-159756845
Mpeak14982	Hepatocytes	chr1-159780518-159781611
Mpeak149998	Hepatocytes	chr20-62134620-62135267
Mpeak150002	Hepatocytes	chr20-62146226-62146749
Mpeak150009	Hepatocytes	chr20-62177126-62177737
Mpeak150010	Hepatocytes	chr20-62178492-62179493
Mpeak150012	Hepatocytes	chr20-62185525-62186139
Mpeak150043	Hepatocytes	chr20-62352590-62353394
Mpeak150047	Hepatocytes	chr20-62358264-62358734
Mpeak150063	Hepatocytes	chr20-62391072-62391530
Mpeak150146	Hepatocytes	chr20-62772980-62773739
Mpeak150147	Hepatocytes	chr20-62776462-62777201
Mpeak150164	Hepatocytes	chr20-62837827-62838750
Mpeak150188	Hepatocytes	chr20-62952398-62953115
Mpeak150190	Hepatocytes	chr20-62953786-62954077
Mpeak150192	Hepatocytes	chr20-62955513-62956206
Mpeak15024	Hepatocytes	chr1-159970827-159971529
Mpeak15025	Hepatocytes	chr1-159991339-159992349
Mpeak150264	Hepatocytes	chr20-63365071-63365613
Mpeak150291	Hepatocytes	chr20-63535144-63535668
Mpeak150330	Hepatocytes	chr20-63734364-63734784
Mpeak150333	Hepatocytes	chr20-63737962-63738316
Mpeak150376	Hepatocytes	chr20-63884405-63884965
Mpeak150396	Hepatocytes	chr20-63968790-63969315
Mpeak150407	Hepatocytes	chr20-64024173-64024755
Mpeak150408	Hepatocytes	chr20-64025067-64025547
Mpeak150421	Hepatocytes	chr20-64064167-64064722
Mpeak150422	Hepatocytes	chr20-64065172-64065642
Mpeak15045	Hepatocytes	chr1-160093968-160094427
Mpeak150454	Hepatocytes	chr20-64233726-64234197
Mpeak150455	Hepatocytes	chr20-64236416-64237047
Mpeak150456	Hepatocytes	chr20-64238212-64238708
Mpeak15046	Hepatocytes	chr1-160097861-160098157
Mpeak150672	Hepatocytes	chr21-14273672-14274379
Mpeak150724	Hepatocytes	chr21-14863761-14865005
Mpeak150770	Hepatocytes	chr21-15151470-15152102
Mpeak150777	Hepatocytes	chr21-15210189-15210747
Mpeak150778	Hepatocytes	chr21-15211521-15212013
Mpeak15078	Hepatocytes	chr1-160264789-160265197
Mpeak15079	Hepatocytes	chr1-160284084-160284537
Mpeak150798	Hepatocytes	chr21-15444266-15445116
Mpeak150801	Hepatocytes	chr21-15455694-15456362
Mpeak15082	Hepatocytes	chr1-160293038-160293980
Mpeak150877	Hepatocytes	chr21-16407760-16408367
Mpeak150938	Hepatocytes	chr21-17472506-17473069
Mpeak150947	Hepatocytes	chr21-17522949-17523497
Mpeak151046	Hepatocytes	chr21-22062240-22063166
Mpeak151126	Hepatocytes	chr21-25879079-25879846
Mpeak151146	Hepatocytes	chr21-25949675-25950155
Mpeak151326	Hepatocytes	chr21-28256287-28256918
Mpeak151411	Hepatocytes	chr21-29092218-29092958
Mpeak151426	Hepatocytes	chr21-29175393-29175834
Mpeak151456	Hepatocytes	chr21-29271752-29272416
Mpeak151623	Hepatocytes	chr21-31624854-31625623
Mpeak151624	Hepatocytes	chr21-31629980-31630590
Mpeak151628	Hepatocytes	chr21-31658027-31658392
Mpeak151637	Hepatocytes	chr21-31730961-31732704
Mpeak151692	Hepatocytes	chr21-32297968-32299133
Mpeak151748	Hepatocytes	chr21-32592844-32593687
Mpeak151830	Hepatocytes	chr21-33245228-33245818
[truncated: 15,149 more rows]

## Sheet: S3 GREAT_analysis
Table S3: Genomic Regions Enrichment of Annotations Tool analysis of cell-type marker peaks
Term.Name	celltype	Rank	Raw p-value	FDR q-value	Fold Enrichment	Foreground region hits	Total Regions	Region Set Coverage	Foreground Gene Hits	Total Genes Annotated	-log10(q-value)
DNA replication-dependent nucleosome assembly	NK-T	1	1.41888e-13	1.86711e-09	30.8841	11	176	0.0213178	10	32	8.72883
chromatin silencing at rDNA	NK-T	2	5.94778e-12	3.91334e-08	21.9177	11	248	0.0213178	10	36	7.40745
regulation of gene silencing by miRNA	NK-T	3	1.05218e-09	4.61523e-06	5.06816	22	2145	0.0426357	16	106	5.33581
nucleosome assembly	NK-T	4	1.49647e-09	4.92302e-06	5.22247	21	1987	0.0406977	25	142	5.30777
regulation of posttranscriptional gene silencing	NK-T	5	2.00555e-09	5.2782e-06	4.89033	22	2223	0.0426357	16	109	5.27751
regulation of gene silencing by RNA	NK-T	5	2.00555e-09	5.2782e-06	4.89033	22	2223	0.0426357	16	109	5.27751
regulation of gene silencing	NK-T	7	9.18536e-09	1.72672e-05	4.30342	23	2641	0.0445736	17	131	4.76278
regulation of megakaryocyte differentiation	NK-T	9	1.7881e-08	2.61441e-05	4.99934	19	1878	0.0368217	16	76	4.58263
positive regulation of gene expression, epigenetic	NK-T	8	1.77425e-08	2.91841e-05	6.06313	16	1304	0.0310078	13	80	4.53485
chromatin assembly	NK-T	11	2.5416e-08	3.04044e-05	4.42518	21	2345	0.0406977	25	158	4.51706
chromatin silencing	NK-T	10	2.34489e-08	3.08564e-05	6.42303	15	1154	0.0290698	15	97	4.51066
protein heterotetramerization	NK-T	12	3.16258e-08	3.46804e-05	8.45898	12	701	0.0232558	11	44	4.45992
nucleosome organization	NK-T	13	4.49969e-08	4.55472e-05	4.0977	22	2653	0.0426357	27	171	4.34154
regulation of cellular amide metabolic process	NK-T	14	1.03415e-07	9.72028e-05	2.19897	53	11910	0.102713	42	461	4.01232
regulation of Rac protein signal transduction	NK-T	15	1.48536e-07	0.000130306	9.53949	10	518	0.0193798	4	14	3.88504
regulation of translation	NK-T	17	2.57899e-07	0.000199629	2.2163	49	10925	0.0949612	39	427	3.69978
antibacterial humoral response	NK-T	18	3.32305e-07	0.000242933	12.5897	8	314	0.0155039	5	35	3.61451
chromatin assembly or disassembly	NK-T	19	5.01288e-07	0.000347182	3.68634	21	2815	0.0406977	26	178	3.45944
telomere organization	NK-T	20	5.82526e-07	0.000383273	4.66725	16	1694	0.0310078	15	117	3.41649
regulation of gene expression, epigenetic	NK-T	21	6.69402e-07	0.00041946	2.74427	31	5582	0.0600775	27	248	3.37731
leukocyte degranulation	Kupffer	3	6.03212e-52	2.64589e-48	2.56553	318	11476	0.115468	158	499	47.5774
myeloid leukocyte activation	Kupffer	4	5.62009e-50	1.84887e-46	2.35632	356	13988	0.129267	178	561	45.7331
immune effector process	Kupffer	5	1.41422e-49	3.72196e-46	2.01991	482	22093	0.175018	262	904	45.4292
myeloid leukocyte mediated immunity	Kupffer	6	1.82241e-48	3.99685e-45	2.48059	315	11757	0.114379	160	511	44.3983
myeloid cell activation involved in immune response	Kupffer	7	3.4075e-47	6.4056e-44	2.44462	315	11930	0.114379	160	509	43.1934
neutrophil degranulation	Kupffer	8	1.62094e-45	2.66625e-42	2.50602	291	10751	0.105664	149	478	41.5741
neutrophil activation	Kupffer	10	3.57601e-45	4.70568e-42	2.4621	298	11206	0.108206	153	488	41.3274
neutrophil activation involved in immune response	Kupffer	9	3.51547e-45	5.14e-42	2.49077	292	10854	0.106028	150	480	41.289
granulocyte activation	Kupffer	11	4.68348e-45	5.60272e-42	2.45859	298	11222	0.108206	153	491	41.2516
neutrophil mediated immunity	Kupffer	12	1.06677e-44	1.1698e-41	2.46647	294	11036	0.106754	151	491	40.9319
leukocyte mediated immunity	Kupffer	13	2.35267e-43	2.38145e-40	2.2367	343	14198	0.124546	183	618	39.6232
leukocyte activation involved in immune response	Kupffer	14	1.97141e-42	1.85299e-39	2.18548	352	14912	0.127814	180	603	38.7321
cell activation involved in immune response	Kupffer	16	3.9636e-41	3.25981e-38	2.15385	352	15131	0.127814	180	607	37.4868
regulated exocytosis	Kupffer	19	1.86429e-39	1.29117e-36	2.05793	373	16781	0.135439	193	680	35.889
immune response-activating signal transduction	Kupffer	28	3.61601e-25	1.6994e-22	2.00875	253	11661	0.0918664	128	382	21.7697
regulation of leukocyte degranulation	Kupffer	45	1.45372e-16	4.25099e-14	3.98545	52	1208	0.0188816	24	44	13.3715
phagocytosis	Kupffer	44	1.4464e-16	4.32572e-14	2.08275	150	6668	0.0544662	75	182	13.3639
regulation of phagocytosis	Kupffer	49	2.04581e-15	5.49403e-13	2.947	72	2262	0.0261438	25	68	12.2601
regulation of myeloid leukocyte mediated immunity	Kupffer	50	3.23802e-15	8.52183e-13	3.80695	50	1216	0.0181554	22	44	12.0695
respiratory burst	Kupffer	54	1.72454e-14	4.20245e-12	7.41867	25	312	0.00907771	8	16	11.3765
extracellular structure organization	Mesenchymal	2	9.77056e-39	6.42854e-35	2.31782	287	11078	0.100702	108	308	34.1919
extracellular matrix organization	Mesenchymal	1	9.61789e-39	1.26562e-34	2.31803	287	11077	0.100702	108	307	33.8977
collagen fibril organization	Mesenchymal	3	1.55821e-19	6.83481e-16	3.89248	64	1471	0.0224561	20	40	15.1653
collagen metabolic process	Mesenchymal	4	2.46765e-19	8.11797e-16	3.11155	85	2444	0.0298246	26	80	15.0906
multicellular organismal macromolecule metabolic process	Mesenchymal	5	7.86039e-19	2.0687e-15	3.02798	86	2541	0.0301754	27	85	14.6843
collagen catabolic process	Mesenchymal	6	1.19324e-17	2.61697e-14	3.19831	74	2070	0.0259649	21	65	13.5822
multicellular organismal catabolic process	Mesenchymal	7	7.05412e-17	1.32607e-13	3.06392	75	2190	0.0263158	22	74	12.8774
ubiquitin-dependent endocytosis	Mesenchymal	16	1.10284e-13	9.07015e-11	13.2543	16	108	0.00561403	2	2	10.0424
platelet-derived growth factor receptor-beta signaling pathway	Mesenchymal	17	1.63394e-13	1.26477e-10	5.86664	28	427	0.00982456	6	6	9.89799
multicellular organism metabolic process	Mesenchymal	19	4.12724e-13	2.85844e-10	2.34205	90	3438	0.031579	29	106	9.54387
negative regulation of cell-substrate adhesion	Mesenchymal	28	1.46995e-11	6.90824e-09	2.53564	67	2364	0.0235088	24	53	8.16063
protein heterotrimerization	Mesenchymal	33	1.96258e-10	7.82595e-08	6.53792	19	260	0.00666667	6	13	7.10646
cellular response to amino acid stimulus	Mesenchymal	39	6.04253e-10	2.03881e-07	2.26825	70	2761	0.0245614	23	62	6.69062
positive regulation of protein processing	Mesenchymal	40	6.32184e-10	2.07973e-07	3.59171	33	822	0.0115789	10	22	6.68199
positive regulation of protein maturation	Mesenchymal	42	7.8025e-10	2.4446e-07	3.56139	33	829	0.0115789	10	23	6.61179
somatic stem cell division	Mesenchymal	44	1.03171e-09	3.08551e-07	3.01654	41	1216	0.014386	13	22	6.51067
regulation of brood size	Mesenchymal	55	9.82201e-09	2.34996e-06	12.2557	10	73	0.00350877	1	1	5.62894
negative regulation of substrate adhesion-dependent cell spreading	Mesenchymal	56	1.0907e-08	2.56295e-06	3.95869	25	565	0.00877193	7	13	5.59126
positive regulation of adipose tissue development	Mesenchymal	63	1.57691e-08	3.29375e-06	7.11664	14	176	0.00491228	2	5	5.48231
collagen biosynthetic process	Mesenchymal	73	4.59556e-08	8.28396e-06	4.93986	18	326	0.00631579	5	8	5.08176
angiogenesis	LSEC	1	5.36202e-41	7.05588e-37	2.31317	303	13006	0.117991	116	292	36.1514
cellular response to vascular endothelial growth factor stimulus	LSEC	8	8.05337e-19	1.32468e-15	3.71983	65	1735	0.0253115	18	29	14.8779
endothelium development	LSEC	9	5.9173e-18	8.65175e-15	2.51398	111	4384	0.0432243	37	88	14.0629
regulation of Notch signaling pathway	LSEC	10	4.04156e-17	5.31829e-14	2.77279	89	3187	0.0346573	30	72	13.2742
negative regulation of Notch signaling pathway	LSEC	12	4.40642e-16	4.832e-13	4.08159	49	1192	0.019081	15	33	12.3159
cell migration involved in endocardial cushion formation	LSEC	13	6.0532e-16	6.12723e-13	13.2854	19	142	0.00739875	3	4	12.2127
regulation of somitogenesis	LSEC	14	9.98844e-16	9.38842e-13	7.57303	27	354	0.010514	4	9	12.0274
sprouting angiogenesis	LSEC	16	2.77167e-14	2.27953e-11	2.72578	75	2732	0.0292056	27	46	10.6422
endothelial cell differentiation	LSEC	17	3.26298e-14	2.52574e-11	2.46703	89	3582	0.0346573	30	70	10.5976
endocardial cell differentiation	LSEC	18	3.62913e-14	2.65309e-11	7.58911	24	314	0.00934579	3	6	10.5762
vasculogenesis	LSEC	19	4.17262e-14	2.88987e-11	2.45606	89	3598	0.0346573	29	64	10.5391
mitral valve formation	LSEC	20	1.24297e-13	8.17813e-11	13.2388	16	120	0.00623053	3	3	10.0873
negative regulation of auditory receptor cell differentiation	LSEC	22	3.59589e-13	2.15083e-10	6.82803	24	349	0.00934579	3	3	9.66739
negative regulation of inner ear receptor cell differentiation	LSEC	23	5.18306e-13	2.96538e-10	6.71262	24	355	0.00934579	3	4	9.52792
inhibition of neuroepithelial cell differentiation	LSEC	24	7.86709e-13	4.31346e-10	6.58282	24	362	0.00934579	3	4	9.36517
endocardium morphogenesis	LSEC	24	7.86709e-13	4.31346e-10	6.58282	24	362	0.00934579	3	6	9.36517
positive regulation of endothelial cell proliferation	LSEC	26	3.52844e-12	1.7858e-09	2.35314	82	3460	0.0319315	32	74	8.74817
endothelial cell migration	LSEC	28	6.63214e-12	3.11687e-09	2.60565	66	2515	0.0257009	24	58	8.50628
vascular smooth muscle cell development	LSEC	30	7.36213e-12	3.22927e-09	5.65438	25	439	0.0097352	5	8	8.4909
embryonic heart tube development	LSEC	29	7.28849e-12	3.30722e-09	2.46036	73	2946	0.0284268	21	72	8.48054
steroid metabolic process	Hepatocytes	5	4.79159e-53	1.26105e-49	2.14386	472	6899	0.0580066	144	229	48.8993
lipid homeostasis	Hepatocytes	8	9.39141e-46	1.54477e-42	2.60736	275	3305	0.0337962	71	104	41.8111
carboxylic acid catabolic process	Hepatocytes	11	1.2185e-41	1.45766e-38	2.1377	372	5453	0.0457171	136	224	37.8363
acute-phase response	Hepatocytes	12	1.44524e-41	1.58483e-38	4.12902	129	979	0.0158535	30	41	37.8
alpha-amino acid metabolic process	Hepatocytes	15	9.51323e-35	8.34564e-32	2.01203	357	5560	0.0438737	132	218	31.0785
triglyceride homeostasis	Hepatocytes	20	2.46161e-32	1.61962e-29	3.63495	116	1000	0.0142559	26	32	28.7906
sterol metabolic process	Hepatocytes	24	5.83895e-31	3.20145e-28	2.09587	287	4291	0.035271	75	130	27.4947
acute inflammatory response	Hepatocytes	28	2.71462e-29	1.27577e-26	2.75769	157	1784	0.0192946	43	69	25.8942
regulation of fatty acid metabolic process	Hepatocytes	29	3.52105e-28	1.59771e-25	2.38253	197	2591	0.0242104	54	83	24.7965
alpha-amino acid catabolic process	Hepatocytes	33	1.37549e-27	5.48489e-25	2.40555	189	2462	0.0232272	64	98	24.2608
cellular amino acid catabolic process	Hepatocytes	35	2.13935e-27	8.04334e-25	2.29721	206	2810	0.0253165	72	113	24.0946
triglyceride metabolic process	Hepatocytes	38	2.98114e-26	1.03234e-23	2.53693	162	2001	0.0199091	40	72	22.9862
gluconeogenesis	Hepatocytes	40	2.30517e-25	7.58344e-23	3.40078	98	903	0.0120438	31	45	22.1201
organic hydroxy compound transport	Hepatocytes	41	3.90305e-25	1.25269e-22	2.01123	255	3973	0.0313383	81	136	21.9022
secondary alcohol metabolic process	Hepatocytes	42	4.48947e-25	1.40659e-22	2.04858	243	3717	0.0298636	65	117	21.8518
xenobiotic metabolic process	Hepatocytes	43	5.41373e-25	1.65673e-22	2.33946	180	2411	0.0221212	65	105	21.7807
glucose metabolic process	Hepatocytes	45	9.60971e-25	2.81009e-22	2.2968	185	2524	0.0227356	63	112	21.5513
cholesterol metabolic process	Hepatocytes	44	9.43678e-25	2.82224e-22	2.06168	236	3587	0.0290033	63	112	21.5494
cellular response to xenobiotic stimulus	Hepatocytes	49	9.52775e-24	2.55869e-21	2.27896	180	2475	0.0221212	65	109	20.592
acylglycerol metabolic process	Hepatocytes	50	1.69137e-23	4.45135e-21	2.29734	175	2387	0.0215067	45	88	20.3515

## Sheet: S4 motif_enrichment
Table S4. Transcription factor binding motif enrichment in cell-type marker peaks: While both BH and Bonferonni procedures were used to control type I error, we chose Bonferroni adjusted p-values for its stringency and the low total number of tests performed (440 per cell type)
Transcription Factor	celltype	Consensus Sequence	Raw P-value	-log10(P-value)	Odds Ratio	Bonferroni Significant (440 tests)	log(P-value)	BH-adjusted P-value	Target Sequences with Motif (n)	Target Sequences with Motif (%)	Background Sequences with Motif (n)	Background Sequences with Motif (%)
TR4	Hepatocytes	GAGGTCAAAGGTCA	1e-45	45	2.38286	TRUE	-103.7	0	339	4.17	4272.1	1.75
HNF4a	Hepatocytes	CARRGKBCAAAGTYCA	1e-197	197	2.34742	TRUE	-455.4	0	1446	17.77	18533.4	7.57
Hnf1	Hepatocytes	GGTTAAWCATTAA	1e-29	29	2	TRUE	-68.68	0	332	4.08	5003.8	2.04
NF1:FOXA1	Hepatocytes	WNTGTTTRYTTTGGCA	1e-16	16	1.99091	TRUE	-37.44	0	178	2.19	2685.9	1.1
Nur77	Hepatocytes	TGACCTTTNCNT	1e-34	34	1.96429	TRUE	-80.3	0	403	4.95	6161.2	2.52
HNF1b	Hepatocytes	GTTAATNATTAA	1e-30	30	1.92083	TRUE	-70.5	0	375	4.61	5864.8	2.4
TCFL2	Hepatocytes	ACWTCAAAGG	1e-07	7	1.83824	TRUE	-18.14	0	102	1.25	1671.2	0.68
Foxa3	Hepatocytes	BSNTGTTTACWYWGN	1e-54	54	1.8215	TRUE	-126	0	772	9.49	12757.6	5.21
PPARa	Hepatocytes	VNAGGKCAAAGGTCA	1e-165	165	1.82082	TRUE	-381.7	0	2092	25.71	34551.9	14.12
PPARE	Hepatocytes	TGACCTTTGCCCCA	1e-108	108	1.71533	TRUE	-250.5	0	1711	21.03	30005.7	12.26
FOXA1	Hepatocytes	WAAGTAAACA	1e-119	119	1.69811	TRUE	-274.9	0	1904	23.4	33720.4	13.78
Foxa2	Hepatocytes	CYTGTTTACWYW	1e-93	93	1.69292	TRUE	-215	0	1557	19.13	27672	11.3
FOXM1	Hepatocytes	TRTTTACTTW	1e-120	120	1.69019	TRUE	-278	0	1949	23.95	34690.6	14.17
RAR:RXR	Hepatocytes	RGGTCADNNAGAGGTCAV	0.0001	4	1.6875	TRUE	-10.16	0.0002	66	0.81	1164.3	0.48
Pax7	Hepatocytes	TAATCAATTA	1e-06	6	1.67105	TRUE	-14.09	0	103	1.27	1850.3	0.76
FOXA1	Hepatocytes	WAAGTAAACA	1e-127	127	1.64709	TRUE	-293.2	0	2191	26.93	40022.5	16.35
RXR	Hepatocytes	TAGGGCAAAGGTCA	1e-104	104	1.62602	TRUE	-241.7	0	1942	23.87	35941.1	14.68
Tcf3	Hepatocytes	ASWTCAAAGG	1e-12	12	1.59259	TRUE	-29.77	0	280	3.44	5279.5	2.16
HNF6	Hepatocytes	NTATYGATCH	1e-31	31	1.57989	TRUE	-72.33	0	716	8.8	13638.1	5.57
Fox:Ebox	Hepatocytes	NNNVCTGWGYAAACASN	1e-79	79	1.56691	TRUE	-184.1	0	1734	21.31	33281.1	13.6
Cux2	Hepatocytes	HNRAATCAAT	1e-21	21	1.53348	TRUE	-50.01	0	559	6.87	10967.2	4.48
Chop	Hepatocytes	ATTGCATCAT	1e-17	17	1.5102	TRUE	-40.45	0	482	5.92	9605.8	3.92
CEBP	Hepatocytes	ATTGCGCAAC	1e-62	62	1.5015	TRUE	-143.2	0	1632	20.06	32711.3	13.36
FOXP1	Hepatocytes	NYYTGTTTACHN	1e-24	24	1.48826	TRUE	-57.15	0	722	8.87	14587	5.96
Atf4	Hepatocytes	MTGATGCAAT	1e-21	21	1.48767	TRUE	-50.06	0	638	7.84	12909.9	5.27
RAR:RXR	Hepatocytes	AGGTCAAGGTCA	1e-07	7	1.48485	TRUE	-16.13	0	199	2.45	4050.9	1.65
Hnf6b	Hepatocytes	TATTGAYY	1e-38	38	1.4831	TRUE	-88.08	0	1107	13.6	22449.7	9.17
ERRg	Hepatocytes	GTGACCTTGRVN	1e-43	43	1.48276	TRUE	-101.3	0	1260	15.48	25561.2	10.44
FXR	Hepatocytes	AGGTCANTGACCTB	1e-21	21	1.4692	TRUE	-48.98	0	660	8.11	13521.3	5.52
Esrrb	Hepatocytes	KTGACCTTGA	1e-33	33	1.46809	TRUE	-76.17	0	1011	12.42	20717.2	8.46
RORg	Hepatocytes	WAABTAGGTCAV	1e-05	5	1.45528	TRUE	-11.71	0.0001	146	1.79	3007.3	1.23
CEBP:AP1	Hepatocytes	DRTGTTGCAA	1e-42	42	1.44801	TRUE	-98.72	0	1360	16.71	28249	11.54
VDR	Hepatocytes	ARAGGTCANWGAGTTCANNN	1e-08	8	1.44595	TRUE	-18.83	0	261	3.21	5423.4	2.22
FoxD3	Hepatocytes	TGTTTAYTTAGC	1e-39	39	1.44007	TRUE	-89.85	0	1281	15.74	26758.8	10.93
FoxL2	Hepatocytes	WWTRTAAACAVG	1e-35	35	1.42495	TRUE	-81.79	0	1236	15.19	26102.5	10.66
RORgt	Hepatocytes	AAYTAGGTCA	1e-05	5	1.41954	TRUE	-13.53	0	201	2.47	4266.9	1.74
RORgt	Hepatocytes	AAYTAGGTCA	1e-05	5	1.41954	TRUE	-13.53	0	201	2.47	4266.9	1.74
Foxo3	Hepatocytes	DGTAAACA	1e-31	31	1.41768	TRUE	-72.69	0	1135	13.95	24087.6	9.84
Foxf1	Hepatocytes	WWATRTAAACAN	1e-34	34	1.40824	TRUE	-80.06	0	1280	15.73	27347.3	11.17
Stat3	Hepatocytes	CTTCCGGGAA	1e-17	17	1.40067	TRUE	-40.38	0	683	8.39	14659.9	5.99
FOXK1	Hepatocytes	NVWTGTTTAC	1e-38	38	1.39519	TRUE	-88.39	0	1462	17.97	31528.8	12.88
FOXK2	Hepatocytes	SCHTGTTTACAT	1e-22	22	1.38725	TRUE	-51.79	0	921	11.32	19982.3	8.16
COUP-TFII	Hepatocytes	GKBCARAGGTCA	1e-65	65	1.38584	TRUE	-149.7	0	2341	28.77	50823.5	20.76
Erra	Hepatocytes	CAAAGGTCAG	1e-97	97	1.36628	TRUE	-224.4	0	3330	40.92	73306.7	29.95
CUX1	Hepatocytes	TATCGATNAN	1e-13	13	1.36396	TRUE	-31.57	0	616	7.57	13576.9	5.55
STAT1	Hepatocytes	NATTTCCNGGAAAT	1e-08	8	1.36086	TRUE	-18.67	0	362	4.45	8005	3.27
NFIL3	Hepatocytes	VTTACGTAAYNNNNN	1e-25	25	1.35469	TRUE	-59.48	0	1187	14.59	26358.8	10.77
RORa	Hepatocytes	AAWCTAGGTCARDNN	0.0001	4	1.35359	TRUE	-10.63	0.0001	199	2.45	4429.3	1.81
HLF	Hepatocytes	RTTATGYAAB	1e-31	31	1.35085	TRUE	-71.41	0	1422	17.48	31664.2	12.94
EAR2	Hepatocytes	NRBCARRGGTCA	1e-49	49	1.35055	TRUE	-113.4	0	2107	25.89	46915.2	19.17
RARa	Hepatocytes	TTGAMCTTTG	1e-117	117	1.34187	TRUE	-269.9	0	4008	49.26	89860.1	36.71
LEF1	Hepatocytes	CCTTTGATST	1e-10	10	1.29716	TRUE	-23.79	0	632	7.77	14652.2	5.99
Nr5a2	Hepatocytes	BTCAAGGTCA	1e-14	14	1.29704	TRUE	-33.44	0	892	10.96	20687.9	8.45
COUP-TFII	Hepatocytes	AGRGGTCA	1e-46	46	1.2955	TRUE	-108	0	2508	30.82	58236.6	23.79
ERE	Hepatocytes	VAGGTCACNSTGACC	1e-05	5	1.28889	TRUE	-12.53	0	330	4.06	7700.3	3.15
Nr5a2	Hepatocytes	BTCAAGGTCA	1e-08	8	1.25645	TRUE	-18.97	0	634	7.79	15187.4	6.2
THRa	Hepatocytes	GGTCANYTGAGGWCA	1e-07	7	1.24378	TRUE	-17.04	0	610	7.5	14750.8	6.03
STAT5	Hepatocytes	RTTTCTNAGAAA	0.0001	4	1.23837	TRUE	-9.918	0.0003	347	4.26	8432.1	3.44
ZEB1	Hepatocytes	VCAGGTRDRY	1e-18	18	1.22467	TRUE	-43.7	0	1721	21.15	42266.7	17.27
Stat3+il21	Hepatocytes	SVYTTCCNGGAARB	1e-08	8	1.22209	TRUE	-19.5	0	819	10.07	20166.4	8.24
NPAS2	Hepatocytes	KCCACGTGAC	1e-11	11	1.20548	TRUE	-25.8	0	1217	14.96	30371	12.41
THRb	Hepatocytes	TRAGGTCA	1e-69	69	1.20422	TRUE	-159.4	0	4688	57.61	117108	47.84
c-Myc	Hepatocytes	VCCACGTG	0.0001	4	1.19651	TRUE	-9.376	0.0005	446	5.48	11210.5	4.58
CLOCK	Hepatocytes	GHCACGTG	1e-05	5	1.19413	TRUE	-11.94	0	596	7.32	14999.9	6.13
SF1	Hepatocytes	CAAGGHCANV	0.0001	4	1.1919	TRUE	-10.83	0.0001	551	6.77	13909.6	5.68
USF1	Hepatocytes	SGTCACGTGR	0.0001	4	1.19183	TRUE	-10.8	0.0001	546	6.71	13776.2	5.63
STAT4	Hepatocytes	NYTTCCWGGAAR	1e-07	7	1.17924	TRUE	-16.71	0	980	12.04	24999.3	10.21
THRb	Hepatocytes	GGTCACCTGAGGTCA	1e-05	5	1.17139	TRUE	-12.88	0	806	9.91	20707.7	8.46
E2A	Hepatocytes	NVCACCTGBN	1e-09	9	1.16688	TRUE	-22.89	0	1485	18.25	38277.3	15.64
ZEB2	Hepatocytes	GNMCAGGTGTGC	1e-05	5	1.16289	TRUE	-13.53	0	918	11.28	23746.8	9.7
NF1-halfsite	Hepatocytes	YTGCCAAG	1e-17	17	1.16236	TRUE	-40.93	0	2528	31.07	65423.6	26.73
MNT	Hepatocytes	DGCACACGTG	1e-05	5	1.15009	TRUE	-13.32	0	1035	12.72	27081.9	11.06
NF1	Hepatocytes	CYTGGCABNSTGCCAR	0.0001	4	1.14922	TRUE	-10.97	0.0001	840	10.32	21977	8.98
NFY	Hepatocytes	RGCCAATSRG	0.0001	4	1.14578	TRUE	-9.755	0.0003	774	9.51	20326.9	8.3
HIC1	Hepatocytes	TGCCAGCB	1e-10	10	1.11541	TRUE	-23.58	0	2556	31.41	68924.7	28.16
Foxo1	Hepatocytes	CTGTTTAC	1e-07	7	1.11167	TRUE	-18.18	0	2163	26.58	58530.3	23.91
BMAL1	Hepatocytes	GNCACGTG	0.0001	4	1.09498	TRUE	-11.38	0.0001	1792	22.02	49236.7	20.11
AR-halfsite	Hepatocytes	CCAGGAACAG	1e-08	8	1.07391	TRUE	-18.97	0	3724	45.77	104336	42.62
Sox7	LSEC	VVRRAACAATGG	1e-33	33	2.92576	TRUE	-77.3	0	172	6.7	5274.1	2.29
ETS:E-box	LSEC	AGGAARCAGCTG	1e-11	11	2.41935	TRUE	-25.84	0	77	3	2860.5	1.24
GATA:SCL	LSEC	CRGCTGBNGNSNNSAGATAA	1e-08	8	2.40404	TRUE	-20.4	0	61	2.38	2292.4	0.99
Sox17	LSEC	CCATTGTTYB	1e-39	39	2.24635	TRUE	-90.2	0	316	12.31	12636.9	5.48
Sox2	LSEC	BCCATTGTTC	1e-42	42	2.10359	TRUE	-98.05	0	391	15.23	16700.9	7.24
Ets1-distal	LSEC	MACAGGAAGT	1e-36	36	2.09105	TRUE	-83.68	0	342	13.32	14709.6	6.37
Gata1	LSEC	SAGATAAGRV	1e-27	27	2.03654	TRUE	-62.22	0	272	10.59	11992.5	5.2
EWS:FLI1-fusion	LSEC	VACAGGAAAT	1e-56	56	2.015	TRUE	-129.5	0	552	21.5	24634.7	10.67
Gata2	LSEC	BBCTTATCTS	1e-27	27	1.98418	TRUE	-62.27	0	290	11.29	13136	5.69
EWS:ERG-fusion	LSEC	ATTTCCTGTN	1e-58	58	1.93175	TRUE	-134.7	0	625	24.34	29075.3	12.6
Sox15	LSEC	RAACAATGGN	1e-34	34	1.8766	TRUE	-78.53	0	414	16.12	19831.7	8.59
Gata6	LSEC	YCTTATCTBN	1e-28	28	1.85942	TRUE	-65.99	0	360	14.02	17398.4	7.54
Gata4	LSEC	NBWGATAAGR	1e-31	31	1.85663	TRUE	-73.36	0	399	15.54	19311.9	8.37
Etv2	LSEC	NNAYTTCCTGHN	1e-77	77	1.84361	TRUE	-179.5	0	875	34.07	42640.4	18.48
Sox4	LSEC	YCTTTGTTCC	1e-23	23	1.79334	TRUE	-54.64	0	332	12.93	16642.7	7.21
Sox6	LSEC	CCATTGTTNY	1e-42	42	1.7817	TRUE	-96.9	0	570	22.2	28748.6	12.46
Fli1	LSEC	NRYTTCCGGH	1e-80	80	1.76916	TRUE	-186.3	0	984	38.32	49978.5	21.66
SPDEF	LSEC	ASWTCCTGBT	1e-48	48	1.74346	TRUE	-112.4	0	684	26.64	35254.9	15.28
ETS1	LSEC	ACAGGAAGTG	1e-68	68	1.73767	TRUE	-157.9	0	905	35.24	46804.7	20.28
ETV1	LSEC	AACCGGAAGT	1e-88	88	1.71513	TRUE	-203.4	0	1121	43.65	58727	25.45
ETV4	LSEC	ACCGGAAGTG	1e-69	69	1.70677	TRUE	-160.9	0	958	37.31	50450.4	21.86
ERG	LSEC	ACAGGAAGTG	1e-95	95	1.68469	TRUE	-221	0	1232	47.98	65718.2	28.48
Sox3	LSEC	CCWTTGTY	1e-36	36	1.66479	TRUE	-84.07	0	607	23.64	32768.6	14.2
Sox21	LSEC	BCCWTTGTBYKV	1e-36	36	1.65744	TRUE	-84.15	0	615	23.95	33341.7	14.45
GATA3	LSEC	AGATAASR	1e-28	28	1.64833	TRUE	-66.26	0	508	19.78	27702.9	12
STAT1	LSEC	NATTTCCNGGAAAT	1e-07	7	1.64793	TRUE	-18.31	0	143	5.57	7803.2	3.38
GABPA	LSEC	RACCGGAAGT	1e-42	42	1.62557	TRUE	-97.91	0	738	28.74	40793.8	17.68
Sox10	LSEC	CCWTTGTYYB	1e-29	29	1.60662	TRUE	-67.73	0	561	21.85	31384.6	13.6
EHF	LSEC	AVCAGGAAGT	1e-51	51	1.60082	TRUE	-119.3	0	901	35.09	50595	21.92
TRPS1	LSEC	AGATAAGANN	1e-32	32	1.59442	TRUE	-75.51	0	631	24.57	35570.2	15.41
Elk4	LSEC	NRYTTCCGGY	1e-21	21	1.59214	TRUE	-49.56	0	437	17.02	24674.9	10.69
Elk1	LSEC	HACTTCCGGY	1e-20	20	1.56612	TRUE	-47.48	0	444	17.29	25473.8	11.04
GRE	LSEC	VAGRACAKWCTGTYC	0.0001	4	1.53659	TRUE	-10.25	0.0003	97	3.78	5671.5	2.46
Stat3	LSEC	CTTCCGGGAA	1e-11	11	1.52958	TRUE	-26.64	0	279	10.86	16396.5	7.1
Bach2	LSEC	TGCTGAGTCA	1e-05	5	1.50309	TRUE	-11.67	0.0001	125	4.87	7486.4	3.24
Elf4	LSEC	ACTTCCKGKT	1e-30	30	1.48511	TRUE	-69.2	0	743	28.93	44953.2	19.48
ELF3	LSEC	ANCAGGAAGT	1e-18	18	1.47547	TRUE	-42.43	0	502	19.55	30581.7	13.25
PU.1	LSEC	AGAGGAAGTG	1e-13	13	1.46921	TRUE	-31.45	0	386	15.03	23599.6	10.23
Sox9	LSEC	AGGVNCCTTTGT	1e-09	9	1.45219	TRUE	-21.02	0	273	10.63	16887.8	7.32
Jun-AP1	LSEC	GATGASTCATCN	1e-05	5	1.44213	TRUE	-12.36	0	160	6.23	9967.1	4.32
Stat3+il21	LSEC	SVYTTCCNGGAARB	1e-10	10	1.43771	TRUE	-24.13	0	329	12.81	20565.1	8.91
Fosl2	LSEC	NATGASTCABNN	1e-05	5	1.37251	TRUE	-11.71	0.0001	195	7.59	12768.4	5.53
STAT4	LSEC	NYTTCCWGGAAR	1e-08	8	1.35992	TRUE	-19.93	0	359	13.98	23724.3	10.28
Fra1	LSEC	NNATGASTCATH	1e-06	6	1.35751	TRUE	-15.2	0	274	10.67	18129.2	7.86
Fos	LSEC	NDATGASTCAYN	1e-06	6	1.34236	TRUE	-14.58	0	280	10.9	18738.7	8.12
Fra2	LSEC	GGATGACTCATC	1e-05	5	1.34167	TRUE	-12.94	0	248	9.66	16614.8	7.2
Bcl6	LSEC	NNNCTTTCCAGGAAA	1e-11	11	1.33469	TRUE	-25.72	0	506	19.7	34059.9	14.76
BATF	LSEC	DATGASTCAT	1e-06	6	1.33295	TRUE	-14.72	0	296	11.53	19963.3	8.65
Atf3	LSEC	DATGASTCATHN	1e-06	6	1.32733	TRUE	-14.73	0	303	11.8	20513.8	8.89
JunB	LSEC	RATGASTCAT	1e-05	5	1.3265	TRUE	-12.99	0	266	10.36	18017.2	7.81
ELF1	LSEC	AVCCGGAAGT	1e-07	7	1.31509	TRUE	-16.41	0	358	13.94	24464.1	10.6
AP-1	LSEC	VTGACTCATC	1e-06	6	1.31366	TRUE	-14.89	0	326	12.69	22297.3	9.66
EAR2	LSEC	NRBCARRGGTCA	1e-08	8	1.26484	TRUE	-20.53	0	569	22.16	40441.5	17.52
ELF5	LSEC	ACVAGGAAGT	1e-06	6	1.26168	TRUE	-15.3	0	437	17.02	31124.5	13.49
Foxo1	LSEC	CTGTTTAC	1e-09	9	1.25048	TRUE	-22.53	0	664	25.86	47719.8	20.68
PU.1-IRF	LSEC	MGGAAGTGAAAC	1e-05	5	1.20139	TRUE	-12.72	0	533	20.76	39877.9	17.28
COUP-TFII	LSEC	GKBCARAGGTCA	1e-05	5	1.18427	TRUE	-12.13	0	576	22.43	43704	18.94
COUP-TFII	LSEC	AGRGGTCA	1e-05	5	1.17906	TRUE	-13.65	0	668	26.01	50906.2	22.06
CArG	Mesenchymal	CCATATATGGNM	1e-17	17	2.12167	TRUE	-39.58	0	159	5.58	6436.8	2.63
GRE	Mesenchymal	NRGVACABNVTGTYCY	1e-10	10	2.09877	TRUE	-24.22	0	97	3.4	3962.9	1.62
Mef2d	Mesenchymal	GCTATTTTTAGC	1e-12	12	2.08134	TRUE	-29.78	0	124	4.35	5122.7	2.09
Pitx1:Ebox	Mesenchymal	YTAATTRAWWCCAGATGT	1e-08	8	1.99346	TRUE	-19.63	0	87	3.05	3732.9	1.53
PGR	Mesenchymal	AAGAACATWHTGTTC	1e-10	10	1.8642	TRUE	-23.68	0	129	4.53	5949.1	2.43
GRE	Mesenchymal	VAGRACAKWCTGTYC	1e-10	10	1.8289	TRUE	-24	0	137	4.81	6421.7	2.63
Hand2	Mesenchymal	TGACANARRCCAGRC	1e-20	20	1.81227	TRUE	-47.89	0	286	10.04	13545.3	5.54
RORg	Mesenchymal	WAABTAGGTCAV	0.0001	4	1.80808	TRUE	-9.558	0.0004	51	1.79	2428.3	0.99
ARE	Mesenchymal	RGRACASNSTGTYCYB	1e-10	10	1.80137	TRUE	-24.95	0	150	5.26	7151	2.92
JunD	Mesenchymal	ATGACGTCATCN	0.0001	4	1.78571	TRUE	-10.18	0.0002	57	2	2746.7	1.12
RORgt	Mesenchymal	AAYTAGGTCA	0.0001	4	1.72917	TRUE	-11.26	0.0001	71	2.49	3532	1.44
RORgt	Mesenchymal	AAYTAGGTCA	0.0001	4	1.72917	TRUE	-11.26	0.0001	71	2.49	3532	1.44
Mef2b	Mesenchymal	GCTATTTTTGGM	1e-19	19	1.6435	TRUE	-45.32	0	364	12.77	18992.6	7.77
CRE	Mesenchymal	CSGTGACGTCAC	1e-06	6	1.64286	TRUE	-15.2	0	118	4.14	6163.4	2.52
FOXP1	Mesenchymal	NYYTGTTTACHN	1e-10	10	1.5911	TRUE	-23.68	0	214	7.51	11545.1	4.72
Mef2c	Mesenchymal	DCYAAAAATAGM	1e-09	9	1.58758	TRUE	-22.35	0	204	7.16	11041.1	4.51
Dlx3	Mesenchymal	NDGTAATTAC	1e-10	10	1.58385	TRUE	-23.76	0	218	7.65	11807.9	4.83
Atf2	Mesenchymal	NRRTGACGTCAT	1e-08	8	1.57143	TRUE	-19.67	0	185	6.49	10111.5	4.13
Foxo3	Mesenchymal	DGTAAACA	1e-15	15	1.5526	TRUE	-35.11	0	349	12.25	19295.5	7.89
ZBTB18	Mesenchymal	AACATCTGGA	1e-11	11	1.55095	TRUE	-25.69	0	256	8.98	14159.2	5.79
DLX5	Mesenchymal	SSTAATTA	1e-10	10	1.52614	TRUE	-24.38	0	258	9.05	14491.9	5.93
Foxf1	Mesenchymal	WWATRTAAACAN	1e-15	15	1.52584	TRUE	-36.57	0	387	13.58	21755.7	8.9
Lhx2	Mesenchymal	TAATTAGN	1e-14	14	1.50948	TRUE	-32.58	0	363	12.74	20652.6	8.44
CREB5	Mesenchymal	VVATGACGTCAT	1e-07	7	1.50664	TRUE	-17.6	0	194	6.81	11044.2	4.52
Mef2a	Mesenchymal	CYAAAAATAG	1e-07	7	1.50476	TRUE	-16.35	0	180	6.32	10259.7	4.2
c-Jun-CRE	Mesenchymal	ATGACGTCATCY	1e-06	6	1.5039	TRUE	-15.05	0	165	5.79	9411.1	3.85
TEAD2	Mesenchymal	CCWGGAATGY	1e-09	9	1.47941	TRUE	-21.24	0	256	8.98	14843	6.07
STAT1	Mesenchymal	NATTTCCNGGAAAT	1e-05	5	1.47339	TRUE	-12.77	0	150	5.26	8725.1	3.57
Zfp281	Mesenchymal	CCCCTCCCCCAC	0.0001	4	1.46786	TRUE	-9.972	0.0003	117	4.11	6858.4	2.8
Lhx1	Mesenchymal	NNYTAATTAR	1e-12	12	1.46233	TRUE	-28.58	0	365	12.81	21433.8	8.76
TEAD4	Mesenchymal	CCWGGAATGY	1e-13	13	1.44769	TRUE	-30.87	0	410	14.39	24304.4	9.94
Atf7	Mesenchymal	NGRTGACGTCAY	1e-07	7	1.44108	TRUE	-18.1	0	244	8.56	14521.8	5.94
TEAD3	Mesenchymal	TRCATTCCAG	1e-16	16	1.43974	TRUE	-37.51	0	504	17.68	30035.4	12.28
TEAD1	Mesenchymal	CYRCATTCCA	1e-14	14	1.43949	TRUE	-33.26	0	451	15.82	26882.1	10.99
TEAD	Mesenchymal	YCWGGAATGY	1e-09	9	1.43342	TRUE	-22.47	0	313	10.98	18728.2	7.66
FoxL2	Mesenchymal	WWTRTAAACAVG	1e-09	9	1.41183	TRUE	-22.59	0	340	11.93	20675.1	8.45
LHX9	Mesenchymal	NGCTAATTAG	1e-12	12	1.38931	TRUE	-29.39	0	474	16.63	29277.6	11.97
FOXK2	Mesenchymal	SCHTGTTTACAT	1e-07	7	1.38609	TRUE	-16.3	0	267	9.37	16536.1	6.76
Tcf21	Mesenchymal	NAACAGCTGG	1e-13	13	1.38362	TRUE	-31.7	0	520	18.25	32264.3	13.19
FOXK1	Mesenchymal	NVWTGTTTAC	1e-10	10	1.37595	TRUE	-24.05	0	411	14.42	25634.7	10.48
NFAT	Mesenchymal	ATTTTCCATT	1e-08	8	1.37218	TRUE	-19.06	0	329	11.54	20555.7	8.41
Jun-AP1	Mesenchymal	GATGASTCATCN	1e-05	5	1.36832	TRUE	-11.59	0.0001	197	6.91	12353.8	5.05
Atf1	Mesenchymal	GATGACGTCA	1e-07	7	1.36194	TRUE	-17.3	0	312	10.95	19660.3	8.04
Stat3	Mesenchymal	CTTCCGGGAA	1e-06	6	1.36192	TRUE	-14.92	0	267	9.37	16823.1	6.88
FXR	Mesenchymal	AGGTCANTGACCTB	0.0001	4	1.35521	TRUE	-11.2	0.0001	200	7.02	12657.1	5.18
Ap4	Mesenchymal	NAHCAGCTGD	1e-14	14	1.33592	TRUE	-32.68	0	637	22.35	40918	16.73
DLX2	Mesenchymal	NNNTAATTAS	1e-10	10	1.33226	TRUE	-23.17	0	473	16.6	30481.3	12.46
BHLHA15	Mesenchymal	NAMCAGCTGK	1e-14	14	1.3293	TRUE	-32.86	0	657	23.05	42412.2	17.34
TCF4	Mesenchymal	SMCATCTGKH	1e-14	14	1.32172	TRUE	-33.68	0	692	24.28	44929	18.37
DLX1	Mesenchymal	NSNNTAATTA	1e-07	7	1.3121	TRUE	-18.03	0	405	14.21	26497.7	10.83
Fosl2	Mesenchymal	NATGASTCABNN	0.0001	4	1.30139	TRUE	-10.55	0.0002	240	8.42	15811.7	6.47
Atoh1	Mesenchymal	VNRVCAGCTGGY	1e-09	9	1.30035	TRUE	-22.44	0	528	18.53	34851	14.25
En1	Mesenchymal	NDCTAATTAS	1e-11	11	1.2965	TRUE	-25.49	0	602	21.12	39828.6	16.29
Lhx3	Mesenchymal	ADBTAATTAR	1e-08	8	1.28953	TRUE	-20.43	0	509	17.86	33879.3	13.85
Fra1	Mesenchymal	NNATGASTCATH	1e-05	5	1.28908	TRUE	-13.76	0	343	12.04	22830.5	9.34
STAT4	Mesenchymal	NYTTCCWGGAAR	1e-06	6	1.28452	TRUE	-15.41	0	395	13.86	26386.6	10.79
EAR2	Mesenchymal	NRBCARRGGTCA	1e-10	10	1.27762	TRUE	-24.4	0	636	22.32	42733	17.47
Twist2	Mesenchymal	MCAGCTGBYH	1e-13	13	1.27688	TRUE	-30.15	0	765	26.84	51417.3	21.02
NeuroG2	Mesenchymal	ACCATCTGTT	1e-11	11	1.27485	TRUE	-25.5	0	669	23.47	45034	18.41
Fra2	Mesenchymal	GGATGACTCATC	0.0001	4	1.27155	TRUE	-11.38	0.0001	307	10.77	20705.6	8.47
Rbpj1	Mesenchymal	HTTTCCCASG	1e-09	9	1.27153	TRUE	-22.43	0	606	21.26	40895.7	16.72
MyoG	Mesenchymal	AACAGCTG	1e-07	7	1.26278	TRUE	-17.39	0	500	17.54	33976.2	13.89
MyoD	Mesenchymal	RRCAGCTGYTSY	1e-05	5	1.25828	TRUE	-12.87	0	379	13.3	25844.3	10.57
BATF	Mesenchymal	DATGASTCAT	1e-05	5	1.25706	TRUE	-12.41	0	368	12.91	25125.1	10.27
Isl1	Mesenchymal	CTAATKGV	1e-08	8	1.25238	TRUE	-18.58	0	563	19.75	38566.2	15.77
Fos	Mesenchymal	NDATGASTCAYN	0.0001	4	1.25078	TRUE	-11.27	0.0001	344	12.07	23596.2	9.65
Myf5	Mesenchymal	BAACAGCTGT	0.0001	4	1.24972	TRUE	-10.39	0.0002	318	11.16	21840.2	8.93
Olig2	Mesenchymal	RCCATMTGTT	1e-10	10	1.24286	TRUE	-24.41	0	757	26.56	52252.9	21.37
WT1	Mesenchymal	MCTCCCMCRCAB	0.0001	4	1.2413	TRUE	-9.596	0.0004	305	10.7	21070.8	8.62
Nkx6.1	Mesenchymal	GKTAATGR	1e-10	10	1.23649	TRUE	-23.65	0	763	26.77	52938.8	21.65
Atf3	Mesenchymal	DATGASTCATHN	0.0001	4	1.23619	TRUE	-11.09	0.0001	370	12.98	25674.5	10.5
JunB	Mesenchymal	RATGASTCAT	0.0001	4	1.23243	TRUE	-9.594	0.0004	325	11.4	22629.2	9.25
Tcf12	Mesenchymal	VCAGCTGYTG	1e-05	5	1.22279	TRUE	-12.99	0	477	16.74	33471.3	13.69
COUP-TFII	Mesenchymal	AGRGGTCA	1e-08	8	1.21448	TRUE	-20.16	0	760	26.67	53715.8	21.96
Bcl6	Mesenchymal	NNNCTTTCCAGGAAA	1e-05	5	1.21343	TRUE	-13.3	0	520	18.25	36771.6	15.04
Foxo1	Mesenchymal	CTGTTTAC	1e-08	8	1.2017	TRUE	-18.5	0	764	26.81	54557.7	22.31
GATA3	Mesenchymal	AGATAASR	0.0001	4	1.19972	TRUE	-11.16	0.0001	481	16.88	34401.2	14.07
Smad2	Mesenchymal	CTGTCTGG	0.0001	4	1.1658	TRUE	-10.12	0.0002	575	20.18	42334.1	17.31
Maz	Mesenchymal	GGGGGGGG	1e-05	5	1.1611	TRUE	-11.64	0.0001	684	24	50549.4	20.67
COUP-TFII	Mesenchymal	GKBCARAGGTCA	0.0001	4	1.15823	TRUE	-10.34	0.0002	626	21.96	46374.2	18.96
SCL	Mesenchymal	AVCAGCTG	1e-05	5	1.0798	TRUE	-12.69	0	1635	57.37	129948	53.13
THRb	Mesenchymal	TRAGGTCA	0.0001	4	1.07972	TRUE	-9.844	0.0003	1405	49.3	111665	45.66
SpiB	Kupffer	AAAGRGGAAGTG	1e-89	89	2.78686	TRUE	-206.4	0	479	17.39	15418.5	6.24
PU.1:IRF8	Kupffer	GGAAGTGAAAST	1e-40	40	2.42453	TRUE	-92.9	0	283	10.28	10471.5	4.24
PU.1	Kupffer	AGAGGAAGTG	1e-84	84	2.16123	TRUE	-195.6	0	694	25.2	28812.8	11.66
IRF8	Kupffer	GRAASTGAAAST	1e-29	29	1.93157	TRUE	-68.64	0	342	12.42	15889.9	6.43
ELF5	Kupffer	ACVAGGAAGT	1e-60	60	1.82056	TRUE	-139.4	0	746	27.09	36765.1	14.88
IRF3	Kupffer	AGTTTCAKTTTC	1e-15	15	1.69287	TRUE	-34.74	0	255	9.26	13520.1	5.47
CEBP	Kupffer	ATTGCGCAAC	1e-25	25	1.63931	TRUE	-59.45	0	473	17.18	25886.2	10.48
IRF1	Kupffer	GAAAGTGAAAGT	1e-07	7	1.62662	TRUE	-16.9	0	138	5.01	7619.5	3.08
ETS:RUNX	Kupffer	RCAGGATGTGGT	1e-05	5	1.62562	TRUE	-11.72	0.0001	91	3.3	5017.6	2.03
Elf4	Kupffer	ACTTCCKGKT	1e-54	54	1.62106	TRUE	-125.4	0	920	33.41	50914.2	20.61
MafF	Kupffer	HWWGTCAGCAWWTTT	1e-06	6	1.59298	TRUE	-14.44	0	125	4.54	7041.4	2.85
RUNX	Kupffer	SAAACCACAG	1e-16	16	1.57767	TRUE	-38.41	0	358	13	20365.5	8.24
EKLF	Kupffer	NWGGGTGTGGCY	0.0001	4	1.53585	TRUE	-11.44	0.0001	112	4.07	6557.2	2.65
IRF2	Kupffer	GAAASYGAAASY	0.0001	4	1.53012	TRUE	-10.78	0.0002	105	3.81	6154	2.49
PU.1-IRF	Kupffer	MGGAAGTGAAAC	1e-38	38	1.52698	TRUE	-88.08	0	834	30.28	48995.9	19.83
MafK	Kupffer	GCTGASTCAGCA	1e-05	5	1.52188	TRUE	-13.07	0	134	4.87	7896.6	3.2
Ets1-distal	Kupffer	MACAGGAAGT	1e-11	11	1.517	TRUE	-27.08	0	295	10.71	17449.9	7.06
ELF3	Kupffer	ANCAGGAAGT	1e-24	24	1.50886	TRUE	-57.52	0	610	22.15	36271.4	14.68
MafB	Kupffer	WNTGCTGASTCAGCANWTTY	1e-07	7	1.4898	TRUE	-17.44	0	201	7.3	12092.6	4.9
Chop	Kupffer	ATTGCATCAT	0.0001	4	1.47742	TRUE	-10.92	0.0002	126	4.58	7670	3.1
Atf4	Kupffer	MTGATGCAAT	1e-05	5	1.45098	TRUE	-12.84	0	163	5.92	10079.9	4.08
ETS1	Kupffer	ACAGGAAGTG	1e-30	30	1.44756	TRUE	-70.42	0	840	30.5	52037.8	21.07
RUNX2	Kupffer	NWAACCACADNN	1e-11	11	1.44009	TRUE	-26.68	0	364	13.22	22686.8	9.18
Bach2	Kupffer	TGCTGAGTCA	0.0001	4	1.43005	TRUE	-11.38	0.0001	152	5.52	9527.9	3.86
GABPA	Kupffer	RACCGGAAGT	1e-23	23	1.43	TRUE	-53.89	0	709	25.74	44467.4	18
ETS	Kupffer	AACCGGAAGT	1e-07	7	1.4264	TRUE	-18.35	0	259	9.4	16273.4	6.59
EHF	Kupffer	AVCAGGAAGT	1e-31	31	1.42004	TRUE	-71.72	0	917	33.3	57932.4	23.45
Klf4	Kupffer	GCCACACCCA	1e-05	5	1.40927	TRUE	-13.67	0	201	7.3	12784.9	5.18
CEBP:AP1	Kupffer	DRTGTTGCAA	1e-10	10	1.40461	TRUE	-24.01	0	369	13.4	23573.7	9.54
HLF	Kupffer	RTTATGYAAB	1e-10	10	1.4006	TRUE	-24.82	0	386	14.02	24723.3	10.01
RUNX1	Kupffer	AAACCACARM	1e-12	12	1.39914	TRUE	-28.8	0	447	16.23	28652.8	11.6
ELF1	Kupffer	AVCCGGAAGT	1e-10	10	1.39676	TRUE	-24.04	0	380	13.8	24416.2	9.88
MafA	Kupffer	TGCTGACTCA	1e-10	10	1.39554	TRUE	-23.93	0	379	13.76	24361.5	9.86
NFIL3	Kupffer	VTTACGTAAYNNNNN	1e-08	8	1.39162	TRUE	-19.89	0	320	11.62	20629.5	8.35
RUNX-AML	Kupffer	GCTGTGGTTW	1e-08	8	1.37998	TRUE	-18.82	0	315	11.44	20467.5	8.29
Fli1	Kupffer	NRYTTCCGGH	1e-22	22	1.37494	TRUE	-51.7	0	810	29.41	52852.7	21.39
Hoxa10	Kupffer	GGYAATGAAA	1e-05	5	1.36229	TRUE	-11.65	0.0001	203	7.37	13366.9	5.41
Etv2	Kupffer	NNAYTTCCTGHN	1e-18	18	1.35788	TRUE	-41.92	0	721	26.18	47617.4	19.28
ETV1	Kupffer	AACCGGAAGT	1e-25	25	1.3495	TRUE	-57.84	0	958	34.79	63676.6	25.78
EWS:ERG-fusion	Kupffer	ATTTCCTGTN	1e-10	10	1.33045	TRUE	-25.04	0	509	18.48	34319.6	13.89
MITF	Kupffer	RTCATGTGAC	1e-08	8	1.3212	TRUE	-18.78	0	400	14.52	27136.9	10.99
ERG	Kupffer	ACAGGAAGTG	1e-18	18	1.26605	TRUE	-41.57	0	1021	37.07	72328.1	29.28
Atf1	Kupffer	GATGACGTCA	0.0001	4	1.26386	TRUE	-10.39	0.0003	289	10.49	20495.7	8.3
KLF1	Kupffer	VDGGGYGGGGCY	1e-06	6	1.25746	TRUE	-15.7	0	464	16.85	33100.5	13.4
ETV4	Kupffer	ACCGGAAGTG	1e-10	10	1.25455	TRUE	-24.94	0	722	26.22	51637.7	20.9
Fra2	Kupffer	GGATGACTCATC	0.0001	4	1.25368	TRUE	-10.3	0.0003	305	11.07	21814.8	8.83
KLF5	Kupffer	DGGGYGKGGC	1e-09	9	1.25055	TRUE	-20.92	0	631	22.91	45259.9	18.32
AP-1	Kupffer	VTGACTCATC	1e-05	5	1.24581	TRUE	-12.93	0	409	14.85	29451.5	11.92
Elk1	Kupffer	HACTTCCGGY	0.0001	4	1.22455	TRUE	-9.5	0.0006	338	12.27	24759.9	10.02
ZNF467	Kupffer	TGGGGAAGGGCM	0.0001	4	1.22094	TRUE	-11.1	0.0001	408	14.81	29962.7	12.13
Atf3	Kupffer	DATGASTCATHN	0.0001	4	1.2157	TRUE	-9.762	0.0005	371	13.47	27379.3	11.08
KLF6	Kupffer	MKGGGYGTGGCC	1e-05	5	1.20952	TRUE	-12.62	0	504	18.3	37370.1	15.13
Sp2	Kupffer	YGGCCCCGCCCC	1e-05	5	1.1568	TRUE	-11.63	0.0001	705	25.6	54670.9	22.13
SCL	Kupffer	AVCAGCTG	1e-05	5	1.08211	TRUE	-12.16	0.0001	1528	55.48	126657	51.27
ETS:RUNX	NK-T	RCAGGATGTGGT	1e-11	11	3.98333	TRUE	-26.59	0	37	7.17	3475.1	1.8
Ets1-distal	NK-T	MACAGGAAGT	1e-09	9	2.47974	TRUE	-22.5	0	60	11.63	9033.5	4.69
RUNX-AML	NK-T	GCTGTGGTTW	1e-11	11	2.29624	TRUE	-26.75	0	82	15.89	13336.3	6.92
RUNX2	NK-T	NWAACCACADNN	1e-12	12	2.24609	TRUE	-27.88	0	89	17.25	14798.7	7.68
RUNX	NK-T	SAAACCACAG	1e-10	10	2.22238	TRUE	-25.09	0	82	15.89	13788.1	7.15
Elk4	NK-T	NRYTTCCGGY	1e-17	17	2.18474	TRUE	-39.59	0	130	25.19	22223.7	11.53
RUNX1	NK-T	AAACCACARM	1e-13	13	2.16667	TRUE	-31.14	0	106	20.54	18278.7	9.48
Elk1	NK-T	HACTTCCGGY	1e-16	16	2.14566	TRUE	-38.16	0	130	25.19	22626.7	11.74
ETS	NK-T	AACCGGAAGT	1e-08	8	2.10264	TRUE	-20.27	0	74	14.34	13137.3	6.82
EWS:FLI1-fusion	NK-T	VACAGGAAAT	1e-11	11	2.06437	TRUE	-25.34	0	96	18.6	17373.3	9.01
ELF1	NK-T	AVCCGGAAGT	1e-11	11	1.96798	TRUE	-26.52	0	111	21.51	21064.9	10.93
Fli1	NK-T	NRYTTCCGGH	1e-21	21	1.94673	TRUE	-50.6	0	198	38.37	37999.3	19.71
ETS1	NK-T	ACAGGAAGTG	1e-18	18	1.93892	TRUE	-42.05	0	172	33.33	33142.8	17.19
GABPA	NK-T	RACCGGAAGT	1e-15	15	1.92688	TRUE	-36.61	0	155	30.04	30046.1	15.59
Tbx21	NK-T	AGGTGTGAAA	1e-06	6	1.92651	TRUE	-15.58	0	69	13.37	13374.5	6.94
ETV4	NK-T	ACCGGAAGTG	1e-21	21	1.90604	TRUE	-49.34	0	202	39.15	39589.3	20.54
Etv2	NK-T	NNAYTTCCTGHN	1e-11	11	1.80554	TRUE	-27.1	0	138	26.74	28548	14.81
Tbet	NK-T	AGGTGTGAAM	1e-05	5	1.77151	TRUE	-12.43	0.0001	68	13.18	14347.4	7.44
ETV1	NK-T	AACCGGAAGT	1e-17	17	1.77126	TRUE	-40.46	0	201	38.95	42381.9	21.99
SPDEF	NK-T	ASWTCCTGBT	1e-08	8	1.75317	TRUE	-20.25	0	114	22.09	24296.1	12.6
EWS:ERG-fusion	NK-T	ATTTCCTGTN	1e-05	5	1.73977	TRUE	-13.67	0	79	15.31	16964.1	8.8
PU.1	NK-T	AGAGGAAGTG	0.0001	4	1.6719	TRUE	-10.32	0.0005	66	12.79	14743	7.65
ELF3	NK-T	ANCAGGAAGT	0.0001	4	1.60124	TRUE	-10.83	0.0004	80	15.5	18650.2	9.68
ERG	NK-T	ACAGGAAGTG	1e-11	11	1.58297	TRUE	-26.27	0	189	36.63	44614	23.14
Elf4	NK-T	ACTTCCKGKT	1e-06	6	1.51114	TRUE	-13.89	0	126	24.42	31149.9	16.16
Eomes	NK-T	ATTAACACCT	0.0001	4	1.46128	TRUE	-10.71	0.0004	111	21.51	28368.4	14.72
EHF	NK-T	AVCAGGAAGT	0.0001	4	1.41436	TRUE	-10.44	0.0005	124	24.03	32750.9	16.99
TEAD2	Cholangiocytes	CCWGGAATGY	1e-05	5	2.55966	TRUE	-12.22	0.0007	29	9.01	6766.4	3.52
Klf4	Cholangiocytes	GCCACACCCA	0.0001	4	1.78848	TRUE	-11.48	0.0008	58	18.01	19366.3	10.07
Sp1	Cholangiocytes	GGCCCCGCCCCC	1e-08	8	1.76016	TRUE	-19.26	0	99	30.75	33588	17.47
Klf9	Cholangiocytes	GCCACRCCCACY	1e-05	5	1.65614	TRUE	-12.15	0.0007	76	23.6	27404	14.25
KLF3	Cholangiocytes	NRGCCCCRCCCHBNN	1e-05	5	1.57501	TRUE	-13.14	0.0004	95	29.5	36012.7	18.73
Sp5	Cholangiocytes	RGKGGGCGGAGC	1e-05	5	1.34086	TRUE	-11.87	0.0007	151	46.89	67242.9	34.97
KLF14	Cholangiocytes	RGKGGGCGKGGC	0.0001	4	1.22577	TRUE	-10.67	0.0015	200	62.11	97420.7	50.67
ZFP3	Hepatocytes	GGGTTTTGAAGGATGARTAGGAGTT	1	0	2	FALSE	-1.221	0.7208	3	0.04	57.3	0.02
DUX	Hepatocytes	BCWGATTCAATCAAN	1	0	2	FALSE	-1.162	0.7575	3	0.04	59.6	0.02
ZNF528	Hepatocytes	AGAAATGACTTCCCT	1	0	1.5	FALSE	-1.689	0.5254	7	0.09	139.5	0.06
GFX	Hepatocytes	ATTCTCGCGAGA	1	0	1.5	FALSE	-1.596	0.5539	7	0.09	143.5	0.06
OCT:OCT	Hepatocytes	ATGAATATTCATGAG	1	0	1.5	FALSE	-1.323	0.6726	5	0.06	104.7	0.04
DUX4	Hepatocytes	NWTAAYCYAATCAWN	0.1	1	1.45161	FALSE	-4.295	0.0561	37	0.45	749.7	0.31
FOXA1:AR	Hepatocytes	AGTAAACAAAAAAGAACAND	0.01	2	1.42308	FALSE	-6.854	0.0056	90	1.11	1917.4	0.78
RARg	Hepatocytes	AGGTCAAGGTCA	0.01	2	1.41667	FALSE	-4.838	0.0356	55	0.68	1166.3	0.48
Pax7	Hepatocytes	TAATCHGATTAC	1	0	1.4	FALSE	-2.238	0.3259	17	0.21	364	0.15
Duxbl	Hepatocytes	TAAYCYAATCAA	0.01	2	1.39655	FALSE	-5.166	0.0267	66	0.81	1423.8	0.58
Six4	Hepatocytes	TGWAAYCTGABACCB	0.1	1	1.38	FALSE	-4.31	0.0558	56	0.69	1227.9	0.5
GATA	Hepatocytes	NAGATWNBNATCTNN	0.1	1	1.32	FALSE	-3.783	0.0878	54	0.66	1214.8	0.5
PAX6	Hepatocytes	NGTGTTCAVTSAAGCGKAAA	0.1	1	1.31507	FALSE	-4.413	0.0513	78	0.96	1791.9	0.73
MYNN	Hepatocytes	TTCAAAWTAAAAGTC	0.01	2	1.24176	FALSE	-6.028	0.0119	184	2.26	4464.5	1.82
ZNF382	Hepatocytes	GNCTGTASTRNTGBCTCHTT	1	0	1.22727	FALSE	-1.717	0.52	22	0.27	532.7	0.22
GATA3	Hepatocytes	AGATGKDGAGATAAG	0.1	1	1.22642	FALSE	-2.545	0.2558	53	0.65	1296.3	0.53
Oct11	Hepatocytes	GATTTGCATA	0.01	2	1.21073	FALSE	-6.529	0.0076	257	3.16	6392.1	2.61
p53	Hepatocytes	ACATGCCCGGGCAT	1	0	1.20833	FALSE	-1.676	0.5254	24	0.29	590.4	0.24
Tcf7	Hepatocytes	CTTTGATGTGSB	0.01	2	1.20478	FALSE	-6.822	0.0057	287	3.53	7177.8	2.93
Reverb	Hepatocytes	GTRGGTCASTGGGTCA	0.01	2	1.2	FALSE	-4.793	0.0368	176	2.16	4394.1	1.8
ZNF669	Hepatocytes	GARTGGTCATCGCCC	1	0	1.17742	FALSE	-2.125	0.3573	59	0.73	1508.5	0.62
GATA	Hepatocytes	NNNNNBAGATAWYATCTVHN	0.1	1	1.1745	FALSE	-3.36	0.1274	142	1.75	3649.9	1.49
Phox2b	Hepatocytes	TTAATTNAATTA	0.1	1	1.16547	FALSE	-3.149	0.151	132	1.62	3401.7	1.39
CEBP:CEBP	Hepatocytes	NTNATGCAAYMNNHTGMAAY	0.1	1	1.16364	FALSE	-3.298	0.1333	156	1.92	4049.2	1.65
LXRE	Hepatocytes	RGGTTACTANAGGTCA	0.1	1	1.15789	FALSE	-2.895	0.1901	125	1.54	3244	1.33
Tbx20	Hepatocytes	GGTGYTGACAGS	0.1	1	1.15625	FALSE	-4.335	0.0549	241	2.96	6264	2.56
ZBTB12	Hepatocytes	NGNTCTAGAACCNGV	0.01	2	1.15134	FALSE	-4.989	0.0312	316	3.88	8259.8	3.37
EBF	Hepatocytes	DGTCCCYRGGGA	0.1	1	1.15068	FALSE	-3.66	0.0984	205	2.52	5365.9	2.19
SCRT1	Hepatocytes	GCAACAGGTG	0.1	1	1.14966	FALSE	-4.526	0.0467	275	3.38	7186.6	2.94
Oct2	Hepatocytes	ATATGCAAAT	0.1	1	1.14938	FALSE	-3.829	0.0847	225	2.77	5899.4	2.41
Max	Hepatocytes	RCCACGTGGYYN	0.001	3	1.14324	FALSE	-8.657	0.001	695	8.54	18291.7	7.47
Oct4:Sox17	Hepatocytes	CCATTGTATGCAAAT	0.1	1	1.14286	FALSE	-2.395	0.2846	104	1.28	2730.6	1.12
Usf2	Hepatocytes	GTCACGTGGT	0.01	2	1.14188	FALSE	-5.5	0.0195	406	4.99	10704.2	4.37
ZNF264	Hepatocytes	RGGGCACTAACY	0.001	3	1.13444	FALSE	-7.164	0.0042	611	7.51	16192.5	6.62
Tcfcp2l1	Hepatocytes	NRAACCRGTTYRAACCRGYT	0.1	1	1.13333	FALSE	-2.535	0.2558	138	1.7	3667.5	1.5
ZKSCAN1	Hepatocytes	GCACAYAGTAGGKCY	1	0	1.13043	FALSE	-1.088	0.8053	21	0.26	566.5	0.23
Zfp281	Hepatocytes	CCCCTCCCCCAC	0.1	1	1.12953	FALSE	-2.79	0.2095	177	2.18	4727.8	1.93
Foxh1	Hepatocytes	NNTGTGGATTSS	0.01	2	1.12272	FALSE	-5.84	0.0142	551	6.77	14751.6	6.03
c-Myc	Hepatocytes	VVCCACGTGG	0.01	2	1.12035	FALSE	-5.386	0.0217	515	6.33	13820.7	5.65
ZNF768	Hepatocytes	RHHCAGAGAGGB	1	0	1.11905	FALSE	-1.246	0.7108	38	0.47	1033.8	0.42
Tlx?	Hepatocytes	CTGGCAGSCTGCCA	0.01	2	1.11695	FALSE	-6.511	0.0076	692	8.5	18632.8	7.61
ZNF16	Hepatocytes	MACCTTCYATGGCTCCCTAKTGCCY	1	0	1.11111	FALSE	-0.7296	1	8	0.1	227.1	0.09
PRDM14	Hepatocytes	RGGTCTCTAACY	0.1	1	1.10823	FALSE	-2.579	0.2491	208	2.56	5653.4	2.31
ZNF7	Hepatocytes	CTGCCWVCTTTTRTA	0.1	1	1.10714	FALSE	-4.212	0.0598	454	5.58	12335.1	5.04
Pknox1	Hepatocytes	SCTGTCAVTCAV	0.1	1	1.1028	FALSE	-2.403	0.2842	192	2.36	5232.5	2.14
ZNF415	Hepatocytes	GRTGMTRGAGCC	0.1	1	1.10148	FALSE	-4.192	0.0599	486	5.97	13258.7	5.42
Otx2	Hepatocytes	NYTAATCCYB	0.1	1	1.09687	FALSE	-4.546	0.0462	599	7.36	16422.6	6.71
n-Myc	Hepatocytes	VRCCACGTGG	0.01	2	1.09363	FALSE	-4.732	0.0388	684	8.41	18827	7.69
Brn1	Hepatocytes	TATGCWAATBAV	1	0	1.09091	FALSE	-2.246	0.3255	215	2.64	5929.9	2.42
ARE	Hepatocytes	RGRACASNSTGTYCYB	0.1	1	1.08852	FALSE	-2.457	0.2711	270	3.32	7465.9	3.05
NPAS	Hepatocytes	NVCACGTG	0.001	3	1.08829	FALSE	-8.741	0.0009	1535	18.86	42427.6	17.33
GSC	Hepatocytes	RGGATTAR	0.01	2	1.08776	FALSE	-6.332	0.0089	1099	13.51	30409.4	12.42
Atf1	Hepatocytes	GATGACGTCA	0.01	2	1.08682	FALSE	-4.959	0.0318	825	10.14	22844.4	9.33
Bcl6	Hepatocytes	NNNCTTTCCAGGAAA	0.01	2	1.08339	FALSE	-6.459	0.0079	1205	14.81	33453	13.67
ZNF416	Hepatocytes	WDNCTGGGCA	0.001	3	1.0832	FALSE	-8.302	0.0013	1610	19.79	44731.8	18.27
HRE	Hepatocytes	TTCTAGAABNTTCTA	1	0	1.08235	FALSE	-1.833	0.469	150	1.84	4149.3	1.7
PRDM15	Hepatocytes	YCCDNTCCAGGTTTT	0.1	1	1.07632	FALSE	-4.503	0.0473	895	11	25013	10.22
Sp5	Hepatocytes	RGKGGGCGGAGC	0.01	2	1.07609	FALSE	-5.026	0.0304	1047	12.87	29278.4	11.96
E2F3	Hepatocytes	BTKGGCGGGAAA	0.1	1	1.07555	FALSE	-2.782	0.2096	440	5.41	12303.1	5.03
Hoxc9	Hepatocytes	GGCCATAAATCA	0.1	1	1.07442	FALSE	-2.514	0.2581	376	4.62	10523	4.3
Snail1	Hepatocytes	TRCACCTGCY	0.1	1	1.074	FALSE	-4.126	0.0634	827	10.16	23149.7	9.46
WT1	Hepatocytes	MCTCCCMCRCAB	0.1	1	1.07332	FALSE	-3.098	0.1576	560	6.88	15698	6.41
Bcl11a	Hepatocytes	TYTGACCASWRG	0.1	1	1.07122	FALSE	-4.208	0.0598	906	11.13	25426.2	10.39
E2F1	Hepatocytes	CWGGCGGGAA	1	0	1.07018	FALSE	-1.515	0.5932	149	1.83	4197.8	1.71
ZNF652/HepG2-ZNF652.Flag-ChIP-Seq	Hepatocytes	TTAACCCTTTVNKKN	1	0	1.06977	FALSE	-1.709	0.5208	187	2.3	5253.2	2.15
Pax8	Hepatocytes	GTCATGCHTGRCTGS	1	0	1.0678	FALSE	-2.213	0.3319	359	4.41	10118.1	4.13
p63	Hepatocytes	NNDRCATGYCYNRRCATGYH	1	0	1.06267	FALSE	-1.912	0.4369	317	3.9	8987.5	3.67
HOXB13	Hepatocytes	TTTTATKRGG	0.1	1	1.05961	FALSE	-3.188	0.1464	839	10.31	23820.4	9.73
AP-2alpha	Hepatocytes	ATGCCCTGAGGC	0.1	1	1.05917	FALSE	-3.231	0.1413	874	10.74	24830.1	10.14
ZSCAN22	Hepatocytes	SMCAGTCWGAKGGAGGAGGC	1	0	1.05797	FALSE	-1.011	0.8471	59	0.73	1686	0.69
EBF1	Hepatocytes	GTCCCCWGGGGA	0.1	1	1.05484	FALSE	-3.359	0.1274	1064	13.08	30361.2	12.4
HIF-1a	Hepatocytes	TACGTGCV	1	0	1.05217	FALSE	-1.381	0.6486	197	2.42	5641.5	2.3
Six1	Hepatocytes	GKVTCADRTTWC	1	0	1.05085	FALSE	-1.384	0.6486	202	2.48	5787.6	2.36
ZBTB33	Hepatocytes	GGVTCTCGCGAGAAC	1	0	1.05	FALSE	-0.7156	1	17	0.21	498.8	0.2
BMYB	Hepatocytes	NHAACBGYYV	0.1	1	1.04922	FALSE	-3.575	0.1062	1370	16.84	39286.3	16.05
E2F4	Hepatocytes	GGCGGGAAAH	1	0	1.04805	FALSE	-1.51	0.5932	284	3.49	8156.8	3.33
Zfp57	Hepatocytes	NANTGCSGCA	1	0	1.04778	FALSE	-1.437	0.6222	250	3.07	7181.2	2.93
Sp1	Hepatocytes	GGCCCCGCCCCC	1	0	1.04717	FALSE	-1.494	0.5979	271	3.33	7779	3.18
bHLHE40	Hepatocytes	KCACGTGMCN	1	0	1.04702	FALSE	-1.495	0.5979	272	3.34	7808.2	3.19
Oct4	Hepatocytes	ATTTGCATAW	1	0	1.047	FALSE	-1.56	0.5709	326	4.01	9374.5	3.83
AMYB	Hepatocytes	TGGCAGTTGG	0.1	1	1.04686	FALSE	-3.517	0.1107	1436	17.65	41260.1	16.86
Brachyury	Hepatocytes	ANTTMRCASBNNNGTGYKAAN	1	0	1.04669	FALSE	-1.36	0.6527	219	2.69	6295.1	2.57
MYB	Hepatocytes	GGCVGTTR	0.1	1	1.04462	FALSE	-3.549	0.1081	1581	19.43	45532.1	18.6
ZNF467	Hepatocytes	TGGGGAAGGGCM	1	0	1.04314	FALSE	-2.158	0.3483	767	9.43	22125.1	9.04
PGR	Hepatocytes	AAGAACATWHTGTTC	1	0	1.04301	FALSE	-1.324	0.6726	237	2.91	6838.5	2.79
AP-2gamma	Hepatocytes	SCCTSAGGSCAW	0.1	1	1.04119	FALSE	-2.587	0.2488	1111	13.65	32086.7	13.11
PAX5	Hepatocytes	GCAGCCAAGCRTGACH	1	0	1.04077	FALSE	-1.493	0.5979	353	4.34	10196.7	4.17
Lhx3	Hepatocytes	ADBTAATTAR	0.1	1	1.0387	FALSE	-2.744	0.216	1376	16.91	39852.9	16.28
CRX	Hepatocytes	GCTAATCC	0.1	1	1.03828	FALSE	-3.486	0.1132	1964	24.14	56915.9	23.25
Pitx1	Hepatocytes	TAATCCCN	0.01	2	1.03577	FALSE	-5.81	0.0145	3581	44.01	104020	42.49
ZNF341	Hepatocytes	GGAACAGCCG	1	0	1.03537	FALSE	-1.674	0.5254	619	7.61	17979.7	7.35
Egr1	Hepatocytes	TGCGTGGGYG	1	0	1.03511	FALSE	-1.647	0.5314	600	7.37	17430.2	7.12
PR	Hepatocytes	VAGRACAKNCTGTBC	0.1	1	1.03353	FALSE	-2.996	0.1732	1981	24.35	57680.8	23.56
Pbx3	Hepatocytes	SCTGTCAMTCAN	1	0	1.03302	FALSE	-1.037	0.839	178	2.19	5198.7	2.12
HRE	Hepatocytes	BSTTCTRGAABVTTCYAGAA	1	0	1.03175	FALSE	-1.011	0.8471	106	1.3	3073.9	1.26
EBF2	Hepatocytes	NABTCCCWDGGGAVH	1	0	1.03173	FALSE	-1.737	0.5132	820	10.08	23904.7	9.77
DMRT1	Hepatocytes	TWGHWACAWTGTWDC	1	0	1.03153	FALSE	-1.048	0.8337	186	2.29	5431.1	2.22
Nkx6.1	Hepatocytes	GKTAATGR	0.1	1	1.02793	FALSE	-2.595	0.2487	2126	26.13	62234.6	25.42
Nanog	Hepatocytes	RGCCATTAAC	0.1	1	1.02789	FALSE	-4.277	0.0566	3659	44.97	107094	43.75
HEB	Hepatocytes	VCAGCTGBNN	0.1	1	1.0277	FALSE	-2.541	0.2558	2053	25.23	60092.7	24.55
Hoxb4	Hepatocytes	TGATTRATGGCY	1	0	1.02703	FALSE	-1.013	0.8471	155	1.9	4524.1	1.85
CRE	Hepatocytes	CSGTGACGTCAC	1	0	1.0251	FALSE	-0.9415	0.8846	199	2.45	5860.4	2.39
Sp2	Hepatocytes	YGGCCCCGCCCC	1	0	1.02443	FALSE	-1.918	0.4369	1570	19.29	46101.4	18.83
Oct6	Hepatocytes	WATGCAAATGAG	1	0	1.02346	FALSE	-1.034	0.839	284	3.49	8350.7	3.41
Arnt:Ahr	Hepatocytes	TBGCACGCAA	1	0	1.02313	FALSE	-1.166	0.7575	468	5.75	13760.6	5.62
HIF-1b	Hepatocytes	RTACGTGC	1	0	1.02254	FALSE	-1.374	0.6486	812	9.98	23879.1	9.76
p73	Hepatocytes	NRRRCAWGTCCDGRCATGYY	1	0	1.02174	FALSE	-0.738	1	38	0.47	1123.9	0.46
Egr2	Hepatocytes	NGCGTGGGCGGR	1	0	1.02094	FALSE	-0.9176	0.9014	159	1.95	4678.9	1.91
Ptf1a	Hepatocytes	ACAGCTGTTN	0.1	1	1.0209	FALSE	-2.329	0.3018	2703	33.22	79649.2	32.54
Twist	Hepatocytes	VCAKCTGGNNNCCAGMTGBN	1	0	1.02027	FALSE	-0.8751	0.9263	123	1.51	3621.9	1.48
RBPJ:Ebox	Hepatocytes	GGGRAARRGRMCAGMTG	1	0	1.02011	FALSE	-1.013	0.8471	289	3.55	8509.9	3.48
En1	Hepatocytes	NDCTAATTAS	1	0	1.01995	FALSE	-1.65	0.5314	1581	19.43	46619.9	19.05
MITF	Hepatocytes	RTCATGTGAC	1	0	1.01933	FALSE	-1.304	0.6785	944	11.6	27861.5	11.38
bHLHE41	Hepatocytes	KCACGTGMCN	1	0	1.0185	FALSE	-1.274	0.6955	941	11.56	27793.6	11.35
ZNF322	Hepatocytes	GAGCCTGGTACTGWGCCTGR	1	0	1.01763	FALSE	-0.9761	0.859	329	4.04	9720.9	3.97
DMRT6	Hepatocytes	YDGHTACAWTGTADC	1	0	1.01705	FALSE	-0.893	0.9145	146	1.79	4300.1	1.76
PAX5	Hepatocytes	GTCACGCTCSCTGM	1	0	1.01695	FALSE	-0.8045	0.9805	98	1.2	2899.1	1.18
Pitx1:Ebox	Hepatocytes	YTAATTRAWWCCAGATGT	1	0	1.01685	FALSE	-0.848	0.9469	147	1.81	4348	1.78
Hoxa9	Hepatocytes	RGCAATNAAA	1	0	1.01645	FALSE	-1.693	0.5254	2263	27.81	66973.3	27.36
TRPS1	Hepatocytes	AGATAAGANN	1	0	1.01595	FALSE	-1.417	0.6315	1658	20.38	49105.3	20.06
HINFP	Hepatocytes	TWVGGTCCGC	1	0	1.01508	FALSE	-0.7815	0.9872	164	2.02	4883	1.99
Gfi1b	Hepatocytes	MAATCACTGC	1	0	1.01392	FALSE	-1.016	0.8471	652	8.01	19344.2	7.9
Tbx5	Hepatocytes	AGGTGTCA	1	0	1.01351	FALSE	-1.692	0.5254	2991	36.76	88789.8	36.27
Znf263	Hepatocytes	CVGTSCTCCC	1	0	1.01229	FALSE	-1.239	0.7121	1609	19.77	47794.1	19.53
GRE	Hepatocytes	VAGRACAKWCTGTYC	1	0	1.01064	FALSE	-0.8011	0.9805	232	2.85	6911.1	2.82
HOXA1	Hepatocytes	TGATKGATGR	1	0	1.0098	FALSE	-0.8063	0.9805	168	2.06	4992.2	2.04
Hoxa13	Hepatocytes	CYHATAAAAN	1	0	1.00924	FALSE	-1.111	0.7917	1955	24.03	58288.1	23.81
Nrf2	Hepatocytes	HTGCTGAGTCAT	1	0	1.00885	FALSE	-0.7668	0.997	93	1.14	2762.3	1.13
NF-E2	Hepatocytes	GATGACTCAGCA	1	0	1.00752	FALSE	-0.7083	1	109	1.34	3263.8	1.33
Hoxa10	Hepatocytes	GGYAATGAAA	1	0	1.00697	FALSE	-0.8082	0.9805	470	5.78	14042.4	5.74
E2A	Hepatocytes	DNRCAGCTGY	1	0	1.00634	FALSE	-0.9169	0.9014	1549	19.04	46316.2	18.92
PAX3:FKHR-fusion	Hepatocytes	ACCRTGACTAATTNN	1	0	1.00546	FALSE	-0.718	1	150	1.84	4491.7	1.83
CHR	Hepatocytes	SRGTTTCAAA	1	0	1	FALSE	-0.6909	1	433	5.32	13017.6	5.32
Sox4	Hepatocytes	YCTTTGTTCC	1	0	1	FALSE	-0.6686	1	672	8.26	20228.2	8.26
E2F7	Hepatocytes	VDTTTCCCGCCA	1	0	1	FALSE	-0.608	1	64	0.79	1942.9	0.79
NFAT	Hepatocytes	ATTTTCCATT	1	0	0.997628	FALSE	-0.6313	1	684	8.41	20626.1	8.43
Smad3	Hepatocytes	TWGTCTGV	1	0	0.997214	FALSE	-0.5601	1	2621	32.21	79061	32.3
KLF14	Hepatocytes	RGKGGGCGKGGC	1	0	0.994696	FALSE	-0.521	1	1679	20.63	50758.1	20.74
Slug	Hepatocytes	SNGCACCTGCHS	1	0	0.993528	FALSE	-0.5953	1	500	6.14	15115.5	6.18
DLX2	Hepatocytes	NNNTAATTAS	1	0	0.993311	FALSE	-0.4946	1	1208	14.85	36598.9	14.95
PBX2	Hepatocytes	RTGATTKATRGN	1	0	0.993243	FALSE	-0.5485	1	598	7.35	18118.1	7.4
ZNF189	Hepatocytes	TGGAACAGMA	1	0	0.992366	FALSE	-0.5549	1	635	7.8	19228.4	7.86
OCT4-SOX2-TCF-NANOG	Hepatocytes	ATTTGCATAACAATG	1	0	0.992248	FALSE	-0.5721	1	104	1.28	3169	1.29
Hoxd12	Hepatocytes	HDGYAATGAAAN	1	0	0.991776	FALSE	-0.4408	1	1472	18.09	44655.6	18.24
Six2	Hepatocytes	GWAAYHTGAKMC	1	0	0.991209	FALSE	-0.5004	1	734	9.02	22280.7	9.1
Tgif2	Hepatocytes	TGTCANYT	1	0	0.989144	FALSE	-0.2452	1	3114	38.27	94695.1	38.69
GRE	Hepatocytes	NRGVACABNVTGTYCY	1	0	0.988372	FALSE	-0.5433	1	138	1.7	4213.7	1.72
MyoG	Hepatocytes	AACAGCTG	1	0	0.988086	FALSE	-0.3995	1	1080	13.27	32886.5	13.43
Atf7	Hepatocytes	NGRTGACGTCAY	1	0	0.988006	FALSE	-0.4762	1	536	6.59	16322.1	6.67
ZNF711	Hepatocytes	AGGCCTAG	1	0	0.987988	FALSE	-0.317	1	1874	23.03	57059.4	23.31
Rbpj1	Hepatocytes	HTTTCCCASG	1	0	0.987565	FALSE	-0.3749	1	1228	15.09	37406.2	15.28
GATA3	Hepatocytes	AGATAASR	1	0	0.987013	FALSE	-0.3651	1	1237	15.2	37697.8	15.4
Hand2	Hepatocytes	TGACANARRCCAGRC	1	0	0.986408	FALSE	-0.4622	1	413	5.08	12612.7	5.15
ZNF519	Hepatocytes	GAGSCCGAGC	1	0	0.985981	FALSE	-0.55	1	172	2.11	5240.8	2.14
E2F6	Hepatocytes	GGCGGGAARN	1	0	0.985849	FALSE	-0.4717	1	340	4.18	10390.3	4.24
Gata4	Hepatocytes	NBWGATAAGR	1	0	0.985741	FALSE	-0.3986	1	844	10.37	25747.5	10.52
Ascl1	Hepatocytes	NNVVCAGCTGBN	1	0	0.98436	FALSE	-0.2711	1	1639	20.14	50074.1	20.46
DLX1	Hepatocytes	NSNNTAATTA	1	0	0.983945	FALSE	-0.3281	1	1047	12.87	32018.2	13.08
Gata1	Hepatocytes	SAGATAAGRV	1	0	0.981043	FALSE	-0.374	1	505	6.21	15504.2	6.33
Sox3	Hepatocytes	CCWTTGTY	1	0	0.980594	FALSE	-0.2352	1	1398	17.18	42875.4	17.52
Maz	Hepatocytes	GGGGGGGG	1	0	0.980082	FALSE	-0.2507	1	1161	14.27	35646.9	14.56
GATA3	Hepatocytes	AGATSTNDNNDSAGATAASN	1	0	0.979167	FALSE	-0.5364	1	38	0.47	1173.1	0.48
OCT:OCT	Hepatocytes	YATGCATATRCATRT	1	0	0.976744	FALSE	-0.5497	1	34	0.42	1047.3	0.43
Pit1	Hepatocytes	ATGMATATDC	1	0	0.974811	FALSE	-0.2866	1	630	7.74	19437	7.94
Sox10	Hepatocytes	CCWTTGTYYB	1	0	0.974174	FALSE	-0.1613	1	1320	16.22	40746.4	16.65
PBX1	Hepatocytes	GSCTGTCACTCA	1	0	0.973684	FALSE	-0.5058	1	60	0.74	1856.1	0.76
Tgif1	Hepatocytes	YTGWCADY	1	0	0.973222	FALSE	-0.03831	1	2750	33.8	85008.3	34.73
Gata6	Hepatocytes	YCTTATCTBN	1	0	0.972574	FALSE	-0.2273	1	750	9.22	23208.3	9.48
PSE	Hepatocytes	WAVTCACCMTAASYDAAAAG	1	0	0.970522	FALSE	-0.3246	1	348	4.28	10786.9	4.41
Zac1	Hepatocytes	HAWGRGGCCM	1	0	0.970495	FALSE	-0.03418	1	2489	30.59	77164.3	31.52
Gata2	Hepatocytes	BBCTTATCTS	1	0	0.970043	FALSE	-0.2536	1	553	6.8	17148.3	7.01
Prop1	Hepatocytes	NTAATBNAATTA	1	0	0.96875	FALSE	-0.2898	1	378	4.65	11747.5	4.8
Npas4	Hepatocytes	NHRTCACGACDN	1	0	0.967262	FALSE	-0.2342	1	529	6.5	16451.7	6.72
LHX9	Hepatocytes	NGCTAATTAG	1	0	0.966912	FALSE	-0.1246	1	1070	13.15	33278.5	13.6
Lhx1	Hepatocytes	NNYTAATTAR	1	0	0.966535	FALSE	-0.162	1	799	9.82	24872.1	10.16
ZFX	Hepatocytes	AGGCCTRG	1	0	0.963363	FALSE	-0.06765	1	1305	16.04	40766.9	16.65
Pdx1	Hepatocytes	YCATYAATCA	1	0	0.96317	FALSE	-0.1504	1	702	8.63	21941.8	8.96
HIF2a	Hepatocytes	GCACGTACCC	1	0	0.962585	FALSE	-0.3066	1	230	2.83	7196.7	2.94
Barx1	Hepatocytes	AAACMATTAN	1	0	0.962264	FALSE	-0.261	1	332	4.08	10379.3	4.24
Tbox:Smad	Hepatocytes	AGGTGHCAGACA	1	0	0.962162	FALSE	-0.3614	1	145	1.78	4539.6	1.85
Hoxa11	Hepatocytes	TTTTATGGCM	1	0	0.962104	FALSE	-0.03155	1	1756	21.58	54915.3	22.43
Ascl2	Hepatocytes	SSRGCAGCTGCH	1	0	0.961299	FALSE	-0.07824	1	1132	13.91	35408	14.47
Nkx2.1	Hepatocytes	RSCACTYRAG	1	0	0.961162	FALSE	-0.01111	1	2316	28.46	72483.8	29.61
SCL	Hepatocytes	AVCAGCTG	1	0	0.960766	FALSE	-0.000102	1	4085	50.2	127908	52.25
NeuroG2	Hepatocytes	ACCATCTGTT	1	0	0.959656	FALSE	-0.04037	1	1452	17.84	45512.7	18.59
GATA:SCL	Hepatocytes	CRGCTGBNGNSNNSAGATAA	1	0	0.956897	FALSE	-0.3784	1	90	1.11	2836.6	1.16
NeuroD1	Hepatocytes	GCCATCTGTT	1	0	0.95591	FALSE	-0.08518	1	829	10.19	26087.3	10.66
Hoxd13	Hepatocytes	NCYAATAAAA	1	0	0.954178	FALSE	-0.0406	1	1152	14.16	36324.6	14.84
Bach1	Hepatocytes	AWWNTGCTGAGTCAT	1	0	0.953846	FALSE	-0.349	1	101	1.24	3194	1.3
Nkx2.2	Hepatocytes	BTBRAGTGSN	1	0	0.953117	FALSE	-0.01491	1	1605	19.72	50648.3	20.69
ZNF143|STAF	Hepatocytes	ATTTCCCAGVAKSCY	1	0	0.952663	FALSE	-0.2295	1	262	3.22	8272.9	3.38
Zic3	Hepatocytes	GGCCYCCTGCTGDGH	1	0	0.95203	FALSE	-0.1031	1	630	7.74	19894	8.13
Ap4	Hepatocytes	NAHCAGCTGD	1	0	0.95084	FALSE	-0.02502	1	1243	15.28	39326.6	16.07
Isl1	Hepatocytes	CTAATKGV	1	0	0.95014	FALSE	-0.01713	1	1380	16.96	43691.4	17.85
ZBTB18	Hepatocytes	AACATCTGGA	1	0	0.949653	FALSE	-0.1345	1	445	5.47	14095.8	5.76
HOXA2	Hepatocytes	GYCATCMATCAT	1	0	0.949367	FALSE	-0.3819	1	61	0.75	1938.9	0.79
Nkx3.1	Hepatocytes	AAGCACTTAA	1	0	0.947794	FALSE	-0.003276	1	1906	23.42	60489.3	24.71
Hoxd10	Hepatocytes	GGCMATGAAA	1	0	0.947754	FALSE	-0.04824	1	841	10.34	26693.9	10.91
Hoxd11	Hepatocytes	VGCCATAAAA	1	0	0.947712	FALSE	-0.004822	1	1770	21.75	56170.4	22.95
Pax7	Hepatocytes	NTAATTDGCYAATTANNWWD	1	0	0.947368	FALSE	-0.5271	1	15	0.18	468.2	0.19
ZNF692	Hepatocytes	GTGGGCCCCA	1	0	0.945455	FALSE	-0.3042	1	127	1.56	4029	1.65
NFE2L2	Hepatocytes	AWWWTGCTGAGTCAT	1	0	0.945455	FALSE	-0.3672	1	85	1.04	2688.9	1.1
Olig2	Hepatocytes	RCCATMTGTT	1	0	0.943038	FALSE	-0.002807	1	1697	20.86	54137	22.12
Sox9	Hepatocytes	AGGVNCCTTTGT	1	0	0.942789	FALSE	-0.05885	1	644	7.91	20540.4	8.39
Sox15	Hepatocytes	RAACAATGGN	1	0	0.942529	FALSE	-0.03699	1	801	9.84	25562.7	10.44
p53	Hepatocytes	RRCATGYCYRGRCATGYYYN	1	0	0.94186	FALSE	-0.3795	1	66	0.81	2095	0.86
p53	Hepatocytes	RRCATGYCYRGRCATGYYYN	1	0	0.94186	FALSE	-0.3795	1	66	0.81	2095	0.86
Bapx1	Hepatocytes	TTRAGTGSYK	1	0	0.941788	FALSE	-0.001432	1	1843	22.65	58865.9	24.05
Lhx2	Hepatocytes	TAATTAGN	1	0	0.941591	FALSE	-0.03824	1	761	9.35	24314.6	9.93
Meis1	Hepatocytes	VGCTGWCAVB	1	0	0.939709	FALSE	-0.003664	1	1471	18.08	47086.6	19.24
Eomes	Hepatocytes	ATTAACACCT	1	0	0.939219	FALSE	-0.002251	1	1584	19.47	50740.1	20.73
Zic	Hepatocytes	CCTGCTGAGH	1	0	0.939012	FALSE	-0.03657	1	727	8.93	23279.6	9.51
E-box	Hepatocytes	SSGGTCACGTGA	1	0	0.935484	FALSE	-0.3371	1	71	0.87	2271.8	0.93
Nkx2.5	Hepatocytes	RRSCACTYAA	1	0	0.934764	FALSE	-0.000587	1	1737	21.35	55909.8	22.84
PRDM10	Hepatocytes	TGGTACATTCCA	1	0	0.934688	FALSE	-0.05075	1	524	6.44	16875.8	6.89
KLF1	Hepatocytes	VDGGGYGGGGCY	1	0	0.934313	FALSE	-0.01542	1	880	10.81	28320.4	11.57
CDX4	Hepatocytes	NGYCATAAAWCH	1	0	0.934124	FALSE	-0.04392	1	577	7.09	18568.5	7.59
Rfx6	Hepatocytes	TGTTKCCTAGCAACM	1	0	0.931894	FALSE	-0.01059	1	913	11.22	29471.1	12.04
Smad4	Hepatocytes	VBSYGTCTGG	1	0	0.930316	FALSE	-0.002105	1	1271	15.62	41099.6	16.79
Tbet	Hepatocytes	AGGTGTGAAM	1	0	0.930103	FALSE	-0.01265	1	812	9.98	26277	10.73
KLF5	Hepatocytes	DGGGYGKGGC	1	0	0.929673	FALSE	-0.002354	1	1226	15.07	39669.7	16.21
TCF4	Hepatocytes	SMCATCTGKH	1	0	0.928494	FALSE	-0.000991	1	1395	17.14	45179.2	18.46
Atf2	Hepatocytes	NRRTGACGTCAT	1	0	0.928251	FALSE	-0.07971	1	337	4.14	10918.3	4.46
Tbx6	Hepatocytes	DAGGTGTBAA	1	0	0.927903	FALSE	-0.01096	1	806	9.91	26137.3	10.68
NFkB-p65-Rel	Hepatocytes	GGAAATTCCC	1	0	0.925926	FALSE	-0.2961	1	61	0.75	1982.1	0.81
ZNF317	Hepatocytes	GTCWGCTGTYYCTCT	1	0	0.925926	FALSE	-0.2909	1	61	0.75	1985.7	0.81
CREB5	Hepatocytes	VVATGACGTCAT	1	0	0.925781	FALSE	-0.06142	1	386	4.74	12523	5.12
Dlx3	Hepatocytes	NDGTAATTAC	1	0	0.922689	FALSE	-0.03863	1	447	5.49	14562.5	5.95
Tcf21	Hepatocytes	NAACAGCTGG	1	0	0.922231	FALSE	-0.003253	1	955	11.74	31151.5	12.73
BHLHA15	Hepatocytes	NAMCAGCTGK	1	0	0.919298	FALSE	-0.000401	1	1279	15.72	41851.4	17.1
Srebp1a	Hepatocytes	RTCACSCCAY	1	0	0.918699	FALSE	-0.123	1	184	2.26	6021.9	2.46
GLIS3	Hepatocytes	CTCCCTGGGAGGCCN	1	0	0.91785	FALSE	-0.000102	1	1473	18.1	48268.6	19.72
Sox6	Hepatocytes	CCATTGTTNY	1	0	0.916875	FALSE	-0.000468	1	1194	14.67	39161.2	16
Smad2	Hepatocytes	CTGTCTGG	1	0	0.916766	FALSE	-0.000338	1	1246	15.31	40872.6	16.7
MafB	Hepatocytes	WNTGCTGASTCAGCANWTTY	1	0	0.914122	FALSE	-0.03134	1	390	4.79	12836.1	5.24
STAT6	Hepatocytes	TTCCKNAGAA	1	0	0.913793	FALSE	-0.04052	1	345	4.24	11355.2	4.64
Zfp809	Hepatocytes	GGGGCTYGKCTGGGA	1	0	0.913495	FALSE	-0.09112	1	215	2.64	7066.6	2.89
Tbr1	Hepatocytes	AAGGTGTKAA	1	0	0.907436	FALSE	-0.000478	1	973	11.96	32250.3	13.18
Atoh1	Hepatocytes	VNRVCAGCTGGY	1	0	0.907328	FALSE	-0.00032	1	1028	12.63	34078.6	13.92
DLX5	Hepatocytes	SSTAATTA	1	0	0.90411	FALSE	-0.006325	1	537	6.6	17878.9	7.3
c-Jun-CRE	Hepatocytes	ATGACGTCATCY	1	0	0.904077	FALSE	-0.03403	1	307	3.77	10203.9	4.17
Unknown	Hepatocytes	SSCMATWAAA	1	0	0.903226	FALSE	-0.0146	1	410	5.04	13662.9	5.58
Tcf12	Hepatocytes	VCAGCTGYTG	1	0	0.903226	FALSE	-0.000265	1	980	12.04	32621.7	13.33
Twist2	Hepatocytes	MCAGCTGBYH	1	0	0.902685	FALSE	-2e-06	1	1532	18.83	51063.3	20.86
MafA	Hepatocytes	TGCTGACTCA	1	0	0.901367	FALSE	-0.001109	1	751	9.23	25060.4	10.24
Sox2	Hepatocytes	BCCATTGTTC	1	0	0.900468	FALSE	-0.002703	1	626	7.69	20898.4	8.54
Phox2a	Hepatocytes	YTAATYNRATTA	1	0	0.897611	FALSE	-0.05174	1	214	2.63	7165.3	2.93
GRHL2	Hepatocytes	AAACYKGTTWDACMRGTTTB	1	0	0.897574	FALSE	-0.03039	1	271	3.33	9091.2	3.71
Sox21	Hepatocytes	BCCWTTGTBYKV	1	0	0.897233	FALSE	-6e-06	1	1293	15.89	43363	17.71
CArG	Hepatocytes	CCATATATGGNM	1	0	0.895105	FALSE	-0.04537	1	208	2.56	7004	2.86
GFY	Hepatocytes	ACTACAATTCCC	1	0	0.893939	FALSE	-0.2428	1	48	0.59	1603.5	0.66
Cdx2	Hepatocytes	GYMATAAAAH	1	0	0.893913	FALSE	-0.007427	1	418	5.14	14077.8	5.75
Unknown-ESC-element	Hepatocytes	CACAGCAGGGGG	1	0	0.890428	FALSE	-0.00148	1	575	7.07	19429	7.94
STAT6	Hepatocytes	ABTTCYYRRGAA	1	0	0.89038	FALSE	-0.01517	1	324	3.98	10930.1	4.47
TATA-Box	Hepatocytes	CCTTTTAWAGSC	1	0	0.889101	FALSE	-0.000257	1	757	9.3	25597.1	10.46
KLF6	Hepatocytes	MKGGGYGTGGCC	1	0	0.883842	FALSE	-1.3e-05	1	966	11.87	32878.1	13.43
Rfx1	Hepatocytes	KGTTGCCATGGCAA	1	0	0.882096	FALSE	-0.04532	1	164	2.02	5600.9	2.29
MafK	Hepatocytes	GCTGASTCAGCA	1	0	0.881818	FALSE	-0.02183	1	237	2.91	8080.5	3.3
Zic2	Hepatocytes	CHCAGCRGGRGG	1	0	0.879046	FALSE	-0.002538	1	420	5.16	14378	5.87
TFE3	Hepatocytes	GTCACGTGACYV	1	0	0.87619	FALSE	-0.1252	1	75	0.92	2568	1.05
E2F	Hepatocytes	TTSGCGCGAAAA	1	0	0.875	FALSE	-0.2871	1	23	0.28	783.7	0.32
PRDM1	Hepatocytes	ACTTTCACTTTC	1	0	0.874773	FALSE	-0.002418	1	392	4.82	13491.5	5.51
NFkB-p65	Hepatocytes	WGGGGATTTCCC	1	0	0.866171	FALSE	-0.001482	1	379	4.66	13170.4	5.38
Srebp2	Hepatocytes	CGGTCACSCCAC	1	0	0.864706	FALSE	-0.05114	1	120	1.47	4164.4	1.7
Tbx21	Hepatocytes	AGGTGTGAAA	1	0	0.863158	FALSE	-1.9e-05	1	667	8.2	23262.1	9.5
ZNF136	Hepatocytes	YTKGATAHAGTATTCTWGGTNGGCA	1	0	0.8625	FALSE	-0.1114	1	56	0.69	1970.3	0.8
Myf5	Hepatocytes	BAACAGCTGT	1	0	0.861521	FALSE	-3.8e-05	1	618	7.59	21559.1	8.81
KLF3	Hepatocytes	NRGCCCCRCCCHBNN	1	0	0.860248	FALSE	-0.000336	1	451	5.54	15771.5	6.44
ZNF165	Hepatocytes	AAGGKGRCGCAGGCA	1	0	0.85906	FALSE	-0.04773	1	104	1.28	3657.1	1.49
Bach2	Hepatocytes	TGCTGAGTCA	1	0	0.85468	FALSE	-0.002639	1	282	3.47	9930.4	4.06
MyoD	Hepatocytes	RRCAGCTGYTSY	1	0	0.85	FALSE	-2e-06	1	692	8.5	24488.7	10
AP-1	Hepatocytes	VTGACTCATC	1	0	0.849412	FALSE	0	1	881	10.83	31198.3	12.75
Sox17	Hepatocytes	CCATTGTTYB	1	0	0.846695	FALSE	-4.3e-05	1	490	6.02	17400.7	7.11
TEAD3	Hepatocytes	TRCATTCCAG	1	0	0.846523	FALSE	0	1	862	10.59	30629.2	12.51
Klf9	Hepatocytes	GCCACRCCCACY	1	0	0.845316	FALSE	-0.000805	1	316	3.88	11241.6	4.59
Rfx5	Hepatocytes	SCCTAGCAACAG	1	0	0.843407	FALSE	-0.002439	1	250	3.07	8903.2	3.64
Pit1+1bp	Hepatocytes	ATGCATAATTCA	1	0	0.842697	FALSE	-0.00685	1	183	2.25	6545.1	2.67
Mef2b	Hepatocytes	GCTATTTTTGGM	1	0	0.842397	FALSE	-2e-06	1	618	7.59	22050.5	9.01
ZNF41	Hepatocytes	CCTCATGGTGYCYTWYTCCCTTGTG	1	0	0.842105	FALSE	-0.238	1	13	0.16	473.9	0.19
Mef2a	Hepatocytes	CYAAAAATAG	1	0	0.840864	FALSE	-0.000291	1	348	4.28	12455.9	5.09
Mef2d	Hepatocytes	GCTATTTTTAGC	1	0	0.840517	FALSE	-0.0118	1	159	1.95	5673.9	2.32
LRF	Hepatocytes	AAGACCCYYN	1	0	0.840491	FALSE	0	1	892	10.96	31924.9	13.04
OCT:OCT-short	Hepatocytes	ATGCATWATGCATRW	1	0	0.839041	FALSE	-9.6e-05	1	399	4.9	14303.4	5.84
TEAD4	Hepatocytes	CCWGGAATGY	1	0	0.838509	FALSE	0	1	659	8.1	23647.8	9.66
ZNF675	Hepatocytes	ARGAGGMCAAAATGW	1	0	0.837398	FALSE	-0.0452	1	84	1.03	3012.1	1.23
bZIP:IRF	Hepatocytes	NAGTTTCABTHTGACTNW	1	0	0.835886	FALSE	-0.000451	1	311	3.82	11174.9	4.57
MafF	Hepatocytes	HWWGTCAGCAWWTTT	1	0	0.832335	FALSE	-0.001819	1	226	2.78	8165.3	3.34
TEAD1	Hepatocytes	CYRCATTCCA	1	0	0.832083	FALSE	0	1	722	8.87	26102.6	10.66
KLF10	Hepatocytes	GGGGGTGTGTCC	1	0	0.827233	FALSE	-7e-06	1	460	5.65	16727	6.83
Mef2c	Hepatocytes	DCYAAAAATAGM	1	0	0.822878	FALSE	-4.1e-05	1	363	4.46	13258.5	5.42
OCT:OCT	Hepatocytes	ATGAATWATTCATGA	1	0	0.818182	FALSE	-0.2422	1	7	0.09	268.1	0.11
TEAD2	Hepatocytes	CCWGGAATGY	1	0	0.816225	FALSE	-6e-06	1	401	4.93	14790.7	6.04
Atf3	Hepatocytes	DATGASTCATHN	1	0	0.815281	FALSE	0	1	790	9.71	29156.1	11.91
Fos	Hepatocytes	NDATGASTCAYN	1	0	0.8051	FALSE	0	1	719	8.84	26888.5	10.98
IRF4	Hepatocytes	ACTGAAACCA	1	0	0.801556	FALSE	-7e-06	1	335	4.12	12587.8	5.14
Gli2	Hepatocytes	YSTGGGTGGTCT	1	0	0.801418	FALSE	-0.000815	1	184	2.26	6891.6	2.82
TEAD	Hepatocytes	YCWGGAATGY	1	0	0.801054	FALSE	0	1	495	6.08	18580.3	7.59
GLI3	Hepatocytes	CGTGGGTGGTCC	1	0	0.798319	FALSE	-0.01563	1	77	0.95	2918.7	1.19
BATF	Hepatocytes	DATGASTCAT	1	0	0.796727	FALSE	0	1	753	9.25	28422.8	11.61
Fra1	Hepatocytes	NNATGASTCATH	1	0	0.796594	FALSE	0	1	685	8.42	25866.4	10.57
JunB	Hepatocytes	RATGASTCAT	1	0	0.788719	FALSE	0	1	671	8.25	25593.7	10.46
Fra2	Hepatocytes	GGATGACTCATC	1	0	0.778247	FALSE	0	1	600	7.37	23190.4	9.47
Brn2	Hepatocytes	ATGAATATTC	1	0	0.776119	FALSE	-0.03306	1	42	0.52	1645.9	0.67
GFY-Staf	Hepatocytes	RACTACAATTCCCAGAAKGC	1	0	0.775	FALSE	-0.07348	1	25	0.31	983.3	0.4
RUNX1	Hepatocytes	AAACCACARM	1	0	0.771252	FALSE	0	1	812	9.98	31672.6	12.94
NFkB-p50,p52	Hepatocytes	GGGGGAATCCCC	1	0	0.763158	FALSE	-0.007841	1	71	0.87	2793.5	1.14
PRDM9	Hepatocytes	ADGGYAGYAGCATCT	1	0	0.759009	FALSE	0	1	274	3.37	10878.8	4.44
Jun-AP1	Hepatocytes	GATGASTCATCN	1	0	0.746924	FALSE	0	1	346	4.25	13918	5.69
Fosl2	Hepatocytes	NATGASTCABNN	1	0	0.746871	FALSE	0	1	437	5.37	17603.1	7.19
NFAT:AP1	Hepatocytes	SARTGGAAAAWRTGAGTCAB	1	0	0.744318	FALSE	-0.000587	1	107	1.31	4315	1.76
NRF	Hepatocytes	STGCGCATGCGC	1	0	0.743802	FALSE	-0.003351	1	73	0.9	2952.6	1.21
Sox7	Hepatocytes	VVRRAACAATGG	1	0	0.741818	FALSE	-1.9e-05	1	166	2.04	6726.4	2.75
RUNX	Hepatocytes	SAAACCACAG	1	0	0.738895	FALSE	0	1	555	6.82	22598.8	9.23
EKLF	Hepatocytes	NWGGGTGTGGCY	1	0	0.737762	FALSE	-1.2e-05	1	172	2.11	6989.3	2.86
RUNX-AML	Hepatocytes	GCTGTGGTTW	1	0	0.730074	FALSE	0	1	559	6.87	23032.1	9.41
RUNX2	Hepatocytes	NWAACCACADNN	1	0	0.728302	FALSE	0	1	628	7.72	25956.4	10.6
IRF:BATF	Hepatocytes	CTTTCANTATGACTV	1	0	0.724409	FALSE	-0.001587	1	75	0.92	3097.8	1.27
Klf4	Hepatocytes	GCCACACCCA	1	0	0.720472	FALSE	0	1	298	3.66	12435.6	5.08
JunD	Hepatocytes	ATGACGTCATCN	1	0	0.705882	FALSE	-0.000722	1	68	0.84	2923.6	1.19
SPDEF	Hepatocytes	ASWTCCTGBT	1	0	0.70048	FALSE	0	1	832	10.22	35725.9	14.59
PU.1-IRF	Hepatocytes	MGGAAGTGAAAC	1	0	0.698496	FALSE	0	1	869	10.68	37426.1	15.29
Rfx2	Hepatocytes	GTTGCCATGGCAACM	1	0	0.692982	FALSE	-0.000612	1	64	0.79	2794.6	1.14
Mouse_Recombination_Hotspot	Hepatocytes	ACTYKNATTCGTGNTACTTC	1	0	0.673469	FALSE	-0.01196	1	27	0.33	1205.5	0.49
X-box	Hepatocytes	GGTTGCCATGGCAA	1	0	0.671875	FALSE	-0.000143	1	70	0.86	3137	1.28
Elk4	Hepatocytes	NRYTTCCGGY	1	0	0.667097	FALSE	0	1	421	5.17	18961.1	7.75
NRF1	Hepatocytes	CTGCGCATGCGC	1	0	0.659341	FALSE	-0.000778	1	49	0.6	2228.2	0.91
ETS:E-box	Hepatocytes	AGGAARCAGCTG	1	0	0.633929	FALSE	-7.8e-05	1	58	0.71	2741.6	1.12
RFX	Hepatocytes	CGGTTGCCATGGCAAC	1	0	0.631068	FALSE	-0.000107	1	53	0.65	2530	1.03
Elk1	Hepatocytes	HACTTCCGGY	1	0	0.62	FALSE	0	1	404	4.96	19594.7	8
ETV4	Hepatocytes	ACCGGAAGTG	1	0	0.618527	FALSE	0	1	875	10.75	42543.5	17.38
ERG	Hepatocytes	ACAGGAAGTG	1	0	0.605358	FALSE	0	1	1232	15.14	61216.4	25.01
ETV1	Hepatocytes	AACCGGAAGT	1	0	0.602294	FALSE	0	1	1068	13.13	53373.7	21.8
Ronin	Hepatocytes	RACTACAACTCCCAGVAKGC	1	0	0.6	FALSE	-0.01777	1	12	0.15	613.5	0.25
EHF	Hepatocytes	AVCAGGAAGT	1	0	0.594292	FALSE	0	1	949	11.66	48031.6	19.62
IRF3	Hepatocytes	AGTTTCAKTTTC	1	0	0.580645	FALSE	0	1	220	2.7	11390.6	4.65
Fli1	Hepatocytes	NRYTTCCGGH	1	0	0.574468	FALSE	0	1	835	10.26	43715.9	17.86
ELF1	Hepatocytes	AVCCGGAAGT	1	0	0.573454	FALSE	0	1	362	4.45	18993.8	7.76
GABPA	Hepatocytes	RACCGGAAGT	1	0	0.562753	FALSE	0	1	679	8.34	36286.8	14.82
EWS:FLI1-fusion	Hepatocytes	VACAGGAAAT	1	0	0.539185	FALSE	0	1	420	5.16	23418.1	9.57
IRF2	Hepatocytes	GAAASYGAAASY	1	0	0.538835	FALSE	0	1	90	1.11	5051.7	2.06
EWS:ERG-fusion	Hepatocytes	ATTTCCTGTN	1	0	0.532426	FALSE	0	1	541	6.65	30575.4	12.49
Elf4	Hepatocytes	ACTTCCKGKT	1	0	0.530321	FALSE	0	1	726	8.92	41179.1	16.82
ETS1	Hepatocytes	ACAGGAAGTG	1	0	0.518331	FALSE	0	1	748	9.19	43411.3	17.73
ETS	Hepatocytes	AACCGGAAGT	1	0	0.511407	FALSE	0	1	219	2.69	12884.9	5.26
ELF3	Hepatocytes	ANCAGGAAGT	1	0	0.50834	FALSE	0	1	521	6.4	30818.4	12.59
Etv2	Hepatocytes	NNAYTTCCTGHN	1	0	0.506991	FALSE	0	1	679	8.34	40277.3	16.45
IRF1	Hepatocytes	GAAAGTGAAAGT	1	0	0.506122	FALSE	0	1	101	1.24	5992.6	2.45
IRF8	Hepatocytes	GRAASTGAAAST	1	0	0.500994	FALSE	0	1	205	2.52	12301.6	5.03
ELF5	Hepatocytes	ACVAGGAAGT	1	0	0.489911	FALSE	0	1	494	6.07	30322.1	12.39
ISRE	Hepatocytes	AGTTTCASTTTC	1	0	0.46875	FALSE	0	1	49	0.6	3134.7	1.28
YY1	Hepatocytes	CAAGATGGCGGC	1	0	0.466667	FALSE	-0.000119	1	17	0.21	1095.5	0.45
ETS:RUNX	Hepatocytes	RCAGGATGTGGT	1	0	0.455556	FALSE	0	1	67	0.82	4404.4	1.8
PU.1	Hepatocytes	AGAGGAAGTG	1	0	0.448498	FALSE	0	1	340	4.18	22820.4	9.32
Ets1-distal	Hepatocytes	MACAGGAAGT	1	0	0.447452	FALSE	0	1	229	2.81	15382.9	6.28
PU.1:IRF8	Hepatocytes	GGAAGTGAAAST	1	0	0.44	FALSE	0	1	116	1.43	7961.5	3.25
EBNA1	Hepatocytes	GGYAGCAYDTGCTDCCCNNN	1	0	0.4375	FALSE	-0.01076	1	6	0.07	391.4	0.16
T1ISRE	Hepatocytes	ACTTTCGTTTCT	1	0	0.411765	FALSE	-0.007571	1	6	0.07	407.1	0.17
CTCF-SatelliteElement	Hepatocytes	TGCAGTTCCMVNWRTGGCCA	1	0	0.392857	FALSE	-0.000298	1	9	0.11	691.4	0.28
SpiB	Hepatocytes	AAAGRGGAAGTG	1	0	0.374737	FALSE	0	1	145	1.78	11623.4	4.75
BORIS	Hepatocytes	CNNBRGCGCCCCCTGSTGGC	1	0	0.362952	FALSE	0	1	196	2.41	16260.7	6.64
REST-NRSF	Hepatocytes	GGMGCTGTCCATGGTGCTGA	1	0	0.3125	FALSE	-0.00129	1	4	0.05	383.2	0.16
CTCF	Hepatocytes	AYAGTGCCMYCTRGTGGCCA	1	0	0.288493	FALSE	0	1	145	1.78	15102.7	6.17
RAR:RXR	LSEC	RGGTCADNNAGAGGTCAV	0.01	2	2.02083	FALSE	-6.874	0.0066	25	0.97	1114.5	0.48
OCT:OCT	LSEC	ATGAATATTCATGAG	1	0	2	FALSE	-1.478	0.5901	2	0.08	81.7	0.04
NFAT:AP1	LSEC	SARTGGAAAAWRTGAGTCAB	0.001	3	1.63694	FALSE	-9.09	0.0008	66	2.57	3625.8	1.57
Mef2d	LSEC	GCTATTTTTAGC	0.001	3	1.6	FALSE	-9.09	0.0008	72	2.8	4048.2	1.75
Pax7	LSEC	NTAATTDGCYAATTANNWWD	1	0	1.6	FALSE	-1.275	0.6906	4	0.16	240.3	0.1
NF1:FOXA1	LSEC	WNTGTTTRYTTTGGCA	0.1	1	1.59155	FALSE	-4.373	0.0638	29	1.13	1648.1	0.71
ZKSCAN1	LSEC	GCACAYAGTAGGKCY	1	0	1.58824	FALSE	-1.869	0.4494	7	0.27	394.3	0.17
GATA	LSEC	NAGATWNBNATCTNN	0.1	1	1.48649	FALSE	-2.355	0.3188	14	0.55	844.3	0.37
EBNA1	LSEC	GGYAGCAYDTGCTDCCCNNN	1	0	1.47619	FALSE	-1.765	0.4889	8	0.31	480.5	0.21
GRE	LSEC	NRGVACABNVTGTYCY	0.01	2	1.46497	FALSE	-5.783	0.0176	59	2.3	3618.2	1.57
GFX	LSEC	ATTCTCGCGAGA	1	0	1.46154	FALSE	-1.36	0.6417	5	0.19	306.1	0.13
Rfx2	LSEC	GTTGCCATGGCAACM	0.1	1	1.42609	FALSE	-4.125	0.0767	42	1.64	2643.4	1.15
RFX	LSEC	CGGTTGCCATGGCAAC	0.1	1	1.42056	FALSE	-3.824	0.0951	39	1.52	2472.6	1.07
X-box	LSEC	GGTTGCCATGGCAA	0.1	1	1.41593	FALSE	-3.864	0.0924	41	1.6	2616.3	1.13
ZNF675	LSEC	ARGAGGMCAAAATGW	0.1	1	1.41525	FALSE	-4.132	0.0767	43	1.67	2717.2	1.18
STAT5	LSEC	RTTTCTNAGAAA	0.001	3	1.39344	FALSE	-8.897	0.001	131	5.1	8452.7	3.66
MafF	LSEC	HWWGTCAGCAWWTTT	0.01	2	1.39301	FALSE	-6.186	0.0122	82	3.19	5273.8	2.29
TR4	LSEC	GAGGTCAAAGGTCA	0.01	2	1.38462	FALSE	-4.725	0.0465	60	2.34	3893.3	1.69
PAX5	LSEC	GTCACGCTCSCTGM	0.1	1	1.36842	FALSE	-3.405	0.1355	40	1.56	2630.4	1.14
Bach1	LSEC	AWWNTGCTGAGTCAT	0.1	1	1.35789	FALSE	-2.961	0.1981	33	1.29	2181.6	0.95
Oct4:Sox17	LSEC	CCATTGTATGCAAAT	0.1	1	1.34722	FALSE	-2.444	0.2948	25	0.97	1666.2	0.72
PGR	LSEC	AAGAACATWHTGTTC	0.01	2	1.33333	FALSE	-4.657	0.0492	74	2.88	4990	2.16
MYNN	LSEC	TTCAAAWTAAAAGTC	0.1	1	1.32576	FALSE	-3.232	0.1565	45	1.75	3056.7	1.32
ARE	LSEC	RGRACASNSTGTYCYB	0.01	2	1.30282	FALSE	-4.981	0.0373	95	3.7	6559	2.84
VDR	LSEC	ARAGGTCANWGAGTTCANNN	0.1	1	1.30275	FALSE	-4.182	0.0738	73	2.84	5027.5	2.18
Barx1	LSEC	AAACMATTAN	0.01	2	1.2971	FALSE	-4.808	0.0433	92	3.58	6367.8	2.76
ZNF317	LSEC	GTCWGCTGTYYCTCT	1	0	1.29333	FALSE	-2.156	0.3691	25	0.97	1727.3	0.75
NF-E2	LSEC	GATGACTCAGCA	0.1	1	1.28155	FALSE	-2.465	0.2948	34	1.32	2369.6	1.03
HOXA2	LSEC	GYCATCMATCAT	1	0	1.27586	FALSE	-1.746	0.49	19	0.74	1341.8	0.58
T1ISRE	LSEC	ACTTTCGTTTCT	1	0	1.26667	FALSE	-1.132	0.7545	5	0.19	338	0.15
HRE	LSEC	BSTTCTRGAABVTTCYAGAA	0.1	1	1.2649	FALSE	-2.817	0.2249	49	1.91	3476	1.51
Esrrb	LSEC	KTGACCTTGA	0.001	3	1.26415	FALSE	-8.909	0.001	241	9.38	17116.5	7.42
ZNF165	LSEC	AAGGKGRCGCAGGCA	0.1	1	1.25561	FALSE	-3.431	0.1355	72	2.8	5150.4	2.23
MafK	LSEC	GCTGASTCAGCA	0.1	1	1.25175	FALSE	-4.003	0.0828	92	3.58	6592	2.86
ETS	LSEC	AACCGGAAGT	0.001	3	1.24739	FALSE	-7.39	0.0041	215	8.37	15478.9	6.71
Rfx1	LSEC	KGTTGCCATGGCAA	0.1	1	1.24324	FALSE	-3.272	0.1517	71	2.76	5116.7	2.22
SF1	LSEC	CAAGGHCANV	0.01	2	1.23366	FALSE	-5.369	0.026	160	6.23	11665.3	5.05
Mef2c	LSEC	DCYAAAAATAGM	0.1	1	1.23138	FALSE	-4.33	0.0651	119	4.63	8673.8	3.76
Mef2a	LSEC	CYAAAAATAG	0.1	1	1.22652	FALSE	-4.072	0.0789	114	4.44	8352	3.62
GATA	LSEC	NNNNNBAGATAWYATCTVHN	1	0	1.22549	FALSE	-1.915	0.444	32	1.25	2351.4	1.02
PBX1	LSEC	GSCTGTCACTCA	1	0	1.22388	FALSE	-1.536	0.5674	21	0.82	1555.3	0.67
Six4	LSEC	TGWAAYCTGABACCB	1	0	1.22222	FALSE	-1.275	0.6906	14	0.55	1045.8	0.45
Nr5a2	LSEC	BTCAAGGTCA	0.01	2	1.21113	FALSE	-6.67	0.0076	246	9.58	18253.9	7.91
Mef2b	LSEC	GCTATTTTTGGM	0.01	2	1.20726	FALSE	-5.634	0.0202	205	7.98	15256.5	6.61
JunD	LSEC	ATGACGTCATCN	1	0	1.20561	FALSE	-1.782	0.4839	33	1.29	2472.1	1.07
STAT6	LSEC	TTCCKNAGAA	0.1	1	1.20551	FALSE	-4.306	0.0659	146	5.69	10890	4.72
GATA3	LSEC	AGATGKDGAGATAAG	1	0	1.20513	FALSE	-1.231	0.706	12	0.47	890.7	0.39
RARg	LSEC	AGGTCAAGGTCA	1	0	1.20513	FALSE	-1.172	0.7327	12	0.47	904.1	0.39
ETS:RUNX	LSEC	RCAGGATGTGGT	0.1	1	1.205	FALSE	-2.504	0.2913	62	2.41	4625	2
Hoxb4	LSEC	TGATTRATGGCY	1	0	1.2	FALSE	-1.914	0.444	40	1.56	3008	1.3
HIF-1a	LSEC	TACGTGCV	0.1	1	1.19672	FALSE	-2.661	0.2521	75	2.92	5642	2.44
MafA	LSEC	TGCTGACTCA	0.01	2	1.19669	FALSE	-6.721	0.0075	278	10.83	20877.9	9.05
HIF-1b	LSEC	RTACGTGC	0.001	3	1.19276	FALSE	-7.223	0.0047	313	12.19	23588.3	10.22
Atf2	LSEC	NRRTGACGTCAT	0.1	1	1.1906	FALSE	-3.369	0.139	117	4.56	8848.1	3.83
Nrf2	LSEC	HTGCTGAGTCAT	1	0	1.18824	FALSE	-1.528	0.568	26	1.01	1970.4	0.85
NF1	LSEC	CYTGGCABNSTGCCAR	0.01	2	1.18807	FALSE	-6.105	0.0131	266	10.36	20122.9	8.72
Zfp281	LSEC	CCCCTCCCCCAC	0.1	1	1.18768	FALSE	-3.137	0.169	104	4.05	7861.5	3.41
ZNF669	LSEC	GARTGGTCATCGCCC	1	0	1.18421	FALSE	-1.384	0.6339	23	0.9	1764.4	0.76
Nr5a2	LSEC	BTCAAGGTCA	0.1	1	1.18167	FALSE	-4.364	0.0638	182	7.09	13844.7	6
ERRg	LSEC	GTGACCTTGRVN	0.01	2	1.17166	FALSE	-5.827	0.0171	291	11.33	22323.2	9.67
Nur77	LSEC	TGACCTTTNCNT	1	0	1.16162	FALSE	-1.948	0.4324	59	2.3	4578	1.98
RAR:RXR	LSEC	AGGTCAAGGTCA	1	0	1.15972	FALSE	-1.744	0.49	43	1.67	3315.3	1.44
Rbpj1	LSEC	HTTTCCCASG	0.001	3	1.15668	FALSE	-8.167	0.002	491	19.12	38145.3	16.53
Smad4	LSEC	VBSYGTCTGG	0.001	3	1.15299	FALSE	-8.071	0.0021	505	19.67	39377.5	17.06
STAT6	LSEC	ABTTCYYRRGAA	0.1	1	1.14602	FALSE	-2.809	0.2249	133	5.18	10421.9	4.52
OCT:OCT	LSEC	ATGAATWATTCATGA	1	0	1.14286	FALSE	-0.5899	1	2	0.08	167.8	0.07
Zfp809	LSEC	GGGGCTYGKCTGGGA	0.1	1	1.1422	FALSE	-2.68	0.2492	128	4.98	10060.9	4.36
EBF	LSEC	DGTCCCYRGGGA	1	0	1.14196	FALSE	-2.238	0.3476	93	3.62	7313.4	3.17
PR	LSEC	VAGRACAKNCTGTBC	0.001	3	1.1402	FALSE	-8.691	0.0012	614	23.91	48388.7	20.97
PSE	LSEC	WAVTCACCMTAASYDAAAAG	1	0	1.13758	FALSE	-2.064	0.3962	87	3.39	6886.2	2.98
E2F4	LSEC	GGCGGGAAAH	0.1	1	1.13669	FALSE	-3.426	0.1355	203	7.9	16032.9	6.95
c-Jun-CRE	LSEC	ATGACGTCATCY	1	0	1.13105	FALSE	-2.195	0.3577	102	3.97	8094.6	3.51
Arnt:Ahr	LSEC	TBGCACGCAA	0.1	1	1.12898	FALSE	-2.765	0.2329	164	6.39	13066.3	5.66
NFAT	LSEC	ATTTTCCATT	0.1	1	1.12256	FALSE	-3.182	0.163	221	8.61	17691.1	7.67
CDX4	LSEC	NGYCATAAAWCH	0.1	1	1.12121	FALSE	-2.508	0.2913	152	5.92	12182.2	5.28
CREB5	LSEC	VVATGACGTCAT	1	0	1.11959	FALSE	-2.099	0.3852	113	4.4	9077.3	3.93
TEAD4	LSEC	CCWGGAATGY	0.1	1	1.11571	FALSE	-3.418	0.1355	270	10.51	21742.6	9.42
Smad2	LSEC	CTGTCTGG	0.01	2	1.11407	FALSE	-5.2	0.0303	484	18.85	39059.6	16.92
Maz	LSEC	GGGGGGGG	0.001	3	1.1131	FALSE	-7.674	0.0031	733	28.54	59175.1	25.64
KLF10	LSEC	GGGGGTGTGTCC	0.1	1	1.11299	FALSE	-2.912	0.2061	220	8.57	17760	7.7
Rfx6	LSEC	TGTTKCCTAGCAACM	0.1	1	1.11211	FALSE	-3.93	0.0882	349	13.59	28209	12.22
FOXK2	LSEC	SCHTGTTTACAT	0.1	1	1.11149	FALSE	-2.473	0.2948	169	6.58	13653.9	5.92
EKLF	LSEC	NWGGGTGTGGCY	1	0	1.10791	FALSE	-1.654	0.5208	79	3.08	6405.8	2.78
Atf7	LSEC	NGRTGACGTCAY	1	0	1.10766	FALSE	-2.299	0.3322	156	6.07	12641.3	5.48
E2F7	LSEC	VDTTTCCCGCCA	1	0	1.10556	FALSE	-1.336	0.6538	51	1.99	4163.2	1.8
HIF2a	LSEC	GCACGTACCC	1	0	1.10494	FALSE	-1.752	0.49	92	3.58	7467.4	3.24
EBF2	LSEC	NABTCCCWDGGGAVH	0.1	1	1.10242	FALSE	-3.57	0.1191	351	13.67	28606.5	12.4
Reverb	LSEC	GTRGGTCASTGGGTCA	1	0	1.09375	FALSE	-1.222	0.7086	45	1.75	3701	1.6
Tlx?	LSEC	CTGGCAGSCTGCCA	0.1	1	1.09362	FALSE	-2.338	0.3217	207	8.06	17001.4	7.37
TEAD2	LSEC	CCWGGAATGY	1	0	1.09298	FALSE	-2.023	0.4097	160	6.23	13153.5	5.7
Hoxd10	LSEC	GGCMATGAAA	0.1	1	1.09233	FALSE	-2.48	0.2948	234	9.11	19236.6	8.34
Tbr1	LSEC	AAGGTGTKAA	0.1	1	1.08944	FALSE	-2.737	0.2375	294	11.45	24245.8	10.51
KLF5	LSEC	DGGGYGKGGC	0.01	2	1.08783	FALSE	-4.833	0.0427	652	25.39	53869.2	23.34
Cdx2	LSEC	GYMATAAAAH	1	0	1.08777	FALSE	-1.608	0.5326	105	4.09	8668.2	3.76
TEAD	LSEC	YCWGGAATGY	1	0	1.08406	FALSE	-2.019	0.4097	192	7.48	15922.2	6.9
ZFX	LSEC	AGGCCTRG	0.1	1	1.08273	FALSE	-4.05	0.0799	578	22.51	47971.9	20.79
E2F6	LSEC	GGCGGGAARN	1	0	1.08099	FALSE	-2.273	0.3383	257	10.01	21375.4	9.26
PBX2	LSEC	RTGATTKATRGN	1	0	1.07647	FALSE	-1.638	0.5248	141	5.49	11767.4	5.1
E2F1	LSEC	CWGGCGGGAA	1	0	1.07463	FALSE	-1.461	0.5935	111	4.32	9283	4.02
ZNF322	LSEC	GAGCCTGGTACTGWGCCTGR	1	0	1.07425	FALSE	-1.498	0.5819	119	4.63	9953	4.31
FoxD3	LSEC	TGTTTAYTTAGC	1	0	1.07402	FALSE	-1.901	0.444	205	7.98	17137.8	7.43
Erra	LSEC	CAAAGGTCAG	0.01	2	1.07354	FALSE	-4.612	0.0508	791	30.8	66217.9	28.69
AR-halfsite	LSEC	CCAGGAACAG	0.01	2	1.07248	FALSE	-6.769	0.0072	1136	44.24	95192.9	41.25
OCT:OCT-short	LSEC	ATGCATWATGCATRW	1	0	1.07219	FALSE	-1.382	0.6339	103	4.01	8639.7	3.74
FOXK1	LSEC	NVWTGTTTAC	1	0	1.06652	FALSE	-1.878	0.4485	243	9.46	20467.5	8.87
THRb	LSEC	TRAGGTCA	0.01	2	1.0663	FALSE	-6.711	0.0075	1239	48.25	104422	45.25
Smad3	LSEC	TWGTCTGV	0.1	1	1.06582	FALSE	-4.111	0.0767	815	31.74	68732.5	29.78
Six2	LSEC	GWAAYHTGAKMC	1	0	1.06522	FALSE	-1.757	0.49	214	8.33	18035.9	7.82
Atf1	LSEC	GATGACGTCA	1	0	1.06351	FALSE	-1.658	0.5208	202	7.87	17068.9	7.4
RARa	LSEC	TTGAMCTTTG	0.1	1	1.06025	FALSE	-3.9	0.09	863	33.61	73154.5	31.7
DLX1	LSEC	NSNNTAATTA	1	0	1.06009	FALSE	-1.705	0.5001	240	9.35	20353.9	8.82
ZNF467	LSEC	TGGGGAAGGGCM	1	0	1.05997	FALSE	-2.22	0.3514	404	15.73	34259.1	14.84
Rfx5	LSEC	SCCTAGCAACAG	1	0	1.0598	FALSE	-1.182	0.7295	82	3.19	6942.3	3.01
KLF1	LSEC	VDGGGYGGGGCY	0.1	1	1.05958	FALSE	-2.462	0.2948	484	18.85	41057.2	17.79
ZNF711	LSEC	AGGCCTAG	0.1	1	1.05933	FALSE	-3.636	0.1126	816	31.78	69230.6	30
ZNF189	LSEC	TGGAACAGMA	1	0	1.05814	FALSE	-1.725	0.4929	257	10.01	21824.2	9.46
HRE	LSEC	TTCTAGAABNTTCTA	1	0	1.05525	FALSE	-0.9696	0.8374	49	1.91	4185.2	1.81
LRF	LSEC	AAGACCCYYN	0.1	1	1.05403	FALSE	-2.463	0.2948	561	21.85	47833.3	20.73
Sp2	LSEC	YGGCCCCGCCCC	0.1	1	1.05363	FALSE	-3.12	0.1705	782	30.45	66704	28.9
Nanog	LSEC	RGCCATTAAC	0.1	1	1.05231	FALSE	-3.657	0.1113	966	37.62	82509.4	35.75
Tbx20	LSEC	GGTGYTGACAGS	1	0	1.04933	FALSE	-0.9884	0.834	60	2.34	5141	2.23
KLF6	LSEC	MKGGGYGTGGCC	1	0	1.04888	FALSE	-2.153	0.3691	529	20.6	45331.1	19.64
Pitx1:Ebox	LSEC	YTAATTRAWWCCAGATGT	1	0	1.04878	FALSE	-0.8483	0.9056	33	1.29	2845	1.23
MafB	LSEC	WNTGCTGASTCAGCANWTTY	1	0	1.04808	FALSE	-1.141	0.7521	112	4.36	9605.6	4.16
Tcfcp2l1	LSEC	NRAACCRGTTYRAACCRGYT	1	0	1.04698	FALSE	-0.9077	0.8702	40	1.56	3430	1.49
Hoxd12	LSEC	HDGYAATGAAAN	1	0	1.04513	FALSE	-1.617	0.5326	339	13.2	29143.1	12.63
Pdx1	LSEC	YCATYAATCA	1	0	1.04502	FALSE	-1.244	0.7007	167	6.5	14358.9	6.22
Brn2	LSEC	ATGAATATTC	1	0	1.04444	FALSE	-0.7402	0.9717	12	0.47	1031.4	0.45
ZNF416	LSEC	WDNCTGGGCA	1	0	1.04424	FALSE	-1.91	0.444	503	19.59	43301.4	18.76
Zic3	LSEC	GGCCYCCTGCTGDGH	1	0	1.04352	FALSE	-1.447	0.5982	277	10.79	23854.3	10.34
Hoxa10	LSEC	GGYAATGAAA	1	0	1.04186	FALSE	-1.079	0.7787	115	4.48	9920.7	4.3
Nkx3.1	LSEC	AAGCACTTAA	1	0	1.03955	FALSE	-1.809	0.4742	540	21.03	46694.2	20.23
Hand2	LSEC	TGACANARRCCAGRC	1	0	1.03781	FALSE	-1.098	0.7681	141	5.49	12199.4	5.29
ZNF341	LSEC	GGAACAGCCG	1	0	1.03741	FALSE	-1.253	0.6984	235	9.15	20352.8	8.82
Hoxd11	LSEC	VGCCATAAAA	1	0	1.03731	FALSE	-1.617	0.5326	464	18.07	40195.2	17.42
ZNF143|STAF	LSEC	ATTTCCCAGVAKSCY	1	0	1.03474	FALSE	-0.9709	0.8374	107	4.17	9307.3	4.03
HOXA1	LSEC	TGATKGATGR	1	0	1.03401	FALSE	-0.8335	0.9148	39	1.52	3384.8	1.47
EBF1	LSEC	GTCCCCWGGGGA	1	0	1.03331	FALSE	-1.472	0.5904	454	17.68	39490.4	17.11
Srebp2	LSEC	CGGTCACSCCAC	1	0	1.03311	FALSE	-0.8007	0.9408	40	1.56	3493.6	1.51
CArG	LSEC	CCATATATGGNM	1	0	1.03265	FALSE	-0.8795	0.8887	65	2.53	5659.7	2.45
KLF14	LSEC	RGKGGGCGKGGC	1	0	1.03222	FALSE	-1.972	0.4251	831	32.36	72345.4	31.35
TATA-Box	LSEC	CCTTTTAWAGSC	1	0	1.02838	FALSE	-1.107	0.7651	242	9.42	21137.2	9.16
Egr1	LSEC	TGCGTGGGYG	1	0	1.02646	FALSE	-1.126	0.7553	289	11.25	25289.3	10.96
Npas4	LSEC	NHRTCACGACDN	1	0	1.0255	FALSE	-0.9953	0.834	186	7.24	16294.8	7.06
ZNF768	LSEC	RHHCAGAGAGGB	1	0	1.02381	FALSE	-0.6654	1	11	0.43	969.3	0.42
Unknown-ESC-element	LSEC	CACAGCAGGGGG	1	0	1.02304	FALSE	-0.9934	0.834	228	8.88	20032.4	8.68
Pknox1	LSEC	SCTGTCAVTCAV	1	0	1.02094	FALSE	-0.7784	0.953	50	1.95	4400	1.91
PPARa	LSEC	VNAGGKCAAAGGTCA	1	0	1.01952	FALSE	-1.035	0.8054	362	14.1	31913.5	13.83
Ap4	LSEC	NAHCAGCTGD	1	0	1.01931	FALSE	-1.066	0.785	420	16.36	37039.8	16.05
HOXB13	LSEC	TTTTATKRGG	1	0	1.01868	FALSE	-0.8817	0.8887	182	7.09	16072.5	6.96
Tgif1	LSEC	YTGWCADY	1	0	1.0172	FALSE	-1.204	0.7172	729	28.39	64403.7	27.91
Zic	LSEC	CCTGCTGAGH	1	0	1.01682	FALSE	-0.9262	0.8627	264	10.28	23330.7	10.11
AP-2alpha	LSEC	ATGCCCTGAGGC	1	0	1.01653	FALSE	-0.9833	0.834	379	14.76	33510.6	14.52
Usf2	LSEC	GTCACGTGGT	1	0	1.01579	FALSE	-0.7869	0.9493	99	3.86	8768.9	3.8
TEAD1	LSEC	CYRCATTCCA	1	0	1.01469	FALSE	-0.8813	0.8887	266	10.36	23573.1	10.21
Eomes	LSEC	ATTAACACCT	1	0	1.01313	FALSE	-0.9337	0.8605	436	16.98	38686.4	16.76
NFkB-p65-Rel	LSEC	GGAAATTCCC	1	0	1.01	FALSE	-0.7045	0.9932	26	1.01	2300.5	1
Klf9	LSEC	GCCACRCCCACY	1	0	1.00822	FALSE	-0.7614	0.9564	189	7.36	16855.8	7.3
Zic2	LSEC	CHCAGCRGGRGG	1	0	1.00746	FALSE	-0.7696	0.9564	208	8.1	18546.7	8.04
Zac1	LSEC	HAWGRGGCCM	1	0	1.00724	FALSE	-0.9223	0.8627	965	37.58	86111.7	37.31
E2F3	LSEC	BTKGGCGGGAAA	1	0	1.00691	FALSE	-0.7701	0.9564	262	10.2	23385.2	10.13
Klf4	LSEC	GCCACACCCA	1	0	1.00484	FALSE	-0.7274	0.9797	160	6.23	14302	6.2
PRDM15	LSEC	YCCDNTCCAGGTTTT	1	0	1.00366	FALSE	-0.7222	0.9803	282	10.98	25259.5	10.94
GRHL2	LSEC	AAACYKGTTWDACMRGTTTB	1	0	1.00344	FALSE	-0.6946	0.9985	75	2.92	6708.8	2.91
Pax7	LSEC	TAATCHGATTAC	1	0	1	FALSE	-0.4536	1	2	0.08	194.7	0.08
WT1	LSEC	MCTCCCMCRCAB	1	0	0.999017	FALSE	-0.664	1	261	10.16	23474.8	10.17
SCL	LSEC	AVCAGCTG	1	0	0.996323	FALSE	-0.5396	1	1322	51.48	119239	51.67
Zfp57	LSEC	NANTGCSGCA	1	0	0.994012	FALSE	-0.6158	1	128	4.98	11572.5	5.01
Hoxa11	LSEC	TTTTATGGCM	1	0	0.993305	FALSE	-0.5669	1	419	16.32	37906.7	16.43
Sp5	LSEC	RGKGGGCGGAGC	1	0	0.99022	FALSE	-0.502	1	520	20.25	47187	20.45
TEAD3	LSEC	TRCATTCCAG	1	0	0.989409	FALSE	-0.5392	1	288	11.21	26152	11.33
NFkB-p65	LSEC	WGGGGATTTCCC	1	0	0.988131	FALSE	-0.5583	1	171	6.66	15543.6	6.74
CLOCK	LSEC	GHCACGTG	1	0	0.987993	FALSE	-0.5626	1	148	5.76	13456.5	5.83
bHLHE40	LSEC	KCACGTGMCN	1	0	0.984568	FALSE	-0.57	1	82	3.19	7472	3.24
PAX3:FKHR-fusion	LSEC	ACCRTGACTAATTNN	1	0	0.98374	FALSE	-0.5714	1	31	1.21	2837.4	1.23
Pit1+1bp	LSEC	ATGCATAATTCA	1	0	0.982036	FALSE	-0.5452	1	42	1.64	3861.2	1.67
KLF3	LSEC	NRGCCCCRCCCHBNN	1	0	0.981855	FALSE	-0.458	1	250	9.74	22894.4	9.92
Hoxa9	LSEC	RGCAATNAAA	1	0	0.979759	FALSE	-0.3438	1	522	20.33	47890.4	20.75
RXR	LSEC	TAGGGCAAAGGTCA	1	0	0.977862	FALSE	-0.3679	1	397	15.46	36475.8	15.81
Pitx1	LSEC	TAATCCCN	1	0	0.976526	FALSE	-0.1961	1	908	35.36	83577.4	36.21
NF1-halfsite	LSEC	YTGCCAAG	1	0	0.975827	FALSE	-0.276	1	591	23.01	54430.5	23.58
Tbet	LSEC	AGGTGTGAAM	1	0	0.975217	FALSE	-0.4226	1	202	7.87	18615.7	8.07
AP-2gamma	LSEC	SCCTSAGGSCAW	1	0	0.973348	FALSE	-0.2925	1	469	18.26	43288.4	18.76
Tcf3	LSEC	ASWTCAAAGG	1	0	0.972222	FALSE	-0.5132	1	45	1.75	4164.8	1.8
Nkx6.1	LSEC	GKTAATGR	1	0	0.971591	FALSE	-0.2818	1	439	17.1	40607.2	17.6
Srebp1a	LSEC	RTCACSCCAY	1	0	0.971154	FALSE	-0.5093	1	52	2.02	4808.1	2.08
Hoxd13	LSEC	NCYAATAAAA	1	0	0.970727	FALSE	-0.3496	1	264	10.28	24444.9	10.59
E2F	LSEC	TTSGCGCGAAAA	1	0	0.96875	FALSE	-0.555	1	16	0.62	1475.4	0.64
Otx2	LSEC	NYTAATCCYB	1	0	0.967568	FALSE	-0.4113	1	138	5.37	12806.9	5.55
LEF1	LSEC	CCTTTGATST	1	0	0.963783	FALSE	-0.3945	1	123	4.79	11466.8	4.97
Brn1	LSEC	TATGCWAATBAV	1	0	0.962963	FALSE	-0.4797	1	40	1.56	3737.8	1.62
Fox:Ebox	LSEC	NNNVCTGWGYAAACASN	1	0	0.961538	FALSE	-0.2962	1	231	9	21590.5	9.36
bHLHE41	LSEC	KCACGTGMCN	1	0	0.961317	FALSE	-0.2546	1	300	11.68	28046.8	12.15
USF1	LSEC	SGTCACGTGR	1	0	0.959854	FALSE	-0.3498	1	135	5.26	12655.2	5.48
MyoD	LSEC	RRCAGCTGYTSY	1	0	0.959732	FALSE	-0.2678	1	257	10.01	24063.9	10.43
Tcf21	LSEC	NAACAGCTGG	1	0	0.959343	FALSE	-0.2296	1	315	12.27	29520.6	12.79
Hoxc9	LSEC	GGCCATAAATCA	1	0	0.956811	FALSE	-0.4153	1	74	2.88	6938.8	3.01
PPARE	LSEC	TGACCTTTGCCCCA	1	0	0.95552	FALSE	-0.2113	1	309	12.03	29051.7	12.59
PRDM10	LSEC	TGGTACATTCCA	1	0	0.955247	FALSE	-0.3131	1	159	6.19	14944	6.48
Meis1	LSEC	VGCTGWCAVB	1	0	0.954573	FALSE	-0.1532	1	410	15.97	38621.7	16.73
Lhx3	LSEC	ADBTAATTAR	1	0	0.954383	FALSE	-0.2217	1	274	10.67	25796.3	11.18
c-Myc	LSEC	VVCCACGTGG	1	0	0.954373	FALSE	-0.3381	1	129	5.02	12129.5	5.26
SpiB	LSEC	AAAGRGGAAGTG	1	0	0.954373	FALSE	-0.3289	1	129	5.02	12149.3	5.26
BMYB	LSEC	NHAACBGYYV	1	0	0.954338	FALSE	-0.1921	1	322	12.54	30334.6	13.14
Myf5	LSEC	BAACAGCTGT	1	0	0.95227	FALSE	-0.2487	1	210	8.18	19817.8	8.59
NPAS	LSEC	NVCACGTG	1	0	0.951536	FALSE	-0.1602	1	358	13.94	33810.1	14.65
CRX	LSEC	GCTAATCC	1	0	0.951451	FALSE	-0.1175	1	463	18.03	43741.2	18.95
Max	LSEC	RCCACGTGGYYN	1	0	0.950893	FALSE	-0.276	1	164	6.39	15501.7	6.72
Tgif2	LSEC	TGTCANYT	1	0	0.950605	FALSE	-0.04396	1	766	29.83	72412.6	31.38
RORa	LSEC	AAWCTAGGTCARDNN	1	0	0.94964	FALSE	-0.4523	1	34	1.32	3209.1	1.39
MyoG	LSEC	AACAGCTG	1	0	0.949635	FALSE	-0.1567	1	334	13.01	31627.8	13.7
HINFP	LSEC	TWVGGTCCGC	1	0	0.947589	FALSE	-0.3076	1	116	4.52	10998.3	4.77
RBPJ:Ebox	LSEC	GGGRAARRGRMCAGMTG	1	0	0.946988	FALSE	-0.3275	1	101	3.93	9572.9	4.15
BMAL1	LSEC	GNCACGTG	1	0	0.946186	FALSE	-0.1106	1	411	16	39028	16.91
Tcf12	LSEC	VCAGCTGYTG	1	0	0.945708	FALSE	-0.1406	1	331	12.89	31450.4	13.63
PAX5	LSEC	GCAGCCAAGCRTGACH	1	0	0.94508	FALSE	-0.3073	1	106	4.13	10075.9	4.37
Prop1	LSEC	NTAATBNAATTA	1	0	0.943522	FALSE	-0.3456	1	73	2.84	6952	3.01
Nkx2.5	LSEC	RRSCACTYAA	1	0	0.943463	FALSE	-0.07671	1	480	18.69	45710.9	19.81
PRDM9	LSEC	ADGGYAGYAGCATCT	1	0	0.942993	FALSE	-0.3031	1	102	3.97	9714	4.21
Foxo3	LSEC	DGTAAACA	1	0	0.942511	FALSE	-0.236	1	160	6.23	15250.9	6.61
ZNF7	LSEC	CTGCCWVCTTTTRTA	1	0	0.94026	FALSE	-0.3039	1	93	3.62	8879.9	3.85
Isl1	LSEC	CTAATKGV	1	0	0.93572	FALSE	-0.09771	1	329	12.81	31583.4	13.69
ERE	LSEC	VAGGTCACNSTGACC	1	0	0.935484	FALSE	-0.3243	1	67	2.61	6430	2.79
Znf263	LSEC	CVGTSCTCCC	1	0	0.932356	FALSE	-0.01767	1	637	24.81	61420.8	26.61
Nkx2.1	LSEC	RSCACTYRAG	1	0	0.929224	FALSE	-0.01471	1	627	24.42	60647.7	26.28
THRb	LSEC	GGTCACCTGAGGTCA	1	0	0.92849	FALSE	-0.1287	1	210	8.18	20335.5	8.81
BHLHA15	LSEC	NAMCAGCTGK	1	0	0.927096	FALSE	-0.04824	1	392	15.26	37992.9	16.46
DLX2	LSEC	NNNTAATTAS	1	0	0.926877	FALSE	-0.1071	1	241	9.38	23354.7	10.12
CRE	LSEC	CSGTGACGTCAC	1	0	0.925651	FALSE	-0.2885	1	64	2.49	6210.4	2.69
Twist2	LSEC	MCAGCTGBYH	1	0	0.925463	FALSE	-0.02749	1	475	18.5	46124.2	19.99
Foxf1	LSEC	WWATRTAAACAN	1	0	0.923706	FALSE	-0.137	1	174	6.78	16937.1	7.34
Nkx2.2	LSEC	BTBRAGTGSN	1	0	0.922432	FALSE	-0.02651	1	452	17.6	44022.6	19.08
Oct6	LSEC	WATGCAAATGAG	1	0	0.922414	FALSE	-0.2904	1	55	2.14	5364.6	2.32
PAX6	LSEC	NGTGTTCAVTSAAGCGKAAA	1	0	0.920635	FALSE	-0.4473	1	15	0.58	1444.1	0.63
Hoxa13	LSEC	CYHATAAAAN	1	0	0.918704	FALSE	-0.02654	1	415	16.16	40587.2	17.59
En1	LSEC	NDCTAATTAS	1	0	0.917282	FALSE	-0.04543	1	319	12.42	31254.5	13.54
Tbx21	LSEC	AGGTGTGAAA	1	0	0.9159	FALSE	-0.1093	1	179	6.97	17557.1	7.61
AMYB	LSEC	TGGCAGTTGG	1	0	0.915575	FALSE	-0.03996	1	323	12.58	31721	13.74
ZNF415	LSEC	GRTGMTRGAGCC	1	0	0.911854	FALSE	-0.1153	1	154	6	15179.8	6.58
n-Myc	LSEC	VRCCACGTGG	1	0	0.910644	FALSE	-0.09305	1	178	6.93	17569.4	7.61
Tbox:Smad	LSEC	AGGTGHCAGACA	1	0	0.909091	FALSE	-0.3071	1	36	1.4	3552.3	1.54
Bcl11a	LSEC	TYTGACCASWRG	1	0	0.908267	FALSE	-0.07054	1	206	8.02	20378.5	8.83
ZNF264	LSEC	RGGGCACTAACY	1	0	0.907668	FALSE	-0.1099	1	149	5.8	14739.6	6.39
GSC	LSEC	RGGATTAR	1	0	0.907002	FALSE	-0.06549	1	213	8.29	21084.3	9.14
Dlx3	LSEC	NDGTAATTAC	1	0	0.905013	FALSE	-0.1655	1	88	3.43	8755.1	3.79
ZNF136	LSEC	YTKGATAHAGTATTCTWGGTNGGCA	1	0	0.903846	FALSE	-0.3951	1	12	0.47	1192.8	0.52
HIC1	LSEC	TGCCAGCB	1	0	0.903496	FALSE	-0.00107	1	637	24.81	63384.4	27.46
Tcf7	LSEC	CTTTGATGTGSB	1	0	0.902954	FALSE	-0.23	1	55	2.14	5472.8	2.37
DLX5	LSEC	SSTAATTA	1	0	0.902954	FALSE	-0.1376	1	110	4.28	10933.4	4.74
Pax8	LSEC	GTCATGCHTGRCTGS	1	0	0.898383	FALSE	-0.1389	1	100	3.89	9983.5	4.33
c-Myc	LSEC	VCCACGTG	1	0	0.898367	FALSE	-0.1021	1	127	4.95	12708.4	5.51
Pbx3	LSEC	SCTGTCAMTCAN	1	0	0.897849	FALSE	-0.2549	1	43	1.67	4290.3	1.86
MNT	LSEC	DGCACACGTG	1	0	0.896588	FALSE	-0.04159	1	216	8.41	21655.1	9.38
LXRE	LSEC	RGGTTACTANAGGTCA	1	0	0.896552	FALSE	-0.3389	1	20	0.78	1999.3	0.87
Gli2	LSEC	YSTGGGTGGTCT	1	0	0.892157	FALSE	-0.1572	1	70	2.73	7073.2	3.06
MYB	LSEC	GGCVGTTR	1	0	0.891551	FALSE	-0.007111	1	363	14.14	36606.5	15.86
RORg	LSEC	WAABTAGGTCAV	1	0	0.891304	FALSE	-0.315	1	21	0.82	2117	0.92
Phox2a	LSEC	YTAATYNRATTA	1	0	0.891304	FALSE	-0.2218	1	42	1.64	4251.3	1.84
TCF4	LSEC	SMCATCTGKH	1	0	0.890815	FALSE	-0.004879	1	396	15.42	39940	17.31
Olig2	LSEC	RCCATMTGTT	1	0	0.89068	FALSE	-0.002408	1	454	17.68	45814	19.85
Bapx1	LSEC	TTRAGTGSYK	1	0	0.890404	FALSE	-0.002925	1	436	16.98	44007.9	19.07
NPAS2	LSEC	KCCACGTGAC	1	0	0.890323	FALSE	-0.02311	1	248	9.66	25037.6	10.85
CUX1	LSEC	TATCGATNAN	1	0	0.886111	FALSE	-0.1321	1	82	3.19	8301	3.6
Oct2	LSEC	ATATGCAAAT	1	0	0.883117	FALSE	-0.2407	1	35	1.36	3551	1.54
Unknown	LSEC	SSCMATWAAA	1	0	0.882793	FALSE	-0.109	1	91	3.54	9253.9	4.01
MITF	LSEC	RTCATGTGAC	1	0	0.882236	FALSE	-0.02007	1	227	8.84	23128	10.02
Tbx5	LSEC	AGGTGTCA	1	0	0.882038	FALSE	-1.7e-05	1	720	28.04	73368.9	31.79
GLIS3	LSEC	CTCCCTGGGAGGCCN	1	0	0.881184	FALSE	-0.000218	1	558	21.73	56917.4	24.66
NFE2L2	LSEC	AWWWTGCTGAGTCAT	1	0	0.88	FALSE	-0.32	1	17	0.66	1728.1	0.75
Egr2	LSEC	NGCGTGGGCGGR	1	0	0.878338	FALSE	-0.1194	1	76	2.96	7775.8	3.37
NeuroG2	LSEC	ACCATCTGTT	1	0	0.877468	FALSE	-0.001813	1	388	15.11	39752.6	17.22
GLI3	LSEC	CGTGGGTGGTCC	1	0	0.875969	FALSE	-0.2362	1	29	1.13	2980.9	1.29
IRF3	LSEC	AGTTTCAKTTTC	1	0	0.874704	FALSE	-0.08441	1	95	3.7	9761.5	4.23
THRa	LSEC	GGTCANYTGAGGWCA	1	0	0.873043	FALSE	-0.05126	1	129	5.02	13269.4	5.75
ZNF692	LSEC	GTGGGCCCCA	1	0	0.872807	FALSE	-0.1567	1	51	1.99	5256	2.28
PRDM1	LSEC	ACTTTCACTTTC	1	0	0.872222	FALSE	-0.05559	1	121	4.71	12461.5	5.4
Lhx1	LSEC	NNYTAATTAR	1	0	0.870317	FALSE	-0.03122	1	155	6.04	16016.9	6.94
FOXP1	LSEC	NYYTGTTTACHN	1	0	0.8675	FALSE	-0.07468	1	89	3.47	9242.8	4
Foxh1	LSEC	NNTGTGGATTSS	1	0	0.865639	FALSE	-0.06313	1	101	3.93	10478	4.54
ZBTB12	LSEC	NGNTCTAGAACCNGV	1	0	0.865169	FALSE	-0.08356	1	79	3.08	8226.6	3.56
PU.1:IRF8	LSEC	GGAAGTGAAAST	1	0	0.864865	FALSE	-0.09462	1	74	2.88	7688.2	3.33
Six1	LSEC	GKVTCADRTTWC	1	0	0.863636	FALSE	-0.1646	1	44	1.71	4560.6	1.98
ZBTB18	LSEC	AACATCTGGA	1	0	0.863216	FALSE	-0.0427	1	120	4.67	12495.3	5.41
FoxL2	LSEC	WWTRTAAACAVG	1	0	0.862069	FALSE	-0.02385	1	154	6	16056.5	6.96
Atoh1	LSEC	VNRVCAGCTGGY	1	0	0.859455	FALSE	-0.00181	1	300	11.68	31374.6	13.59
GFY	LSEC	ACTACAATTCCC	1	0	0.857143	FALSE	-0.269	1	17	0.66	1776.4	0.77
NFkB-p50,p52	LSEC	GGGGGAATCCCC	1	0	0.855615	FALSE	-0.1417	1	41	1.6	4325.2	1.87
bZIP:IRF	LSEC	NAGTTTCABTHTGACTNW	1	0	0.853933	FALSE	-0.06806	1	78	3.04	8219.9	3.56
Sp1	LSEC	GGCCCCGCCCCC	1	0	0.848883	FALSE	-0.01141	1	166	6.46	17571.1	7.61
PRDM14	LSEC	RGGTCTCTAACY	1	0	0.841346	FALSE	-0.1154	1	45	1.75	4791.2	2.08
LHX9	LSEC	NGCTAATTAG	1	0	0.840491	FALSE	-0.002888	1	211	8.22	22570.3	9.78
p63	LSEC	NNDRCATGYCYNRRCATGYH	1	0	0.839228	FALSE	-0.06239	1	67	2.61	7182.8	3.11
Pit1	LSEC	ATGMATATDC	1	0	0.835249	FALSE	-0.02045	1	112	4.36	12052.5	5.22
Oct4	LSEC	ATTTGCATAW	1	0	0.830645	FALSE	-0.07762	1	53	2.06	5723.8	2.48
SCRT1	LSEC	GCAACAGGTG	1	0	0.830435	FALSE	-0.08398	1	49	1.91	5300	2.3
Gfi1b	LSEC	MAATCACTGC	1	0	0.829508	FALSE	-0.01114	1	130	5.06	14074.7	6.1
TFE3	LSEC	GTCACGTGACYV	1	0	0.828283	FALSE	-0.1831	1	21	0.82	2277.3	0.99
ZNF519	LSEC	GAGSCCGAGC	1	0	0.819672	FALSE	-0.02982	1	77	3	8455.1	3.66
Ptf1a	LSEC	ACAGCTGTTN	1	0	0.812063	FALSE	0	1	657	25.58	72703.6	31.5
CHR	LSEC	SRGTTTCAAA	1	0	0.809406	FALSE	-0.01857	1	84	3.27	9329.7	4.04
HNF4a	LSEC	CARRGKBCAAAGTYCA	1	0	0.807927	FALSE	-0.003392	1	136	5.3	15146.2	6.56
Tbx6	LSEC	DAGGTGTBAA	1	0	0.807095	FALSE	-0.000678	1	187	7.28	20824.6	9.02
Ascl1	LSEC	NNVVCAGCTGBN	1	0	0.804559	FALSE	0	1	426	16.59	47591.3	20.62
Foxa2	LSEC	CYTGTTTACWYW	1	0	0.804348	FALSE	-0.001801	1	152	5.92	16978.6	7.36
Mouse_Recombination_Hotspot	LSEC	ACTYKNATTCGTGNTACTTC	1	0	0.794872	FALSE	-0.2388	1	8	0.31	906	0.39
GATA3	LSEC	AGATSTNDNNDSAGATAASN	1	0	0.794118	FALSE	-0.2663	1	7	0.27	783.8	0.34
CTCF-SatelliteElement	LSEC	TGCAGTTCCMVNWRTGGCCA	1	0	0.791667	FALSE	-0.3056	1	5	0.19	554.3	0.24
FOXA1	LSEC	WAAGTAAACA	1	0	0.789675	FALSE	-7.4e-05	1	212	8.26	24129.8	10.46
NRF1	LSEC	CTGCGCATGCGC	1	0	0.788177	FALSE	-0.0496	1	41	1.6	4679.1	2.03
Twist	LSEC	VCAKCTGGNNNCCAGMTGBN	1	0	0.783582	FALSE	-0.08553	1	27	1.05	3096.1	1.34
Pax7	LSEC	TAATCAATTA	1	0	0.777778	FALSE	-0.2019	1	9	0.35	1042.8	0.45
Phox2b	LSEC	TTAATTNAATTA	1	0	0.776471	FALSE	-0.1377	1	17	0.66	1950.6	0.85
RUNX-AML	LSEC	GCTGTGGTTW	1	0	0.776353	FALSE	-0.000547	1	140	5.45	16208.7	7.02
FXR	LSEC	AGGTCANTGACCTB	1	0	0.773157	FALSE	-0.002108	1	105	4.09	12209.5	5.29
Lhx2	LSEC	TAATTAGN	1	0	0.769688	FALSE	-0.000483	1	133	5.18	15542.6	6.73
FOXM1	LSEC	TRTTTACTTW	1	0	0.766958	FALSE	-4.5e-05	1	180	7.01	21089	9.14
Brachyury	LSEC	ANTTMRCASBNNNGTGYKAAN	1	0	0.765957	FALSE	-0.03834	1	37	1.44	4349.7	1.88
OCT4-SOX2-TCF-NANOG	LSEC	ATTTGCATAACAATG	1	0	0.765432	FALSE	-0.1249	1	16	0.62	1871.8	0.81
Ascl2	LSEC	SSRGCAGCTGCH	1	0	0.763661	FALSE	0	1	287	11.18	33779.4	14.64
NRF	LSEC	STGCGCATGCGC	1	0	0.762887	FALSE	-0.03564	1	38	1.48	4473.9	1.94
NFY	LSEC	RGCCAATSRG	1	0	0.762483	FALSE	-0.000176	1	145	5.65	17093.3	7.41
NeuroD1	LSEC	GCCATCTGTT	1	0	0.761477	FALSE	-1.2e-05	1	196	7.63	23131.4	10.02
IRF8	LSEC	GRAASTGAAAST	1	0	0.761252	FALSE	-0.001625	1	100	3.89	11786.5	5.11
ZNF652/HepG2-ZNF652.Flag-ChIP-Seq	LSEC	TTAACCCTTTVNKKN	1	0	0.761006	FALSE	-0.04727	1	31	1.21	3672.8	1.59
RORgt	LSEC	AAYTAGGTCA	1	0	0.759398	FALSE	-0.06431	1	26	1.01	3072.9	1.33
RORgt	LSEC	AAYTAGGTCA	1	0	0.759398	FALSE	-0.06431	1	26	1.01	3072.9	1.33
Duxbl	LSEC	TAAYCYAATCAA	1	0	0.756098	FALSE	-0.2041	1	8	0.31	936.8	0.41
HEB	LSEC	VCAGCTGBNN	1	0	0.755628	FALSE	0	1	474	18.46	56380.6	24.43
Oct11	LSEC	GATTTGCATA	1	0	0.754386	FALSE	-0.03616	1	33	1.29	3954	1.71
TCFL2	LSEC	ACWTCAAAGG	1	0	0.741379	FALSE	-0.1253	1	11	0.43	1348.9	0.58
ZBTB33	LSEC	GGVTCTCGCGAGAAC	1	0	0.735849	FALSE	-0.1447	1	10	0.39	1213.3	0.53
E2A	LSEC	DNRCAGCTGY	1	0	0.734499	FALSE	0	1	356	13.86	43544	18.87
IRF4	LSEC	ACTGAAACCA	1	0	0.729064	FALSE	-0.00133	1	76	2.96	9371.6	4.06
ZNF41	LSEC	CCTCATGGTGYCYTWYTCCCTTGTG	1	0	0.727273	FALSE	-0.2013	1	4	0.16	510.1	0.22
FOXA1	LSEC	WAAGTAAACA	1	0	0.71527	FALSE	-1e-06	1	160	6.23	20108.7	8.71
Hnf6b	LSEC	TATTGAYY	1	0	0.713805	FALSE	-5.8e-05	1	109	4.24	13709.3	5.94
HNF1b	LSEC	GTTAATNATTAA	1	0	0.713235	FALSE	-0.03233	1	25	0.97	3143.2	1.36
RUNX1	LSEC	AAACCACARM	1	0	0.712121	FALSE	0	1	181	7.05	22854.1	9.9
DMRT6	LSEC	YDGHTACAWTGTADC	1	0	0.711538	FALSE	-0.05235	1	19	0.74	2390.7	1.04
RUNX2	LSEC	NWAACCACADNN	1	0	0.698558	FALSE	-2e-06	1	137	5.33	17610.4	7.63
RUNX	LSEC	SAAACCACAG	1	0	0.697443	FALSE	-4e-06	1	126	4.91	16249.7	7.04
E-box	LSEC	SSGGTCACGTGA	1	0	0.690265	FALSE	-0.03146	1	20	0.78	2613.4	1.13
Foxa3	LSEC	BSNTGTTTACWYWGN	1	0	0.685185	FALSE	-0.000853	1	57	2.22	7478.6	3.24
CEBP:CEBP	LSEC	NTNATGCAAYMNNHTGMAAY	1	0	0.685185	FALSE	-0.03166	1	19	0.74	2503.2	1.08
NFIL3	LSEC	VTTACGTAAYNNNNN	1	0	0.676471	FALSE	-1e-06	1	118	4.6	15696.4	6.8
ZNF528	LSEC	AGAAATGACTTCCCT	1	0	0.666667	FALSE	-0.222	1	1	0.04	145.1	0.06
OCT:OCT	LSEC	YATGCATATRCATRT	1	0	0.666667	FALSE	-0.1471	1	4	0.16	554.5	0.24
ZNF382	LSEC	GNCTGTASTRNTGBCTCHTT	1	0	0.666667	FALSE	-0.1681	1	3	0.12	420.7	0.18
DUX4	LSEC	NWTAAYCYAATCAWN	1	0	0.666667	FALSE	-0.1602	1	3	0.12	426.4	0.18
DMRT1	LSEC	TWGHWACAWTGTWDC	1	0	0.666667	FALSE	-0.01618	1	22	0.86	2978.9	1.29
HLF	LSEC	RTTATGYAAB	1	0	0.646541	FALSE	0	1	132	5.14	18337.4	7.95
CEBP:AP1	LSEC	DRTGTTGCAA	1	0	0.634691	FALSE	0	1	124	4.83	17573	7.61
ZSCAN22	LSEC	SMCAGTCWGAKGGAGGAGGC	1	0	0.630631	FALSE	-0.01432	1	18	0.7	2558	1.11
IRF:BATF	LSEC	CTTTCANTATGACTV	1	0	0.626263	FALSE	-0.01761	1	16	0.62	2291.6	0.99
Hnf1	LSEC	GGTTAAWCATTAA	1	0	0.603448	FALSE	-0.00803	1	18	0.7	2671.6	1.16
HNF6	LSEC	NTATYGATCH	1	0	0.594005	FALSE	-6e-06	1	56	2.18	8460.3	3.67
Cux2	LSEC	HNRAATCAAT	1	0	0.591696	FALSE	-4.8e-05	1	44	1.71	6674.5	2.89
FOXA1:AR	LSEC	AGTAAACAAAAAAGAACAND	1	0	0.586957	FALSE	-0.05067	1	7	0.27	1065.9	0.46
Atf4	LSEC	MTGATGCAAT	1	0	0.580547	FALSE	-9e-06	1	49	1.91	7593.9	3.29
IRF2	LSEC	GAAASYGAAASY	1	0	0.579787	FALSE	-0.000569	1	28	1.09	4337.9	1.88
Chop	LSEC	ATTGCATCAT	1	0	0.578313	FALSE	-8.6e-05	1	37	1.44	5749.1	2.49
GFY-Staf	LSEC	RACTACAATTCCCAGAAKGC	1	0	0.553571	FALSE	-0.0252	1	8	0.31	1295.3	0.56
E2A	LSEC	NVCACCTGBN	1	0	0.535401	FALSE	0	1	204	7.94	34221.6	14.83
p53	LSEC	RRCATGYCYRGRCATGYYYN	1	0	0.530303	FALSE	-0.01344	1	9	0.35	1516.1	0.66
p53	LSEC	RRCATGYCYRGRCATGYYYN	1	0	0.530303	FALSE	-0.01344	1	9	0.35	1516.1	0.66
ZEB2	LSEC	GNMCAGGTGTGC	1	0	0.528846	FALSE	0	1	127	4.95	21599.8	9.36
IRF1	LSEC	GAAAGTGAAAGT	1	0	0.52381	FALSE	-1.7e-05	1	31	1.21	5329.1	2.31
ZEB1	LSEC	VCAGGTRDRY	1	0	0.51722	FALSE	0	1	212	8.26	36848.5	15.97
BORIS	LSEC	CNNBRGCGCCCCCTGSTGGC	1	0	0.503329	FALSE	0	1	97	3.78	17330.7	7.51
p53	LSEC	ACATGCCCGGGCAT	1	0	0.5	FALSE	-0.05829	1	3	0.12	550	0.24
CEBP	LSEC	ATTGCGCAAC	1	0	0.499401	FALSE	0	1	107	4.17	19280.2	8.35
Snail1	LSEC	TRCACCTGCY	1	0	0.455275	FALSE	0	1	102	3.97	20126.9	8.72
p73	LSEC	NRRRCAWGTCCDGRCATGYY	1	0	0.421053	FALSE	-0.01259	1	4	0.16	874.7	0.38
Slug	LSEC	SNGCACCTGCHS	1	0	0.381113	FALSE	0	1	58	2.26	13690.9	5.93
ISRE	LSEC	AGTTTCASTTTC	1	0	0.373913	FALSE	-3e-05	1	11	0.43	2647.8	1.15
ZNF16	LSEC	MACCTTCYATGGCTCCCTAKTGCCY	1	0	0.333333	FALSE	-0.04229	1	1	0.04	286	0.12
Ronin	LSEC	RACTACAACTCCCAGVAKGC	1	0	0.3	FALSE	-0.002034	1	3	0.12	931.9	0.4
CTCF	LSEC	AYAGTGCCMYCTRGTGGCCA	1	0	0.297683	FALSE	0	1	43	1.67	12951.3	5.61
YY1	LSEC	CAAGATGGCGGC	1	0	0.176471	FALSE	-5e-06	1	3	0.12	1560.5	0.68
REST-NRSF	LSEC	GGMGCTGTCCATGGTGCTGA	1	0	0.16	FALSE	-0.001709	1	1	0.04	572.5	0.25
DUX	LSEC	BCWGATTCAATCAAN	1	0	0	FALSE	0	1	0	0	42.3	0.02
ZFP3	LSEC	GGGTTTTGAAGGATGARTAGGAGTT	1	0	0	FALSE	0	1	0	0	64.9	0.03
RAR:RXR	Mesenchymal	RGGTCADNNAGAGGTCAV	0.1	1	1.67391	FALSE	-4.165	0.0574	22	0.77	1128.9	0.46
Six4	Mesenchymal	TGWAAYCTGABACCB	0.1	1	1.54167	FALSE	-3.326	0.1208	21	0.74	1163.3	0.48
HRE	Mesenchymal	TTCTAGAABNTTCTA	0.001	3	1.51282	FALSE	-8.597	0.0009	84	2.95	4759.1	1.95
HOXA2	Mesenchymal	GYCATCMATCAT	0.1	1	1.5	FALSE	-3.838	0.0764	30	1.05	1717.5	0.7
HRE	Mesenchymal	BSTTCTRGAABVTTCYAGAA	0.01	2	1.48322	FALSE	-6.326	0.0079	63	2.21	3647.8	1.49
ZKSCAN1	Mesenchymal	GCACAYAGTAGGKCY	1	0	1.47059	FALSE	-1.604	0.5057	7	0.25	407.7	0.17
RORa	Mesenchymal	AAWCTAGGTCARDNN	0.01	2	1.41722	FALSE	-5.257	0.0212	61	2.14	3688.2	1.51
STAT5	Mesenchymal	RTTTCTNAGAAA	0.001	3	1.35897	FALSE	-8.928	0.0007	151	5.3	9526.4	3.9
NFE2L2	Mesenchymal	AWWWTGCTGAGTCAT	0.1	1	1.35484	FALSE	-3.127	0.144	36	1.26	2271.7	0.93
Rfx2	Mesenchymal	GTTGCCATGGCAACM	0.1	1	1.34579	FALSE	-3.206	0.1341	41	1.44	2625.4	1.07
Mouse_Recombination_Hotspot	Mesenchymal	ACTYKNATTCGTGNTACTTC	1	0	1.33333	FALSE	-1.915	0.4025	17	0.6	1095	0.45
NFkB-p65-Rel	Mesenchymal	GGAAATTCCC	0.1	1	1.32653	FALSE	-2.851	0.1816	37	1.3	2402.4	0.98
Phox2a	Mesenchymal	YTAATYNRATTA	0.01	2	1.31984	FALSE	-5.292	0.0207	93	3.26	6035.2	2.47
NFAT:AP1	Mesenchymal	SARTGGAAAAWRTGAGTCAB	0.1	1	1.29609	FALSE	-3.766	0.0806	66	2.32	4372.3	1.79
NF-E2	Mesenchymal	GATGACTCAGCA	0.1	1	1.29508	FALSE	-2.952	0.1689	45	1.58	2981.2	1.22
Bach2	Mesenchymal	TGCTGAGTCA	0.01	2	1.29067	FALSE	-6.347	0.0078	138	4.84	9163.1	3.75
Prop1	Mesenchymal	NTAATBNAATTA	0.01	2	1.27681	FALSE	-6.172	0.009	146	5.12	9818.1	4.01
RFX	Mesenchymal	CGGTTGCCATGGCAAC	0.1	1	1.27273	FALSE	-2.46	0.2558	36	1.26	2415.4	0.99
Arnt:Ahr	Mesenchymal	TBGCACGCAA	0.001	3	1.26902	FALSE	-7.582	0.0024	195	6.84	13172.3	5.39
ZNF675	Mesenchymal	ARGAGGMCAAAATGW	0.1	1	1.25781	FALSE	-2.633	0.2195	46	1.61	3136.1	1.28
PRDM14	Mesenchymal	RGGTCTCTAACY	0.1	1	1.25	FALSE	-3.529	0.0993	77	2.7	5273.4	2.16
RARg	Mesenchymal	AGGTCAAGGTCA	1	0	1.24324	FALSE	-1.314	0.6237	13	0.46	910.6	0.37
Stat3+il21	Mesenchymal	SVYTTCCNGGAARB	0.001	3	1.22819	FALSE	-9.027	0.0006	313	10.98	21873.7	8.94
Egr1	Mesenchymal	TGCGTGGGYG	0.001	3	1.22799	FALSE	-8.902	0.0007	310	10.88	21679.8	8.86
ZNF669	Mesenchymal	GARTGGTCATCGCCC	1	0	1.21739	FALSE	-1.624	0.4983	24	0.84	1697.9	0.69
ZNF136	Mesenchymal	YTKGATAHAGTATTCTWGGTNGGCA	1	0	1.21311	FALSE	-1.534	0.5299	21	0.74	1485.5	0.61
Zfp809	Mesenchymal	GGGGCTYGKCTGGGA	0.1	1	1.21123	FALSE	-4.042	0.0628	129	4.53	9151.5	3.74
Gata1	Mesenchymal	SAGATAAGRV	0.01	2	1.20598	FALSE	-5.619	0.0155	207	7.26	14719.3	6.02
NeuroD1	Mesenchymal	GCCATCTGTT	0.001	3	1.19447	FALSE	-8.148	0.0014	357	12.53	25643.9	10.49
HIF-1b	Mesenchymal	RTACGTGC	0.001	3	1.19355	FALSE	-7.483	0.0026	327	11.47	23512	9.61
Bach1	Mesenchymal	AWWNTGCTGAGTCAT	1	0	1.1913	FALSE	-1.83	0.4276	39	1.37	2819.3	1.15
Phox2b	Mesenchymal	TTAATTNAATTA	1	0	1.1913	FALSE	-1.814	0.4319	39	1.37	2824.4	1.15
STAT6	Mesenchymal	TTCCKNAGAA	0.1	1	1.18555	FALSE	-4.329	0.05	173	6.07	12512	5.12
Srebp1a	Mesenchymal	RTCACSCCAY	0.1	1	1.18224	FALSE	-2.417	0.2633	72	2.53	5233	2.14
Hoxb4	Mesenchymal	TGATTRATGGCY	1	0	1.18125	FALSE	-2.139	0.3367	54	1.89	3905.8	1.6
Gata6	Mesenchymal	YCTTATCTBN	0.01	2	1.18007	FALSE	-6.257	0.0083	297	10.42	21600.4	8.83
AP-1	Mesenchymal	VTGACTCATC	0.001	3	1.17694	FALSE	-7.563	0.0024	381	13.37	27779.8	11.36
Cdx2	Mesenchymal	GYMATAAAAH	0.1	1	1.16737	FALSE	-3.568	0.0962	157	5.51	11543.9	4.72
Pax7	Mesenchymal	TAATCHGATTAC	1	0	1.16667	FALSE	-0.8755	0.841	4	0.14	282.1	0.12
HOXA1	Mesenchymal	TGATKGATGR	1	0	1.16292	FALSE	-1.991	0.3798	59	2.07	4354.6	1.78
NFY	Mesenchymal	RGCCAATSRG	0.01	2	1.16234	FALSE	-4.874	0.03	255	8.95	18820.3	7.7
Hoxd13	Mesenchymal	NCYAATAAAA	0.001	3	1.15941	FALSE	-7.232	0.0033	425	14.91	31448.9	12.86
Gata2	Mesenchymal	BBCTTATCTS	0.1	1	1.15663	FALSE	-4.183	0.0569	219	7.68	16239	6.64
Smad4	Mesenchymal	VBSYGTCTGG	0.001	3	1.15442	FALSE	-9.077	0.0006	569	19.96	42286.6	17.29
Oct2	Mesenchymal	ATATGCAAAT	1	0	1.15344	FALSE	-1.907	0.4034	62	2.18	4626.4	1.89
RBPJ:Ebox	Mesenchymal	GGGRAARRGRMCAGMTG	0.1	1	1.15049	FALSE	-2.881	0.1788	135	4.74	10076.4	4.12
Gata4	Mesenchymal	NBWGATAAGR	0.01	2	1.14826	FALSE	-5.143	0.0236	320	11.23	23925.7	9.78
Twist	Mesenchymal	VCAKCTGGNNNCCAGMTGBN	1	0	1.14493	FALSE	-1.584	0.5129	45	1.58	3383.2	1.38
ZFX	Mesenchymal	AGGCCTRG	0.001	3	1.1444	FALSE	-8.691	0.0008	603	21.16	45221.8	18.49
Hoxc9	Mesenchymal	GGCCATAAATCA	0.1	1	1.14092	FALSE	-2.536	0.2404	120	4.21	9024.6	3.69
EBF2	Mesenchymal	NABTCCCWDGGGAVH	0.01	2	1.13973	FALSE	-5.592	0.0158	386	13.54	29049.8	11.88
NF1:FOXA1	Mesenchymal	WNTGTTTRYTTTGGCA	1	0	1.13953	FALSE	-1.296	0.6272	28	0.98	2114.1	0.86
ZNF41	Mesenchymal	CCTCATGGTGYCYTWYTCCCTTGTG	1	0	1.13636	FALSE	-0.8716	0.841	7	0.25	528.9	0.22
Tlx?	Mesenchymal	CTGGCAGSCTGCCA	0.1	1	1.13528	FALSE	-3.768	0.0806	244	8.56	18448.2	7.54
Foxa2	Mesenchymal	CYTGTTTACWYW	0.1	1	1.13441	FALSE	-4.137	0.0586	279	9.79	21098.9	8.63
NF1	Mesenchymal	CYTGGCABNSTGCCAR	0.1	1	1.13214	FALSE	-4.107	0.0598	288	10.11	21843.1	8.93
FoxD3	Mesenchymal	TGTTTAYTTAGC	0.1	1	1.13191	FALSE	-4.07	0.0616	286	10.04	21700.6	8.87
TATA-Box	Mesenchymal	CCTTTTAWAGSC	0.1	1	1.13065	FALSE	-4.466	0.044	328	11.51	24907.3	10.18
Hoxd11	Mesenchymal	VGCCATAAAA	0.001	3	1.12868	FALSE	-8.043	0.0016	655	22.98	49781.3	20.36
FOXA1	Mesenchymal	WAAGTAAACA	0.01	2	1.12361	FALSE	-4.891	0.0298	404	14.18	30874.5	12.62
Rfx1	Mesenchymal	KGTTGCCATGGCAA	1	0	1.12329	FALSE	-1.71	0.4708	70	2.46	5355.3	2.19
Nur77	Mesenchymal	TGACCTTTNCNT	1	0	1.12037	FALSE	-1.71	0.4708	69	2.42	5274.3	2.16
OCT:OCT-short	Mesenchymal	ATGCATWATGCATRW	0.1	1	1.11642	FALSE	-2.392	0.2683	153	5.37	11771.9	4.81
PR	Mesenchymal	VAGRACAKNCTGTBC	0.001	3	1.11633	FALSE	-7.526	0.0025	711	24.95	54656.2	22.35
MafK	Mesenchymal	GCTGASTCAGCA	1	0	1.11526	FALSE	-1.947	0.3924	102	3.58	7846.2	3.21
Hoxa10	Mesenchymal	GGYAATGAAA	0.1	1	1.11373	FALSE	-2.442	0.2587	162	5.68	12478.5	5.1
Rfx6	Mesenchymal	TGTTKCCTAGCAACM	0.1	1	1.11296	FALSE	-4.222	0.0552	382	13.4	29449.2	12.04
Pdx1	Mesenchymal	YCATYAATCA	0.1	1	1.11068	FALSE	-3.024	0.1585	246	8.63	19012.7	7.77
ZNF143|STAF	Mesenchymal	ATTTCCCAGVAKSCY	1	0	1.10881	FALSE	-2.011	0.375	122	4.28	9445.9	3.86
RAR:RXR	Mesenchymal	AGGTCAAGGTCA	1	0	1.10791	FALSE	-1.346	0.616	44	1.54	3397.4	1.39
Foxa3	Mesenchymal	BSNTGTTTACWYWGN	1	0	1.10769	FALSE	-1.992	0.3798	123	4.32	9537.2	3.9
EBNA1	Mesenchymal	GGYAGCAYDTGCTDCCCNNN	1	0	1.10526	FALSE	-0.8005	0.8942	6	0.21	461.3	0.19
OCT:OCT	Mesenchymal	YATGCATATRCATRT	1	0	1.10345	FALSE	-0.8453	0.8589	9	0.32	700.1	0.29
Brachyury	Mesenchymal	ANTTMRCASBNNNGTGYKAAN	1	0	1.10329	FALSE	-1.489	0.5483	67	2.35	5214.9	2.13
EBF	Mesenchymal	DGTCCCYRGGGA	1	0	1.10239	FALSE	-1.684	0.4748	92	3.23	7164.1	2.93
Hoxa11	Mesenchymal	TTTTATGGCM	0.01	2	1.10026	FALSE	-5.308	0.0206	610	21.4	47577.7	19.45
OCT:OCT	Mesenchymal	ATGAATWATTCATGA	1	0	1.1	FALSE	-0.5994	1	3	0.11	247.2	0.1
ZNF711	Mesenchymal	AGGCCTAG	0.001	3	1.09878	FALSE	-6.924	0.0044	821	28.81	64116.9	26.22
Ascl1	Mesenchymal	NNVVCAGCTGBN	0.01	2	1.09862	FALSE	-5.382	0.0193	635	22.28	49602.6	20.28
Unknown	Mesenchymal	SSCMATWAAA	1	0	1.09816	FALSE	-2.052	0.3625	153	5.37	11963.1	4.89
Nrf2	Mesenchymal	HTGCTGAGTCAT	1	0	1.09804	FALSE	-1.176	0.6853	32	1.12	2484.7	1.02
RARa	Mesenchymal	TTGAMCTTTG	0.001	3	1.09749	FALSE	-8.78	0.0008	1033	36.25	80770.4	33.03
X-box	Mesenchymal	GGTTGCCATGGCAA	1	0	1.09565	FALSE	-1.171	0.6857	36	1.26	2815.4	1.15
Smad3	Mesenchymal	TWGTCTGV	0.001	3	1.09416	FALSE	-7.82	0.0019	977	34.28	76621.3	31.33
Hoxa13	Mesenchymal	CYHATAAAAN	0.01	2	1.09296	FALSE	-5.062	0.0253	650	22.81	51051.7	20.87
TRPS1	Mesenchymal	AGATAAGANN	0.1	1	1.09286	FALSE	-4.517	0.0425	567	19.89	44521.2	18.2
E2F6	Mesenchymal	GGCGGGAARN	0.1	1	1.09104	FALSE	-2.348	0.2784	222	7.79	17457.8	7.14
Tcfcp2l1	Mesenchymal	NRAACCRGTTYRAACCRGYT	1	0	1.08784	FALSE	-1.196	0.6785	46	1.61	3628.3	1.48
Pit1+1bp	Mesenchymal	ATGCATAATTCA	1	0	1.08636	FALSE	-1.328	0.6237	68	2.39	5379.4	2.2
Rfx5	Mesenchymal	SCCTAGCAACAG	1	0	1.08626	FALSE	-1.552	0.5261	97	3.4	7648.6	3.13
HOXB13	Mesenchymal	TTTTATKRGG	0.1	1	1.08354	FALSE	-2.323	0.2838	255	8.95	20201	8.26
MafA	Mesenchymal	TGCTGACTCA	0.1	1	1.08028	FALSE	-2.475	0.2536	303	10.63	24068.7	9.84
ZNF519	Mesenchymal	GAGSCCGAGC	1	0	1.07937	FALSE	-1.463	0.5595	97	3.4	7700.4	3.15
NF1-halfsite	Mesenchymal	YTGCCAAG	0.1	1	1.07648	FALSE	-4.491	0.0433	750	26.32	59791.7	24.45
Pax8	Mesenchymal	GTCATGCHTGRCTGS	1	0	1.07212	FALSE	-1.499	0.5458	127	4.46	10165	4.16
EBF1	Mesenchymal	GTCCCCWGGGGA	0.1	1	1.07203	FALSE	-2.923	0.1728	475	16.67	38031.8	15.55
ZNF264	Mesenchymal	RGGGCACTAACY	1	0	1.07143	FALSE	-1.75	0.4551	188	6.6	15057.9	6.16
E2F1	Mesenchymal	CWGGCGGGAA	1	0	1.07047	FALSE	-1.327	0.6237	91	3.19	7286.4	2.98
NPAS	Mesenchymal	NVCACGTG	0.1	1	1.07014	FALSE	-2.844	0.1816	474	16.63	38012.3	15.54
FOXA1	Mesenchymal	WAAGTAAACA	1	0	1.06906	FALSE	-2.205	0.317	322	11.3	25857.4	10.57
CDX4	Mesenchymal	NGYCATAAAWCH	1	0	1.06708	FALSE	-1.709	0.4708	195	6.84	15670.8	6.41
LRF	Mesenchymal	AAGACCCYYN	0.1	1	1.06636	FALSE	-2.85	0.1816	522	18.32	42019	17.18
NFkB-p65	Mesenchymal	WGGGGATTTCCC	1	0	1.06502	FALSE	-1.645	0.4908	196	6.88	15803.9	6.46
ZNF341	Mesenchymal	GGAACAGCCG	1	0	1.06489	FALSE	-1.903	0.4034	262	9.19	21101.5	8.63
VDR	Mesenchymal	ARAGGTCANWGAGTTCANNN	1	0	1.06047	FALSE	-1.122	0.7094	65	2.28	5246.8	2.15
Hoxa9	Mesenchymal	RGCAATNAAA	0.1	1	1.05956	FALSE	-3.225	0.1325	725	25.44	58724.9	24.01
ZNF322	Mesenchymal	GAGCCTGGTACTGWGCCTGR	1	0	1.05839	FALSE	-1.32	0.6237	124	4.35	10041.6	4.11
STAT6	Mesenchymal	ABTTCYYRRGAA	1	0	1.05703	FALSE	-1.367	0.6062	148	5.19	12012.6	4.91
MYNN	Mesenchymal	TTCAAAWTAAAAGTC	1	0	1.05521	FALSE	-0.9748	0.7943	49	1.72	3993.8	1.63
Gfi1b	Mesenchymal	MAATCACTGC	1	0	1.05217	FALSE	-1.453	0.5625	207	7.26	16883.4	6.9
Zac1	Mesenchymal	HAWGRGGCCM	0.1	1	1.05177	FALSE	-3.787	0.0798	1048	36.77	85504	34.96
E2F7	Mesenchymal	VDTTTCCCGCCA	1	0	1.05109	FALSE	-0.9173	0.8145	41	1.44	3353.9	1.37
Barx1	Mesenchymal	AAACMATTAN	1	0	1.04942	FALSE	-1.138	0.7017	103	3.61	8417.5	3.44
KLF14	Mesenchymal	RGKGGGCGKGGC	0.1	1	1.0482	FALSE	-2.72	0.2028	781	27.4	63934.1	26.14
MNT	Mesenchymal	DGCACACGTG	1	0	1.04738	FALSE	-1.553	0.5261	296	10.39	24265.1	9.92
Reverb	Mesenchymal	GTRGGTCASTGGGTCA	1	0	1.0443	FALSE	-0.9022	0.8225	47	1.65	3867	1.58
Egr2	Mesenchymal	NGCGTGGGCGGR	1	0	1.04365	FALSE	-0.9883	0.7874	75	2.63	6171.6	2.52
AR-halfsite	Mesenchymal	CCAGGAACAG	0.1	1	1.04362	FALSE	-3.632	0.091	1234	43.3	101474	41.49
THRa	Mesenchymal	GGTCANYTGAGGWCA	1	0	1.04324	FALSE	-1.195	0.6785	165	5.79	13583.3	5.55
Six1	Mesenchymal	GKVTCADRTTWC	1	0	1.0411	FALSE	-0.9434	0.808	65	2.28	5359.4	2.19
Znf263	Mesenchymal	CVGTSCTCCC	1	0	1.03854	FALSE	-2.074	0.3566	722	25.33	59654.7	24.39
Six2	Mesenchymal	GWAAYHTGAKMC	1	0	1.03828	FALSE	-1.284	0.6315	255	8.95	21086.2	8.62
Otx2	Mesenchymal	NYTAATCCYB	1	0	1.03797	FALSE	-1.167	0.6857	187	6.56	15465.9	6.32
Foxh1	Mesenchymal	NNTGTGGATTSS	1	0	1.03718	FALSE	-1.1	0.7218	151	5.3	12490.8	5.11
Nanog	Mesenchymal	RGCCATTAAC	0.1	1	1.03662	FALSE	-2.861	0.181	1178	41.33	97498.5	39.87
Hoxd10	Mesenchymal	GGCMATGAAA	1	0	1.03601	FALSE	-1.301	0.6271	287	10.07	23770.8	9.72
Brn2	Mesenchymal	ATGAATATTC	1	0	1.03448	FALSE	-0.7454	0.9322	17	0.6	1408.4	0.58
AP-2gamma	Mesenchymal	SCCTSAGGSCAW	1	0	1.03178	FALSE	-1.438	0.5676	472	16.56	39263.4	16.05
AP-2alpha	Mesenchymal	ATGCCCTGAGGC	1	0	1.02984	FALSE	-1.276	0.6331	364	12.77	30316.6	12.4
HIF2a	Mesenchymal	GCACGTACCC	1	0	1.0297	FALSE	-0.9214	0.8145	89	3.12	7404.3	3.03
PAX6	Mesenchymal	NGTGTTCAVTSAAGCGKAAA	1	0	1.02941	FALSE	-0.7397	0.9333	20	0.7	1666.4	0.68
Npas4	Mesenchymal	NHRTCACGACDN	1	0	1.02933	FALSE	-1.048	0.754	200	7.02	16687.5	6.82
PRDM10	Mesenchymal	TGGTACATTCCA	1	0	1.02919	FALSE	-1.051	0.754	191	6.7	15921.5	6.51
Tgif1	Mesenchymal	YTGWCADY	1	0	1.02887	FALSE	-1.859	0.4182	904	31.72	75391.9	30.83
Ptf1a	Mesenchymal	ACAGCTGTTN	1	0	1.02795	FALSE	-1.814	0.4319	912	32	76134.7	31.13
Hoxd12	Mesenchymal	HDGYAATGAAAN	1	0	1.02542	FALSE	-1.24	0.653	437	15.33	36557.1	14.95
Oct11	Mesenchymal	GATTTGCATA	1	0	1.02427	FALSE	-0.7966	0.8942	60	2.11	5039.7	2.06
Esrrb	Mesenchymal	KTGACCTTGA	1	0	1.0241	FALSE	-1.002	0.7803	218	7.65	18266.9	7.47
Nr5a2	Mesenchymal	BTCAAGGTCA	1	0	1.02405	FALSE	-0.9639	0.7991	170	5.96	14233.5	5.82
FOXM1	Mesenchymal	TRTTTACTTW	1	0	1.01998	FALSE	-1.019	0.7713	320	11.23	26917.2	11.01
GLI3	Mesenchymal	CGTGGGTGGTCC	1	0	1.01754	FALSE	-0.7045	0.954	33	1.16	2796.3	1.14
Fox:Ebox	Mesenchymal	NNNVCTGWGYAAACASN	1	0	1.01693	FALSE	-0.9424	0.808	308	10.81	26002.3	10.63
AMYB	Mesenchymal	TGGCAGTTGG	1	0	1.0136	FALSE	-0.9527	0.8043	425	14.91	35965.4	14.71
Nkx2.5	Mesenchymal	RRSCACTYAA	1	0	1.01027	FALSE	-0.9336	0.8083	617	21.65	52402	21.43
CHR	Mesenchymal	SRGTTTCAAA	1	0	1.00628	FALSE	-0.7232	0.9446	137	4.81	11690.8	4.78
Erra	Mesenchymal	CAAAGGTCAG	1	0	1.0035	FALSE	-0.7788	0.9056	818	28.7	69944.2	28.6
Tgif2	Mesenchymal	TGTCANYT	1	0	1.00116	FALSE	-0.7188	0.9446	981	34.42	84074.3	34.38
OCT:OCT	Mesenchymal	ATGAATATTCATGAG	1	0	1	FALSE	-0.3632	1	1	0.04	102.1	0.04
BMYB	Mesenchymal	NHAACBGYYV	1	0	0.999295	FALSE	-0.6551	0.9979	404	14.18	34713.9	14.19
ZNF652/HepG2-ZNF652.Flag-ChIP-Seq	Mesenchymal	TTAACCCTTTVNKKN	1	0	0.994652	FALSE	-0.6259	1	53	1.86	4573.9	1.87
PAX3:FKHR-fusion	Mesenchymal	ACCRTGACTAATTNN	1	0	0.993243	FALSE	-0.6156	1	42	1.47	3631.4	1.48
PRDM9	Mesenchymal	ADGGYAGYAGCATCT	1	0	0.992991	FALSE	-0.5922	1	121	4.25	10477.9	4.28
E2F4	Mesenchymal	GGCGGGAAAH	1	0	0.992509	FALSE	-0.5914	1	151	5.3	13066.7	5.34
PPARE	Mesenchymal	TGACCTTTGCCCCA	1	0	0.991968	FALSE	-0.5617	1	352	12.35	30441.1	12.45
NFIL3	Mesenchymal	VTTACGTAAYNNNNN	1	0	0.991515	FALSE	-0.5617	1	233	8.18	20186.2	8.25
ZNF467	Mesenchymal	TGGGGAAGGGCM	1	0	0.991413	FALSE	-0.5462	1	362	12.7	31337.3	12.81
Max	Mesenchymal	RCCACGTGGYYN	1	0	0.989766	FALSE	-0.5703	1	193	6.77	16721.2	6.84
Meis1	Mesenchymal	VGCTGWCAVB	1	0	0.986902	FALSE	-0.4558	1	494	17.33	42953.4	17.56
Bcl11a	Mesenchymal	TYTGACCASWRG	1	0	0.985792	FALSE	-0.5032	1	257	9.02	22372.9	9.15
E2F3	Mesenchymal	BTKGGCGGGAAA	1	0	0.983503	FALSE	-0.4986	1	221	7.75	19270	7.88
ZNF189	Mesenchymal	TGGAACAGMA	1	0	0.982888	FALSE	-0.4724	1	262	9.19	22870.2	9.35
PAX5	Mesenchymal	GTCACGCTCSCTGM	1	0	0.981982	FALSE	-0.5571	1	31	1.09	2719.3	1.11
Pitx1	Mesenchymal	TAATCCCN	1	0	0.98129	FALSE	-0.227	1	1106	38.81	96727.1	39.55
MITF	Mesenchymal	RTCATGTGAC	1	0	0.980114	FALSE	-0.4331	1	295	10.35	25818.2	10.56
E2F	Mesenchymal	TTSGCGCGAAAA	1	0	0.98	FALSE	-0.5954	1	14	0.49	1214.4	0.5
BMAL1	Mesenchymal	GNCACGTG	1	0	0.979967	FALSE	-0.3594	1	502	17.61	43954.8	17.97
Oct6	Mesenchymal	WATGCAAATGAG	1	0	0.979094	FALSE	-0.5146	1	80	2.81	7024.7	2.87
ZNF7	Mesenchymal	CTGCCWVCTTTTRTA	1	0	0.977376	FALSE	-0.4744	1	123	4.32	10817.2	4.42
Nkx2.1	Mesenchymal	RSCACTYRAG	1	0	0.976071	FALSE	-0.2318	1	779	27.33	68488.1	28
ZNF317	Mesenchymal	GTCWGCTGTYYCTCT	1	0	0.975904	FALSE	-0.5433	1	23	0.81	2029.9	0.83
p63	Mesenchymal	NNDRCATGYCYNRRCATGYH	1	0	0.974763	FALSE	-0.4834	1	88	3.09	7759.4	3.17
HEB	Mesenchymal	VCAGCTGBNN	1	0	0.974446	FALSE	-0.2477	1	652	22.88	57413.8	23.48
Bapx1	Mesenchymal	TTRAGTGSYK	1	0	0.973659	FALSE	-0.2651	1	569	19.96	50137.1	20.5
Sp5	Mesenchymal	RGKGGGCGGAGC	1	0	0.97294	FALSE	-0.2855	1	461	16.18	40681.3	16.63
MYB	Mesenchymal	GGCVGTTR	1	0	0.972239	FALSE	-0.2797	1	459	16.11	40531.4	16.57
Srebp2	Mesenchymal	CGGTCACSCCAC	1	0	0.967105	FALSE	-0.5155	1	42	1.47	3712.3	1.52
E2A	Mesenchymal	DNRCAGCTGY	1	0	0.965	FALSE	-0.2017	1	495	17.37	44029.3	18
Nkx3.1	Mesenchymal	AAGCACTTAA	1	0	0.963568	FALSE	-0.1638	1	588	20.63	52353.4	21.41
ZNF165	Mesenchymal	AAGGKGRCGCAGGCA	1	0	0.957219	FALSE	-0.4405	1	51	1.79	4574.1	1.87
Nkx2.2	Mesenchymal	BTBRAGTGSN	1	0	0.956543	FALSE	-0.1217	1	552	19.37	49535.2	20.25
Ascl2	Mesenchymal	SSRGCAGCTGCH	1	0	0.954089	FALSE	-0.1697	1	379	13.3	34083.1	13.94
ZBTB12	Mesenchymal	NGNTCTAGAACCNGV	1	0	0.951977	FALSE	-0.3476	1	96	3.37	8665	3.54
Usf2	Mesenchymal	GTCACGTGGT	1	0	0.951777	FALSE	-0.3437	1	107	3.75	9639.7	3.94
Atf4	Mesenchymal	MTGATGCAAT	1	0	0.950739	FALSE	-0.3321	1	110	3.86	9925.2	4.06
PPARa	Mesenchymal	VNAGGKCAAAGGTCA	1	0	0.950288	FALSE	-0.1473	1	376	13.19	33953.4	13.88
RXR	Mesenchymal	TAGGGCAAAGGTCA	1	0	0.949902	FALSE	-0.1276	1	416	14.6	37594.5	15.37
Chop	Mesenchymal	ATTGCATCAT	1	0	0.947883	FALSE	-0.3489	1	83	2.91	7516.6	3.07
HLF	Mesenchymal	RTTATGYAAB	1	0	0.94726	FALSE	-0.1834	1	261	9.16	23660.4	9.67
PSE	Mesenchymal	WAVTCACCMTAASYDAAAAG	1	0	0.944928	FALSE	-0.3299	1	93	3.26	8431.3	3.45
CRX	Mesenchymal	GCTAATCC	1	0	0.938967	FALSE	-0.04312	1	570	20	52090.2	21.3
PRDM15	Mesenchymal	YCCDNTCCAGGTTTT	1	0	0.936111	FALSE	-0.1143	1	288	10.11	26424	10.8
GLIS3	Mesenchymal	CTCCCTGGGAGGCCN	1	0	0.934464	FALSE	-0.03007	1	581	20.39	53362.6	21.82
HIF-1a	Mesenchymal	TACGTGCV	1	0	0.933628	FALSE	-0.3237	1	60	2.11	5518.8	2.26
ZNF768	Mesenchymal	RHHCAGAGAGGB	1	0	0.933333	FALSE	-0.4452	1	12	0.42	1110.9	0.45
Klf9	Mesenchymal	GCCACRCCCACY	1	0	0.932292	FALSE	-0.1898	1	153	5.37	14094.2	5.76
ZNF415	Mesenchymal	GRTGMTRGAGCC	1	0	0.929467	FALSE	-0.1662	1	169	5.93	15604.9	6.38
ERRg	Mesenchymal	GTGACCTTGRVN	1	0	0.92887	FALSE	-0.1048	1	253	8.88	23390.9	9.56
CEBP:AP1	Mesenchymal	DRTGTTGCAA	1	0	0.928097	FALSE	-0.1092	1	239	8.39	22117.6	9.04
Tbx20	Mesenchymal	GGTGYTGACAGS	1	0	0.92766	FALSE	-0.2865	1	62	2.18	5755.9	2.35
PBX2	Mesenchymal	RTGATTKATRGN	1	0	0.925926	FALSE	-0.16	1	164	5.75	15185.7	6.21
Zic	Mesenchymal	CCTGCTGAGH	1	0	0.92472	FALSE	-0.08878	1	259	9.09	24044.6	9.83
Gli2	Mesenchymal	YSTGGGTGGTCT	1	0	0.924188	FALSE	-0.2635	1	73	2.56	6780	2.77
Tbr1	Mesenchymal	AAGGTGTKAA	1	0	0.922875	FALSE	-0.06619	1	300	10.53	27902.1	11.41
c-Myc	Mesenchymal	VVCCACGTGG	1	0	0.920152	FALSE	-0.1595	1	138	4.84	12869.8	5.26
RUNX2	Mesenchymal	NWAACCACADNN	1	0	0.917386	FALSE	-0.09282	1	212	7.44	19826.9	8.11
Pit1	Mesenchymal	ATGMATATDC	1	0	0.916923	FALSE	-0.1225	1	170	5.96	15893.6	6.5
ZNF16	Mesenchymal	MACCTTCYATGGCTCCCTAKTGCCY	1	0	0.916667	FALSE	-0.4458	1	3	0.11	283.5	0.12
ERE	Mesenchymal	VAGGTCACNSTGACC	1	0	0.916667	FALSE	-0.23	1	72	2.53	6757.2	2.76
PAX5	Mesenchymal	GCAGCCAAGCRTGACH	1	0	0.916067	FALSE	-0.1827	1	109	3.82	10196.7	4.17
Brn1	Mesenchymal	TATGCWAATBAV	1	0	0.914573	FALSE	-0.2772	1	52	1.82	4874.3	1.99
OCT4-SOX2-TCF-NANOG	Mesenchymal	ATTTGCATAACAATG	1	0	0.913462	FALSE	-0.338	1	27	0.95	2546	1.04
KLF6	Mesenchymal	MKGGGYGTGGCC	1	0	0.912693	FALSE	-0.01842	1	420	14.74	39490	16.15
LXRE	Mesenchymal	RGGTTACTANAGGTCA	1	0	0.910112	FALSE	-0.3408	1	23	0.81	2180.4	0.89
KLF10	Mesenchymal	GGGGGTGTGTCC	1	0	0.909509	FALSE	-0.09719	1	169	5.93	15948.6	6.52
KLF5	Mesenchymal	DGGGYGKGGC	1	0	0.909279	FALSE	-0.008143	1	500	17.54	47165.3	19.29
Oct4	Mesenchymal	ATTTGCATAW	1	0	0.908197	FALSE	-0.1946	1	79	2.77	7469.6	3.05
Sp2	Mesenchymal	YGGCCCCGCCCC	1	0	0.906783	FALSE	-0.002162	1	621	21.79	58778.2	24.03
CEBP	Mesenchymal	ATTGCGCAAC	1	0	0.906312	FALSE	-0.04361	1	262	9.19	24796.8	10.14
bZIP:IRF	Mesenchymal	NAGTTTCABTHTGACTNW	1	0	0.902552	FALSE	-0.1351	1	111	3.89	10542.4	4.31
Nr5a2	Mesenchymal	BTCAAGGTCA	1	0	0.899094	FALSE	-0.05524	1	198	6.95	18897.2	7.73
USF1	Mesenchymal	SGTCACGTGR	1	0	0.897623	FALSE	-0.09079	1	140	4.91	13377.5	5.47
n-Myc	Mesenchymal	VRCCACGTGG	1	0	0.896505	FALSE	-0.05287	1	190	6.67	18201.4	7.44
Sp1	Mesenchymal	GGCCCCGCCCCC	1	0	0.893773	FALSE	-0.08089	1	139	4.88	13350.5	5.46
Zic3	Mesenchymal	GGCCYCCTGCTGDGH	1	0	0.890792	FALSE	-0.02627	1	237	8.32	22854.2	9.34
RUNX	Mesenchymal	SAAACCACAG	1	0	0.884824	FALSE	-0.03705	1	186	6.53	18039.9	7.38
CLOCK	Mesenchymal	GHCACGTG	1	0	0.884283	FALSE	-0.05935	1	146	5.12	14151.1	5.79
Tcf7	Mesenchymal	CTTTGATGTGSB	1	0	0.883459	FALSE	-0.1504	1	67	2.35	6501.6	2.66
RUNX-AML	Mesenchymal	GCTGTGGTTW	1	0	0.880054	FALSE	-0.03101	1	186	6.53	18135.2	7.42
THRb	Mesenchymal	GGTCACCTGAGGTCA	1	0	0.875303	FALSE	-0.01933	1	206	7.23	20207.9	8.26
DUX4	Mesenchymal	NWTAAYCYAATCAWN	1	0	0.875	FALSE	-0.3852	1	6	0.21	588.1	0.24
c-Myc	Mesenchymal	VCCACGTG	1	0	0.869835	FALSE	-0.05213	1	120	4.21	11842.2	4.84
TR4	Mesenchymal	GAGGTCAAAGGTCA	1	0	0.869822	FALSE	-0.1863	1	42	1.47	4125.8	1.69
NPAS2	Mesenchymal	KCCACGTGAC	1	0	0.866184	FALSE	-0.004718	1	273	9.58	27049.3	11.06
bHLHE40	Mesenchymal	KCACGTGMCN	1	0	0.865132	FALSE	-0.09482	1	75	2.63	7434.7	3.04
GSC	Mesenchymal	RGGATTAR	1	0	0.862911	FALSE	-0.004593	1	262	9.19	26056.8	10.65
SF1	Mesenchymal	CAAGGHCANV	1	0	0.857143	FALSE	-0.03338	1	123	4.32	12325.1	5.04
bHLHE41	Mesenchymal	KCACGTGMCN	1	0	0.853464	FALSE	-0.002044	1	274	9.61	27547	11.26
KLF1	Mesenchymal	VDGGGYGGGGCY	1	0	0.851417	FALSE	-0.000381	1	351	12.32	35395.5	14.47
MafF	Mesenchymal	HWWGTCAGCAWWTTT	1	0	0.851211	FALSE	-0.07292	1	70	2.46	7079.5	2.89
EWS:ERG-fusion	Mesenchymal	ATTTCCTGTN	1	0	0.851096	FALSE	-0.000722	1	321	11.26	32348.6	13.23
MafB	Mesenchymal	WNTGCTGASTCAGCANWTTY	1	0	0.846626	FALSE	-0.02648	1	118	4.14	11964.8	4.89
Eomes	Mesenchymal	ATTAACACCT	1	0	0.846491	FALSE	-3.4e-05	1	440	15.44	44620.9	18.24
ZNF416	Mesenchymal	WDNCTGGGCA	1	0	0.84599	FALSE	-2.4e-05	1	454	15.93	46061.6	18.83
NRF1	Mesenchymal	CTGCGCATGCGC	1	0	0.843972	FALSE	-0.155	1	34	1.19	3447.7	1.41
SPDEF	Mesenchymal	ASWTCCTGBT	1	0	0.840186	FALSE	-0.000105	1	361	12.67	36880.8	15.08
Unknown-ESC-element	Mesenchymal	CACAGCAGGGGG	1	0	0.839286	FALSE	-0.003568	1	201	7.05	20549.7	8.4
E-box	Mesenchymal	SSGGTCACGTGA	1	0	0.831683	FALSE	-0.1798	1	24	0.84	2463.9	1.01
GATA3	Mesenchymal	AGATGKDGAGATAAG	1	0	0.829787	FALSE	-0.2415	1	11	0.39	1154	0.47
RUNX1	Mesenchymal	AAACCACARM	1	0	0.829222	FALSE	-0.000601	1	249	8.74	25770	10.54
Tbox:Smad	Mesenchymal	AGGTGHCAGACA	1	0	0.820359	FALSE	-0.09123	1	39	1.37	4089.3	1.67
Sox9	Mesenchymal	AGGVNCCTTTGT	1	0	0.817594	FALSE	-0.001622	1	180	6.32	18910.4	7.73
HNF4a	Mesenchymal	CARRGKBCAAAGTYCA	1	0	0.813754	FALSE	-0.002351	1	162	5.68	17070.2	6.98
NRF	Mesenchymal	STGCGCATGCGC	1	0	0.809524	FALSE	-0.0977	1	34	1.19	3592.2	1.47
LEF1	Mesenchymal	CCTTTGATST	1	0	0.809437	FALSE	-0.00486	1	127	4.46	13485.2	5.51
FOXA1:AR	Mesenchymal	AGTAAACAAAAAAGAACAND	1	0	0.807018	FALSE	-0.1858	1	13	0.46	1404.5	0.57
HINFP	Mesenchymal	TWVGGTCCGC	1	0	0.80597	FALSE	-0.02221	1	77	2.7	8182.1	3.35
KLF3	Mesenchymal	NRGCCCCRCCCHBNN	1	0	0.803797	FALSE	-0.000684	1	181	6.35	19331.7	7.9
HIC1	Mesenchymal	TGCCAGCB	1	0	0.802317	FALSE	0	1	612	21.47	65454	26.76
ZSCAN22	Mesenchymal	SMCAGTCWGAKGGAGGAGGC	1	0	0.80198	FALSE	-0.1278	1	23	0.81	2462.3	1.01
CEBP:CEBP	Mesenchymal	NTNATGCAAYMNNHTGMAAY	1	0	0.801527	FALSE	-0.09712	1	30	1.05	3212	1.31
Zfp57	Mesenchymal	NANTGCSGCA	1	0	0.796392	FALSE	-0.01101	1	88	3.09	9477.9	3.88
Elk4	Mesenchymal	NRYTTCCGGY	1	0	0.790476	FALSE	-8.9e-05	1	213	7.47	23101.2	9.45
PU.1-IRF	Mesenchymal	MGGAAGTGAAAC	1	0	0.787437	FALSE	0	1	400	14.04	43596.1	17.83
EWS:FLI1-fusion	Mesenchymal	VACAGGAAAT	1	0	0.787152	FALSE	-2.7e-05	1	234	8.21	25514.3	10.43
p53	Mesenchymal	ACATGCCCGGGCAT	1	0	0.782609	FALSE	-0.2575	1	5	0.18	555.5	0.23
Ets1-distal	Mesenchymal	MACAGGAAGT	1	0	0.780488	FALSE	-0.00061	1	146	5.12	16031.8	6.56
Elk1	Mesenchymal	HACTTCCGGY	1	0	0.779713	FALSE	-2.9e-05	1	217	7.61	23868	9.76
Klf4	Mesenchymal	GCCACACCCA	1	0	0.778203	FALSE	-0.001771	1	116	4.07	12786.2	5.23
DMRT1	Mesenchymal	TWGHWACAWTGTWDC	1	0	0.773585	FALSE	-0.04874	1	35	1.23	3892	1.59
Zic2	Mesenchymal	CHCAGCRGGRGG	1	0	0.770423	FALSE	-0.000195	1	156	5.47	17371.1	7.1
ERG	Mesenchymal	ACAGGAAGTG	1	0	0.763148	FALSE	0	1	608	21.33	68361.3	27.95
ZNF692	Mesenchymal	GTGGGCCCCA	1	0	0.762626	FALSE	-0.02766	1	43	1.51	4834.3	1.98
Fli1	Mesenchymal	NRYTTCCGGH	1	0	0.761259	FALSE	0	1	448	15.72	50511.6	20.65
Tbx5	Mesenchymal	AGGTGTCA	1	0	0.760126	FALSE	0	1	690	24.21	77894.3	31.85
EHF	Mesenchymal	AVCAGGAAGT	1	0	0.757976	FALSE	0	1	474	16.63	53663.9	21.94
Tbx21	Mesenchymal	AGGTGTGAAA	1	0	0.752169	FALSE	-2e-05	1	173	6.07	19727.1	8.07
PRDM1	Mesenchymal	ACTTTCACTTTC	1	0	0.747885	FALSE	-0.00019	1	126	4.42	14456.6	5.91
Etv2	Mesenchymal	NNAYTTCCTGHN	1	0	0.746309	FALSE	0	1	389	13.65	44729.1	18.29
ETS1	Mesenchymal	ACAGGAAGTG	1	0	0.74087	FALSE	0	1	422	14.81	48895.6	19.99
ETV1	Mesenchymal	AACCGGAAGT	1	0	0.7389	FALSE	0	1	517	18.14	60037.5	24.55
IRF4	Mesenchymal	ACTGAAACCA	1	0	0.738255	FALSE	-0.000657	1	94	3.3	10940.9	4.47
ETS:RUNX	Mesenchymal	RCAGGATGTGGT	1	0	0.728723	FALSE	-0.01582	1	39	1.37	4589.8	1.88
ETV4	Mesenchymal	ACCGGAAGTG	1	0	0.723016	FALSE	0	1	418	14.67	49621.8	20.29
ELF1	Mesenchymal	AVCCGGAAGT	1	0	0.719447	FALSE	0	1	193	6.77	23016	9.41
Sox10	Mesenchymal	CCWTTGTYYB	1	0	0.716107	FALSE	0	1	304	10.67	36447.7	14.9
GABPA	Mesenchymal	RACCGGAAGT	1	0	0.71327	FALSE	0	1	343	12.04	41282.2	16.88
SCRT1	Mesenchymal	GCAACAGGTG	1	0	0.712389	FALSE	-0.006116	1	46	1.61	5537.5	2.26
Sox6	Mesenchymal	CCATTGTTNY	1	0	0.709402	FALSE	0	1	284	9.96	34333.8	14.04
TFE3	Mesenchymal	GTCACGTGACYV	1	0	0.707071	FALSE	-0.04537	1	20	0.7	2416.5	0.99
Sox3	Mesenchymal	CCWTTGTY	1	0	0.696679	FALSE	0	1	311	10.91	38309.4	15.66
ETS	Mesenchymal	AACCGGAAGT	1	0	0.691297	FALSE	-4e-06	1	120	4.21	14890.2	6.09
ETS:E-box	Mesenchymal	AGGAARCAGCTG	1	0	0.6875	FALSE	-0.01861	1	25	0.88	3127.5	1.28
ELF3	Mesenchymal	ANCAGGAAGT	1	0	0.684327	FALSE	0	1	265	9.3	33226	13.59
Tbet	Mesenchymal	AGGTGTGAAM	1	0	0.682394	FALSE	0	1	169	5.93	21252.3	8.69
EKLF	Mesenchymal	NWGGGTGTGGCY	1	0	0.679842	FALSE	-0.001423	1	49	1.72	6198.6	2.53
Elf4	Mesenchymal	ACTTCCKGKT	1	0	0.678403	FALSE	0	1	368	12.91	46552.5	19.03
Sox21	Mesenchymal	BCCWTTGTBYKV	1	0	0.676787	FALSE	0	1	305	10.7	38671.8	15.81
IRF:BATF	Mesenchymal	CTTTCANTATGACTV	1	0	0.675	FALSE	-0.01689	1	23	0.81	2940.6	1.2
NFkB-p50,p52	Mesenchymal	GGGGGAATCCCC	1	0	0.67284	FALSE	-0.006944	1	31	1.09	3968.2	1.62
Sox4	Mesenchymal	YCTTTGTTCC	1	0	0.671775	FALSE	0	1	150	5.26	19156	7.83
Duxbl	Mesenchymal	TAAYCYAATCAA	1	0	0.666667	FALSE	-0.07003	1	9	0.32	1185.3	0.48
DMRT6	Mesenchymal	YDGHTACAWTGTADC	1	0	0.666667	FALSE	-0.01364	1	24	0.84	3090	1.26
Tcf3	Mesenchymal	ASWTCAAAGG	1	0	0.653266	FALSE	-0.001925	1	37	1.3	4877.3	1.99
p53	Mesenchymal	RRCATGYCYRGRCATGYYYN	1	0	0.647887	FALSE	-0.03726	1	13	0.46	1726.9	0.71
p53	Mesenchymal	RRCATGYCYRGRCATGYYYN	1	0	0.647887	FALSE	-0.03726	1	13	0.46	1726.9	0.71
GFY	Mesenchymal	ACTACAATTCCC	1	0	0.647887	FALSE	-0.03547	1	13	0.46	1735.7	0.71
T1ISRE	Mesenchymal	ACTTTCGTTTCT	1	0	0.647059	FALSE	-0.1496	1	3	0.11	415.2	0.17
ZBTB33	Mesenchymal	GGVTCTCGCGAGAAC	1	0	0.641026	FALSE	-0.07302	1	7	0.25	961.4	0.39
p73	Mesenchymal	NRRRCAWGTCCDGRCATGYY	1	0	0.641026	FALSE	-0.07162	1	7	0.25	964	0.39
Hnf6b	Mesenchymal	TATTGAYY	1	0	0.635097	FALSE	0	1	130	4.56	17564.3	7.18
GRHL2	Mesenchymal	AAACYKGTTWDACMRGTTTB	1	0	0.632911	FALSE	-6.2e-05	1	57	2	7732.4	3.16
PU.1	Mesenchymal	AGAGGAAGTG	1	0	0.625363	FALSE	0	1	184	6.46	25268.8	10.33
ELF5	Mesenchymal	ACVAGGAAGT	1	0	0.622891	FALSE	0	1	242	8.49	33322.1	13.63
Sox15	Mesenchymal	RAACAATGGN	1	0	0.620187	FALSE	0	1	170	5.96	23508.4	9.61
TCFL2	Mesenchymal	ACWTCAAAGG	1	0	0.619048	FALSE	-0.02915	1	11	0.39	1552.1	0.63
IRF3	Mesenchymal	AGTTTCAKTTTC	1	0	0.616702	FALSE	0	1	82	2.88	11433.1	4.67
Tbx6	Mesenchymal	DAGGTGTBAA	1	0	0.611543	FALSE	0	1	157	5.51	22031.8	9.01
GATA:SCL	Mesenchymal	CRGCTGBNGNSNNSAGATAA	1	0	0.609091	FALSE	-0.006595	1	19	0.67	2697.4	1.1
CUX1	Mesenchymal	TATCGATNAN	1	0	0.608108	FALSE	-1e-06	1	77	2.7	10849.4	4.44
IRF1	Mesenchymal	GAAAGTGAAAGT	1	0	0.603922	FALSE	-0.000105	1	44	1.54	6224.3	2.55
Pax7	Mesenchymal	TAATCAATTA	1	0	0.583333	FALSE	-0.0247	1	10	0.35	1468.6	0.6
ISRE	Mesenchymal	AGTTTCASTTTC	1	0	0.582677	FALSE	-0.002265	1	21	0.74	3112.3	1.27
IRF8	Mesenchymal	GRAASTGAAAST	1	0	0.575592	FALSE	0	1	90	3.16	13432.9	5.49
Sox2	Mesenchymal	BCCATTGTTC	1	0	0.574307	FALSE	0	1	130	4.56	19427.6	7.94
ZNF528	Mesenchymal	AGAAATGACTTCCCT	1	0	0.571429	FALSE	-0.1483	1	1	0.04	170.3	0.07
Pknox1	Mesenchymal	SCTGTCAVTCAV	1	0	0.556122	FALSE	-0.000103	1	31	1.09	4785.5	1.96
Pbx3	Mesenchymal	SCTGTCAMTCAN	1	0	0.535714	FALSE	-5.2e-05	1	30	1.05	4789.8	1.96
GATA	Mesenchymal	NNNNNBAGATAWYATCTVHN	1	0	0.527559	FALSE	-0.000649	1	19	0.67	3095.8	1.27
GFY-Staf	Mesenchymal	RACTACAATTCCCAGAAKGC	1	0	0.520833	FALSE	-0.01798	1	7	0.25	1168.2	0.48
IRF2	Mesenchymal	GAAASYGAAASY	1	0	0.517241	FALSE	-1.9e-05	1	30	1.05	4957.8	2.03
Sox17	Mesenchymal	CCATTGTTYB	1	0	0.495987	FALSE	0	1	88	3.09	15234.9	6.23
PU.1:IRF8	Mesenchymal	GGAAGTGAAAST	1	0	0.486111	FALSE	0	1	50	1.75	8806.9	3.6
HNF6	Mesenchymal	NTATYGATCH	1	0	0.480638	FALSE	0	1	60	2.11	10733.4	4.39
PBX1	Mesenchymal	GSCTGTCACTCA	1	0	0.457143	FALSE	-0.00195	1	9	0.32	1722.8	0.7
SpiB	Mesenchymal	AAAGRGGAAGTG	1	0	0.45438	FALSE	0	1	71	2.49	13404	5.48
YY1	Mesenchymal	CAAGATGGCGGC	1	0	0.438596	FALSE	-0.003677	1	7	0.25	1382	0.57
Sox7	Mesenchymal	VVRRAACAATGG	1	0	0.411765	FALSE	0	1	30	1.05	6237.7	2.55
HNF1b	Mesenchymal	GTTAATNATTAA	1	0	0.397849	FALSE	0	1	21	0.74	4555.1	1.86
Cux2	Mesenchymal	HNRAATCAAT	1	0	0.377841	FALSE	0	1	38	1.33	8608.7	3.52
Oct4:Sox17	Mesenchymal	CCATTGTATGCAAAT	1	0	0.372093	FALSE	-9.5e-05	1	9	0.32	2111.8	0.86
BORIS	Mesenchymal	CNNBRGCGCCCCCTGSTGGC	1	0	0.368889	FALSE	0	1	71	2.49	16497.6	6.75
ZNF382	Mesenchymal	GNCTGTASTRNTGBCTCHTT	1	0	0.35	FALSE	-0.02004	1	2	0.07	501.1	0.2
GATA3	Mesenchymal	AGATSTNDNNDSAGATAASN	1	0	0.341463	FALSE	-0.002776	1	4	0.14	1007.2	0.41
Hnf1	Mesenchymal	GGTTAAWCATTAA	1	0	0.333333	FALSE	0	1	15	0.53	3884.5	1.59
ZEB1	Mesenchymal	VCAGGTRDRY	1	0	0.332165	FALSE	0	1	135	4.74	34888.3	14.27
ZEB2	Mesenchymal	GNMCAGGTGTGC	1	0	0.317073	FALSE	0	1	74	2.6	20057.4	8.2
E2A	Mesenchymal	NVCACCTGBN	1	0	0.313874	FALSE	0	1	118	4.14	32254.2	13.19
CTCF	Mesenchymal	AYAGTGCCMYCTRGTGGCCA	1	0	0.310536	FALSE	0	1	48	1.68	13232.1	5.41
Snail1	Mesenchymal	TRCACCTGCY	1	0	0.300129	FALSE	0	1	66	2.32	18894.3	7.73
Slug	Mesenchymal	SNGCACCTGCHS	1	0	0.294347	FALSE	0	1	43	1.51	12556.5	5.13
Pax7	Mesenchymal	NTAATTDGCYAATTANNWWD	1	0	0.266667	FALSE	-0.01346	1	1	0.04	370	0.15
GATA	Mesenchymal	NAGATWNBNATCTNN	1	0	0.25	FALSE	-0.00033	1	3	0.11	1074.6	0.44
Ronin	Mesenchymal	RACTACAACTCCCAGVAKGC	1	0	0.21875	FALSE	-0.001013	1	2	0.07	790.4	0.32
REST-NRSF	Mesenchymal	GGMGCTGTCCATGGTGCTGA	1	0	0.2	FALSE	-0.003497	1	1	0.04	485.2	0.2
CTCF-SatelliteElement	Mesenchymal	TGCAGTTCCMVNWRTGGCCA	1	0	0.166667	FALSE	-0.001074	1	1	0.04	586.5	0.24
DUX	Mesenchymal	BCWGATTCAATCAAN	1	0	0	FALSE	0	1	0	0	54.8	0.02
GFX	Mesenchymal	ATTCTCGCGAGA	1	0	0	FALSE	0	1	0	0	285	0.12
ZFP3	Mesenchymal	GGGTTTTGAAGGATGARTAGGAGTT	1	0	0	FALSE	0	1	0	0	63.7	0.03
ZFP3	Kupffer	GGGTTTTGAAGGATGARTAGGAGTT	1	0	2.33333	FALSE	-1.55	0.5697	2	0.07	77.4	0.03
ZNF528	Kupffer	AGAAATGACTTCCCT	1	0	2.14286	FALSE	-1.924	0.4432	4	0.15	181.3	0.07
OCT:OCT	Kupffer	ATGAATATTCATGAG	1	0	1.75	FALSE	-1.252	0.6952	2	0.07	95.3	0.04
OCT:OCT	Kupffer	ATGAATWATTCATGA	1	0	1.66667	FALSE	-1.554	0.5697	4	0.15	211.5	0.09
Bach1	Kupffer	AWWNTGCTGAGTCAT	0.01	2	1.55462	FALSE	-6.398	0.0107	51	1.85	2929	1.19
ZNF768	Kupffer	RHHCAGAGAGGB	0.1	1	1.53333	FALSE	-3.011	0.2009	19	0.69	1115.3	0.45
CEBP:CEBP	Kupffer	NTNATGCAAYMNNHTGMAAY	0.01	2	1.51799	FALSE	-6.346	0.0109	58	2.11	3443.2	1.39
IRF:BATF	Kupffer	CTTTCANTATGACTV	0.01	2	1.5037	FALSE	-6.147	0.0128	56	2.03	3329.1	1.35
Pax7	Kupffer	TAATCHGATTAC	1	0	1.5	FALSE	-1.212	0.713	4	0.15	247.7	0.1
NF-E2	Kupffer	GATGACTCAGCA	0.01	2	1.48	FALSE	-5.393	0.025	51	1.85	3086.2	1.25
Nrf2	Kupffer	HTGCTGAGTCAT	0.1	1	1.47115	FALSE	-4.527	0.0547	42	1.53	2567.1	1.04
E2F	Kupffer	TTSGCGCGAAAA	0.1	1	1.44444	FALSE	-2.577	0.2677	18	0.65	1106.4	0.45
LXRE	Kupffer	RGGTTACTANAGGTCA	0.1	1	1.43434	FALSE	-4.012	0.0866	39	1.42	2433.8	0.99
Brn2	Kupffer	ATGAATATTC	0.1	1	1.43396	FALSE	-2.734	0.24	21	0.76	1305.3	0.53
Mouse_Recombination_Hotspot	Kupffer	ACTYKNATTCGTGNTACTTC	0.1	1	1.43137	FALSE	-2.54	0.2753	20	0.73	1262.1	0.51
p53	Kupffer	RRCATGYCYRGRCATGYYYN	0.1	1	1.41667	FALSE	-2.998	0.2009	28	1.02	1787.8	0.72
p53	Kupffer	RRCATGYCYRGRCATGYYYN	0.1	1	1.41667	FALSE	-2.998	0.2009	28	1.02	1787.8	0.72
JunD	Kupffer	ATGACGTCATCN	0.1	1	1.38053	FALSE	-3.703	0.1166	43	1.56	2794.1	1.13
ZNF382	Kupffer	GNCTGTASTRNTGBCTCHTT	1	0	1.31818	FALSE	-1.358	0.6501	8	0.29	540	0.22
Usf2	Kupffer	GTCACGTGGT	0.001	3	1.31116	FALSE	-7.45	0.0042	152	5.52	10394.8	4.21
YY1	Kupffer	CAAGATGGCGGC	1	0	1.3	FALSE	-1.823	0.4768	18	0.65	1242.7	0.5
CREB5	Kupffer	VVATGACGTCAT	0.001	3	1.2954	FALSE	-7.382	0.0044	163	5.92	11280.3	4.57
ZNF317	Kupffer	GTCWGCTGTYYCTCT	1	0	1.28235	FALSE	-2.294	0.3289	30	1.09	2088.1	0.85
Atf2	Kupffer	NRRTGACGTCAT	0.01	2	1.27251	FALSE	-6.152	0.0128	148	5.37	10430.9	4.22
E-box	Kupffer	SSGGTCACGTGA	0.1	1	1.27184	FALSE	-2.359	0.3176	36	1.31	2550	1.03
IRF4	Kupffer	ACTGAAACCA	0.001	3	1.2696	FALSE	-7.216	0.0051	183	6.64	12919.1	5.23
CRE	Kupffer	CSGTGACGTCAC	0.1	1	1.26744	FALSE	-4.164	0.076	90	3.27	6370.6	2.58
Reverb	Kupffer	GTRGGTCASTGGGTCA	0.1	1	1.26347	FALSE	-3.019	0.2009	58	2.11	4134.5	1.67
Klf9	Kupffer	GCCACRCCCACY	0.001	3	1.26208	FALSE	-7.059	0.0057	187	6.79	13286.5	5.38
Mef2c	Kupffer	DCYAAAAATAGM	0.01	2	1.26056	FALSE	-5.799	0.0175	148	5.37	10534.1	4.26
c-Jun-CRE	Kupffer	ATGACGTCATCY	0.01	2	1.25964	FALSE	-5.429	0.0248	135	4.9	9602.4	3.89
NFkB-p50,p52	Kupffer	GGGGGAATCCCC	0.1	1	1.25166	FALSE	-2.749	0.24	52	1.89	3728.8	1.51
NFE2L2	Kupffer	AWWWTGCTGAGTCAT	1	0	1.25	FALSE	-2.099	0.3881	33	1.2	2377.3	0.96
ZKSCAN1	Kupffer	GCACAYAGTAGGKCY	1	0	1.25	FALSE	-1.172	0.7289	7	0.25	491.7	0.2
T1ISRE	Kupffer	ACTTTCGTTTCT	1	0	1.25	FALSE	-1.095	0.7785	7	0.25	505	0.2
Zfp281	Kupffer	CCCCTCCCCCAC	0.1	1	1.23396	FALSE	-3.566	0.1323	90	3.27	6550.2	2.65
Fosl2	Kupffer	NATGASTCABNN	0.001	3	1.23382	FALSE	-7.18	0.0052	231	8.39	16805.2	6.8
Atf7	Kupffer	NGRTGACGTCAY	0.01	2	1.22824	FALSE	-6.374	0.0107	206	7.48	15041.5	6.09
PRDM14	Kupffer	RGGTCTCTAACY	0.1	1	1.22511	FALSE	-3.186	0.1801	78	2.83	5698.5	2.31
CArG	Kupffer	CCATATATGGNM	0.1	1	1.21538	FALSE	-3.183	0.1801	87	3.16	6432.4	2.6
Fra1	Kupffer	NNATGASTCATH	0.001	3	1.21436	FALSE	-8.637	0.0014	326	11.84	24075	9.75
Jun-AP1	Kupffer	GATGASTCATCN	0.01	2	1.21043	FALSE	-5.141	0.0314	179	6.5	13267.7	5.37
JunB	Kupffer	RATGASTCAT	0.001	3	1.20988	FALSE	-8.356	0.0018	324	11.76	24010.2	9.72
Fos	Kupffer	NDATGASTCAYN	0.001	3	1.2071	FALSE	-8.44	0.0017	337	12.24	25051.8	10.14
KLF3	Kupffer	NRGCCCCRCCCHBNN	0.01	2	1.20217	FALSE	-6.226	0.0121	244	8.86	18207	7.37
CLOCK	Kupffer	GHCACGTG	0.01	2	1.20128	FALSE	-5.414	0.0248	207	7.52	15466.8	6.26
Mef2d	Kupffer	GCTATTTTTAGC	0.1	1	1.19588	FALSE	-2.486	0.2862	64	2.32	4786	1.94
USF1	Kupffer	SGTCACGTGR	0.01	2	1.18685	FALSE	-4.672	0.0484	189	6.86	14268.8	5.78
BATF	Kupffer	DATGASTCAT	0.001	3	1.17729	FALSE	-7.074	0.0057	351	12.75	26747.2	10.83
Hoxd10	Kupffer	GGCMATGAAA	0.01	2	1.17369	FALSE	-6.443	0.0105	322	11.69	24592.9	9.96
HIF-1a	Kupffer	TACGTGCV	0.1	1	1.16461	FALSE	-2.324	0.3257	78	2.83	6005.9	2.43
Elk4	Kupffer	NRYTTCCGGY	0.01	2	1.16335	FALSE	-5.666	0.0198	306	11.11	23593.7	9.55
Barx1	Kupffer	AAACMATTAN	0.1	1	1.16327	FALSE	-2.793	0.2343	110	3.99	8480.7	3.43
TFE3	Kupffer	GTCACGTGACYV	1	0	1.16038	FALSE	-1.604	0.5602	34	1.23	2607.2	1.06
Pit1+1bp	Kupffer	ATGCATAATTCA	1	0	1.16	FALSE	-2.055	0.3999	64	2.32	4944.2	2
GATA	Kupffer	NNNNNBAGATAWYATCTVHN	1	0	1.15966	FALSE	-1.612	0.559	38	1.38	2938.9	1.19
KLF10	Kupffer	GGGGGTGTGTCC	0.1	1	1.15462	FALSE	-4.109	0.0794	220	7.99	17095.3	6.92
STAT6	Kupffer	ABTTCYYRRGAA	0.1	1	1.15327	FALSE	-3.444	0.1463	170	6.17	13210.2	5.35
Pitx1:Ebox	Kupffer	YTAATTRAWWCCAGATGT	1	0	1.15172	FALSE	-1.715	0.5179	46	1.67	3570.4	1.45
bZIP:IRF	Kupffer	NAGTTTCABTHTGACTNW	0.1	1	1.15021	FALSE	-3.12	0.1886	154	5.59	12018.1	4.86
bHLHE40	Kupffer	KCACGTGMCN	0.1	1	1.14759	FALSE	-2.448	0.2937	105	3.81	8212.2	3.32
STAT6	Kupffer	TTCCKNAGAA	0.1	1	1.14311	FALSE	-3.265	0.168	176	6.39	13799.7	5.59
Maz	Kupffer	GGGGGGGG	0.001	3	1.14119	FALSE	-8.318	0.0019	592	21.5	46538.2	18.84
DMRT1	Kupffer	TWGHWACAWTGTWDC	1	0	1.13953	FALSE	-1.69	0.5236	54	1.96	4252.2	1.72
NFkB-p65	Kupffer	WGGGGATTTCCC	0.1	1	1.13885	FALSE	-3.391	0.1527	201	7.3	15845.5	6.41
OCT:OCT	Kupffer	YATGCATATRCATRT	1	0	1.13793	FALSE	-0.9117	0.8753	9	0.33	714.1	0.29
Hoxa11	Kupffer	TTTTATGGCM	0.001	3	1.13559	FALSE	-8.112	0.0022	609	22.11	48091.8	19.47
ZNF7	Kupffer	CTGCCWVCTTTTRTA	0.1	1	1.1349	FALSE	-2.733	0.24	146	5.3	11531.9	4.67
ISRE	Kupffer	AGTTTCASTTTC	1	0	1.13376	FALSE	-1.601	0.5602	49	1.78	3867.9	1.57
bHLHE41	Kupffer	KCACGTGMCN	0.01	2	1.13158	FALSE	-4.959	0.0372	367	13.33	29092.8	11.78
SPDEF	Kupffer	ASWTCCTGBT	0.01	2	1.13021	FALSE	-6.108	0.0131	478	17.36	37933.8	15.36
Max	Kupffer	RCCACGTGGYYN	0.1	1	1.12917	FALSE	-3.382	0.1527	224	8.13	17797.3	7.2
NRF	Kupffer	STGCGCATGCGC	1	0	1.12838	FALSE	-1.476	0.595	46	1.67	3665.1	1.48
Tbx20	Kupffer	GGTGYTGACAGS	1	0	1.12397	FALSE	-1.813	0.4788	75	2.72	5974.8	2.42
Mef2b	Kupffer	GCTATTTTTGGM	0.1	1	1.12267	FALSE	-3.31	0.1623	232	8.42	18516.1	7.5
Arnt:Ahr	Kupffer	TBGCACGCAA	0.1	1	1.12216	FALSE	-2.751	0.24	177	6.43	14149.3	5.73
Pit1	Kupffer	ATGMATATDC	0.1	1	1.1216	FALSE	-2.883	0.22	193	7.01	15437.4	6.25
Sp5	Kupffer	RGKGGGCGGAGC	0.01	2	1.12021	FALSE	-5.383	0.025	467	16.96	37391.6	15.14
NFY	Kupffer	RGCCAATSRG	0.1	1	1.11501	FALSE	-2.968	0.2037	219	7.95	17603.2	7.13
AP-2gamma	Kupffer	SCCTSAGGSCAW	0.01	2	1.11391	FALSE	-4.763	0.0447	439	15.94	35353.3	14.31
KLF14	Kupffer	RGKGGGCGKGGC	0.001	3	1.11287	FALSE	-7.752	0.0032	755	27.41	60845	24.63
Hoxd11	Kupffer	VGCCATAAAA	0.01	2	1.11192	FALSE	-6.408	0.0107	632	22.95	50982.6	20.64
DMRT6	Kupffer	YDGHTACAWTGTADC	1	0	1.1087	FALSE	-1.278	0.6849	42	1.53	3410.8	1.38
Egr2	Kupffer	NGCGTGGGCGGR	1	0	1.1073	FALSE	-1.556	0.5697	71	2.58	5759	2.33
Npas4	Kupffer	NHRTCACGACDN	0.1	1	1.10615	FALSE	-2.697	0.2432	218	7.92	17680.7	7.16
Six2	Kupffer	GWAAYHTGAKMC	0.1	1	1.10515	FALSE	-3.056	0.1973	272	9.88	22084.2	8.94
PSE	Kupffer	WAVTCACCMTAASYDAAAAG	1	0	1.104	FALSE	-1.862	0.4652	114	4.14	9274.2	3.75
RAR:RXR	Kupffer	RGGTCADNNAGAGGTCAV	1	0	1.10204	FALSE	-0.9426	0.8571	15	0.54	1222.7	0.49
MYB	Kupffer	GGCVGTTR	0.1	1	1.09936	FALSE	-4.597	0.0516	521	18.92	42518.8	17.21
Zfp809	Kupffer	GGGGCTYGKCTGGGA	1	0	1.09868	FALSE	-1.653	0.5398	92	3.34	7506.6	3.04
n-Myc	Kupffer	VRCCACGTGG	0.1	1	1.09778	FALSE	-2.599	0.2637	232	8.42	18943.8	7.67
Mef2a	Kupffer	CYAAAAATAG	1	0	1.09662	FALSE	-1.846	0.4693	125	4.54	10227.3	4.14
Six1	Kupffer	GKVTCADRTTWC	1	0	1.09292	FALSE	-1.391	0.6365	68	2.47	5588	2.26
OCT4-SOX2-TCF-NANOG	Kupffer	ATTTGCATAACAATG	1	0	1.09	FALSE	-1.08	0.7863	30	1.09	2465.9	1
TATA-Box	Kupffer	CCTTTTAWAGSC	0.1	1	1.08897	FALSE	-2.779	0.2356	310	11.26	25543.2	10.34
AP-2alpha	Kupffer	ATGCCCTGAGGC	0.1	1	1.08834	FALSE	-2.849	0.2255	329	11.95	27135.7	10.98
Oct11	Kupffer	GATTTGCATA	1	0	1.08696	FALSE	-1.328	0.6611	62	2.25	5105.7	2.07
AMYB	Kupffer	TGGCAGTTGG	0.1	1	1.08693	FALSE	-3.547	0.1334	458	16.63	37794.3	15.3
CDX4	Kupffer	NGYCATAAAWCH	1	0	1.08562	FALSE	-1.993	0.4192	185	6.72	15302.5	6.19
Hoxd13	Kupffer	NCYAATAAAA	0.1	1	1.08502	FALSE	-3.05	0.1973	383	13.91	31661.7	12.82
Hoxa13	Kupffer	CYHATAAAAN	0.1	1	1.08467	FALSE	-4.448	0.0585	635	23.06	52514.4	21.26
p63	Kupffer	NNDRCATGYCYNRRCATGYH	1	0	1.08254	FALSE	-1.46	0.6012	94	3.41	7792.8	3.15
Zic	Kupffer	CCTGCTGAGH	0.1	1	1.08245	FALSE	-2.452	0.2937	282	10.24	23360.5	9.46
ZNF341	Kupffer	GGAACAGCCG	1	0	1.07981	FALSE	-2.218	0.3469	246	8.93	20417.5	8.27
GLI3	Kupffer	CGTGGGTGGTCC	1	0	1.07895	FALSE	-1.058	0.7956	34	1.23	2821.8	1.14
Nkx3.1	Kupffer	AAGCACTTAA	0.1	1	1.07822	FALSE	-4.399	0.0608	706	25.64	58747.3	23.78
NRF1	Kupffer	CTGCGCATGCGC	1	0	1.07812	FALSE	-1.079	0.7863	38	1.38	3158.4	1.28
ZNF189	Kupffer	TGGAACAGMA	1	0	1.07565	FALSE	-2.285	0.3293	286	10.38	23835.8	9.65
ZNF143|STAF	Kupffer	ATTTCCCAGVAKSCY	1	0	1.07459	FALSE	-1.439	0.61	107	3.89	8931.5	3.62
HIF-1b	Kupffer	RTACGTGC	1	0	1.07136	FALSE	-2.243	0.3408	306	11.11	25607.5	10.37
Hoxd12	Kupffer	HDGYAATGAAAN	0.1	1	1.0707	FALSE	-2.839	0.2258	463	16.81	38787	15.7
ZNF264	Kupffer	RGGGCACTAACY	1	0	1.07053	FALSE	-1.721	0.5179	188	6.83	15763.7	6.38
c-Myc	Kupffer	VCCACGTG	1	0	1.06917	FALSE	-1.549	0.5697	149	5.41	12502.5	5.06
Phox2a	Kupffer	YTAATYNRATTA	1	0	1.06912	FALSE	-1.189	0.7242	64	2.32	5356.3	2.17
c-Myc	Kupffer	VVCCACGTGG	1	0	1.06458	FALSE	-1.516	0.5784	159	5.77	13398.5	5.42
Prop1	Kupffer	NTAATBNAATTA	1	0	1.06128	FALSE	-1.267	0.6888	105	3.81	8877.8	3.59
BMYB	Kupffer	NHAACBGYYV	0.1	1	1.06001	FALSE	-2.319	0.3257	433	15.72	36629.1	14.83
NeuroG2	Kupffer	ACCATCTGTT	0.1	1	1.05978	FALSE	-2.53	0.276	503	18.26	42563.8	17.23
BMAL1	Kupffer	GNCACGTG	0.1	1	1.05916	FALSE	-2.643	0.2545	557	20.23	47192.7	19.1
Zic2	Kupffer	CHCAGCRGGRGG	1	0	1.05763	FALSE	-1.5	0.5845	187	6.79	15856.7	6.42
NPAS	Kupffer	NVCACGTG	0.1	1	1.05676	FALSE	-2.326	0.3257	482	17.5	40918.1	16.56
CHR	Kupffer	SRGTTTCAAA	1	0	1.05657	FALSE	-1.33	0.6611	144	5.23	12238	4.95
ETS:E-box	Kupffer	AGGAARCAGCTG	1	0	1.05512	FALSE	-0.9574	0.8488	37	1.34	3132.4	1.27
HOXB13	Kupffer	TTTTATKRGG	1	0	1.0532	FALSE	-1.584	0.5642	240	8.71	20420.1	8.27
STAT1	Kupffer	NATTTCCNGGAAAT	1	0	1.05277	FALSE	-1.216	0.713	110	3.99	9352.7	3.79
Hoxa9	Kupffer	RGCAATNAAA	0.1	1	1.05239	FALSE	-2.752	0.24	697	25.31	59401.8	24.05
EWS:FLI1-fusion	Kupffer	VACAGGAAAT	1	0	1.05147	FALSE	-1.699	0.5226	315	11.44	26887.9	10.88
Otx2	Kupffer	NYTAATCCYB	1	0	1.04932	FALSE	-1.33	0.6611	170	6.17	14515.3	5.88
PRDM1	Kupffer	ACTTTCACTTTC	1	0	1.04913	FALSE	-1.376	0.6424	200	7.26	17106.9	6.92
ZFX	Kupffer	AGGCCTRG	1	0	1.04842	FALSE	-2.016	0.4126	483	17.54	41325.7	16.73
Tgif1	Kupffer	YTGWCADY	0.1	1	1.04816	FALSE	-3.107	0.1893	917	33.3	78478.6	31.77
LRF	Kupffer	AAGACCCYYN	1	0	1.04589	FALSE	-1.874	0.4625	452	16.41	38750.7	15.69
Twist2	Kupffer	MCAGCTGBYH	1	0	1.04531	FALSE	-2.063	0.3993	559	20.3	47971.1	19.42
Zfp57	Kupffer	NANTGCSGCA	1	0	1.04399	FALSE	-1.058	0.7956	98	3.56	8422.1	3.41
STAT5	Kupffer	RTTTCTNAGAAA	1	0	1.03846	FALSE	-1.051	0.7956	119	4.32	10278.3	4.16
PAX5	Kupffer	GCAGCCAAGCRTGACH	1	0	1.03827	FALSE	-1.029	0.7985	112	4.07	9680.7	3.92
Ap4	Kupffer	NAHCAGCTGD	1	0	1.03776	FALSE	-1.582	0.5642	439	15.94	37942.8	15.36
E2F1	Kupffer	CWGGCGGGAA	1	0	1.03571	FALSE	-0.9226	0.8701	72	2.61	6235.9	2.52
Meis1	Kupffer	VGCTGWCAVB	1	0	1.03352	FALSE	-1.565	0.5681	518	18.81	44953.4	18.2
MyoD	Kupffer	RRCAGCTGYTSY	1	0	1.03145	FALSE	-1.186	0.7242	271	9.84	23569.7	9.54
Cdx2	Kupffer	GYMATAAAAH	1	0	1.03132	FALSE	-0.9811	0.8331	127	4.61	11049.6	4.47
Zac1	Kupffer	HAWGRGGCCM	1	0	1.0293	FALSE	-1.935	0.4413	929	33.73	80942.7	32.77
GSC	Kupffer	RGGATTAR	1	0	1.02874	FALSE	-1.169	0.7289	286	10.38	24918.5	10.09
PBX1	Kupffer	GSCTGTCACTCA	1	0	1.02817	FALSE	-0.7114	1	20	0.73	1755	0.71
ZNF519	Kupffer	GAGSCCGAGC	1	0	1.02789	FALSE	-0.8436	0.9143	71	2.58	6208.1	2.51
TCF4	Kupffer	SMCATCTGKH	1	0	1.02753	FALSE	-1.338	0.6594	483	17.54	42159.9	17.07
p73	Kupffer	NRRRCAWGTCCDGRCATGYY	1	0	1.02564	FALSE	-0.6765	1	11	0.4	963.5	0.39
Tgif2	Kupffer	TGTCANYT	1	0	1.02528	FALSE	-1.777	0.4928	994	36.09	86964.5	35.2
PRDM9	Kupffer	ADGGYAGYAGCATCT	1	0	1.02392	FALSE	-0.903	0.8786	118	4.28	10327.1	4.18
MNT	Kupffer	DGCACACGTG	1	0	1.02356	FALSE	-1.055	0.7956	299	10.86	26219.7	10.61
HIF2a	Kupffer	GCACGTACCC	1	0	1.02141	FALSE	-0.8293	0.9231	92	3.34	8087.5	3.27
Bapx1	Kupffer	TTRAGTGSYK	1	0	1.02026	FALSE	-1.23	0.7067	624	22.66	54864.5	22.21
Hand2	Kupffer	TGACANARRCCAGRC	1	0	1.02018	FALSE	-0.8817	0.8931	153	5.56	13460.6	5.45
Pbx3	Kupffer	SCTGTCAMTCAN	1	0	1.0201	FALSE	-0.7798	0.9525	56	2.03	4924.2	1.99
Phox2b	Kupffer	TTAATTNAATTA	1	0	1.02	FALSE	-0.7111	1	28	1.02	2471.9	1
GFY-Staf	Kupffer	RACTACAATTCCCAGAAKGC	1	0	1.02	FALSE	-0.688	1	14	0.51	1228.7	0.5
OCT:OCT-short	Kupffer	ATGCATWATGCATRW	1	0	1.01944	FALSE	-0.8623	0.9053	130	4.72	11435.4	4.63
RORg	Kupffer	WAABTAGGTCAV	1	0	1.01802	FALSE	-0.7136	1	31	1.13	2738.4	1.11
Sp1	Kupffer	GGCCCCGCCCCC	1	0	1.01566	FALSE	-0.811	0.9356	125	4.54	11045.6	4.47
Olig2	Kupffer	RCCATMTGTT	1	0	1.01512	FALSE	-1.036	0.797	573	20.81	50654	20.5
THRa	Kupffer	GGTCANYTGAGGWCA	1	0	1.01275	FALSE	-0.8007	0.9408	153	5.56	13555.4	5.49
Atoh1	Kupffer	VNRVCAGCTGGY	1	0	1.01083	FALSE	-0.8633	0.9053	360	13.07	31946.5	12.93
NPAS2	Kupffer	KCCACGTGAC	1	0	1.00689	FALSE	-0.7836	0.9525	322	11.69	28686.8	11.61
Brn1	Kupffer	TATGCWAATBAV	1	0	1.00513	FALSE	-0.6874	1	54	1.96	4818.1	1.95
Gli2	Kupffer	YSTGGGTGGTCT	1	0	1.00369	FALSE	-0.6836	1	75	2.72	6706.7	2.71
Foxo1	Kupffer	CTGTTTAC	1	0	1.00343	FALSE	-0.767	0.9594	644	23.38	57552.7	23.3
BHLHA15	Kupffer	NAMCAGCTGK	1	0	1.00189	FALSE	-0.7168	1	439	15.94	39293.9	15.91
Isl1	Kupffer	CTAATKGV	1	0	1.00186	FALSE	-0.7088	1	445	16.16	39848.1	16.13
PAX3:FKHR-fusion	Kupffer	ACCRTGACTAATTNN	1	0	1	FALSE	-0.6579	1	41	1.49	3673.6	1.49
E2F7	Kupffer	VDTTTCCCGCCA	1	0	1	FALSE	-0.6517	1	33	1.2	2957.2	1.2
ZNF16	Kupffer	MACCTTCYATGGCTCCCTAKTGCCY	1	0	1	FALSE	-0.5771	1	3	0.11	263.3	0.11
GATA3	Kupffer	AGATGKDGAGATAAG	1	0	1	FALSE	-0.5714	1	12	0.44	1097	0.44
Tcf21	Kupffer	NAACAGCTGG	1	0	0.999166	FALSE	-0.6651	1	330	11.98	29622.2	11.99
THRb	Kupffer	GGTCACCTGAGGTCA	1	0	0.997503	FALSE	-0.6406	1	220	7.99	19788.9	8.01
Rfx5	Kupffer	SCCTAGCAACAG	1	0	0.996914	FALSE	-0.6377	1	89	3.23	8012.6	3.24
ZNF711	Kupffer	AGGCCTAG	1	0	0.995736	FALSE	-0.5826	1	643	23.35	57933.9	23.45
Tbox:Smad	Kupffer	AGGTGHCAGACA	1	0	0.994186	FALSE	-0.6123	1	47	1.71	4250.4	1.72
MYNN	Kupffer	TTCAAAWTAAAAGTC	1	0	0.994048	FALSE	-0.6327	1	46	1.67	4143.8	1.68
Unknown	Kupffer	SSCMATWAAA	1	0	0.993534	FALSE	-0.6191	1	127	4.61	11456.3	4.64
STAT4	Kupffer	NYTTCCWGGAAR	1	0	0.991251	FALSE	-0.5588	1	312	11.33	28224.4	11.43
EBF1	Kupffer	GTCCCCWGGGGA	1	0	0.988104	FALSE	-0.5021	1	389	14.12	35298.1	14.29
Nkx2.5	Kupffer	RRSCACTYAA	1	0	0.987539	FALSE	-0.438	1	611	22.19	55501.8	22.47
Pitx1	Kupffer	TAATCCCN	1	0	0.986755	FALSE	-0.3325	1	1067	38.74	96987	39.26
HRE	Kupffer	TTCTAGAABNTTCTA	1	0	0.985437	FALSE	-0.5961	1	56	2.03	5078.8	2.06
NeuroD1	Kupffer	GCCATCTGTT	1	0	0.984472	FALSE	-0.4947	1	262	9.51	23855.7	9.66
DLX5	Kupffer	SSTAATTA	1	0	0.981982	FALSE	-0.5004	1	150	5.45	13713.2	5.55
ZNF165	Kupffer	AAGGKGRCGCAGGCA	1	0	0.981595	FALSE	-0.5564	1	44	1.6	4026.1	1.63
Nkx2.2	Kupffer	BTBRAGTGSN	1	0	0.981007	FALSE	-0.3518	1	569	20.66	52026.4	21.06
Myf5	Kupffer	BAACAGCTGT	1	0	0.9807	FALSE	-0.4652	1	224	8.13	20483.2	8.29
Smad4	Kupffer	VBSYGTCTGG	1	0	0.980542	FALSE	-0.3758	1	458	16.63	41905.9	16.96
MyoG	Kupffer	AACAGCTG	1	0	0.980484	FALSE	-0.4192	1	346	12.56	31640	12.81
Nkx2.1	Kupffer	RSCACTYRAG	1	0	0.979737	FALSE	-0.2754	1	799	29.01	73141.2	29.61
Egr1	Kupffer	TGCGTGGGYG	1	0	0.977855	FALSE	-0.4279	1	231	8.39	21201.1	8.58
RBPJ:Ebox	Kupffer	GGGRAARRGRMCAGMTG	1	0	0.977387	FALSE	-0.4927	1	107	3.89	9825.7	3.98
Foxh1	Kupffer	NNTGTGGATTSS	1	0	0.976285	FALSE	-0.473	1	136	4.94	12490.5	5.06
Unknown-ESC-element	Kupffer	CACAGCAGGGGG	1	0	0.976131	FALSE	-0.4287	1	214	7.77	19657.5	7.96
AR-halfsite	Kupffer	CCAGGAACAG	1	0	0.975449	FALSE	-0.141	1	1138	41.32	104637	42.36
NFAT:AP1	Kupffer	SARTGGAAAAWRTGAGTCAB	1	0	0.973684	FALSE	-0.5252	1	51	1.85	4692.6	1.9
Nanog	Kupffer	RGCCATTAAC	1	0	0.97307	FALSE	-0.1355	1	1045	37.94	96312	38.99
Stat3+il21	Kupffer	SVYTTCCNGGAARB	1	0	0.971953	FALSE	-0.3639	1	248	9.01	22906.1	9.27
PR	Kupffer	VAGRACAKNCTGTBC	1	0	0.971634	FALSE	-0.2206	1	632	22.95	58345.4	23.62
EBF2	Kupffer	NABTCCCWDGGGAVH	1	0	0.970796	FALSE	-0.3272	1	302	10.97	27925.8	11.3
CRX	Kupffer	GCTAATCC	1	0	0.969358	FALSE	-0.2248	1	549	19.93	50795.2	20.56
RORgt	Kupffer	AAYTAGGTCA	1	0	0.968354	FALSE	-0.4824	1	42	1.53	3911.8	1.58
RORgt	Kupffer	AAYTAGGTCA	1	0	0.968354	FALSE	-0.4824	1	42	1.53	3911.8	1.58
Rbpj1	Kupffer	HTTTCCCASG	1	0	0.966783	FALSE	-0.2319	1	457	16.59	42401.3	17.16
GLIS3	Kupffer	CTCCCTGGGAGGCCN	1	0	0.96577	FALSE	-0.1933	1	544	19.75	50522.1	20.45
WT1	Kupffer	MCTCCCMCRCAB	1	0	0.962825	FALSE	-0.3167	1	214	7.77	19940	8.07
Tcf12	Kupffer	VCAGCTGYTG	1	0	0.96249	FALSE	-0.2442	1	332	12.06	30961.7	12.53
Rfx6	Kupffer	TGTTKCCTAGCAACM	1	0	0.960984	FALSE	-0.246	1	312	11.33	29128.3	11.79
Oct4	Kupffer	ATTTGCATAW	1	0	0.960784	FALSE	-0.4265	1	81	2.94	7551.8	3.06
ZNF322	Kupffer	GAGCCTGGTACTGWGCCTGR	1	0	0.959128	FALSE	-0.394	1	97	3.52	9067.8	3.67
Duxbl	Kupffer	TAAYCYAATCAA	1	0	0.956522	FALSE	-0.4695	1	12	0.44	1147.2	0.46
E2F6	Kupffer	GGCGGGAARN	1	0	0.952	FALSE	-0.2923	1	164	5.95	15429.8	6.25
PGR	Kupffer	AAGAACATWHTGTTC	1	0	0.947761	FALSE	-0.3769	1	70	2.54	6613.5	2.68
Pax8	Kupffer	GTCATGCHTGRCTGS	1	0	0.94723	FALSE	-0.3282	1	99	3.59	9369.9	3.79
Zic3	Kupffer	GGCCYCCTGCTGDGH	1	0	0.946237	FALSE	-0.2068	1	218	7.92	20672	8.37
ZNF692	Kupffer	GTGGGCCCCA	1	0	0.943503	FALSE	-0.3994	1	46	1.67	4367.6	1.77
E2F3	Kupffer	BTKGGCGGGAAA	1	0	0.942815	FALSE	-0.2214	1	177	6.43	16840.9	6.82
EAR2	Kupffer	NRBCARRGGTCA	1	0	0.942597	FALSE	-0.07465	1	484	17.57	46038.6	18.64
Nkx6.1	Kupffer	GKTAATGR	1	0	0.942078	FALSE	-0.05738	1	542	19.68	51604.2	20.89
HRE	Kupffer	BSTTCTRGAABVTTCYAGAA	1	0	0.940397	FALSE	-0.385	1	39	1.42	3734.9	1.51
Smad2	Kupffer	CTGTCTGG	1	0	0.940166	FALSE	-0.07591	1	437	15.87	41705.5	16.88
E2F4	Kupffer	GGCGGGAAAH	1	0	0.938034	FALSE	-0.2563	1	121	4.39	11562.4	4.68
PRDM15	Kupffer	YCCDNTCCAGGTTTT	1	0	0.936862	FALSE	-0.1282	1	278	10.09	26599.1	10.77
Tbr1	Kupffer	AAGGTGTKAA	1	0	0.933544	FALSE	-0.08996	1	325	11.8	31234.5	12.64
Oct4:Sox17	Kupffer	CCATTGTATGCAAAT	1	0	0.933333	FALSE	-0.4072	1	23	0.84	2220.7	0.9
ZSCAN22	Kupffer	SMCAGTCWGAKGGAGGAGGC	1	0	0.933333	FALSE	-0.4024	1	23	0.84	2224.3	0.9
PAX6	Kupffer	NGTGTTCAVTSAAGCGKAAA	1	0	0.932432	FALSE	-0.4382	1	19	0.69	1822.1	0.74
En1	Kupffer	NDCTAATTAS	1	0	0.926798	FALSE	-0.04646	1	401	14.56	38802.4	15.71
Ascl1	Kupffer	NNVVCAGCTGBN	1	0	0.926688	FALSE	-0.02992	1	484	17.57	46830.4	18.96
COUP-TFII	Kupffer	AGRGGTCA	1	0	0.924561	FALSE	-0.01299	1	594	21.57	57642.8	23.33
Pdx1	Kupffer	YCATYAATCA	1	0	0.922554	FALSE	-0.1261	1	187	6.79	18177.2	7.36
Znf263	Kupffer	CVGTSCTCCC	1	0	0.921499	FALSE	-0.01209	1	569	20.66	55390.1	22.42
ZNF136	Kupffer	YTKGATAHAGTATTCTWGGTNGGCA	1	0	0.920635	FALSE	-0.4069	1	16	0.58	1562.6	0.63
Nr5a2	Kupffer	BTCAAGGTCA	1	0	0.919463	FALSE	-0.1439	1	151	5.48	14731.6	5.96
Tbet	Kupffer	AGGTGTGAAM	1	0	0.919242	FALSE	-0.07708	1	254	9.22	24769.2	10.03
ZNF415	Kupffer	GRTGMTRGAGCC	1	0	0.918626	FALSE	-0.1567	1	140	5.08	13649.6	5.53
THRb	Kupffer	TRAGGTCA	1	0	0.917537	FALSE	-2.2e-05	1	1186	43.06	115927	46.93
Srebp1a	Kupffer	RTCACSCCAY	1	0	0.917391	FALSE	-0.2706	1	58	2.11	5669.7	2.3
Pax7	Kupffer	NTAATTDGCYAATTANNWWD	1	0	0.916667	FALSE	-0.4417	1	3	0.11	297.9	0.12
ZNF41	Kupffer	CCTCATGGTGYCYTWYTCCCTTGTG	1	0	0.916667	FALSE	-0.4352	1	6	0.22	593.5	0.24
HINFP	Kupffer	TWVGGTCCGC	1	0	0.915789	FALSE	-0.2442	1	72	2.61	7033	2.85
GRHL2	Kupffer	AAACYKGTTWDACMRGTTTB	1	0	0.913174	FALSE	-0.2044	1	84	3.05	8251	3.34
LHX9	Kupffer	NGCTAATTAG	1	0	0.909639	FALSE	-0.03933	1	291	10.57	28699.4	11.62
Eomes	Kupffer	ATTAACACCT	1	0	0.90932	FALSE	-0.007665	1	497	18.05	49046.4	19.85
COUP-TFII	Kupffer	GKBCARAGGTCA	1	0	0.908057	FALSE	-0.006613	1	506	18.37	49984.2	20.23
Sox21	Kupffer	BCCWTTGTBYKV	1	0	0.90799	FALSE	-0.01393	1	413	15	40811.3	16.52
Smad3	Kupffer	TWGTCTGV	1	0	0.906533	FALSE	-0.000439	1	772	28.03	76381.8	30.92
Stat3	Kupffer	CTTCCGGGAA	1	0	0.904558	FALSE	-0.08062	1	175	6.35	17350.4	7.02
Pax7	Kupffer	TAATCAATTA	1	0	0.903846	FALSE	-0.3954	1	13	0.47	1285.9	0.52
Hoxc9	Kupffer	GGCCATAAATCA	1	0	0.902367	FALSE	-0.1697	1	84	3.05	8349.7	3.38
GATA3	Kupffer	AGATSTNDNNDSAGATAASN	1	0	0.9	FALSE	-0.4225	1	10	0.36	983.7	0.4
Lhx3	Kupffer	ADBTAATTAR	1	0	0.899329	FALSE	-0.01626	1	332	12.06	33131	13.41
Sox9	Kupffer	AGGVNCCTTTGT	1	0	0.897404	FALSE	-0.05166	1	200	7.26	19980.2	8.09
Tbx21	Kupffer	AGGTGTGAAA	1	0	0.896885	FALSE	-0.03841	1	230	8.35	22991.3	9.31
GFY	Kupffer	ACTACAATTCCC	1	0	0.896104	FALSE	-0.3504	1	19	0.69	1890.1	0.77
FXR	Kupffer	AGGTCANTGACCTB	1	0	0.894737	FALSE	-0.09047	1	131	4.76	13133.1	5.32
Pknox1	Kupffer	SCTGTCAVTCAV	1	0	0.894472	FALSE	-0.218	1	49	1.78	4917.3	1.99
Oct6	Kupffer	WATGCAAATGAG	1	0	0.893238	FALSE	-0.1684	1	69	2.51	6933.4	2.81
RORa	Kupffer	AAWCTAGGTCARDNN	1	0	0.893082	FALSE	-0.2317	1	39	1.42	3940.2	1.59
ZBTB18	Kupffer	AACATCTGGA	1	0	0.887037	FALSE	-0.0739	1	132	4.79	13340.5	5.4
Gfi1b	Kupffer	MAATCACTGC	1	0	0.886628	FALSE	-0.04781	1	168	6.1	17000.5	6.88
ZNF416	Kupffer	WDNCTGGGCA	1	0	0.886133	FALSE	-0.002327	1	433	15.72	43815.5	17.74
RARa	Kupffer	TTGAMCTTTG	1	0	0.884594	FALSE	-3e-06	1	857	31.12	86901	35.18
VDR	Kupffer	ARAGGTCANWGAGTTCANNN	1	0	0.882845	FALSE	-0.1645	1	58	2.11	5896.3	2.39
Ptf1a	Kupffer	ACAGCTGTTN	1	0	0.882022	FALSE	-1.7e-05	1	735	26.69	74750.1	30.26
SF1	Kupffer	CAAGGHCANV	1	0	0.880769	FALSE	-0.06425	1	126	4.58	12844.4	5.2
Tbx5	Kupffer	AGGTGTCA	1	0	0.88	FALSE	-2e-06	1	824	29.92	84003.6	34
Sox10	Kupffer	CCWTTGTYYB	1	0	0.878944	FALSE	-0.002688	1	376	13.65	38357	15.53
Dlx3	Kupffer	NDGTAATTAC	1	0	0.876957	FALSE	-0.07656	1	108	3.92	11036.1	4.47
RFX	Kupffer	CGGTTGCCATGGCAAC	1	0	0.875	FALSE	-0.2539	1	23	0.84	2372.9	0.96
Sox6	Kupffer	CCATTGTTNY	1	0	0.874043	FALSE	-0.002735	1	346	12.56	35506.5	14.37
Bcl11a	Kupffer	TYTGACCASWRG	1	0	0.872688	FALSE	-0.01471	1	221	8.02	22697.7	9.19
ARE	Kupffer	RGRACASNSTGTYCYB	1	0	0.87055	FALSE	-0.1023	1	74	2.69	7640	3.09
DLX2	Kupffer	NNNTAATTAS	1	0	0.87051	FALSE	-0.004931	1	287	10.42	29578.4	11.97
GRE	Kupffer	NRGVACABNVTGTYCY	1	0	0.869318	FALSE	-0.1734	1	42	1.53	4339.5	1.76
PRDM10	Kupffer	TGGTACATTCCA	1	0	0.868827	FALSE	-0.03004	1	155	5.63	16011.9	6.48
GRE	Kupffer	VAGRACAKWCTGTYC	1	0	0.864769	FALSE	-0.1081	1	67	2.43	6942.1	2.81
Sox3	Kupffer	CCWTTGTY	1	0	0.864469	FALSE	-0.000619	1	390	14.16	40468	16.38
PPARE	Kupffer	TGACCTTTGCCCCA	1	0	0.861908	FALSE	-0.002104	1	306	11.11	31836.9	12.89
Rfx2	Kupffer	GTTGCCATGGCAACM	1	0	0.858491	FALSE	-0.2149	1	25	0.91	2618.4	1.06
Hoxb4	Kupffer	TGATTRATGGCY	1	0	0.858108	FALSE	-0.1793	1	35	1.27	3650.8	1.48
Lhx1	Kupffer	NNYTAATTAR	1	0	0.857314	FALSE	-0.01017	1	197	7.15	20591.9	8.34
HOXA2	Kupffer	GYCATCMATCAT	1	0	0.857143	FALSE	-0.2864	1	15	0.54	1561.7	0.63
HOXA1	Kupffer	TGATKGATGR	1	0	0.857143	FALSE	-0.1572	1	38	1.38	3988.4	1.61
HIC1	Kupffer	TGCCAGCB	1	0	0.856919	FALSE	-4e-06	1	602	21.86	63019.1	25.51
Ronin	Kupffer	RACTACAACTCCCAGVAKGC	1	0	0.852941	FALSE	-0.3422	1	8	0.29	834.4	0.34
ZBTB12	Kupffer	NGNTCTAGAACCNGV	1	0	0.85124	FALSE	-0.05567	1	85	3.09	8971.2	3.63
Lhx2	Kupffer	TAATTAGN	1	0	0.850062	FALSE	-0.008186	1	189	6.86	19926.9	8.07
DLX1	Kupffer	NSNNTAATTA	1	0	0.846453	FALSE	-0.0025	1	240	8.71	25414.9	10.29
Srebp2	Kupffer	CGGTCACSCCAC	1	0	0.842767	FALSE	-0.1426	1	37	1.34	3925.1	1.59
RXR	Kupffer	TAGGGCAAAGGTCA	1	0	0.840691	FALSE	-0.000111	1	362	13.14	38602.5	15.63
FOXK2	Kupffer	SCHTGTTTACAT	1	0	0.836415	FALSE	-0.007152	1	162	5.88	17370.1	7.03
EBNA1	Kupffer	GGYAGCAYDTGCTDCCCNNN	1	0	0.833333	FALSE	-0.3173	1	4	0.15	444.7	0.18
Rfx1	Kupffer	KGTTGCCATGGCAA	1	0	0.831776	FALSE	-0.08556	1	49	1.78	5284.2	2.14
Tcfcp2l1	Kupffer	NRAACCRGTTYRAACCRGYT	1	0	0.830882	FALSE	-0.1296	1	31	1.13	3367.8	1.36
Tbx6	Kupffer	DAGGTGTBAA	1	0	0.828233	FALSE	-0.000851	1	231	8.39	25024.4	10.13
Ascl2	Kupffer	SSRGCAGCTGCH	1	0	0.8273	FALSE	-0.000123	1	302	10.97	32755.9	13.26
Nr5a2	Kupffer	BTCAAGGTCA	1	0	0.825871	FALSE	-0.002633	1	183	6.64	19854.1	8.04
HEB	Kupffer	VCAGCTGBNN	1	0	0.822566	FALSE	0	1	512	18.59	55823	22.6
Erra	Kupffer	CAAAGGTCAG	1	0	0.822016	FALSE	0	1	660	23.97	72046.8	29.16
Oct2	Kupffer	ATATGCAAAT	1	0	0.818182	FALSE	-0.07647	1	42	1.53	4631.2	1.87
NF1-halfsite	Kupffer	YTGCCAAG	1	0	0.815391	FALSE	0	1	534	19.39	58732.8	23.78
NFAT	Kupffer	ATTTTCCATT	1	0	0.813714	FALSE	-0.00083	1	196	7.12	21606.3	8.75
PBX2	Kupffer	RTGATTKATRGN	1	0	0.809045	FALSE	-0.004236	1	133	4.83	14741.3	5.97
GATA:SCL	Kupffer	CRGCTGBNGNSNNSAGATAA	1	0	0.807692	FALSE	-0.1317	1	23	0.84	2565.9	1.04
Sox17	Kupffer	CCATTGTTYB	1	0	0.806763	FALSE	-0.003244	1	138	5.01	15340.8	6.21
Sox15	Kupffer	RAACAATGGN	1	0	0.806288	FALSE	-0.000246	1	219	7.95	24352.8	9.86
ZNF669	Kupffer	GARTGGTCATCGCCC	1	0	0.80597	FALSE	-0.2073	1	15	0.54	1643.4	0.67
TR4	Kupffer	GAGGTCAAAGGTCA	1	0	0.805556	FALSE	-0.07189	1	40	1.45	4452.5	1.8
E2A	Kupffer	DNRCAGCTGY	1	0	0.80326	FALSE	-1e-06	1	380	13.8	42451.8	17.18
ERRg	Kupffer	GTGACCTTGRVN	1	0	0.801344	FALSE	-0.00011	1	230	8.35	25746.9	10.42
Sox2	Kupffer	BCCATTGTTC	1	0	0.799508	FALSE	-0.000557	1	179	6.5	20081.8	8.13
Esrrb	Kupffer	KTGACCTTGA	1	0	0.797346	FALSE	-0.000417	1	182	6.61	20487.9	8.29
FoxL2	Kupffer	WWTRTAAACAVG	1	0	0.796209	FALSE	-0.000347	1	185	6.72	20854.6	8.44
PAX5	Kupffer	GTCACGCTCSCTGM	1	0	0.791304	FALSE	-0.09814	1	25	0.91	2849.6	1.15
Twist	Kupffer	VCAKCTGGNNNCCAGMTGBN	1	0	0.790698	FALSE	-0.08761	1	28	1.02	3185.8	1.29
ZNF675	Kupffer	ARGAGGMCAAAATGW	1	0	0.790698	FALSE	-0.0858	1	28	1.02	3191.3	1.29
EBF	Kupffer	DGTCCCYRGGGA	1	0	0.790262	FALSE	-0.02517	1	58	2.11	6606.8	2.67
Sox4	Kupffer	YCTTTGTTCC	1	0	0.787841	FALSE	-0.000292	1	175	6.35	19920.1	8.06
RARg	Kupffer	AGGTCAAGGTCA	1	0	0.785714	FALSE	-0.2082	1	9	0.33	1034.6	0.42
Nur77	Kupffer	TGACCTTTNCNT	1	0	0.783673	FALSE	-0.02872	1	53	1.92	6058.4	2.45
Bcl6	Kupffer	NNNCTTTCCAGGAAA	1	0	0.782101	FALSE	0	1	332	12.06	38101.5	15.42
FOXK1	Kupffer	NVWTGTTTAC	1	0	0.781801	FALSE	-1.7e-05	1	232	8.42	26616.8	10.77
FoxD3	Kupffer	TGTTTAYTTAGC	1	0	0.773913	FALSE	-3.9e-05	1	196	7.12	22724	9.2
Sox7	Kupffer	VVRRAACAATGG	1	0	0.76494	FALSE	-0.01818	1	53	1.92	6203.3	2.51
ERE	Kupffer	VAGGTCACNSTGACC	1	0	0.754325	FALSE	-0.00927	1	60	2.18	7127.8	2.89
FOXP1	Kupffer	NYYTGTTTACHN	1	0	0.752049	FALSE	-0.000908	1	101	3.67	12056.8	4.88
PPARa	Kupffer	VNAGGKCAAAGGTCA	1	0	0.74983	FALSE	0	1	303	11	36234.2	14.67
Fox:Ebox	Kupffer	NNNVCTGWGYAAACASN	1	0	0.749336	FALSE	0	1	233	8.46	27895.9	11.29
TRPS1	Kupffer	AGATAAGANN	1	0	0.747768	FALSE	0	1	369	13.4	44273.2	17.92
Brachyury	Kupffer	ANTTMRCASBNNNGTGYKAAN	1	0	0.737069	FALSE	-0.01093	1	47	1.71	5734.3	2.32
Hnf6b	Kupffer	TATTGAYY	1	0	0.734577	FALSE	-2.9e-05	1	141	5.12	17224.4	6.97
GATA3	Kupffer	AGATAASR	1	0	0.734341	FALSE	0	1	281	10.2	34309	13.89
RAR:RXR	Kupffer	AGGTCAAGGTCA	1	0	0.733766	FALSE	-0.02881	1	31	1.13	3799.3	1.54
FOXA1:AR	Kupffer	AGTAAACAAAAAAGAACAND	1	0	0.733333	FALSE	-0.1097	1	12	0.44	1479.9	0.6
Foxf1	Kupffer	WWATRTAAACAN	1	0	0.731597	FALSE	-2e-06	1	178	6.46	21815.3	8.83
X-box	Kupffer	GGTTGCCATGGCAA	1	0	0.730435	FALSE	-0.04809	1	23	0.84	2829.2	1.15
Foxo3	Kupffer	DGTAAACA	1	0	0.725806	FALSE	-3e-06	1	161	5.85	19922.8	8.06
Tlx?	Kupffer	CTGGCAGSCTGCCA	1	0	0.722384	FALSE	-1.5e-05	1	137	4.97	16996.4	6.88
Six4	Kupffer	TGWAAYCTGABACCB	1	0	0.72	FALSE	-0.1341	1	10	0.36	1226.9	0.5
NFkB-p65-Rel	Kupffer	GGAAATTCCC	1	0	0.71875	FALSE	-0.05876	1	19	0.69	2359.3	0.96
Foxa2	Kupffer	CYTGTTTACWYW	1	0	0.702732	FALSE	0	1	177	6.43	22608.1	9.15
FOXA1	Kupffer	WAAGTAAACA	1	0	0.68779	FALSE	0	1	245	8.9	31961.3	12.94
ZNF652/HepG2-ZNF652.Flag-ChIP-Seq	Kupffer	TTAACCCTTTVNKKN	1	0	0.687179	FALSE	-0.006489	1	37	1.34	4813.5	1.95
Tcf7	Kupffer	CTTTGATGTGSB	1	0	0.685811	FALSE	-0.001021	1	56	2.03	7314.1	2.96
CUX1	Kupffer	TATCGATNAN	1	0	0.670886	FALSE	-8.5e-05	1	73	2.65	9762.4	3.95
FOXA1	Kupffer	WAAGTAAACA	1	0	0.667595	FALSE	0	1	198	7.19	26596.4	10.77
LEF1	Kupffer	CCTTTGATST	1	0	0.667219	FALSE	-1e-06	1	111	4.03	14924.5	6.04
FOXM1	Kupffer	TRTTTACTTW	1	0	0.656333	FALSE	0	1	204	7.41	27882.3	11.29
NF1	Kupffer	CYTGGCABNSTGCCAR	1	0	0.64794	FALSE	0	1	143	5.19	19781.8	8.01
SCRT1	Kupffer	GCAACAGGTG	1	0	0.647773	FALSE	-0.000672	1	44	1.6	6107.6	2.47
GFX	Kupffer	ATTCTCGCGAGA	1	0	0.636364	FALSE	-0.1985	1	2	0.07	281.7	0.11
HNF4a	Kupffer	CARRGKBCAAAGTYCA	1	0	0.628065	FALSE	0	1	127	4.61	18125.4	7.34
GATA	Kupffer	NAGATWNBNATCTNN	1	0	0.595238	FALSE	-0.06007	1	7	0.25	1036.2	0.42
Gata4	Kupffer	NBWGATAAGR	1	0	0.593588	FALSE	0	1	158	5.74	23895.1	9.67
Gata6	Kupffer	YCTTATCTBN	1	0	0.582569	FALSE	0	1	140	5.08	21546.4	8.72
Tcf3	Kupffer	ASWTCAAAGG	1	0	0.577273	FALSE	-0.000125	1	35	1.27	5436.5	2.2
Gata2	Kupffer	BBCTTATCTS	1	0	0.577099	FALSE	0	1	104	3.78	16185.5	6.55
Slug	Kupffer	SNGCACCTGCHS	1	0	0.57656	FALSE	0	1	84	3.05	13065.8	5.29
NF1:FOXA1	Kupffer	WNTGTTTRYTTTGGCA	1	0	0.566265	FALSE	-0.009004	1	13	0.47	2062.7	0.83
Snail1	Kupffer	TRCACCTGCY	1	0	0.563275	FALSE	0	1	125	4.54	19910.9	8.06
Foxa3	Kupffer	BSNTGTTTACWYWGN	1	0	0.558537	FALSE	0	1	63	2.29	10128.3	4.1
TEAD1	Kupffer	CYRCATTCCA	1	0	0.543827	FALSE	0	1	159	5.77	26200.8	10.61
TEAD3	Kupffer	TRCATTCCAG	1	0	0.540765	FALSE	0	1	179	6.5	29681.4	12.02
E2A	Kupffer	NVCACCTGBN	1	0	0.538349	FALSE	0	1	203	7.37	33825.2	13.69
Gata1	Kupffer	SAGATAAGRV	1	0	0.530201	FALSE	0	1	87	3.16	14724.9	5.96
ZEB2	Kupffer	GNMCAGGTGTGC	1	0	0.52879	FALSE	0	1	124	4.5	21033	8.51
ZEB1	Kupffer	VCAGGTRDRY	1	0	0.526738	FALSE	0	1	217	7.88	36947.4	14.96
HNF6	Kupffer	NTATYGATCH	1	0	0.518428	FALSE	0	1	58	2.11	10066.1	4.07
ZBTB33	Kupffer	GGVTCTCGCGAGAAC	1	0	0.514286	FALSE	-0.03777	1	5	0.18	863.1	0.35
TCFL2	Kupffer	ACWTCAAAGG	1	0	0.507042	FALSE	-0.006856	1	10	0.36	1742.5	0.71
TEAD4	Kupffer	CCWGGAATGY	1	0	0.506821	FALSE	0	1	133	4.83	23554.6	9.53
DUX4	Kupffer	NWTAAYCYAATCAWN	1	0	0.5	FALSE	-0.06026	1	3	0.11	545.5	0.22
BORIS	Kupffer	CNNBRGCGCCCCCTGSTGGC	1	0	0.473201	FALSE	0	1	85	3.09	16139.6	6.53
TEAD2	Kupffer	CCWGGAATGY	1	0	0.469388	FALSE	0	1	76	2.76	14516.4	5.88
Cux2	Kupffer	HNRAATCAAT	1	0	0.454545	FALSE	0	1	40	1.45	7877.8	3.19
TEAD	Kupffer	YCWGGAATGY	1	0	0.450135	FALSE	0	1	92	3.34	18330.7	7.42
CTCF-SatelliteElement	Kupffer	TGCAGTTCCMVNWRTGGCCA	1	0	0.44	FALSE	-0.03122	1	3	0.11	623	0.25
Hnf1	Kupffer	GGTTAAWCATTAA	1	0	0.375	FALSE	-2e-06	1	15	0.54	3548.6	1.44
HNF1b	Kupffer	GTTAATNATTAA	1	0	0.371257	FALSE	0	1	17	0.62	4118.2	1.67
CTCF	Kupffer	AYAGTGCCMYCTRGTGGCCA	1	0	0.32675	FALSE	0	1	50	1.82	13758.2	5.57
p53	Kupffer	ACATGCCCGGGCAT	1	0	0.190476	FALSE	-0.003161	1	1	0.04	516.8	0.21
DUX	Kupffer	BCWGATTCAATCAAN	1	0	0	FALSE	0	1	0	0	46.2	0.02
REST-NRSF	Kupffer	GGMGCTGTCCATGGTGCTGA	1	0	0	FALSE	0	1	0	0	411.6	0.17
ZNF528	NK-T	AGAAATGACTTCCCT	1	0	4.75	FALSE	-1.646	0.8333	1	0.19	80	0.04
ZNF382	NK-T	GNCTGTASTRNTGBCTCHTT	0.1	1	4.14286	FALSE	-3.22	0.3318	3	0.58	279.1	0.14
Pax7	NK-T	TAATCHGATTAC	1	0	3.8	FALSE	-1.475	0.8986	1	0.19	97.3	0.05
T1ISRE	NK-T	ACTTTCGTTTCT	1	0	3.54545	FALSE	-2.181	0.6717	2	0.39	214.6	0.11
GATA3	NK-T	AGATGKDGAGATAAG	0.1	1	3.12	FALSE	-3.135	0.3545	4	0.78	488.6	0.25
Oct11	NK-T	GATTTGCATA	0.01	2	2.36641	FALSE	-6.415	0.024	16	3.1	2534.7	1.31
TFE3	NK-T	GTCACGTGACYV	0.1	1	2.1	FALSE	-4.564	0.1175	13	2.52	2304.1	1.2
Oct2	NK-T	ATATGCAAAT	0.1	1	2.04386	FALSE	-4.068	0.1711	12	2.33	2200.5	1.14
Oct4	NK-T	ATTTGCATAW	0.01	2	2.03141	FALSE	-5.952	0.0359	20	3.88	3673.1	1.91
ZNF675	NK-T	ARGAGGMCAAAATGW	0.1	1	2	FALSE	-3.243	0.3304	9	1.74	1677	0.87
Mouse_Recombination_Hotspot	NK-T	ACTYKNATTCGTGNTACTTC	1	0	2	FALSE	-1.664	0.8333	3	0.58	558.1	0.29
Rfx2	NK-T	GTTGCCATGGCAACM	0.1	1	1.99265	FALSE	-4.379	0.1379	14	2.71	2623	1.36
RFX	NK-T	CGGTTGCCATGGCAAC	0.1	1	1.92366	FALSE	-3.877	0.2026	13	2.52	2530	1.31
Ronin	NK-T	RACTACAACTCCCAGVAKGC	0.1	1	1.90164	FALSE	-2.31	0.6238	6	1.16	1177.7	0.61
X-box	NK-T	GGTTGCCATGGCAA	0.1	1	1.86842	FALSE	-3.31	0.315	11	2.13	2192.4	1.14
OCT4-SOX2-TCF-NANOG	NK-T	ATTTGCATAACAATG	1	0	1.7963	FALSE	-1.91	0.724	5	0.97	1037.4	0.54
GFY-Staf	NK-T	RACTACAATTCCCAGAAKGC	1	0	1.74359	FALSE	-2.167	0.6721	7	1.36	1511.6	0.78
DUX4	NK-T	NWTAAYCYAATCAWN	1	0	1.72727	FALSE	-0.8125	1	1	0.19	219.1	0.11
Srebp1a	NK-T	RTCACSCCAY	0.1	1	1.71078	FALSE	-3.855	0.2026	18	3.49	3933.3	2.04
DMRT1	NK-T	TWGHWACAWTGTWDC	0.1	1	1.70588	FALSE	-2.463	0.5676	9	1.74	1964.6	1.02
SpiB	NK-T	AAAGRGGAAGTG	0.01	2	1.70213	FALSE	-5.979	0.0359	33	6.4	7250.2	3.76
Zfp281	NK-T	CCCCTCCCCCAC	0.01	2	1.69761	FALSE	-5.941	0.0359	33	6.4	7268.3	3.77
GFX	NK-T	ATTCTCGCGAGA	1	0	1.69565	FALSE	-1.122	1	2	0.39	436.7	0.23
GATA3	NK-T	AGATSTNDNNDSAGATAASN	1	0	1.69565	FALSE	-1.11	1	2	0.39	440.2	0.23
RORa	NK-T	AAWCTAGGTCARDNN	0.1	1	1.67308	FALSE	-2.369	0.5969	9	1.74	2005.4	1.04
E-box	NK-T	SSGGTCACGTGA	0.1	1	1.64706	FALSE	-2.839	0.4371	13	2.52	2958.7	1.53
Oct6	NK-T	WATGCAAATGAG	0.1	1	1.60355	FALSE	-2.829	0.4371	14	2.71	3258.4	1.69
ISRE	NK-T	AGTTTCASTTTC	1	0	1.5814	FALSE	-1.823	0.7635	7	1.36	1662.3	0.86
Brn1	NK-T	TATGCWAATBAV	1	0	1.57724	FALSE	-2.225	0.6607	10	1.94	2369.7	1.23
NFY	NK-T	RGCCAATSRG	0.001	3	1.57644	FALSE	-7.7	0.0071	58	11.24	13737.2	7.13
GATA	NK-T	NAGATWNBNATCTNN	1	0	1.56	FALSE	-0.9718	1	2	0.39	491.1	0.25
GATA:SCL	NK-T	CRGCTGBNGNSNNSAGATAA	1	0	1.54667	FALSE	-1.655	0.8333	6	1.16	1438.1	0.75
NRF1	NK-T	CTGCGCATGCGC	0.01	2	1.5236	FALSE	-4.608	0.1154	35	6.78	8581.1	4.45
Tcf7	NK-T	CTTTGATGTGSB	0.1	1	1.52356	FALSE	-2.609	0.5139	15	2.91	3677.3	1.91
NFAT:AP1	NK-T	SARTGGAAAAWRTGAGTCAB	1	0	1.51961	FALSE	-1.821	0.7635	8	1.55	1968.9	1.02
Tbx6	NK-T	DAGGTGTBAA	0.001	3	1.50277	FALSE	-7.697	0.0071	70	13.57	17415.6	9.03
NRF	NK-T	STGCGCATGCGC	0.1	1	1.49883	FALSE	-4.203	0.153	33	6.4	8221.7	4.27
Srebp2	NK-T	CGGTCACSCCAC	1	0	1.46541	FALSE	-2.09	0.6829	12	2.33	3056	1.59
IRF2	NK-T	GAAASYGAAASY	1	0	1.44898	FALSE	-1.934	0.7232	11	2.13	2838.3	1.47
Duxbl	NK-T	TAAYCYAATCAA	1	0	1.44444	FALSE	-0.9024	1	2	0.39	520.2	0.27
Rfx1	NK-T	KGTTGCCATGGCAA	0.1	1	1.44298	FALSE	-2.451	0.5676	17	3.29	4392.2	2.28
IRF4	NK-T	ACTGAAACCA	0.1	1	1.43195	FALSE	-3.021	0.3899	25	4.84	6518.3	3.38
GRE	NK-T	NRGVACABNVTGTYCY	1	0	1.4058	FALSE	-1.71	0.8037	10	1.94	2661.8	1.38
DMRT6	NK-T	YDGHTACAWTGTADC	1	0	1.38095	FALSE	-1.312	0.9806	6	1.16	1621.9	0.84
EKLF	NK-T	NWGGGTGTGGCY	0.1	1	1.36977	FALSE	-2.439	0.5676	22	4.26	5989.1	3.11
WT1	NK-T	MCTCCCMCRCAB	0.01	2	1.33967	FALSE	-5.445	0.0559	80	15.5	22304.2	11.57
Tbx20	NK-T	GGTGYTGACAGS	1	0	1.33498	FALSE	-1.759	0.773	14	2.71	3921.9	2.03
Bach1	NK-T	AWWNTGCTGAGTCAT	1	0	1.32877	FALSE	-1.116	1	5	0.97	1411.7	0.73
STAT5	NK-T	RTTTCTNAGAAA	1	0	1.32661	FALSE	-1.905	0.724	17	3.29	4789	2.48
Tbr1	NK-T	AAGGTGTKAA	0.1	1	1.32353	FALSE	-4.353	0.1379	65	12.6	18352	9.52
CRE	NK-T	CSGTGACGTCAC	1	0	1.30792	FALSE	-2.129	0.6799	23	4.46	6570.6	3.41
GRE	NK-T	VAGRACAKWCTGTYC	1	0	1.29665	FALSE	-1.635	0.8333	14	2.71	4020.1	2.09
RORg	NK-T	WAABTAGGTCAV	1	0	1.29333	FALSE	-1.074	1	5	0.97	1438.9	0.75
FOXP1	NK-T	NYYTGTTTACHN	1	0	1.28701	FALSE	-1.981	0.7059	22	4.26	6372.4	3.31
STAT1	NK-T	NATTTCCNGGAAAT	1	0	1.28194	FALSE	-1.598	0.8333	15	2.91	4384.8	2.27
STAT6	NK-T	ABTTCYYRRGAA	1	0	1.27632	FALSE	-1.824	0.7635	20	3.88	5850.8	3.04
ELF5	NK-T	ACVAGGAAGT	0.1	1	1.27576	FALSE	-3.819	0.2054	69	13.37	20208.6	10.48
FOXK1	NK-T	NVWTGTTTAC	0.1	1	1.27104	FALSE	-2.854	0.4371	46	8.91	13511.9	7.01
IRF1	NK-T	GAAAGTGAAAGT	1	0	1.26786	FALSE	-1.376	0.975	11	2.13	3233.1	1.68
MYNN	NK-T	TTCAAAWTAAAAGTC	1	0	1.26087	FALSE	-1.079	1	6	1.16	1774.6	0.92
MITF	NK-T	RTCATGTGAC	0.1	1	1.26006	FALSE	-3.36	0.3058	63	12.21	18682.8	9.69
Rfx5	NK-T	SCCTAGCAACAG	1	0	1.23962	FALSE	-1.628	0.8333	20	3.88	6039.1	3.13
BMYB	NK-T	NHAACBGYYV	0.1	1	1.23817	FALSE	-3.671	0.2333	81	15.7	24436.1	12.68
Klf4	NK-T	GCCACACCCA	0.1	1	1.23655	FALSE	-2.673	0.4979	51	9.88	15395.5	7.99
ZSCAN22	NK-T	SMCAGTCWGAKGGAGGAGGC	1	0	1.23404	FALSE	-1.031	1	6	1.16	1810.1	0.94
Pknox1	NK-T	SCTGTCAVTCAV	1	0	1.2328	FALSE	-1.304	0.9806	12	2.33	3634.8	1.89
PU.1-IRF	NK-T	MGGAAGTGAAAC	0.1	1	1.22824	FALSE	-3.561	0.255	83	16.09	25251.3	13.1
Six1	NK-T	GKVTCADRTTWC	1	0	1.22785	FALSE	-1.205	1	10	1.94	3040.1	1.58
HOXB13	NK-T	TTTTATKRGG	1	0	1.22605	FALSE	-1.993	0.7056	33	6.4	10062.4	5.22
ZNF692	NK-T	GTGGGCCCCA	1	0	1.20155	FALSE	-1.345	0.975	16	3.1	4965.5	2.58
AMYB	NK-T	TGGCAGTTGG	0.1	1	1.19451	FALSE	-3.004	0.3899	83	16.09	25968.2	13.47
PSE	NK-T	WAVTCACCMTAASYDAAAAG	1	0	1.19262	FALSE	-1.273	0.982	15	2.91	4696.4	2.44
Sp5	NK-T	RGKGGGCGGAGC	0.01	2	1.1925	FALSE	-4.969	0.0841	156	30.23	48864.4	25.35
HIF2a	NK-T	GCACGTACCC	1	0	1.19134	FALSE	-1.608	0.8333	27	5.23	8457.8	4.39
PRDM14	NK-T	RGGTCTCTAACY	1	0	1.18994	FALSE	-1.142	1	11	2.13	3443.4	1.79
MyoD	NK-T	RRCAGCTGYTSY	0.1	1	1.18536	FALSE	-2.48	0.5669	66	12.79	20794.3	10.79
Zfp57	NK-T	NANTGCSGCA	1	0	1.1846	FALSE	-2.099	0.6829	50	9.69	15773.7	8.18
Phox2b	NK-T	TTAATTNAATTA	1	0	1.18367	FALSE	-0.7795	1	3	0.58	937.7	0.49
Maz	NK-T	GGGGGGGG	0.01	2	1.17358	FALSE	-5.24	0.0666	187	36.24	59530.2	30.88
IRF3	NK-T	AGTTTCAKTTTC	1	0	1.17197	FALSE	-1.305	0.9806	19	3.68	6048.7	3.14
NFAT	NK-T	ATTTTCCATT	1	0	1.16576	FALSE	-1.572	0.8379	33	6.4	10586.4	5.49
Egr1	NK-T	TGCGTGGGYG	0.1	1	1.15629	FALSE	-2.587	0.5175	92	17.83	29732.6	15.42
Myf5	NK-T	BAACAGCTGT	1	0	1.15495	FALSE	-1.816	0.7635	50	9.69	16182	8.39
MYB	NK-T	GGCVGTTR	0.1	1	1.15456	FALSE	-2.647	0.5029	96	18.6	31046.8	16.11
Sp2	NK-T	YGGCCCCGCCCC	0.01	2	1.15394	FALSE	-4.979	0.0841	205	39.73	66373.9	34.43
Snail1	NK-T	TRCACCTGCY	1	0	1.14921	FALSE	-2.005	0.7053	64	12.4	20804	10.79
STAT6	NK-T	TTCCKNAGAA	1	0	1.14642	FALSE	-1.199	1	19	3.68	6178.2	3.21
MyoG	NK-T	AACAGCTG	1	0	1.14476	FALSE	-2.214	0.6607	80	15.5	26104.5	13.54
CDX4	NK-T	NGYCATAAAWCH	1	0	1.14359	FALSE	-1.249	0.9857	23	4.46	7521.3	3.9
ZEB2	NK-T	GNMCAGGTGTGC	1	0	1.1406	FALSE	-1.964	0.7092	67	12.98	21928.1	11.38
ZNF264	NK-T	RGGGCACTAACY	1	0	1.13409	FALSE	-1.494	0.8902	41	7.95	13514.2	7.01
ZNF467	NK-T	TGGGGAAGGGCM	1	0	1.13139	FALSE	-2.036	0.692	80	15.5	26409.9	13.7
ZNF519	NK-T	GAGSCCGAGC	1	0	1.13125	FALSE	-1.272	0.982	28	5.43	9256.5	4.8
KLF14	NK-T	RGKGGGCGKGGC	0.1	1	1.12825	FALSE	-4.356	0.1379	222	43.02	73496.3	38.13
KLF3	NK-T	NRGCCCCRCCCHBNN	1	0	1.12408	FALSE	-1.923	0.7232	79	15.31	26256.5	13.62
Tcfcp2l1	NK-T	NRAACCRGTTYRAACCRGYT	1	0	1.12319	FALSE	-0.8767	1	8	1.55	2652.7	1.38
ZNF143|STAF	NK-T	ATTTCCCAGVAKSCY	1	0	1.11816	FALSE	-1.088	1	20	3.88	6680.2	3.47
ZNF41	NK-T	CCTCATGGTGYCYTWYTCCCTTGTG	1	0	1.11765	FALSE	-0.5405	1	1	0.19	326.4	0.17
Atf1	NK-T	GATGACGTCA	1	0	1.11671	FALSE	-1.362	0.975	40	7.75	13375.5	6.94
Hoxa13	NK-T	CYHATAAAAN	1	0	1.11598	FALSE	-1.778	0.7668	75	14.53	25100.2	13.02
CLOCK	NK-T	GHCACGTG	1	0	1.11507	FALSE	-1.373	0.975	42	8.14	14069.6	7.3
ZEB1	NK-T	VCAGGTRDRY	1	0	1.11332	FALSE	-2.152	0.6732	110	21.32	36905.2	19.15
Smad4	NK-T	VBSYGTCTGG	1	0	1.1132	FALSE	-2.049	0.6914	101	19.57	33878.4	17.58
Nkx2.5	NK-T	RRSCACTYAA	1	0	1.11263	FALSE	-2.079	0.6829	105	20.35	35254.9	18.29
Nkx3.1	NK-T	AAGCACTTAA	1	0	1.11049	FALSE	-2.119	0.6799	112	21.71	37687.9	19.55
Tbx5	NK-T	AGGTGTCA	0.1	1	1.10952	FALSE	-3.016	0.3899	184	35.66	61957.8	32.14
PGR	NK-T	AAGAACATWHTGTTC	1	0	1.10857	FALSE	-0.8785	1	10	1.94	3370.7	1.75
KLF1	NK-T	VDGGGYGGGGCY	1	0	1.10579	FALSE	-2.252	0.652	130	25.19	43902.3	22.78
Gata4	NK-T	NBWGATAAGR	1	0	1.10345	FALSE	-1.185	1	33	6.4	11175.8	5.8
PAX5	NK-T	GCAGCCAAGCRTGACH	1	0	1.09874	FALSE	-1.096	1	27	5.23	9172.3	4.76
Otx2	NK-T	NYTAATCCYB	1	0	1.09512	FALSE	-1.022	1	22	4.26	7495	3.89
RORgt	NK-T	AAYTAGGTCA	1	0	1.09434	FALSE	-0.7583	1	6	1.16	2048.2	1.06
RORgt	NK-T	AAYTAGGTCA	1	0	1.09434	FALSE	-0.7583	1	6	1.16	2048.2	1.06
Arnt:Ahr	NK-T	TBGCACGCAA	1	0	1.09	FALSE	-1.226	1	45	8.72	15412.3	8
TRPS1	NK-T	AGATAAGANN	1	0	1.08997	FALSE	-1.351	0.975	60	11.63	20564.5	10.67
Smad2	NK-T	CTGTCTGG	1	0	1.08806	FALSE	-1.619	0.8333	95	18.41	32616.1	16.92
HINFP	NK-T	TWVGGTCCGC	1	0	1.08662	FALSE	-1.182	1	44	8.53	15137.7	7.85
Tgif1	NK-T	YTGWCADY	1	0	1.08639	FALSE	-1.902	0.724	133	25.78	45744.6	23.73
ZNF165	NK-T	AAGGKGRCGCAGGCA	1	0	1.084	FALSE	-0.8833	1	14	2.71	4811.3	2.5
Nkx2.2	NK-T	BTBRAGTGSN	1	0	1.08361	FALSE	-1.607	0.8333	101	19.57	34814.2	18.06
Slug	NK-T	SNGCACCTGCHS	1	0	1.08245	FALSE	-1.139	1	42	8.14	14499.2	7.52
KLF10	NK-T	GGGGGTGTGTCC	1	0	1.08149	FALSE	-1.298	0.9806	63	12.21	21759.2	11.29
Max	NK-T	RCCACGTGGYYN	1	0	1.07702	FALSE	-1.115	1	44	8.53	15272.1	7.92
Hoxd11	NK-T	VGCCATAAAA	1	0	1.07577	FALSE	-1.319	0.9806	74	14.34	25696.8	13.33
Gata1	NK-T	SAGATAAGRV	1	0	1.07182	FALSE	-0.8979	1	20	3.88	6969.8	3.62
Sox9	NK-T	AGGVNCCTTTGT	1	0	1.06981	FALSE	-1.003	1	34	6.59	11870.2	6.16
Hoxa11	NK-T	TTTTATGGCM	1	0	1.06894	FALSE	-1.216	1	68	13.18	23758.4	12.33
Foxo3	NK-T	DGTAAACA	1	0	1.06844	FALSE	-0.96	1	29	5.62	10134.6	5.26
EBF2	NK-T	NABTCCCWDGGGAVH	1	0	1.0666	FALSE	-1.129	1	57	11.05	19962.5	10.36
FoxL2	NK-T	WWTRTAAACAVG	1	0	1.06641	FALSE	-0.9489	1	29	5.62	10155.2	5.27
BMAL1	NK-T	GNCACGTG	1	0	1.06611	FALSE	-1.353	0.975	99	19.19	34706.3	18
Nkx2.1	NK-T	RSCACTYRAG	1	0	1.06548	FALSE	-1.557	0.8431	136	26.36	47687.6	24.74
Fosl2	NK-T	NATGASTCABNN	1	0	1.06407	FALSE	-0.9018	1	24	4.65	8420.8	4.37
Stat3	NK-T	CTTCCGGGAA	1	0	1.06372	FALSE	-0.9482	1	31	6.01	10885.3	5.65
Ascl2	NK-T	SSRGCAGCTGCH	1	0	1.06329	FALSE	-1.277	0.982	91	17.64	31986.9	16.59
Gfi1b	NK-T	MAATCACTGC	1	0	1.06238	FALSE	-0.9259	1	29	5.62	10199.4	5.29
bHLHE40	NK-T	KCACGTGMCN	1	0	1.05677	FALSE	-0.8753	1	25	4.84	8834.9	4.58
EBNA1	NK-T	GGYAGCAYDTGCTDCCCNNN	1	0	1.05556	FALSE	-0.4899	1	1	0.19	354.5	0.18
IRF8	NK-T	GRAASTGAAAST	1	0	1.0544	FALSE	-0.8409	1	21	4.07	7432.3	3.86
GFY	NK-T	ACTACAATTCCC	1	0	1.05435	FALSE	-0.6722	1	5	0.97	1765.6	0.92
ETS:E-box	NK-T	AGGAARCAGCTG	1	0	1.05435	FALSE	-0.6597	1	5	0.97	1778.2	0.92
E2F	NK-T	TTSGCGCGAAAA	1	0	1.05435	FALSE	-0.6559	1	5	0.97	1782.4	0.92
Six4	NK-T	TGWAAYCTGABACCB	1	0	1.05405	FALSE	-0.5676	1	2	0.39	710.8	0.37
GLIS3	NK-T	CTCCCTGGGAGGCCN	1	0	1.05207	FALSE	-1.388	0.9721	147	28.49	52196.1	27.08
c-Myc	NK-T	VCCACGTG	1	0	1.05187	FALSE	-0.9547	1	45	8.72	15987.5	8.29
Six2	NK-T	GWAAYHTGAKMC	1	0	1.04936	FALSE	-0.8908	1	34	6.59	12100	6.28
n-Myc	NK-T	VRCCACGTGG	1	0	1.04772	FALSE	-0.9551	1	51	9.88	18185.8	9.43
KLF6	NK-T	MKGGGYGTGGCC	1	0	1.04389	FALSE	-1.217	1	135	26.16	48298.2	25.06
E2F4	NK-T	GGCGGGAAAH	1	0	1.04264	FALSE	-0.9315	1	53	10.27	18979.5	9.85
Usf2	NK-T	GTCACGTGGT	1	0	1.04206	FALSE	-0.7991	1	23	4.46	8245.8	4.28
KLF5	NK-T	DGGGYGKGGC	1	0	1.03726	FALSE	-1.184	1	158	30.62	56894.8	29.52
Tgif2	NK-T	TGTCANYT	1	0	1.03664	FALSE	-1.141	1	146	28.29	52604.9	27.29
PAX6	NK-T	NGTGTTCAVTSAAGCGKAAA	1	0	1.03571	FALSE	-0.6	1	3	0.58	1074.3	0.56
Meis1	NK-T	VGCTGWCAVB	1	0	1.03473	FALSE	-0.9519	1	83	16.09	29968.3	15.55
ARE	NK-T	RGRACASNSTGTYCYB	1	0	1.03279	FALSE	-0.7113	1	13	2.52	4700.9	2.44
En1	NK-T	NDCTAATTAS	1	0	1.03254	FALSE	-0.8562	1	54	10.47	19548.5	10.14
LEF1	NK-T	CCTTTGATST	1	0	1.03191	FALSE	-0.7404	1	20	3.88	7249.4	3.76
JunB	NK-T	RATGASTCAT	1	0	1.03161	FALSE	-0.7948	1	32	6.2	11578	6.01
Zac1	NK-T	HAWGRGGCCM	1	0	1.02814	FALSE	-1.119	1	198	38.37	71947	37.32
Brachyury	NK-T	ANTTMRCASBNNNGTGYKAAN	1	0	1.02353	FALSE	-0.6688	1	9	1.74	3270.6	1.7
PAX5	NK-T	GTCACGCTCSCTGM	1	0	1.02256	FALSE	-0.6306	1	7	1.36	2568.1	1.33
LRF	NK-T	AAGACCCYYN	1	0	1.02116	FALSE	-0.9009	1	132	25.58	48281.2	25.05
NPAS	NK-T	NVCACGTG	1	0	1.02069	FALSE	-0.8249	1	84	16.28	30752.7	15.95
Foxo1	NK-T	CTGTTTAC	1	0	1.01929	FALSE	-0.8241	1	90	17.44	32981.9	17.11
Tcf21	NK-T	NAACAGCTGG	1	0	1.0189	FALSE	-0.7871	1	64	12.4	23456	12.17
Tcf12	NK-T	VCAGCTGYTG	1	0	1.01381	FALSE	-0.7559	1	72	13.95	26532.7	13.76
Smad3	NK-T	TWGTCTGV	1	0	1.01372	FALSE	-0.817	1	141	27.33	51963.5	26.96
Egr2	NK-T	NGCGTGGGCGGR	1	0	1.01306	FALSE	-0.6957	1	28	5.43	10323.5	5.36
PR	NK-T	VAGRACAKNCTGTBC	1	0	1.01278	FALSE	-0.7681	1	94	18.22	34673.1	17.99
Gata6	NK-T	YCTTATCTBN	1	0	1.00965	FALSE	-0.6816	1	27	5.23	9983.6	5.18
Foxf1	NK-T	WWATRTAAACAN	1	0	1.00898	FALSE	-0.6802	1	29	5.62	10734.1	5.57
NPAS2	NK-T	KCCACGTGAC	1	0	1.00743	FALSE	-0.7043	1	63	12.21	23357.5	12.12
PRDM1	NK-T	ACTTTCACTTTC	1	0	1.00743	FALSE	-0.6624	1	21	4.07	7782	4.04
ZNF341	NK-T	GGAACAGCCG	1	0	1.00471	FALSE	-0.6748	1	44	8.53	16358	8.49
USF1	NK-T	SGTCACGTGR	1	0	1.00457	FALSE	-0.6661	1	34	6.59	12641.6	6.56
Isl1	NK-T	CTAATKGV	1	0	1.00377	FALSE	-0.6743	1	55	10.66	20471.6	10.62
CHR	NK-T	SRGTTTCAAA	1	0	1.00345	FALSE	-0.6273	1	15	2.91	5597.8	2.9
Hand2	NK-T	TGACANARRCCAGRC	1	0	1.00246	FALSE	-0.6382	1	21	4.07	7834.4	4.06
Ascl1	NK-T	NNVVCAGCTGBN	1	0	1.00047	FALSE	-0.6639	1	110	21.32	41071.5	21.31
Barx1	NK-T	AAACMATTAN	1	0	1	FALSE	-0.613	1	10	1.94	3731.5	1.94
HRE	NK-T	BSTTCTRGAABVTTCYAGAA	1	0	1	FALSE	-0.5933	1	6	1.16	2236	1.16
ZNF768	NK-T	RHHCAGAGAGGB	1	0	1	FALSE	-0.5165	1	2	0.39	750.5	0.39
Nanog	NK-T	RGCCATTAAC	1	0	0.998635	FALSE	-0.6479	1	151	29.26	56472.7	29.3
BATF	NK-T	DATGASTCAT	1	0	0.998485	FALSE	-0.6353	1	34	6.59	12726.2	6.6
ZNF189	NK-T	TGGAACAGMA	1	0	0.997361	FALSE	-0.6352	1	39	7.56	14603.6	7.58
Atf7	NK-T	NGRTGACGTCAY	1	0	0.996047	FALSE	-0.6195	1	26	5.04	9760.1	5.06
E2A	NK-T	DNRCAGCTGY	1	0	0.994673	FALSE	-0.6134	1	106	20.54	39807	20.65
GATA3	NK-T	AGATAASR	1	0	0.994033	FALSE	-0.6207	1	43	8.33	16150.1	8.38
Hoxd13	NK-T	NCYAATAAAA	1	0	0.99343	FALSE	-0.6158	1	39	7.56	14662.5	7.61
Atf3	NK-T	DATGASTCATHN	1	0	0.992679	FALSE	-0.6105	1	35	6.78	13173.4	6.83
E2A	NK-T	NVCACCTGBN	1	0	0.990346	FALSE	-0.5829	1	90	17.44	33948.4	17.61
Twist2	NK-T	MCAGCTGBYH	1	0	0.98968	FALSE	-0.5731	1	94	18.22	35495.6	18.41
NFkB-p50,p52	NK-T	GGGGGAATCCCC	1	0	0.988636	FALSE	-0.5818	1	9	1.74	3400.9	1.76
PRDM9	NK-T	ADGGYAGYAGCATCT	1	0	0.988399	FALSE	-0.5976	1	22	4.26	8305.6	4.31
AR-halfsite	NK-T	CCAGGAACAG	1	0	0.9861	FALSE	-0.4873	1	194	37.6	73497.8	38.13
Fra2	NK-T	GGATGACTCATC	1	0	0.985481	FALSE	-0.5826	1	28	5.43	10612.7	5.51
Gata2	NK-T	BBCTTATCTS	1	0	0.984772	FALSE	-0.5815	1	20	3.88	7586.8	3.94
Rfx6	NK-T	TGTTKCCTAGCAACM	1	0	0.981224	FALSE	-0.5375	1	62	12.02	23611.4	12.25
SCL	NK-T	AVCAGCTG	1	0	0.980216	FALSE	-0.3771	1	248	48.06	94513.7	49.03
Atoh1	NK-T	VNRVCAGCTGGY	1	0	0.979936	FALSE	-0.5322	1	63	12.21	24011.1	12.46
ZFX	NK-T	AGGCCTRG	1	0	0.979082	FALSE	-0.4912	1	99	19.19	37789.2	19.6
Hoxa9	NK-T	RGCAATNAAA	1	0	0.978803	FALSE	-0.5071	1	81	15.7	30919.2	16.04
Tcf3	NK-T	ASWTCAAAGG	1	0	0.978417	FALSE	-0.5498	1	7	1.36	2680.9	1.39
NFIL3	NK-T	VTTACGTAAYNNNNN	1	0	0.975694	FALSE	-0.5436	1	29	5.62	11102.6	5.76
[truncated: 642 more rows]

## Sheet: S5 sn.caPeaks_sumstats
Table S5: Liver cell-type caQTL summary statistics
cell_type	peakID	lead_variant_ID	num_tested_variants	beta_shape1	beta_shape2	degrees.of.freedom	distance_between_leadVariant_phenotype	p_val_nominal	beta	p_val_permutation	p_val_beta	q_val	rsID	MAF
Hepatocytes	peak100000	chr15:65324116:GA:G	2	0.99991	1.35288	37.307	831	2.73047e-05	0.985166	0.000999001	1.4873e-05	0.00513508	chr15:65324116:GA:G	0.3911
Hepatocytes	peak100204	chr15:66582122:C:T	12	0.988614	3.99025	31.7289	151	2.53376e-06	-1.11052	0.000999001	2.50558e-05	0.00762064	rs4776796	0.3894
Hepatocytes	peak100282	chr15:66830676:T:C	3	1.00011	2.39175	33.6148	113	1.38775e-05	-0.836859	0.000999001	3.7147e-05	0.010053	rs28488129	0.3445
Hepatocytes	peak100326	chr15:67011622:T:C	4	0.999947	2.96967	35.8727	-67	0.000177813	0.821637	0.001998	0.000348184	0.049329	rs454434	0.4308
Hepatocytes	peak100382	chr15:67142737:G:A	3	0.99981	2.32445	31.4234	-216	7.95243e-05	0.76013	0.001998	0.000349021	0.0493949	rs745103	0.4593
Hepatocytes	peak100453	chr15:67763232:A:G	3	0.999867	1.00414	37.1211	63	2.88884e-08	1.21379	0.000999001	6.65958e-09	1.40177e-05	rs4325504	0.3429
Hepatocytes	peak10075	chr1:54885427:A:G	1	1	1	36.9086	9	0.000245397	0.65483	0.000999001	0.000131952	0.0251226	rs12727760	0.4411
Hepatocytes	peak10077	chr1:54888629:C:A	6	0.999946	2.74707	38.5422	41	3.32255e-11	-1.08451	0.000999001	4.38545e-12	1.05736e-07	rs3170766	0.4336
Hepatocytes	peak100981	chr15:70297082:G:C	6	0.999883	2.17306	37.3203	-622	0.0001425	-0.85067	0.001998	0.000145124	0.0269344	rs1706698	0.3839
Hepatocytes	peak10105	chr1:55022113:A:G	8	1.00001	3.3463	32.9242	-135	2.49718e-06	1.51893	0.000999001	1.21043e-05	0.00439159	rs11206509	0.1362
Hepatocytes	peak101237	chr15:71660433:C:A	6	1.00006	1.97659	32.9109	-630	4.57248e-05	-0.860203	0.000999001	0.000120095	0.0236304	rs62024297	0.2439
Hepatocytes	peak101369	chr15:72797284:T:A	6	0.999861	2.54742	38.6219	282	2.31574e-05	1.10571	0.000999001	1.62066e-05	0.00550352	rs6495017	0.2178
Hepatocytes	peak101401	chr15:73051855:C:G	3	1.00012	2.05322	35.7531	-322	0.000195311	-0.846415	0.001998	0.000272426	0.0415515	rs62016793	0.3807
Hepatocytes	peak101470	chr15:73687166:C:T	2	1.00011	2.08004	35.3148	125	0.000225315	0.710239	0.000999001	0.000352454	0.0497745	rs67257650	0.3966
Hepatocytes	peak101473	chr15:73693923:G:T	3	0.999916	2.03068	41.8227	-569	0.000113764	0.765849	0.001998	3.6999e-05	0.0100335	rs12594627	0.425
Hepatocytes	peak101481	chr15:73718947:C:T	5	1.00017	2.47159	36.9484	28	4.49532e-06	1.63925	0.000999001	4.22834e-06	0.00201333	rs77886544	0.0657
Hepatocytes	peak102059	chr15:77083841:C:A	1	1	1	34.7172	-190	4.74826e-05	0.909138	0.000999001	3.94017e-05	0.0105025	rs17466257	0.4147
Hepatocytes	peak102220	chr15:77945173:A:C	7	1.00008	2.62612	33.8805	646	5.31592e-06	0.86485	0.000999001	1.44965e-05	0.00507118	rs4886548	0.2919
Hepatocytes	peak102784	chr15:81064406:C:G	2	1.00008	1.62245	40.8398	-80	5.75574e-09	-1.00389	0.000999001	2.68909e-10	1.58487e-06	rs1472954	0.3806
Hepatocytes	peak102905	chr15:82128082:T:C	7	1.00019	3.00714	32.5922	-482	3.0746e-06	1.0424	0.000999001	1.48607e-05	0.00513508	rs2665107	0.3504
Hepatocytes	peak102972	chr15:82901329:C:A	9	1.00017	3.75402	34.2922	-75	1.07498e-05	1.09441	0.000999001	3.6875e-05	0.0100203	rs17360083	0.4462
Hepatocytes	peak103269	chr15:85357168:A:G	3	1.00005	1.02188	33.8938	-896	2.12182e-05	0.825835	0.000999001	2.23336e-05	0.00699319	rs35894037	0.3736
Hepatocytes	peak103300	chr15:85503571:G:C	5	1.00009	2.84896	39.5781	-74	2.42851e-06	-1.09574	0.000999001	1.01331e-06	0.000653883	rs12910373	0.4251
Hepatocytes	peak103323	chr15:85584330:G:C	4	1.00008	2.76288	35.6203	39	0.000103644	-0.865536	0.000999001	0.000194627	0.033055	rs7173705	0.3444
Hepatocytes	peak103350	chr15:85657249:G:C	7	1.00006	3.6208	35.6469	17	7.52486e-05	-0.783166	0.000999001	0.000181323	0.0313273	rs2448023	0.3391
Hepatocytes	peak103393	chr15:85760520:T:C	4	1.00015	2.2648	36.8555	-534	0.00026156	0.964606	0.001998	0.000323385	0.0467551	rs3743332	0.2945
Hepatocytes	peak103462	chr15:86834665:C:T	7	1.0001	4.29318	34.3984	-53	1.93649e-07	1.50633	0.000999001	7.02905e-07	0.000493053	rs35821938	0.2691
Hepatocytes	peak103640	chr15:89106045:A:G	5	1.00013	2.27693	33.1102	-294	3.27884e-13	1.14104	0.000999001	1.52175e-12	6.72654e-08	rs293391	0.4339
Hepatocytes	peak103740	chr15:89483254:T:C	4	1.00007	1.0495	34.3188	-25	0.000150692	-0.85836	0.000999001	0.000146996	0.0271428	rs4932134	0.2109
Hepatocytes	peak103996	chr15:90478486:C:T	6	1.00007	2.00405	39.4188	-855	0.000287939	0.931308	0.000999001	0.000186393	0.0319567	rs28651333	0.1873
Hepatocytes	peak10416	chr1:56974063:G:A	10	1.00004	1.99173	28.4617	-273	7.44044e-06	1.39593	0.000999001	8.44177e-05	0.0182618	rs1754512	0.1819
Hepatocytes	peak104354	chr15:92665377:T:G	7	0.999793	3.81608	32.0477	-37	2.74244e-05	-0.97837	0.000999001	0.000179777	0.031204	rs405737	0.3822
Hepatocytes	peak104650	chr15:95654028:T:C	10	0.999806	3.73995	31.7023	289	2.00759e-05	-0.837348	0.000999001	0.000144829	0.0268984	rs8040452	0.4343
Hepatocytes	peak104680	chr15:95865247:G:A	3	0.999974	2.15801	38.1836	658	0.000148013	1.35109	0.000999001	0.000123412	0.0240845	rs16975729	0.1034
Hepatocytes	peak105167	chr15:100154981:G:A	8	0.999861	2.73036	38.768	37	1.50581e-08	1.46517	0.000999001	3.96973e-09	1.0854e-05	rs78510225	0.1847
Hepatocytes	peak10521	chr1:58201704:C:T	3	0.999932	2.64934	35.5141	11	3.04565e-06	-1.03824	0.000999001	4.83838e-06	0.00223557	rs11207173	0.386
Hepatocytes	peak105220	chr15:100390026:G:A	2	0.999991	1.36565	38.6086	553	1.98631e-05	0.743467	0.000999001	7.32017e-06	0.00302403	rs2585239	0.4013
Hepatocytes	peak105222	chr15:100430298:C:T	19	0.986257	2.80024	34.8898	889	2.95489e-08	-1.14859	0.000999001	6.86532e-08	7.91649e-05	rs144651373	0.2863
Hepatocytes	peak10523	chr1:58214938:G:T	3	1	1.82036	37.918	197	0.00024912	0.998495	0.001998	0.000197042	0.0333495	rs1416343	0.1669
Hepatocytes	peak105235	chr15:100517788:G:C	9	1.00006	2.572	35.3414	551	3.05237e-07	1.21164	0.000999001	4.5592e-07	0.000343515	rs878697	0.3832
Hepatocytes	peak10540	chr1:58433519:C:T	4	0.999861	2.74879	34.3984	-16	6.15076e-07	1.36408	0.000999001	1.45331e-06	0.000868111	rs72669853	0.2179
Hepatocytes	peak105497	chr15:101470789:G:A	9	1.00006	2.58134	29.4844	891	1.01358e-07	0.951796	0.000999001	1.88554e-06	0.00108712	rs1982907	0.3302
Hepatocytes	peak105708	chr16:595968:C:T	6	1.00005	2.55003	33.2164	-96	5.37917e-06	-1.02047	0.000999001	1.76507e-05	0.00586623	rs4144003	0.4067
Hepatocytes	peak105729	chr16:660255:C:T	9	0.999951	2.40483	30.5867	-864	4.08129e-06	1.18133	0.000999001	3.03862e-05	0.00867857	rs3752496	0.1272
Hepatocytes	peak106063	chr16:1829064:A:T	2	0.999929	1.70709	38.4227	109	2.79151e-05	-0.984636	0.000999001	1.41589e-05	0.00497373	rs238683	0.3133
Hepatocytes	peak106720	chr16:4488988:G:A	6	1.00013	2.24657	40.5742	599	0.000165933	0.932889	0.001998	8.55077e-05	0.0184224	rs11645519	0.3138
Hepatocytes	peak10675	chr1:59169842:G:T	6	1.00009	3.60243	36.1383	-52	0.000108973	1.00173	0.000999001	0.000236622	0.0379879	rs11207414	0.2685
Hepatocytes	peak106926	chr16:7160263:T:A	18	0.936997	6.35805	32.3531	-36	8.69562e-08	1.20722	0.000999001	2.76475e-06	0.00144342	rs17560329	0.2751
Hepatocytes	peak107044	chr16:8942424:C:G	5	0.999849	3.1653	34.3719	363	1.22716e-09	-1.36453	0.000999001	3.15842e-09	9.41195e-06	rs2447931	0.2114
Hepatocytes	peak107045	chr16:8944904:T:TC	7	1.00016	2.79281	35.9656	227	5.38712e-08	1.31648	0.000999001	6.1411e-08	7.33657e-05	rs34816462	0.2073
Hepatocytes	peak107049	chr16:8956656:G:C	7	1.0001	3.33759	34.6641	181	4.9304e-05	0.861557	0.000999001	0.00013842	0.0260179	rs28727382	0.2816
Hepatocytes	peak107114	chr16:9349646:A:G	2	1.00004	1.97826	40.4813	0	0.000249112	-0.902355	0.000999001	0.000124394	0.0241872	rs7201523	0.4389
Hepatocytes	peak107133	chr16:9464928:C:A	7	1.00016	4.48614	38.4625	-472	0.00020222	1.11798	0.000999001	0.000341644	0.0485842	rs57471511	0.2852
Hepatocytes	peak107211	chr16:10451878:C:G	4	0.999903	1.00026	30.9852	-1000	1.54888e-10	1.2099	0.000999001	1.02259e-09	4.04787e-06	rs8048907	0.4502
Hepatocytes	peak107509	chr16:11550986:A:G	7	1.00004	2.84959	31.8352	-85	1.87912e-08	-1.18935	0.000999001	1.53162e-07	0.000149342	rs3784924	0.3157
Hepatocytes	peak107522	chr16:11576070:G:A	7	0.999961	4.45918	32.9375	154	2.58184e-05	-1.12453	0.000999001	0.000154699	0.0281597	rs11642337	0.3437
Hepatocytes	peak107666	chr16:12186111:A:G	4	1.00001	1.5356	36.4039	-881	7.83306e-06	-0.991396	0.000999001	5.69251e-06	0.00252466	rs709418	0.2846
Hepatocytes	peak107680	chr16:12260024:T:C	6	0.999891	2.57776	41.0391	-818	0.000265354	0.794263	0.001998	0.000155592	0.028264	rs7195520	0.3647
Hepatocytes	peak107800	chr16:13436922:C:G	14	1.02794	3.69963	30.9719	81	2.60239e-06	1.05958	0.000999001	2.01569e-05	0.00649567	rs9302500	0.1667
Hepatocytes	peak107929	chr16:14502208:A:G	2	1.00012	1.81258	38.2766	420	0.000153643	-0.985577	0.000999001	0.000105685	0.0215776	rs67849414	0.275
Hepatocytes	peak107997	chr16:15094055:G:C	2	1.00009	1.57692	37.7453	-328	0.000237774	1.04536	0.001998	0.000168035	0.0298897	rs11075256	0.2767
Hepatocytes	peak108007	chr16:15404916:G:C	7	0.999966	3.99402	37.4797	30	5.41572e-07	1.18999	0.000999001	5.6171e-07	0.000407511	rs222906	0.2611
Hepatocytes	peak108009	chr16:15421690:C:T	5	1.00005	2.03591	33.0703	-504	0.000135564	-0.852927	0.000999001	0.000341852	0.0485877	rs691544	0.3381
Hepatocytes	peak108117	chr16:16030512:A:G	6	0.999895	2.65982	38.1836	855	9.2448e-05	-1.31889	0.000999001	8.99342e-05	0.0191356	rs246237	0.1009
Hepatocytes	peak108323	chr16:18828174:G:C	8	0.999895	2.41817	40.0961	122	4.63989e-07	1.14931	0.000999001	1.03244e-07	0.000110411	rs12448649	0.3857
Hepatocytes	peak108341	chr16:18997223:A:C	5	1.00003	1.83689	38.8211	-451	2.43109e-08	1.23012	0.000999001	4.47674e-09	1.16402e-05	rs4782190	0.3342
Hepatocytes	peak108401	chr16:19382464:G:C	18	0.972993	7.71134	31.4898	17	8.55402e-06	0.973352	0.000999001	0.00018394	0.0316339	rs56102907	0.4071
Hepatocytes	peak108505	chr16:20357067:CT:C	10	1.0001	2.9349	38.3828	718	8.07371e-05	0.888409	0.001998	8.10795e-05	0.0177422	rs68160629	0.2935
Hepatocytes	peak108519	chr16:20424721:C:T	5	0.999828	2.88675	32.9242	184	7.86582e-05	1.44358	0.000999001	0.000296302	0.0438527	rs9929808	0.0821
Hepatocytes	peak108532	chr16:20469357:T:A	4	1.00006	2.0825	39.618	909	6.46934e-05	0.985063	0.000999001	3.2951e-05	0.00921367	rs28556968	0.2105
Hepatocytes	peak108569	chr16:20646757:C:G	3	1.00005	1.74145	38.5289	373	0.00046148	-0.931849	0.001998	0.000331637	0.0475435	rs2645264	0.3498
Kupffer	peak108980	chr16:23807181:T:C	1	1	1	32.4195	-158	6.31199e-07	0.985536	0.000999001	1.15837e-06	0.0444223	rs2520027	0.4739
Hepatocytes	peak109004	chr16:23951030:A:G	3	1.00008	2.04511	40.1094	892	0.000367192	0.788441	0.000999001	0.000219094	0.0359352	rs169029	0.421
Hepatocytes	peak109279	chr16:27324277:T:TG	4	0.99999	2.65336	37.8914	63	2.35662e-05	-0.882418	0.000999001	2.10758e-05	0.00671832	rs11390919	0.4808
Hepatocytes	peak109366	chr16:27759492:C:T	1	1	1	35.6602	-551	0.000206962	-1.08328	0.000999001	0.000144041	0.0267896	rs6498034	0.1627
Hepatocytes	peak1096	chr1:5876244:G:C	7	1.00006	5.47717	34.4648	692	1.17992e-05	1.35116	0.001998	5.61821e-05	0.0135212	rs74051398	0.1826
Hepatocytes	peak109612	chr16:29292308:T:C	5	0.999893	2.91796	43.8414	-931	2.9949e-05	1.12731	0.000999001	6.03037e-06	0.00263484	rs9934724	0.1934
Hepatocytes	peak109677	chr16:29738583:G:T	7	0.999958	2.38428	38.6086	715	4.96027e-05	0.947406	0.000999001	3.59924e-05	0.00985383	rs7193756	0.173
Hepatocytes	peak109703	chr16:29829557:TGTCCAAA:T	2	0.999921	2.22816	37.1609	-85	3.52453e-09	-1.3016	0.000999001	1.45797e-09	5.15569e-06	rs5816502	0.3017
Hepatocytes	peak10985	chr1:61346307:C:G	5	1.00001	2.70216	36.5234	776	6.78118e-05	0.881093	0.000999001	9.75714e-05	0.0202643	rs9436207	0.2203
Hepatocytes	peak110243	chr16:48216525:C:G	11	0.991796	1.42148	38.0641	512	4.70519e-08	1.51161	0.000999001	1.21012e-08	2.12545e-05	rs78716244	0.0947
Hepatocytes	peak110245	chr16:48229128:G:A	6	0.999976	0.937411	32.207	-610	2.07407e-05	-1.24302	0.000999001	3.23686e-05	0.00911324	rs9938414	0.0943
Hepatocytes	peak110434	chr16:49581163:T:TG	9	0.999957	2.90643	38.8211	92	1.78637e-08	-1.20823	0.000999001	4.99261e-09	1.20375e-05	rs35301657	0.2694
Hepatocytes	peak110649	chr16:50693164:A:G	2	0.999945	1.02171	34.757	-257	2.98471e-06	-0.931275	0.000999001	2.36082e-06	0.00127487	rs11645448	0.2461
Hepatocytes	peak110782	chr16:51445438:G:A	4	1.00005	2.53884	36.1383	-1	1.3833e-05	-0.832482	0.000999001	1.86808e-05	0.00613174	rs4784296	0.4642
Hepatocytes	peak110886	chr16:52742745:G:A	3	0.999874	2.00016	36.6828	-167	3.59318e-05	0.916891	0.000999001	3.50925e-05	0.00966469	rs1362413	0.4301
Hepatocytes	peak11091	chr1:62242667:A:G	7	1.00004	2.46311	40.5742	973	9.82793e-05	0.799683	0.000999001	5.04216e-05	0.0125095	rs2067994	0.4444
Hepatocytes	peak111007	chr16:53781523:T:C	6	0.999937	2.87923	34.1727	-769	2.59606e-05	-1.07813	0.000999001	7.12933e-05	0.0161608	rs17817497	0.416
Hepatocytes	peak111103	chr16:54569518:C:T	8	0.999965	2.79734	33.3227	42	3.347e-06	1.16861	0.000999001	1.17608e-05	0.00431418	rs1186806	0.3319
Hepatocytes	peak111207	chr16:55728970:T:A	5	0.999853	3.26621	39.3258	-76	9.01969e-06	-0.980948	0.000999001	5.76442e-06	0.00254803	rs258096	0.4891
Hepatocytes	peak11130	chr1:62568270:T:C	4	0.999957	2.12319	32.2602	127	2.48452e-05	0.951467	0.000999001	8.5745e-05	0.0184542	rs10889344	0.3201
Hepatocytes	peak111750	chr16:58329127:G:A	11	0.977635	2.2641	31.8086	-277	5.47671e-06	0.901144	0.000999001	3.19943e-05	0.00901743	rs1966507	0.3893
Hepatocytes	peak112103	chr16:66502354:T:C	1	1	1	36.8289	-155	0.000278296	-1.29867	0.001998	0.000153733	0.0280609	rs1428106	0.1242
Hepatocytes	peak112348	chr16:67649661:C:G	2	0.999991	1.00484	32.0211	-53	0.000212308	1.48408	0.001998	0.000328594	0.0473118	rs76841123	0.0949
Hepatocytes	peak112910	chr16:70692586:T:A	3	0.999838	2.69863	33.4289	-177	6.79232e-05	1.01739	0.000999001	0.000211738	0.0349666	rs1078465	0.1685
Hepatocytes	peak112972	chr16:71434992:T:C	6	0.999852	3.64862	33.7078	12	3.69967e-06	-0.943081	0.000999001	1.49036e-05	0.00513508	rs7188858	0.2911
Hepatocytes	peak113424	chr16:74904185:A:G	11	0.912467	3.55563	39.6844	874	8.62924e-05	-1.10058	0.000999001	0.000181432	0.0313273	rs9930498	0.3513
Hepatocytes	peak113569	chr16:75613638:G:C	2	1.00012	1.6199	41.5438	54	4.76114e-06	-0.888848	0.000999001	6.65382e-07	0.00047566	rs4888439	0.3124
Hepatocytes	peak113622	chr16:76879983:C:T	7	0.999914	2.64517	38.5023	335	5.76103e-05	0.90622	0.000999001	4.86037e-05	0.0121265	rs1390892	0.3553
Hepatocytes	peak113627	chr16:76964567:C:T	8	1.00012	2.97139	34.2125	-172	5.20641e-05	0.838412	0.000999001	0.0001463	0.0270768	rs4888580	0.4179
Hepatocytes	peak113628	chr16:76971256:T:C	4	0.999963	3.42963	38.9141	943	0.00015967	0.776711	0.000999001	0.000181208	0.0313273	rs4321209	0.4179
Hepatocytes	peak113629	chr16:76971256:T:C	4	1.00005	3.11592	41.1055	351	0.000252379	0.732129	0.000999001	0.000174398	0.0305705	rs4321209	0.4179
Hepatocytes	peak113689	chr16:77840331:G:A	7	1.00012	4.29507	35.7664	51	2.94965e-05	-0.852444	0.000999001	7.80594e-05	0.0172091	rs1125270	0.4841
Hepatocytes	peak113762	chr16:78478643:T:G	8	0.999928	4.09224	37.5859	4	0.000143494	0.905641	0.000999001	0.000259082	0.0403602	rs9936255	0.3641
Hepatocytes	peak114054	chr16:80468653:G:T	16	1.05147	4.95691	30.8391	428	1.83563e-06	0.989923	0.000999001	1.59476e-05	0.00543645	rs12934420	0.4535
Hepatocytes	peak114136	chr16:81175429:C:T	10	0.99993	7.07138	32.0344	-118	1.83315e-10	1.39143	0.000999001	4.39228e-09	1.15381e-05	rs935932	0.2556
Hepatocytes	peak114224	chr16:81533175:C:T	10	1.00009	2.7264	38.8078	350	0.000104488	-0.75758	0.000999001	9.10332e-05	0.0193148	rs898967	0.4883
Hepatocytes	peak114417	chr16:82395461:A:G	5	0.99993	2.32677	39.5648	33	2.30931e-06	0.925922	0.000999001	7.85976e-07	0.000534496	rs4782872	0.4228
Hepatocytes	peak114542	chr16:83947360:C:T	11	0.980938	3.84431	32.7516	485	4.73966e-07	-0.996541	0.000999001	3.81132e-06	0.00185813	rs11149612	0.4383
Hepatocytes	peak114608	chr16:84206934:G:A	5	0.999919	2.66891	36.457	851	9.50351e-05	0.932591	0.000999001	0.000140689	0.0262767	rs8054744	0.3096
Hepatocytes	peak11490	chr1:65681665:A:G	4	1.00003	1.84376	35.5938	15	4.40994e-05	0.874655	0.000999001	5.35312e-05	0.0130851	rs12043644	0.3775
Hepatocytes	peak114983	chr16:85539804:G:T	7	1.00008	2.68707	39.1664	-22	0.000199207	0.742203	0.000999001	0.000172687	0.0304113	rs6540043	0.4374
Hepatocytes	peak115159	chr16:86122283:A:T	13	0.951322	8.49695	33.5883	-740	2.55823e-06	1.0331	0.000999001	4.26658e-05	0.0110938	rs12325215	0.2306
Hepatocytes	peak115460	chr16:87518923:A:G	1	1	1	31.9945	210	0.000109311	0.78875	0.000999001	0.000175824	0.0307798	rs4843621	0.3398
Hepatocytes	peak115746	chr16:88468834:C:T	7	1.00012	2.21321	40.0297	-20	3.28831e-07	1.0725	0.000999001	6.45013e-08	7.56541e-05	rs55823018	0.3154
Hepatocytes	peak115788	chr16:88605609:A:C	5	1.00012	2.67559	33.8805	22	5.42324e-05	-0.899478	0.000999001	0.000149449	0.0275252	rs4782379	0.4149
Hepatocytes	peak115830	chr16:88737149:G:A	10	0.999962	7.42454	36.3109	-464	1.26528e-05	0.977249	0.000999001	4.72563e-05	0.0118797	rs9936610	0.3569
Hepatocytes	peak115834	chr16:88748096:G:A	10	1.00006	4.57232	38.157	9	4.5575e-05	-1.11584	0.001998	7.04547e-05	0.0160034	rs11645303	0.1552
Hepatocytes	peak115964	chr16:89099167:G:C	10	0.999874	1.78762	36.457	712	0.000238738	-1.15098	0.001998	0.000252413	0.0397627	rs7499425	0.2259
Hepatocytes	peak115996	chr16:89202660:C:G	4	1.00006	2.72973	36.9219	963	2.81457e-05	1.62151	0.000999001	3.44192e-05	0.00953175	rs8043697	0.1785
Hepatocytes	peak116066	chr16:89414352:A:G	4	1.00004	1.38615	38.9273	-40	1.37041e-07	-1.25798	0.000999001	2.31533e-08	3.67702e-05	rs2911258	0.4166
Hepatocytes	peak116143	chr16:89640691:G:T	10	1.00006	5.16704	36.032	-479	1.88145e-05	-1.38717	0.000999001	5.4307e-05	0.0132136	rs2139455	0.1457
Hepatocytes	peak116176	chr16:89765532:G:C	7	1.00016	2.99621	34.2656	665	2.54141e-09	-1.27417	0.000999001	6.57077e-09	1.39622e-05	rs72807569	0.1752
Hepatocytes	peak116472	chr17:908727:G:A	14	0.970254	4.14395	31.8617	-852	5.65378e-07	-1.16079	0.000999001	7.76613e-06	0.00316877	rs6598832	0.4237
Hepatocytes	peak116530	chr17:1087650:A:G	7	1.00007	4.94502	37.2141	-178	1.08656e-05	0.867983	0.000999001	2.03596e-05	0.00653716	rs4510082	0.294
Hepatocytes	peak116616	chr17:1382471:T:C	5	1.00007	3.31436	39.007	-969	9.10965e-05	0.979661	0.001998	9.02935e-05	0.0191885	rs11078256	0.4944
Hepatocytes	peak116811	chr17:2063626:C:T	4	0.999991	3.30229	42.2477	-670	7.9754e-06	-0.892185	0.000999001	2.0474e-06	0.00114736	rs4790310	0.4151
Hepatocytes	peak116814	chr17:2066907:C:A	2	0.999883	1.01064	32.5258	26	8.94005e-05	-0.844033	0.000999001	0.000129332	0.0248738	rs4790870	0.3758
Hepatocytes	peak116860	chr17:2222311:G:A	3	1.00003	1.0922	38.7547	-877	2.34938e-05	-0.915485	0.000999001	6.79301e-06	0.00284615	rs1231206	0.3522
Hepatocytes	peak117087	chr17:3642265:T:C	13	0.956489	2.44004	37.0148	342	7.98367e-08	-1.04251	0.000999001	1.07434e-07	0.000113819	rs531939	0.4359
Hepatocytes	peak117089	chr17:3660045:C:T	11	0.998892	2.36907	31.3969	-252	2.15026e-05	0.897634	0.000999001	0.000107604	0.0218319	rs222753	0.4456
Hepatocytes	peak11718	chr1:67485535:G:A	4	0.999918	2.92093	38.3695	920	0.000148023	1.14025	0.000999001	0.000160236	0.0289293	rs6695089	0.1751
Hepatocytes	peak117500	chr17:5212629:A:G	5	1.00013	3.68863	34.8102	-87	0.000110529	-1.18745	0.000999001	0.000336285	0.0480799	rs2585276	0.0804
Hepatocytes	peak117533	chr17:5419805:C:A	6	0.999978	2.45338	40.2555	164	8.53498e-06	-0.95092	0.000999001	3.04869e-06	0.00157002	rs1058119	0.3527
Hepatocytes	peak118306	chr17:9684620:G:A	7	0.999862	1.06223	34.425	-609	1.24481e-07	1.30329	0.000999001	1.1036e-07	0.000115723	rs2139888	0.2142
Hepatocytes	peak118516	chr17:11712628:A:C	3	0.999879	2.73743	37.0148	2	0.000143064	0.857634	0.000999001	0.000196844	0.0333373	rs2322048	0.4797
Hepatocytes	peak118706	chr17:14331260:G:A	7	0.9999	3.47219	36.2445	580	4.75927e-05	-0.886389	0.000999001	9.23227e-05	0.0195303	rs9893188	0.3861
Hepatocytes	peak118958	chr17:16425972:C:T	5	1.00001	2.458	32.8711	-14	1.78113e-06	1.28	0.001998	6.52989e-06	0.00276209	rs34192401	0.2641
Hepatocytes	peak119172	chr17:17434549:G:A	9	1.00017	3.80047	31.3969	-980	9.11018e-07	1.00719	0.000999001	9.14299e-06	0.00356598	rs7223163	0.1754
Hepatocytes	peak119406	chr17:18322863:G:T	5	1	2.83724	35.1555	-638	4.92142e-06	0.931953	0.000999001	9.59534e-06	0.00369364	rs4925171	0.3144
Hepatocytes	peak119429	chr17:18683064:C:A	2	0.999991	1.0166	35.8063	747	1.56879e-08	-1.26274	0.000999001	6.58058e-09	1.39622e-05	rs62073688	0.4557
Hepatocytes	peak119617	chr17:19762688:C:T	1	1	1	35.0094	-54	0.000202593	-0.85143	0.000999001	0.00016241	0.0292025	rs10432059	0.278
Hepatocytes	peak119843	chr17:21552074:A:T	1	1	1	36.1781	579	0.00032647	-0.779554	0.000999001	0.000208708	0.0346604	rs72624978	0.378
Hepatocytes	peak119845	chr17:21575240:A:G	4	0.999992	1.29669	37.6391	618	6.13034e-08	-1.00954	0.000999001	1.54352e-08	2.62414e-05	rs7503913	0.4228
Hepatocytes	peak120082	chr17:27829190:A:G	1	1	1	35.5805	-887	0.000332754	-0.711977	0.000999001	0.000240677	0.0384571	rs12939068	0.3858
Hepatocytes	peak12039	chr1:72282986:A:C	4	0.999996	2.99325	34.9828	-597	4.72758e-06	1.12522	0.000999001	1.02735e-05	0.00389799	rs3101339	0.3569
Hepatocytes	peak120510	chr17:29742289:A:C	1	1	1	37.7453	348	4.10712e-05	-1.18235	0.000999001	1.5296e-05	0.00524805	rs2264352	0.1676
Hepatocytes	peak120679	chr17:31125607:A:G	1	1	1	36.218	-923	3.82452e-05	-0.835144	0.000999001	2.12008e-05	0.00674735	rs4795575	0.2758
Hepatocytes	peak120680	chr17:31127748:C:T	2	1.00001	1.21862	34.9164	-240	1.03769e-06	-0.853984	0.000999001	9.01237e-07	0.000596066	rs7212264	0.2745
Hepatocytes	peak12092	chr1:74772286:C:A	2	0.999973	0.974851	32.1406	-853	0.000188684	-0.986634	0.000999001	0.000277765	0.0420958	rs7535692	0.1144
Hepatocytes	peak120920	chr17:32629636:G:C	9	1.0001	3.08991	35.8594	-125	3.34142e-06	0.911484	0.000999001	5.52476e-06	0.00246676	rs321161	0.4669
Hepatocytes	peak121281	chr17:35654685:C:G	5	0.999955	1.93855	32.3531	464	8.48291e-09	-1.25106	0.000999001	3.80356e-08	5.12063e-05	rs7214250	0.1828
Hepatocytes	peak12130	chr1:75797873:G:A	1	1	1	36.6031	43	0.000331849	-0.725865	0.000999001	0.000194679	0.033055	rs1146643	0.4086
Hepatocytes	peak121341	chr17:35976530:T:C	7	1.00008	1.43425	38.7945	856	0.0001873	1.14289	0.000999001	9.32032e-05	0.0196382	rs2063979	0.292
Hepatocytes	peak121573	chr17:37514090:A:G	6	1.00015	1.93466	33.8141	168	5.71384e-05	-0.794011	0.000999001	0.000115748	0.0230814	rs1016678	0.3672
Hepatocytes	peak121772	chr17:38914936:C:T	9	1.00014	2.85587	35.8328	-166	4.88382e-09	-1.27358	0.000999001	5.3236e-09	1.27199e-05	rs2241009	0.3334
Hepatocytes	peak122688	chr17:43393315:A:G	2	1.00012	1.92518	37.1211	-21	4.58553e-05	0.834271	0.000999001	3.90813e-05	0.0104381	rs4793248	0.3787
Hepatocytes	peak123330	chr17:46985025:T:C	12	0.957754	2.12702	40.468	207	0.000306912	0.77847	0.000999001	0.000249734	0.0395896	rs8069682	0.2297
Hepatocytes	peak123331	chr17:46988999:C:T	12	0.933826	1.82603	37.9445	871	7.59212e-05	0.85096	0.001998	0.000101855	0.0209408	rs2316758	0.4447
Hepatocytes	peak123376	chr17:47324345:T:G	6	0.999934	2.18888	33.5484	284	8.5796e-05	0.840326	0.000999001	0.000209737	0.0347178	rs35983484	0.2964
Hepatocytes	peak123399	chr17:47624733:C:T	4	1.00007	1.58328	38.6086	112	6.59751e-08	-1.06669	0.000999001	1.32259e-08	2.29263e-05	rs7214799	0.4274
Hepatocytes	peak123408	chr17:47655239:G:A	2	0.999975	1.462	36.3375	57	1.44962e-07	1.14533	0.000999001	7.8364e-08	8.76936e-05	rs11870935	0.4777
Hepatocytes	peak123956	chr17:50213920:C:T	6	0.99987	3.18244	33.2961	100	5.93617e-06	0.996579	0.000999001	2.3692e-05	0.00727257	rs1881142	0.4858
Hepatocytes	peak124105	chr17:50768528:G:A	6	1.00006	2.99488	36.4039	41	1.58767e-05	-1.10174	0.000999001	2.36086e-05	0.00725536	rs72839298	0.1851
Hepatocytes	peak124148	chr17:50934600:C:T	2	1.00002	1.44583	35.9258	943	0.000337781	0.763066	0.000999001	0.000329318	0.0473281	rs7503511	0.3054
Hepatocytes	peak124231	chr17:51536026:C:G	3	0.999811	2.57781	33.8539	35	4.67498e-05	-0.999313	0.000999001	0.000125404	0.02433	rs6504732	0.2585
Hepatocytes	peak124301	chr17:54694506:T:C	6	0.999884	3.65063	33.1102	-11	2.79581e-05	1.07583	0.000999001	0.00013055	0.0249632	rs12452341	0.2459
Hepatocytes	peak124312	chr17:54854065:C:T	4	1.0002	4.14525	35.6203	63	1.28894e-10	1.36349	0.000999001	1.91724e-10	1.18252e-06	rs79905741	0.2006
Hepatocytes	peak124633	chr17:57126716:A:T	11	1.01202	3.04627	31.0117	-219	1.64835e-05	0.962541	0.000999001	0.00010711	0.0217973	rs9903308	0.3513
Hepatocytes	peak124783	chr17:57893624:AC:A	5	1.00001	1.23811	35.793	596	1.35013e-06	-1.36084	0.000999001	8.73953e-07	0.000585319	rs141679813	0.1694
Hepatocytes	peak125112	chr17:59899297:T:C	1	1	1	31.968	-10	1.07629e-06	1.20086	0.000999001	2.27763e-06	0.00124485	rs2526354	0.1776
Hepatocytes	peak125364	chr17:62020438:A:G	3	1.00006	1.50953	37.2406	-220	0.000334293	0.809876	0.000999001	0.000259914	0.0404064	rs9747976	0.2324
Hepatocytes	peak125608	chr17:63757621:T:C	6	0.999858	1.9029	37.6258	-990	0.00017631	0.817318	0.000999001	0.000149918	0.0275733	rs7212196	0.4015
Hepatocytes	peak126010	chr17:65637373:T:A	2	1.0001	1.03081	37.0148	-861	8.2154e-06	-1.12502	0.000999001	3.32501e-06	0.00166073	rs1859454	0.3953
Hepatocytes	peak126323	chr17:67423094:A:G	2	1.00012	1.88628	31.8883	-63	2.40263e-05	-0.867983	0.000999001	8.17723e-05	0.0178496	rs4791297	0.4943
Hepatocytes	peak126665	chr17:69226680:C:T	2	1.00006	1.85717	36.7492	-32	0.000123021	-0.901359	0.000999001	0.000120391	0.0236691	rs1860122	0.4049
Hepatocytes	peak12671	chr1:84839802:G:T	2	1.00009	1.10875	37.7852	84	3.16151e-05	-0.992758	0.000999001	1.25479e-05	0.00450325	rs9725247	0.2245
Hepatocytes	peak126814	chr17:70655340:G:A	1	1	1	36.1117	-54	2.22565e-05	-1.1491	0.000999001	1.22848e-05	0.00443282	rs4793497	0.2354
Hepatocytes	peak127028	chr17:73164991:G:T	3	1.00021	2.70884	32.9375	-317	4.80802e-05	1.32989	0.000999001	0.000171374	0.0302634	rs11655730	0.098
Hepatocytes	peak127179	chr17:73751872:T:C	20	0.994377	2.86614	33.4289	639	5.48785e-09	1.18563	0.000999001	2.3427e-08	3.69834e-05	rs2683154	0.4912
Hepatocytes	peak127657	chr17:75697730:C:T	1	1	1	31.3305	551	5.04623e-06	1.04297	0.000999001	1.20065e-05	0.00437406	rs820215	0.3589
Hepatocytes	peak127658	chr17:75697730:C:T	1	1	1	39.2063	-66	0.000380893	0.861325	0.000999001	0.000134034	0.0254645	rs820215	0.3589
Hepatocytes	peak127865	chr17:76530556:C:T	2	1.00008	1.92338	37.4797	328	5.50083e-05	1.38578	0.000999001	4.34593e-05	0.0112233	rs4648336	0.1153
Hepatocytes	peak12787	chr1:85640046:T:C	2	1.00002	1.91001	34.5445	-32	2.47893e-07	1.56333	0.000999001	3.78475e-07	0.000297856	rs821398	0.1661
Hepatocytes	peak128026	chr17:77235881:A:G	3	1.00014	2.14997	35.9656	316	0.0001318	-0.817733	0.000999001	0.000179715	0.031204	rs11652882	0.3827
Hepatocytes	peak128082	chr17:77393185:C:T	12	1.01169	2.36145	38.1305	653	6.05064e-06	-1.00918	0.000999001	3.30835e-06	0.00165552	rs364530	0.2083
Hepatocytes	peak128331	chr17:78330459:G:A	5	1.0001	3.16404	36.1914	-480	1.196e-05	1.30002	0.000999001	1.9626e-05	0.00637674	rs16971055	0.0932
Hepatocytes	peak128332	chr17:78331442:C:T	4	1.00001	2.77585	33.9602	-91	7.32639e-06	1.33581	0.000999001	2.05909e-05	0.00660343	rs112400356	0.0918
Hepatocytes	peak128354	chr17:78385382:G:A	3	0.99988	1.9971	34.6773	35	6.87068e-09	1.31444	0.000999001	9.70684e-09	1.83886e-05	rs72911377	0.1514
Hepatocytes	peak128360	chr17:78397894:G:T	10	0.999923	2.35517	36.1383	-2	1.71869e-05	0.896681	0.000999001	2.18479e-05	0.00688581	rs16971105	0.3919
Hepatocytes	peak128364	chr17:78409655:T:C	6	1.00009	2.64112	38.8211	260	4.35941e-06	-0.871177	0.000999001	2.37117e-06	0.0012756	rs4969143	0.3702
Hepatocytes	peak12857	chr1:86860335:T:C	1	1	1	37.1742	576	9.05825e-05	0.982363	0.000999001	4.20992e-05	0.0110263	rs552483	0.2114
Hepatocytes	peak128749	chr17:79824285:A:C	3	1.00002	2.00007	35.5141	-791	7.8118e-06	1.50494	0.001998	9.74867e-06	0.00374711	rs9896365	0.0862
Hepatocytes	peak128876	chr17:80279301:T:C	4	1.00004	2.0058	40.8664	-867	1.61857e-07	1.04701	0.000999001	1.79076e-08	2.96836e-05	rs7219660	0.4215
Hepatocytes	peak129040	chr17:80899673:G:T	15	0.97325	2.6502	34.6242	-90	5.56523e-05	-1.36908	0.000999001	0.000160913	0.029012	rs4969298	0.1816
Hepatocytes	peak129045	chr17:80914689:GC:G	9	0.99994	2.44739	40.9727	230	4.39874e-06	0.892531	0.000999001	1.10253e-06	0.00070122	rs35477815	0.3228
Hepatocytes	peak129074	chr17:80989132:A:G	7	0.999986	2.69316	32.6984	-275	4.84804e-05	1.02345	0.000999001	0.000183133	0.0315798	rs4969325	0.2473
Hepatocytes	peak129098	chr17:81051409:G:T	9	0.999839	4.05812	34.3586	119	1.44927e-05	0.856084	0.000999001	5.30147e-05	0.0130068	rs11871791	0.3109
Hepatocytes	peak129156	chr17:81245700:AATG:A	3	0.999893	1.97779	35.0625	369	4.30705e-05	1.04516	0.000999001	6.44959e-05	0.0149784	rs3833102	0.4627
Hepatocytes	peak129185	chr17:81329797:G:A	9	1.00005	2.02673	34.8898	-822	0.000124019	0.976535	0.000999001	0.000204206	0.0342343	rs6565555	0.2506
Hepatocytes	peak129242	chr17:81488316:G:A	10	0.999875	2.92341	33.0039	148	7.59308e-05	-0.910242	0.000999001	0.000284201	0.0426217	rs8065136	0.3634
Hepatocytes	peak129249	chr17:81514746:T:C	3	1.00013	1.8866	37.2141	-112	3.82452e-07	1.09514	0.000999001	2.00569e-07	0.00018475	rs10153315	0.409
Hepatocytes	peak129250	chr17:81514746:T:C	2	0.999972	1.78385	37.4	-605	1.38144e-05	0.983219	0.000999001	9.04788e-06	0.00353408	rs10153315	0.409
Hepatocytes	peak129412	chr17:82133300:G:C	14	0.949794	2.2226	36.2711	-622	4.97799e-05	-0.859919	0.000999001	0.000101129	0.0208076	rs8065556	0.4474
Hepatocytes	peak129582	chr17:82752221:G:T	8	0.999865	2.95284	35.5141	238	0.000117293	-1.14646	0.000999001	0.00024315	0.0387544	rs11550062	0.1349
LSEC	peak129703	chr17:83104230:T:C	4	1.00006	1.48777	37.8648	562	5.4048e-06	-1.38254	0.000999001	2.31905e-06	0.0462833	rs9747848	0.3003
Hepatocytes	peak129883	chr18:2171955:A:G	9	1.00015	2.99755	33.057	-35	8.41027e-08	1.02669	0.000999001	3.8166e-07	0.000298808	rs12326598	0.3278
Hepatocytes	peak129986	chr18:3042889:C:T	12	0.949529	4.5876	32.1805	-573	1.40645e-05	-1.40754	0.000999001	0.000177587	0.0310065	rs8099698	0.1642
Hepatocytes	peak130148	chr18:3817134:C:T	11	0.859743	2.79134	39.7906	87	5.03503e-05	-0.966209	0.001998	0.000139655	0.0261204	rs12607903	0.2726
Hepatocytes	peak130185	chr18:4762574:G:C	5	0.999968	4.0961	33.4688	-9	4.85324e-07	-0.999855	0.000999001	2.4486e-06	0.00130666	rs8099212	0.4691
Hepatocytes	peak130264	chr18:5998673:G:A	2	1.00004	1.76226	34.8898	-66	9.21873e-07	-1.06546	0.000999001	1.16534e-06	0.000732386	rs1940615	0.3568
Hepatocytes	peak130341	chr18:6728904:T:C	9	0.999858	2.40679	34.3852	-668	3.495e-07	-1.1809	0.000999001	7.2232e-07	0.000504134	rs7506354	0.475
Hepatocytes	peak130501	chr18:8163470:C:A	5	1.00002	2.42712	37.3469	458	0.000123082	1.09344	0.000999001	0.000137073	0.0258379	rs28429435	0.2601
Hepatocytes	peak130584	chr18:8814142:C:T	5	0.999928	2.41143	33.6945	321	1.98052e-05	1.10587	0.000999001	5.21432e-05	0.0128286	rs651219	0.3171
Hepatocytes	peak130653	chr18:9366503:C:G	7	1.00015	4.04345	33.1766	111	4.4112e-05	0.85422	0.001998	0.000221103	0.0361976	rs12967229	0.4878
Hepatocytes	peak13075	chr1:89005749:G:C	3	0.999825	2.25008	33.1766	-48	9.22676e-05	-1.065	0.000999001	0.000253659	0.0398222	rs12408593	0.1146
Hepatocytes	peak130762	chr18:9901476:C:T	4	1.00001	1.85827	40.1094	-71	2.3321e-07	1.76571	0.000999001	3.50798e-08	4.79573e-05	rs75899758	0.0788
Hepatocytes	peak13091	chr1:89085986:G:C	4	0.999835	2.26555	33.1102	-5	1.16142e-06	-0.842171	0.000999001	3.65345e-06	0.00179436	rs11589629	0.4737
Hepatocytes	peak131049	chr18:11994599:C:A	10	1.00005	2.19455	37.8516	-100	4.15214e-06	1.0132	0.000999001	2.56372e-06	0.00135988	rs669838	0.3438
Hepatocytes	peak131061	chr18:12017264:G:A	10	0.99999	3.77976	31.1047	-26	4.44821e-09	-0.991759	0.000999001	7.74872e-08	8.70799e-05	rs1962913	0.4039
Hepatocytes	peak131079	chr18:12077615:C:A	7	1.0001	3.24085	36.3641	976	1.54757e-05	0.846677	0.000999001	2.51374e-05	0.00762796	rs34935192	0.2771
Hepatocytes	peak131146	chr18:12552633:A:T	2	1.00002	1.76621	34.6906	272	9.72097e-07	0.788251	0.000999001	1.32826e-06	0.000809829	rs12961966	0.4689
Hepatocytes	peak131147	chr18:12554283:G:A	4	0.999861	2.54767	41.225	98	1.19281e-10	0.974943	0.000999001	3.1954e-12	8.47471e-08	rs60505421	0.4344
Hepatocytes	peak131153	chr18:12573996:C:G	7	1.0001	3.62442	33.5617	-913	6.98858e-06	0.822236	0.000999001	2.90471e-05	0.00840104	rs12455093	0.4455
Hepatocytes	peak131161	chr18:12639896:G:A	4	1.00018	2.91796	34.0797	-780	9.20445e-06	0.903494	0.000999001	2.61592e-05	0.00780409	rs17616402	0.316
Hepatocytes	peak13122	chr1:89274833:A:G	4	1.00004	1.62125	39.1133	173	3.22415e-06	0.888583	0.000999001	9.36771e-07	0.000614967	rs4655912	0.4112
Hepatocytes	peak131369	chr18:13564700:G:GC	14	0.974361	4.71403	31.2375	-757	3.957e-08	-1.11958	0.000999001	9.76299e-07	0.000633081	rs34570055	0.3891
Hepatocytes	peak13162	chr1:89557237:A:G	5	0.999944	2.46993	31.1977	135	2.16633e-05	0.947709	0.000999001	0.000118353	0.0234289	rs922107	0.4526
Hepatocytes	peak132347	chr18:29360187:T:C	2	1.00011	1.93565	37.0547	-656	6.70364e-08	-1.05053	0.000999001	3.29669e-08	4.65072e-05	rs7239974	0.4268
Hepatocytes	peak132402	chr18:31324348:C:T	10	1.00005	1.57204	37.6125	-934	0.000184299	-0.850929	0.000999001	0.00013021	0.0249161	rs35382145	0.4873
Hepatocytes	peak132506	chr18:32147695:T:A	12	0.932243	1.74542	38.7945	-702	5.35087e-05	-1.02126	0.001998	5.63526e-05	0.01355	rs67929870	0.4166
Hepatocytes	peak132683	chr18:34802559:C:T	4	0.999908	1.76791	42.9117	-660	0.000358614	1.15778	0.001998	0.00010507	0.0215017	rs16965973	0.1025
Hepatocytes	peak132687	chr18:34808676:T:C	3	0.999857	0.998121	33.8406	143	0.000310029	1.12355	0.000999001	0.000320206	0.0463592	rs114841597	0.1024
Hepatocytes	peak132697	chr18:34947995:A:G	3	0.99993	1.99705	39.857	22	1.40968e-05	-1.03238	0.000999001	5.04072e-06	0.00228684	rs500763	0.2194
Hepatocytes	peak132935	chr18:36741772:TA:T	2	1.00009	1.22872	38.6219	868	0.000609742	-0.737361	0.000999001	0.00031468	0.0458227	chr18:36741772:TA:T	0.312
Hepatocytes	peak133104	chr18:42142068:G:T	6	1.00002	2.01061	38.582	468	1.43635e-06	-0.967017	0.000999001	5.56237e-07	0.000405283	rs558393	0.4867
Hepatocytes	peak133105	chr18:42143907:G:A	7	0.99984	1.97788	30.507	19	2.13494e-09	1.16043	0.000999001	2.88273e-08	4.23702e-05	rs8087807	0.2951
Hepatocytes	peak133110	chr18:42171329:T:C	4	1.00006	1.96285	33.3492	-68	6.31934e-06	0.963176	0.000999001	1.52442e-05	0.00523705	rs4306607	0.2948
Hepatocytes	peak133124	chr18:42339462:AG:A	7	0.999862	2.02397	35.3016	584	7.44467e-05	-0.685481	0.000999001	0.000109353	0.0220717	rs113556781	0.311
Hepatocytes	peak133127	chr18:42339724:G:A	11	0.955393	2.30178	38.3828	-913	0.000227534	-0.717878	0.000999001	0.000300766	0.0443049	rs1993752	0.3116
Hepatocytes	peak133128	chr18:42348924:G:C	8	1.00003	2.37448	33.0969	19	7.39873e-05	-0.775096	0.001998	0.000219675	0.035986	rs449775	0.3369
Hepatocytes	peak134016	chr18:49646539:T:C	8	1.00013	3.04862	36.1516	423	4.2263e-08	0.994513	0.000999001	4.76316e-08	6.0734e-05	rs72915967	0.2326
Hepatocytes	peak134071	chr18:49869309:T:C	13	1.0004	2.48518	33.1766	-281	4.44418e-08	1.27648	0.000999001	1.60367e-07	0.000154848	rs80183742	0.203
Hepatocytes	peak134092	chr18:49983469:G:A	3	1.00008	1.90437	33.8273	222	5.83357e-05	1.2018	0.001998	0.000115992	0.0231126	rs17801621	0.175
Hepatocytes	peak134093	chr18:49983201:T:A	3	0.99989	1.95195	33.3891	-661	7.20432e-05	1.20806	0.001998	0.000163837	0.02932	rs4939927	0.1754
Hepatocytes	peak134267	chr18:51724514:GA:G	4	1.00012	2.27831	35.8992	-832	4.33352e-08	1.43903	0.000999001	4.10698e-08	5.41909e-05	rs57284308	0.1301
Hepatocytes	peak134294	chr18:53282489:G:C	7	1.00006	4.25053	34.5711	869	7.0537e-06	-1.2091	0.000999001	2.50378e-05	0.00762064	rs1816360	0.0832
Hepatocytes	peak134297	chr18:53320599:G:C	7	1.00013	3.07712	33.2563	776	3.07545e-06	1.19254	0.000999001	1.21549e-05	0.00440393	rs8098084	0.0996
Hepatocytes	peak134625	chr18:57059042:C:T	4	1.00001	2.3389	33.2695	67	4.93843e-05	-0.897932	0.000999001	0.000139568	0.0261204	rs4801077	0.4195
Hepatocytes	peak134788	chr18:58141460:T:C	8	1	3.66563	35.8992	-550	3.87238e-08	1.13549	0.000999001	5.8801e-08	7.12099e-05	rs4941339	0.3655
Hepatocytes	peak135015	chr18:59146063:T:G	8	1.00003	2.37265	32.818	751	3.36206e-06	-0.994375	0.000999001	1.18626e-05	0.00434551	rs12963675	0.4276
Hepatocytes	peak135045	chr18:59453707:A:C	3	0.999889	2.03572	36.1648	-82	3.89095e-08	1.24763	0.000999001	2.90758e-08	4.23702e-05	rs12052023	0.2879
Hepatocytes	peak135597	chr18:64618583:G:C	2	1.00017	1.89984	34.4648	84	1.57682e-07	-1.11795	0.000999001	2.45387e-07	0.000215499	rs7234806	0.4875
Hepatocytes	peak135607	chr18:65934917:A:T	10	0.99996	1.98244	41.7695	-102	8.23871e-10	1.26906	0.000999001	1.8811e-11	2.3757e-07	rs2541850	0.3048
Hepatocytes	peak135608	chr18:65938714:T:A	5	0.999995	2.68443	30.9586	-62	2.01188e-05	1.07933	0.000999001	0.000128606	0.0247701	rs2541854	0.3484
Hepatocytes	peak135609	chr18:65942247:T:C	7	0.999897	2.41221	35.6867	567	1.7433e-05	1.06687	0.000999001	2.58803e-05	0.00776846	rs2541859	0.3025
Hepatocytes	peak135610	chr18:65942247:T:C	7	0.999869	1.37728	35.6336	-19	0.000166151	0.92771	0.001998	0.00015876	0.0287411	rs2541859	0.3025
Hepatocytes	peak135611	chr18:65943477:A:T	7	0.999913	1.94799	36.2313	-42	6.47188e-10	1.33046	0.000999001	3.44255e-10	1.90212e-06	rs2244231	0.3013
Hepatocytes	peak135612	chr18:65946453:C:T	9	1.00017	2.65574	33.9867	-508	7.69733e-05	0.987907	0.002997	0.000204775	0.034308	rs6566183	0.301
Hepatocytes	peak135643	chr18:66873176:C:A	8	1.00008	2.42342	34.1461	-821	2.98633e-05	-0.945334	0.000999001	6.94836e-05	0.0158852	rs1978568	0.3903
Hepatocytes	peak135997	chr18:74395699:T:A	7	1.00005	4.4373	31.1844	-176	2.27357e-09	-1.27273	0.000999001	4.70456e-08	6.02765e-05	rs1974962	0.4137
Hepatocytes	peak136027	chr18:74516623:CCTCA:C	4	0.999988	3.18127	36.2047	177	1.19399e-05	1.38981	0.000999001	1.96436e-05	0.00637674	rs10579374	0.143
Hepatocytes	peak136279	chr18:76546230:T:G	2	0.999936	2.06521	33.057	195	8.09644e-05	-1.53779	0.000999001	0.000210828	0.0348597	rs75429956	0.172
Hepatocytes	peak136407	chr18:77140915:G:A	9	0.999845	4.0093	33.7742	6	6.06982e-05	1.07708	0.001998	0.000257999	0.0402868	rs1617137	0.2165
Hepatocytes	peak136748	chr18:79751347:CAGGAGGGA:C	4	0.999976	1.99482	33.7742	193	8.81383e-06	1.14125	0.000999001	1.88541e-05	0.00615814	rs148923367	0.1697
Hepatocytes	peak136806	chr18:79951357:T:G	10	0.999937	3.43246	35.0758	-204	8.91603e-05	1.08756	0.000999001	0.000235951	0.037926	rs113238839	0.1512
Hepatocytes	peak137154	chr19:1088935:A:G	10	0.999784	3.69372	29.6305	607	2.48136e-05	-1.46182	0.000999001	0.000311485	0.0454155	rs10405108	0.0747
Hepatocytes	peak137200	chr19:1215977:T:TCCTC	1	1	1	35.4875	606	3.46182e-05	-0.843428	0.000999001	2.32036e-05	0.00717245	rs34455363	0.4883
Hepatocytes	peak137295	chr19:1542614:C:T	11	0.971502	4.19119	34.0664	-217	9.36542e-06	-1.0226	0.000999001	5.18295e-05	0.012771	rs2014266	0.2051
Hepatocytes	peak137560	chr19:2395962:T:C	11	0.881996	4.00376	36.5102	-58	4.77408e-07	-1.06813	0.000999001	3.92681e-06	0.00190046	rs6510666	0.3438
Hepatocytes	peak137683	chr19:2792130:C:G	8	0.999947	2.55964	43.9344	62	1.62585e-07	1.38555	0.000999001	6.33956e-09	1.36972e-05	rs1076447	0.2974
Hepatocytes	peak137703	chr19:2962277:A:G	12	1.00315	1.34315	38.2367	14	4.36083e-06	-1.01542	0.000999001	1.40077e-06	0.000844333	rs8111642	0.3393
Hepatocytes	peak137765	chr19:3180371:C:T	2	0.999861	2.01563	35.8195	847	0.000193279	-0.974083	0.000999001	0.000261255	0.0405397	rs311632	0.2834
Hepatocytes	peak137841	chr19:3481652:C:T	6	1.0001	2.52144	32.2336	1000	2.69989e-05	1.23933	0.001998	0.000110867	0.0222924	rs1860193	0.2089
Hepatocytes	peak137988	chr19:4019269:C:G	11	1.02459	2.37746	29.0195	-494	8.09266e-07	1.71666	0.000999001	9.51421e-06	0.00367591	rs62131490	0.1071
Hepatocytes	peak138171	chr19:4622368:A:G	5	0.999816	3.06291	30.1883	26	2.93413e-06	1.39388	0.000999001	3.29685e-05	0.00921367	rs10410702	0.1484
Hepatocytes	peak138295	chr19:5075023:C:T	6	1.0002	3.62145	34.4781	-55	9.24466e-07	1.07977	0.000999001	2.79404e-06	0.00145299	rs2613769	0.3251
Hepatocytes	peak138296	chr19:5075023:C:T	4	1.00006	3.35451	38.1836	-783	1.04008e-06	1.00749	0.000999001	7.45404e-07	0.000518879	rs2613769	0.3251
Hepatocytes	peak138318	chr19:5138516:C:T	5	1.00005	3.15554	41.5703	768	0.000365278	-0.993173	0.002997	0.000250713	0.0396367	rs8110234	0.1842
Hepatocytes	peak138371	chr19:5470626:T:G	6	0.999996	3.61544	33.2828	207	4.23184e-08	-1.43563	0.000999001	2.13111e-07	0.000190947	rs415427	0.2432
Hepatocytes	peak138406	chr19:5642473:A:C	1	1	1	37.732	-40	0.000349256	-1.10641	0.000999001	0.000163565	0.0293108	rs8113135	0.0987
Hepatocytes	peak13841	chr1:94429507:G:T	2	1.00011	0.996093	34.5578	-618	1.13418e-09	0.960256	0.000999001	8.21695e-10	3.51495e-06	rs61772847	0.477
Hepatocytes	peak138518	chr19:6104090:A:G	1	1	1	32.7383	-1	9.3722e-05	0.993077	0.000999001	0.000127061	0.0245796	rs8108892	0.3243
Hepatocytes	peak138555	chr19:6267778:C:T	6	1	3.41174	33.2695	63	2.54632e-06	1.1955	0.000999001	1.11679e-05	0.00413674	rs8099971	0.3536
Hepatocytes	peak138584	chr19:6476752:G:A	7	0.999892	2.59327	39.3125	161	1.17462e-06	1.13458	0.000999001	4.38731e-07	0.000333554	rs4807872	0.3551
Hepatocytes	peak138744	chr19:7224339:C:T	6	0.999884	2.71012	35.6734	-79	2.81259e-07	-0.982868	0.000999001	3.86544e-07	0.000301523	rs10410204	0.4266
Hepatocytes	peak139000	chr19:8236164:C:T	4	1.00016	3.41881	33.9469	-18	5.79013e-06	0.992596	0.000999001	2.00999e-05	0.00648834	rs7248003	0.2995
Hepatocytes	peak139193	chr19:9948484:G:C	9	1.00021	2.81831	30.1352	-163	6.64249e-07	0.993349	0.000999001	8.21076e-06	0.00329943	rs55732232	0.3501
Hepatocytes	peak139212	chr19:10033950:T:A	5	1.00005	3.48962	37.3867	137	0.000113616	-0.792684	0.001998	0.000178822	0.0311249	rs62106165	0.3233
Hepatocytes	peak139299	chr19:10336358:A:G	4	0.99985	2.19625	34.7039	503	2.5275e-06	-1.00041	0.000999001	4.36591e-06	0.00206034	rs3176769	0.23
Hepatocytes	peak139300	chr19:10337094:T:G	14	1.00721	2.06666	32.3133	-953	1.5619e-05	-0.965592	0.000999001	4.91491e-05	0.0122396	rs10408916	0.2324
Hepatocytes	peak139709	chr19:12496394:G:T	6	1.00001	2.49961	33.2563	961	8.36702e-05	-0.885709	0.000999001	0.000250778	0.0396367	rs11880521	0.2008
Hepatocytes	peak139759	chr19:12766150:G:C	2	0.999821	2.01886	34.4648	-67	2.63837e-05	-1.14263	0.000999001	4.69176e-05	0.0118443	rs897804	0.4184
Hepatocytes	peak139789	chr19:12883326:T:C	3	0.999892	0.982533	32.7781	-182	0.000118578	-0.89962	0.000999001	0.000155318	0.0282336	rs12609744	0.2907
Hepatocytes	peak13992	chr1:95133941:T:G	4	1.00008	3.0421	33.6547	-27	9.52117e-09	-1.05058	0.000999001	3.44338e-08	4.75646e-05	rs72722116	0.2036
Hepatocytes	peak1400	chr1:7265195:A:G	8	1.00011	4.51727	35.3148	64	5.64921e-06	0.942691	0.000999001	1.67192e-05	0.00562716	rs60130788	0.2676
Hepatocytes	peak140319	chr19:15701719:T:C	9	0.999898	3.24974	29.5641	-749	1.46685e-07	1.3988	0.000999001	3.17049e-06	0.0016047	rs655932	0.256
Hepatocytes	peak140363	chr19:16040922:T:C	14	0.905736	3.48852	37.1875	31	4.90825e-10	1.26586	0.000999001	2.14043e-09	6.83947e-06	rs35657068	0.31
Hepatocytes	peak140367	chr19:16061244:GC:G	13	0.964652	3.56649	34.3852	-857	2.4397e-05	0.86653	0.000999001	0.000110252	0.0222121	rs57492991	0.3826
Hepatocytes	peak140433	chr19:16254369:G:A	11	0.942086	2.01204	40.3617	402	5.33916e-07	-0.929512	0.000999001	2.35904e-07	0.000208552	rs62118061	0.3543
Hepatocytes	peak140445	chr19:16293849:T:A	7	0.999918	3.89521	37.8516	292	2.05133e-08	-1.12849	0.000999001	1.24992e-08	2.18091e-05	rs423644	0.3621
Hepatocytes	peak140592	chr19:16886878:T:C	4	1.00007	3.24197	31.7688	333	1.30476e-05	-0.96679	0.000999001	8.20857e-05	0.0178739	rs773908	0.3409
Hepatocytes	peak140676	chr19:17253283:T:TA	4	1.00008	2.33346	34.7969	-53	7.87256e-07	1.20413	0.000999001	1.35841e-06	0.000826312	rs200696999	0.1622
Hepatocytes	peak140677	chr19:17255504:C:T	4	1.00003	2.88869	40.4281	111	4.06259e-05	-1.04352	0.000999001	2.15478e-05	0.00682774	rs12459398	0.2035
Hepatocytes	peak140716	chr19:17394264:G:T	13	0.917217	1.93489	40.4281	222	0.000135407	-0.890743	0.000999001	0.00013595	0.025681	rs10423339	0.1165
Hepatocytes	peak140719	chr19:17405819:G:A	5	0.999893	2.01935	39.4188	-114	0.000111157	-0.956537	0.001998	6.28011e-05	0.0147357	rs12609479	0.1957
Hepatocytes	peak140936	chr19:18304058:T:C	4	1.00003	2.6037	35.0891	-852	4.84434e-05	-0.942699	0.000999001	9.50514e-05	0.0198891	rs2384998	0.2194
Hepatocytes	peak1410	chr1:7333713:A:G	3	0.999964	2.29341	43.4961	270	4.12363e-06	1.06408	0.000999001	4.18383e-07	0.000321629	rs10864295	0.3062
Hepatocytes	peak1412	chr1:7337697:G:A	4	0.999871	2.82166	33.8406	-145	2.2364e-05	0.834617	0.000999001	6.60841e-05	0.0152538	rs11584646	0.4063
Hepatocytes	peak141230	chr19:19365711:G:A	5	0.999978	2.96975	40.4414	622	3.72164e-05	-1.13882	0.000999001	1.99132e-05	0.00644061	rs4808196	0.1641
Hepatocytes	peak141366	chr19:21493371:C:A	6	1.00011	2.24154	32.725	59	2.06792e-06	-0.987439	0.000999001	7.23281e-06	0.00300197	rs8101089	0.4418
Hepatocytes	peak141368	chr19:21568500:G:T	7	1.00021	2.44865	31.7688	-876	9.43987e-06	1.00638	0.000999001	4.57251e-05	0.0116382	rs11085463	0.2437
Hepatocytes	peak141436	chr19:23261574:T:G	3	1.00011	1.52967	35.4875	-195	3.44113e-07	-1.27349	0.000999001	2.89411e-07	0.000241372	rs9676289	0.3154
Hepatocytes	peak141468	chr19:23889271:T:C	9	0.999976	2.8327	34.757	-702	6.2795e-05	1.25499	0.000999001	0.00014699	0.0271428	rs13346480	0.1198
Hepatocytes	peak142074	chr19:33151367:A:C	2	0.999949	1.74121	41.1586	364	4.62992e-06	0.834286	0.000999001	7.85195e-07	0.000534496	rs12327849	0.3584
Hepatocytes	peak142075	chr19:33152337:A:G	2	0.999967	1.31539	41.2648	32	4.24845e-09	-0.985174	0.000999001	1.21474e-10	8.70726e-07	rs1267936	0.3885
Hepatocytes	peak142184	chr19:33509084:C:T	6	1.00006	2.60776	33.6813	-191	2.5819e-09	1.70993	0.000999001	7.99597e-09	1.62196e-05	rs12976422	0.1801
Hepatocytes	peak142185	chr19:33510360:AGG:A	1	1	1	35.8727	-705	8.86545e-06	1.3658	0.000999001	4.98244e-06	0.00226659	rs35181414	0.1798
Hepatocytes	peak142236	chr19:33796638:C:G	6	1.00019	3.005	33.482	226	9.69714e-05	1.17425	0.001998	0.000329421	0.0473281	rs111467005	0.1462
Hepatocytes	peak142448	chr19:35194138:A:G	14	0.961466	4.07399	32.6719	-544	1.73973e-06	1.16966	0.000999001	1.78133e-05	0.00590961	rs12052194	0.3163
Hepatocytes	peak142464	chr19:35233097:A:C	11	1.01495	2.94424	31.9414	-20	2.37139e-08	1.0129	0.000999001	1.4787e-07	0.00014579	rs11669258	0.2501
Hepatocytes	peak142556	chr19:35644377:C:CT	6	0.999901	3.05988	34.3984	-803	6.2319e-05	0.932362	0.000999001	0.000172583	0.0304113	rs3835005	0.3644
Hepatocytes	peak143024	chr19:38885654:A:G	2	1.00004	2.03869	40.0164	3	0.000140907	-0.956959	0.000999001	7.2636e-05	0.0164091	rs2318463	0.2703
Hepatocytes	peak143050	chr19:39026536:G:A	8	1.00018	3.12873	31.5695	102	4.63221e-10	-1.17376	0.000999001	6.10757e-09	1.36972e-05	rs12978749	0.4898
Hepatocytes	peak143089	chr19:39193655:A:G	17	0.934172	1.76698	39.6445	-362	5.57286e-08	1.08554	0.000999001	2.64267e-08	4.00502e-05	rs11083513	0.3573
Hepatocytes	peak143102	chr19:39255172:C:T	7	0.999999	4.21669	33.8273	58	6.83896e-07	1.74192	0.000999001	3.08019e-06	0.00157706	rs78605718	0.1414
Hepatocytes	peak143399	chr19:40909207:T:A	6	0.999926	3.61395	31.5164	-35	3.25674e-06	-1.042	0.000999001	2.72162e-05	0.00802605	rs3844442	0.434
Hepatocytes	peak143409	chr19:40947594:T:C	5	0.999844	2.84549	31.5828	-171	1.71067e-05	1.09701	0.000999001	9.8206e-05	0.0203483	rs4239510	0.3593
Hepatocytes	peak14350	chr1:100624123:T:A	9	0.999987	2.61725	34.6906	430	2.9342e-05	0.792076	0.000999001	6.35712e-05	0.0148416	rs12566507	0.4829
Hepatocytes	peak14357	chr1:100658181:G:A	7	0.999892	3.02942	34.757	-218	2.46179e-05	0.818335	0.000999001	6.04521e-05	0.0143151	rs871151	0.4801
Hepatocytes	peak143790	chr19:43116023:C:T	9	1.00004	3.41997	31.6227	-586	2.7344e-05	1.32922	0.000999001	0.000180334	0.0312698	rs142636028	0.1198
Hepatocytes	peak143920	chr19:44259591:T:C	3	1.00011	2.35634	39.2859	-336	2.23303e-05	1.27456	0.000999001	1.19115e-05	0.00435513	rs1233445	0.1312
Hepatocytes	peak144038	chr19:44857967:G:A	10	0.999872	5.95941	33.3492	-38	5.18264e-10	-1.05364	0.000999001	4.54456e-09	1.17018e-05	rs440277	0.3245
Hepatocytes	peak144415	chr19:46426268:C:T	8	1.0001	3.99104	34.8766	-314	4.89784e-07	-0.965025	0.000999001	1.38559e-06	0.000838997	rs12052158	0.3521
Hepatocytes	peak144416	chr19:46429605:G:A	6	1.00012	4.8541	36.125	735	1.14748e-06	-0.990433	0.000999001	2.55365e-06	0.00135725	rs4641857	0.3367
Hepatocytes	peak144741	chr19:47633687:A:G	6	1.00011	2.84509	34.5445	-34	1.9177e-05	-1.56632	0.000999001	4.66422e-05	0.0118276	rs10407603	0.3003
Hepatocytes	peak144768	chr19:47728989:C:T	4	1.00011	1.80035	42.3008	-303	0.000376682	0.695659	0.001998	0.000128275	0.0247331	rs11672818	0.3853
Hepatocytes	peak144776	chr19:47764915:T:C	6	0.999895	1.60097	36.9617	571	0.000294453	-0.689342	0.001998	0.000254677	0.0398854	rs73571559	0.3345
Hepatocytes	peak144940	chr19:48686866:C:T	12	0.974654	2.28992	39.3523	541	2.15549e-08	1.40224	0.000999001	6.20324e-09	1.36972e-05	rs71370193	0.1225
Hepatocytes	peak144985	chr19:48838931:C:T	5	0.999998	1.37242	40.4945	-3	0.00024839	1.33888	0.000999001	8.57944e-05	0.0184542	rs16982311	0.163
Hepatocytes	peak144999	chr19:48895683:C:G	13	0.981493	3.10273	33.8273	-675	9.78784e-09	1.75982	0.000999001	4.57948e-08	5.89588e-05	rs141616008	0.1578
Hepatocytes	peak145001	chr19:48907663:G:A	9	1.00018	3.23699	27.9703	686	7.50171e-07	-1.40092	0.000999001	2.39897e-05	0.00734694	rs10415881	0.1225
Hepatocytes	peak145039	chr19:49052468:C:T	10	1.00009	5.64999	36.5234	-45	3.67256e-07	1.05571	0.000999001	7.57162e-07	0.000524312	rs34977649	0.3413
Hepatocytes	peak14526	chr1:107056636:A:T	3	0.999977	2.33308	42.3938	-518	2.65039e-08	-1.39249	0.000999001	1.15836e-09	4.4524e-06	rs2232015	0.3313
Hepatocytes	peak145319	chr19:50246594:T:C	5	0.999882	3.6372	34.0664	-48	1.71617e-05	-1.09198	0.000999001	6.13041e-05	0.014478	rs677639	0.1599
Hepatocytes	peak145349	chr19:50352678:G:A	9	1.00002	2.71179	36.3773	257	7.52386e-07	1.01386	0.000999001	8.29675e-07	0.000559906	rs1377814	0.4146
Hepatocytes	peak145482	chr19:51122452:A:G	2	1.00006	1.46205	34.7703	-304	0.000110558	-0.841422	0.001998	0.000134681	0.0255322	rs1827321	0.4063
Hepatocytes	peak146054	chr19:55166155:C:T	4	0.999964	2.70629	36.0055	-499	4.52952e-06	1.00676	0.000999001	6.36647e-06	0.00271899	rs3848619	0.3238
Hepatocytes	peak146241	chr19:56170238:A:C	5	0.999935	2.2848	41.1852	-246	1.60704e-05	1.55695	0.000999001	4.57757e-06	0.00214875	rs671061	0.0958
Hepatocytes	peak146400	chr19:58150868:C:T	5	1.00009	3.27236	34.3984	182	1.48814e-05	-1.35243	0.000999001	4.32863e-05	0.0112002	rs35081008	0.1652
Hepatocytes	peak146580	chr2:726564:T:C	6	1.00005	2.31495	36.0453	187	1.41421e-05	0.837796	0.001998	1.79207e-05	0.00592625	rs3924384	0.3728
Hepatocytes	peak146706	chr2:1736242:A:G	4	0.999831	2.99131	35.9922	-34	0.000119071	0.806221	0.000999001	0.000223843	0.0365109	rs10439523	0.4741
Hepatocytes	peak146707	chr2:1736864:T:G	9	0.999977	3.48801	34.2922	-206	2.51856e-06	1.46284	0.000999001	7.94685e-06	0.00323753	rs13012078	0.1654
Hepatocytes	peak146892	chr2:3306390:T:C	8	1.00004	3.92422	31.1445	269	1.411e-09	1.11292	0.000999001	2.74597e-08	4.11455e-05	rs10190265	0.3453
Hepatocytes	peak146968	chr2:3606254:T:C	6	0.999859	2.95269	37.0281	753	9.46025e-05	-1.11396	0.000999001	0.000135143	0.0255859	rs3739147	0.3318
Hepatocytes	peak146970	chr2:3607451:T:C	10	1.00017	3.9014	35.8461	446	2.07987e-06	1.55935	0.000999001	4.24952e-06	0.00201979	rs11679139	0.139
Hepatocytes	peak147207	chr2:8152334:A:G	1	1	1	35.5406	-569	0.000280283	1.06615	0.000999001	0.000202873	0.0341224	rs34590351	0.1464
Hepatocytes	peak147340	chr2:8583829:A:T	7	0.99999	3.24057	32.8578	27	1.00429e-08	-1.15627	0.000999001	5.78632e-08	7.072e-05	rs59996641	0.2375
Hepatocytes	peak147353	chr2:8645073:A:C	3	0.999823	2.64216	34	134	1.62779e-05	0.957604	0.000999001	4.30869e-05	0.0111704	rs4669320	0.3661
Hepatocytes	peak14749	chr1:109275684:G:T	7	1.00006	2.60983	36.0984	871	1.54364e-09	-1.38034	0.000999001	1.24926e-09	4.63443e-06	rs629301	0.2127
Hepatocytes	peak14750	chr1:109275216:T:C	6	0.999939	1.72669	36.125	-703	1.72138e-07	-1.25646	0.000999001	1.21644e-07	0.000126517	rs660240	0.2069
Hepatocytes	peak14751	chr1:109278685:G:T	2	0.999889	1.87965	32.632	980	4.45741e-05	-1.0721	0.000999001	0.000120067	0.0236304	rs583104	0.2182
Hepatocytes	peak147779	chr2:10593803:C:T	13	1.00363	3.38837	29.7367	-847	1.90596e-10	-1.19985	0.000999001	8.46303e-09	1.6892e-05	rs10210859	0.493
Hepatocytes	peak147816	chr2:10844276:G:A	18	0.980389	3.3786	33.0172	38	1.78843e-05	-0.906184	0.000999001	9.70295e-05	0.0201834	rs34413173	0.4095
Hepatocytes	peak147923	chr2:11363225:A:C	6	1.00003	3.46017	35.9125	-63	5.82019e-05	1.09055	0.000999001	0.000123829	0.0241403	rs7424263	0.2132
Hepatocytes	peak147943	chr2:11410213:T:A	2	0.999998	1.04093	40.0828	-103	0.000943788	0.900732	0.001998	0.000338578	0.0482257	rs4637076	0.265
Hepatocytes	peak14817	chr1:109571730:A:G	4	0.99996	2.05922	43.3898	-283	7.33112e-05	0.864203	0.000999001	1.4928e-05	0.00513508	rs6660640	0.2039
Hepatocytes	peak148215	chr2:14272386:G:C	17	0.970232	1.01784	35.8727	-368	8.8731e-05	-0.955133	0.000999001	7.67565e-05	0.0170524	rs4580364	0.4278
Hepatocytes	peak148486	chr2:17035192:T:C	5	0.999988	2.26941	43.0578	-6	8.29227e-06	0.912042	0.000999001	1.15105e-06	0.000725306	rs1515966	0.2848
Hepatocytes	peak148674	chr2:19262377:C:A	2	0.999996	1.76701	37.9047	9	5.23433e-05	0.988957	0.000999001	3.39327e-05	0.0094137	rs1727203	0.2677
Hepatocytes	peak148776	chr2:20106868:G:C	5	0.999972	2.65302	38.157	114	4.09753e-07	1.12938	0.000999001	2.1007e-07	0.000189896	rs11692546	0.196
Hepatocytes	peak148782	chr2:20121227:AG:A	5	0.999987	2.03803	37.3867	-968	0.000259253	-0.900943	0.000999001	0.000257983	0.0402868	rs56151964	0.3949
Hepatocytes	peak148795	chr2:20172011:G:A	12	0.992068	4.13114	31.2109	-525	5.22206e-06	0.884431	0.000999001	5.76766e-05	0.0137774	rs1107850	0.4585
Hepatocytes	peak148802	chr2:20186899:C:T	9	0.999813	4.80981	34.7969	256	1.49785e-05	1.27377	0.000999001	5.71513e-05	0.0136851	rs4297841	0.1922
Hepatocytes	peak148805	chr2:20194300:C:A	5	0.999821	3.72368	32.9109	-17	5.72918e-06	1.54031	0.000999001	3.03108e-05	0.00867196	rs75286961	0.1603
Hepatocytes	peak148832	chr2:20293191:T:C	4	0.999897	2.79768	36.457	62	1.38513e-05	1.48749	0.000999001	1.87988e-05	0.00615524	rs4666379	0.2233
Hepatocytes	peak148957	chr2:20687609:C:A	5	0.999994	2.76197	34.1328	116	1.76588e-07	-1.01223	0.000999001	4.61279e-07	0.000346568	rs7562230	0.3653
Hepatocytes	peak149179	chr2:23212161:G:C	4	1.00015	3.39167	34.6641	-187	5.7491e-08	1.29316	0.000999001	1.44006e-07	0.000143044	rs4665568	0.2085
Hepatocytes	peak150530	chr2:31360590:T:A	6	1.00015	3.33022	39.0867	-5	2.14579e-05	1.27564	0.000999001	1.6999e-05	0.00568525	rs57418374	0.2622
Hepatocytes	peak150540	chr2:31405081:A:G	3	1.00011	2.15669	37.9047	105	0.000248998	-0.891331	0.001998	0.000233756	0.0376755	rs206800	0.251
Hepatocytes	peak150746	chr2:33202530:C:A	6	0.999902	2.0547	40.2953	100	0.000293342	-0.760086	0.001998	0.000163081	0.0292818	rs964703	0.4894
Hepatocytes	peak150793	chr2:33451373:G:T	3	1.0001	2.50126	35.4477	-43	0.00014825	-1.01965	0.000999001	0.000266413	0.0410095	rs12999228	0.1718
Hepatocytes	peak150840	chr2:33949382:A:C	10	1.00016	2.58401	32.2867	-214	3.14773e-05	-0.872096	0.000999001	0.000129488	0.0248761	rs4594426	0.4124
Hepatocytes	peak150977	chr2:36821740:T:C	14	0.898102	4.1363	36.1383	329	3.34263e-05	0.954925	0.000999001	0.000209638	0.0347178	rs888054	0.3867
Hepatocytes	peak150979	chr2:36859054:G:C	2	1.00012	2.02829	36.0586	-89	2.48469e-11	1.19016	0.000999001	1.2454e-11	1.835e-07	rs2245109	0.4849
Hepatocytes	peak151135	chr2:38092354:C:A	7	1.00013	2.99619	33.0172	-149	1.00835e-12	-1.4277	0.000999001	6.42748e-12	1.42056e-07	rs162330	0.4829
Hepatocytes	peak151221	chr2:38476082:A:T	6	1.00013	2.95071	37.9578	775	0.000160477	-1.1022	0.000999001	0.000194035	0.0329888	rs13007915	0.1419
Hepatocytes	peak15134	chr1:111191102:G:C	4	0.999974	2.69898	33.8406	20	1.69394e-08	1.14123	0.000999001	4.9441e-08	6.24407e-05	rs10857859	0.3089
Hepatocytes	peak151752	chr2:42867454:G:T	5	0.999915	2.81866	35.5539	16	0.000131769	1.06938	0.000999001	0.000259536	0.040395	rs56054850	0.2488
Hepatocytes	peak151920	chr2:43399073:C:T	6	1.00014	1.96646	34.9961	-900	0.000159525	0.888147	0.000999001	0.000250203	0.0396193	rs6544652	0.236
Hepatocytes	peak151926	chr2:43420428:T:A	3	0.999892	2.09905	34.0797	-43	6.66109e-05	0.926505	0.000999001	0.000137184	0.0258405	rs6747202	0.357
Hepatocytes	peak152167	chr2:45311693:C:G	4	0.999944	3.52344	34.1195	-92	1.39917e-05	-1.00259	0.001998	4.76173e-05	0.0119563	rs2278063	0.3335
Hepatocytes	peak152376	chr2:46266345:T:A	10	0.999894	3.92418	34.5578	97	6.45372e-10	-1.17715	0.000999001	1.83341e-09	6.15506e-06	rs7607691	0.4031
Hepatocytes	peak152409	chr2:46340137:G:T	3	1.00011	2.67016	36.9883	-23	5.97775e-05	-0.943674	0.000999001	7.48155e-05	0.0168297	rs4953353	0.3871
Hepatocytes	peak152439	chr2:46395106:T:C	5	0.999976	2.88867	38.6219	168	3.86695e-05	0.947807	0.000999001	3.27837e-05	0.00921055	rs11675328	0.4631
Hepatocytes	peak152701	chr2:47686781:C:T	10	0.999888	3.47589	35.3281	510	5.4465e-06	1.00649	0.000999001	1.23642e-05	0.00445541	rs13420317	0.1536
Hepatocytes	peak152979	chr2:53460592:A:G	20	0.984973	2.06781	35.3813	65	1.65979e-05	1.44637	0.000999001	2.70802e-05	0.00800444	rs1402901	0.0944
Hepatocytes	peak153001	chr2:53829051:T:A	6	0.999926	3.50516	35.182	-376	5.75514e-07	-1.20257	0.000999001	1.27912e-06	0.000787107	rs805438	0.4878
Hepatocytes	peak153326	chr2:56460059:C:T	8	0.999935	2.84426	31.5031	-568	1.50951e-05	-0.974589	0.000999001	8.93644e-05	0.0190368	rs1465362	0.4654
Hepatocytes	peak153336	chr2:56769102:C:G	2	0.999881	1.25889	34.7969	-108	8.14195e-13	1.324	0.000999001	5.53472e-13	3.54504e-08	rs10169833	0.4801
Hepatocytes	peak153337	chr2:56800955:A:G	4	1.00007	1.76575	39.7242	-454	0.000486879	0.810413	0.000999001	0.000283551	0.0426075	rs6735624	0.4834
Hepatocytes	peak153585	chr2:61355468:A:G	4	1.00008	2.09328	36.0852	696	2.805e-05	-1.00252	0.001998	3.30772e-05	0.00923432	rs72813558	0.1657
Hepatocytes	peak153586	chr2:61355582:A:G	6	0.999998	2.11266	31.875	-947	9.06433e-06	-1.06978	0.000999001	3.68351e-05	0.0100198	rs2839831	0.1674
Hepatocytes	peak153822	chr2:63651474:G:C	4	0.999926	2.02238	35.4742	-998	1.12334e-06	1.05638	0.000999001	1.32389e-06	0.000809025	rs262486	0.273
Hepatocytes	peak153897	chr2:64008646:A:G	6	0.999916	3.86808	32.0875	239	5.76763e-06	-1.05835	0.000999001	4.12338e-05	0.0108598	rs78152709	0.2283
Hepatocytes	peak154036	chr2:64652534:T:C	2	1.00015	1.85964	36.3773	14	1.06097e-05	0.924742	0.000999001	9.59563e-06	0.00369364	rs2422278	0.449
Hepatocytes	peak154040	chr2:64668033:T:C	3	0.999956	1.02047	36.8023	-720	9.38876e-06	1.36786	0.000999001	4.06758e-06	0.00195079	rs71424129	0.2003
Hepatocytes	peak154204	chr2:65387479:T:C	4	0.999917	2.45412	38.2898	-902	0.000315373	0.738767	0.001998	0.000319967	0.0463592	rs1039764	0.447
Hepatocytes	peak154584	chr2:69046532:T:C	3	1.00015	2.31727	35.2086	116	0.000126804	1.22669	0.000999001	0.000221628	0.0362388	rs4255990	0.0622
Hepatocytes	peak154878	chr2:70554042:C:T	2	0.999977	1.98253	40.4547	172	0.000252635	1.03759	0.000999001	0.000127532	0.0246228	rs10198077	0.1257
Hepatocytes	peak154917	chr2:70813024:AC:A	3	1.00003	2.80634	35.275	341	0.000130149	-0.896962	0.000999001	0.00027182	0.041551	rs140917801	0.2594
Hepatocytes	peak155033	chr2:71461516:G:A	10	1.00007	3.54581	34.3188	-21	6.99051e-05	-1.0678	0.000999001	0.000228786	0.0370891	rs7582021	0.1954
Hepatocytes	peak155157	chr2:72037478:G:A	5	1.00012	2.50707	40.5211	124	0.000430907	0.850815	0.001998	0.000298714	0.0441112	rs4852278	0.4226
Hepatocytes	peak155189	chr2:72255443:G:C	5	1.00014	2.12987	32.0344	-306	5.56911e-05	1.39395	0.000999001	0.000195977	0.0332541	rs6709233	0.1163
Hepatocytes	peak155266	chr2:73021001:A:G	3	1.00013	1.92665	38.1703	-622	2.76903e-05	-1.09863	0.000999001	1.69307e-05	0.00566956	rs6546797	0.221
Hepatocytes	peak155405	chr2:74120467:G:C	6	0.999919	2.38912	30.9188	117	1.0979e-08	1.33611	0.000999001	1.23166e-07	0.0001276	rs1723289	0.421
Hepatocytes	peak155647	chr2:77520387:T:C	3	0.999852	2.81758	34.1063	75	2.03711e-07	-1.22208	0.000999001	5.50322e-07	0.000403188	rs6547148	0.4663
Hepatocytes	peak155738	chr2:83252971:T:C	6	0.999816	2.48061	31.968	-938	1.14173e-05	1.00245	0.000999001	5.23301e-05	0.0128626	rs4129273	0.3959
Hepatocytes	peak155879	chr2:85176423:A:G	3	1.00011	1.94179	39.9234	596	5.60573e-06	1.0586	0.000999001	1.63146e-06	0.000963673	rs2568198	0.3587
Hepatocytes	peak156028	chr2:85728572:G:T	3	0.999846	2.27397	33.2164	-71	5.83416e-06	1.03127	0.000999001	1.70791e-05	0.00570485	rs6708444	0.2665
Hepatocytes	peak156160	chr2:86221946:C:A	4	1.00002	1.54267	40.8398	506	0.00023967	0.993619	0.000999001	8.58884e-05	0.0184595	rs918859	0.1145
Hepatocytes	peak156345	chr2:88169585:A:T	5	0.999945	2.85747	34.7438	-849	4.85977e-09	1.12288	0.000999001	9.41187e-09	1.81523e-05	rs10198979	0.2466
Hepatocytes	peak156762	chr2:96580930:T:C	2	0.999895	1.98306	34.5578	-27	1.60332e-06	-1.24165	0.000999001	2.60903e-06	0.00137566	rs6576976	0.2962
Hepatocytes	peak156785	chr2:96714492:T:G	1	1	1	32.8844	-80	0.000240212	-1.13493	0.000999001	0.000305192	0.0447935	rs56361249	0.2999
Hepatocytes	peak157009	chr2:98507941:T:C	3	1.00011	1.36801	37.5594	-965	5.79667e-07	1.24722	0.000999001	2.00621e-07	0.00018475	rs3769719	0.2811
Hepatocytes	peak157211	chr2:99875799:T:C	3	1.00011	1.9359	35.8461	-30	5.83139e-06	0.793153	0.000999001	6.24825e-06	0.0026858	rs13031851	0.3896
Hepatocytes	peak157528	chr2:101639990:C:A	5	1.00011	3.32877	36.3109	654	0.000129447	0.798389	0.000999001	0.00025215	0.0397587	rs10865045	0.4332
Hepatocytes	peak157529	chr2:101645004:G:C	6	0.999925	2.34334	32.9242	-217	9.59539e-05	0.799493	0.001998	0.000291408	0.0433704	rs4851474	0.4785
Hepatocytes	peak157650	chr2:102047167:T:G	6	1.00006	2.91782	36.0055	616	6.31442e-08	1.0206	0.000999001	7.46706e-08	8.53614e-05	rs2310173	0.4696
Hepatocytes	peak157780	chr2:102764758:G:A	11	1.01892	3.31617	31.543	-552	6.71987e-05	-0.97323	0.000999001	0.000354215	0.0499699	rs2540295	0.4158
Hepatocytes	peak157826	chr2:104420541:C:T	2	0.999994	1.04455	32.4992	-54	4.80556e-06	0.865427	0.000999001	8.1864e-06	0.00329463	rs13382209	0.3646
Hepatocytes	peak158100	chr2:106262145:A:G	9	0.999941	2.96852	36.3242	-614	5.47806e-09	1.19985	0.000999001	4.85499e-09	1.1813e-05	rs11124097	0.3244
Hepatocytes	peak158102	chr2:106270479:T:C	10	1.00015	4.07533	36.4172	487	2.39684e-07	1.11142	0.000999001	3.60609e-07	0.000288537	rs11673736	0.3354
Hepatocytes	peak158103	chr2:106270479:T:C	12	0.958933	3.87031	30.5336	-136	8.59485e-08	1.12366	0.000999001	2.70002e-06	0.0014124	rs11673736	0.3354
Hepatocytes	peak158119	chr2:106367236:T:C	4	1.00001	2.99654	38.9539	294	5.54173e-05	0.915761	0.000999001	4.69365e-05	0.0118443	rs13413684	0.1491
Hepatocytes	peak158125	chr2:106417377:T:C	1	1	1	34.8234	-711	0.000367471	-1.0323	0.000999001	0.000311081	0.0454084	rs202084883	0.1259
Hepatocytes	peak158223	chr2:108385190:C:A	3	0.999984	2.13033	36.3242	19	4.36313e-07	1.19455	0.000999001	3.72055e-07	0.000295434	rs6739402	0.1315
Hepatocytes	peak158224	chr2:108385167:T:C	3	1.00014	2.26076	37.8117	-617	0.000102562	0.895538	0.000999001	9.35504e-05	0.0196757	rs4149437	0.148
Hepatocytes	peak158307	chr2:108972494:G:A	2	1.00001	1.7952	38.6484	170	9.91244e-06	1.11799	0.000999001	4.32932e-06	0.00205037	rs13029834	0.3682
Hepatocytes	peak158320	chr2:109019981:G:A	5	1.00019	2.04051	31.3703	-445	2.87703e-05	1.74845	0.000999001	0.000120775	0.0237094	rs17034808	0.0747
Hepatocytes	peak158459	chr2:109562498:G:A	2	0.999961	1.62214	39.3656	-66	0.000466606	-0.76539	0.002997	0.000266067	0.0410025	rs767628	0.3062
Hepatocytes	peak158625	chr2:111235398:A:G	4	0.99989	2.10817	30.2945	-407	7.10639e-07	-1.02117	0.000999001	6.1601e-06	0.00265652	rs1464023	0.3151
Hepatocytes	peak158662	chr2:111618386:A:C	5	1.0001	3.58183	36.2313	866	0.000119899	0.967396	0.000999001	0.000254758	0.0398854	rs1448190	0.2541
Hepatocytes	peak158708	chr2:111927859:C:A	5	1.00004	2.90341	37.4664	86	6.23765e-05	0.781417	0.000999001	7.55986e-05	0.0169341	rs11681295	0.4731
Hepatocytes	peak158776	chr2:112432634:A:T	5	0.999909	2.9904	34.6375	-115	2.80614e-05	-1.09433	0.001998	7.04783e-05	0.0160034	rs13422242	0.1603
Hepatocytes	peak158898	chr2:113068495:T:G	12	0.9641	2.70876	34.1992	-35	2.22418e-06	1.12134	0.000999001	8.75261e-06	0.00344923	rs6755354	0.1136
Hepatocytes	peak158900	chr2:113077709:GT:G	18	0.912882	2.44129	39.3656	-764	1.3459e-06	-1.04196	0.000999001	1.71536e-06	0.00100428	chr2:113077709:GT:G	0.3511
Hepatocytes	peak158951	chr2:113235223:TCC:T	7	1.00013	2.8952	34.0266	-305	3.47044e-05	-0.978788	0.000999001	9.9634e-05	0.0205319	rs35724515	0.3614
Hepatocytes	peak159141	chr2:118088243:G:A	3	0.999862	2.73537	36.1648	-228	8.17861e-05	-1.03445	0.000999001	0.000131948	0.0251226	rs12986752	0.2512
Hepatocytes	peak159270	chr2:119243542:G:T	3	1.0001	1.194	35.6203	885	2.95844e-05	-0.891791	0.000999001	2.26566e-05	0.00706929	rs13027293	0.3597
Hepatocytes	peak159865	chr2:124625771:G:T	3	0.999937	1.87371	32.9508	36	6.59294e-07	0.937401	0.000999001	1.84746e-06	0.00106982	rs1454133	0.4588
Hepatocytes	peak160201	chr2:127984771:T:C	3	0.999884	2.11603	36.7359	13	0.000148565	0.802372	0.000999001	0.000168878	0.0299593	rs2438027	0.4977
Hepatocytes	peak160247	chr2:128292780:C:T	7	1.00007	4.28593	34.7305	-70	3.47129e-05	-0.930073	0.000999001	0.000122151	0.0239264	rs6761320	0.417
Hepatocytes	peak160635	chr2:131682467:T:C	5	0.999962	2.3402	34.8234	117	3.4133e-06	0.963857	0.000999001	6.0639e-06	0.00263773	rs6710318	0.3304
Hepatocytes	peak160951	chr2:134782397:C:T	5	1.0001	2.9111	39.4188	-488	3.01582e-09	0.997279	0.000999001	4.76327e-10	2.38151e-06	rs6430538	0.4823
Hepatocytes	peak161171	chr2:137947574:T:C	7	1.00012	4.02698	37.8383	59	8.81775e-05	0.847422	0.001998	0.000140069	0.0261794	rs1455150	0.2535
Hepatocytes	peak161173	chr2:137952737:A:G	9	1.00003	2.97412	39.7773	-179	4.64185e-06	-1.02999	0.000999001	2.10384e-06	0.00117221	rs2054098	0.3029
Hepatocytes	peak161289	chr2:141330444:A:AT	13	0.942043	2.20406	37.9578	368	1.27591e-07	-1.13412	0.000999001	1.37682e-07	0.000139203	rs79687661	0.4179
Hepatocytes	peak161305	chr2:141699764:A:G	11	0.933975	2.68717	36.1516	-40	2.23824e-09	1.28755	0.000999001	7.10811e-09	1.4844e-05	rs12373690	0.3018
Hepatocytes	peak161363	chr2:142904998:T:C	3	0.999961	1.27612	36.6828	13	1.55456e-06	-1.20257	0.000999001	7.60806e-07	0.000525463	rs6429992	0.4524
Hepatocytes	peak161691	chr2:146214981:T:G	1	1	1	36.7891	-648	5.78473e-05	0.954099	0.000999001	2.84726e-05	0.00828003	rs17735680	0.4389
Hepatocytes	peak162237	chr2:152410251:A:G	1	1	1	33.5352	-82	0.000246332	1.2159	0.000999001	0.000272069	0.0415515	rs13405110	0.1005
Hepatocytes	peak16227	chr1:119674791:C:T	13	0.984629	3.17972	33.3625	-231	5.81522e-11	-1.10344	0.000999001	3.94875e-10	2.09454e-06	rs639216	0.4073
Hepatocytes	peak162351	chr2:154488606:AC:A	4	1.00004	2.6486	36.9484	-941	3.34577e-07	1.45195	0.000999001	2.7104e-07	0.000231884	rs146736190	0.072
Hepatocytes	peak162425	chr2:156399292:G:C	2	1.00017	2.04316	36.5898	-168	0.000196995	-0.882144	0.001998	0.000227597	0.0369641	rs298319	0.2467
Hepatocytes	peak162668	chr2:158944790:A:G	6	1.00002	2.78927	36.643	-55	5.58929e-06	-0.976313	0.000999001	6.67629e-06	0.00280612	rs56170804	0.4327
Hepatocytes	peak162698	chr2:159091227:T:C	1	1	1	38.4891	-934	0.000475815	-0.720714	0.001998	0.000198739	0.0336153	rs35952094	0.3576
Hepatocytes	peak162828	chr2:159904461:C:T	7	1.00017	2.45559	31.2641	128	7.28374e-06	0.981919	0.000999001	4.21796e-05	0.0110263	rs1397707	0.4809
Hepatocytes	peak162866	chr2:160210351:T:C	2	1.00013	1.89886	36.4703	-559	0.000211845	0.810024	0.000999001	0.000234766	0.0378029	rs6750639	0.493
Hepatocytes	peak162975	chr2:160934045:A:C	8	0.999989	2.85432	40.8664	862	0.00037007	-0.731353	0.000999001	0.000265375	0.0409848	rs1516095	0.3388
Hepatocytes	peak16323	chr1:120389799:G:A	2	1.00008	1.0137	33.7742	828	7.21825e-05	0.953656	0.000999001	7.73364e-05	0.0170924	rs76669503	0.3815
Hepatocytes	peak163355	chr2:165766678:T:A	2	1.00005	0.955596	32.8445	16	3.58145e-05	0.931256	0.000999001	4.66476e-05	0.0118276	rs12692777	0.4894
Hepatocytes	peak163356	chr2:165767959:C:T	2	0.999836	2.00121	34.3055	-903	2.98347e-05	1.00429	0.000999001	5.50109e-05	0.0132876	rs11674422	0.4883
Hepatocytes	peak163422	chr2:167749214:A:G	2	0.999989	1.38943	39.1531	57	4.23157e-09	1.37266	0.000999001	3.87911e-10	2.09454e-06	rs58282706	0.188
Hepatocytes	peak163705	chr2:170255264:C:T	3	0.999958	1.88392	39.9766	551	0.000208545	0.78075	0.000999001	0.000107172	0.0217973	rs1364529	0.4304
Hepatocytes	peak163739	chr2:170679815:C:T	1	1	1	35.5008	150	3.31534e-06	-1.03708	0.000999001	2.00253e-06	0.00113252	rs10198822	0.3934
Hepatocytes	peak163777	chr2:171123372:AT:A	10	0.999853	2.09209	30.9984	-425	7.52527e-05	0.748271	0.000999001	0.000331565	0.0475435	chr2:171123372:AT:A	0.3559
Hepatocytes	peak163805	chr2:171491117:A:T	5	0.999887	2.83547	35.5805	-350	2.8146e-06	0.963459	0.000999001	4.66518e-06	0.00218215	rs112604249	0.1367
Hepatocytes	peak164004	chr2:173003080:C:T	8	1.00011	3.72227	33.9336	-8	3.98453e-05	-0.926684	0.000999001	0.000150791	0.0277037	rs7604728	0.2647
Hepatocytes	peak164249	chr2:174916740:G:A	3	0.999923	1.63367	37.7719	1	0.000111051	0.892438	0.000999001	7.46738e-05	0.0168145	rs10165643	0.4112
Hepatocytes	peak164461	chr2:177333812:T:A	6	1.0001	1.8641	38.8477	612	7.9846e-09	-1.05349	0.000999001	1.25814e-09	4.63443e-06	rs11688684	0.4306
Hepatocytes	peak164492	chr2:177622742:A:T	4	1.00005	2.73448	41.4906	-20	7.65205e-06	-1.20443	0.000999001	2.03511e-06	0.00114595	rs6756918	0.1427
Hepatocytes	peak164499	chr2:177670875:A:AAT	9	0.999925	1.80485	35.9789	815	2.49513e-05	-1.00423	0.000999001	2.59895e-05	0.00777965	rs3056901	0.1532
Hepatocytes	peak164521	chr2:177799744:G:A	6	1.00016	2.76321	34.6242	-15	5.75612e-05	-1.35961	0.000999001	0.000135476	0.025628	rs13022805	0.1363
Hepatocytes	peak164584	chr2:178363405:T:A	4	1.00014	2.34123	30.507	-49	5.86973e-10	-1.30192	0.000999001	1.06384e-08	1.93688e-05	rs1865326	0.4914
Hepatocytes	peak164700	chr2:179726025:C:A	3	1.00014	2.42058	34.3586	-620	3.26417e-07	1.70185	0.000999001	6.82455e-07	0.000483952	rs12467122	0.1236
Hepatocytes	peak164919	chr2:182713203:T:G	2	1.00007	1.86383	31.9016	-625	8.99218e-05	1.25526	0.000999001	0.000278636	0.0421777	rs75659152	0.1375
Hepatocytes	peak165189	chr2:188415903:A:G	3	1.00011	1.44242	39.9234	45	4.69421e-07	1.24042	0.000999001	6.65543e-08	7.74178e-05	rs4476318	0.173
Hepatocytes	peak165191	chr2:188434941:G:A	1	1	1	34.5047	-349	2.52031e-05	1.05193	0.000999001	2.19021e-05	0.00688581	rs7595327	0.1934
Hepatocytes	peak165438	chr2:190638041:G:C	5	0.999838	3.12178	36.2313	-431	1.46623e-06	-1.25829	0.000999001	2.05812e-06	0.00114915	rs62182902	0.2492
Hepatocytes	peak165561	chr2:191246890:C:T	3	1.00008	1.34149	39.6313	-897	1.04356e-05	-1.01315	0.000999001	2.54676e-06	0.00135631	rs35596292	0.3371
Hepatocytes	peak165571	chr2:191280379:G:C	3	0.999877	1.39311	37.7055	-963	2.16343e-06	-1.14967	0.000999001	8.32168e-07	0.000560163	rs34840299	0.4354
Hepatocytes	peak165989	chr2:197310573:G:C	2	1.00001	0.995675	32.0344	-12	0.00018224	0.790944	0.000999001	0.000281	0.0423567	rs10931780	0.3705
Hepatocytes	peak16604	chr1:147700593:C:G	3	1.00014	2.10523	35.7	275	0.000176374	0.801814	0.000999001	0.000253904	0.0398222	rs1418651	0.1878
Hepatocytes	peak166280	chr2:200673358:G:A	1	1	1	35.8328	384	0.000365781	0.841517	0.000999001	0.000252475	0.0397627	rs2540064	0.4617
Hepatocytes	peak166369	chr2:201149233:T:C	2	1.00003	1.00086	37.2805	-69	0.000447151	-0.94214	0.000999001	0.0002349	0.0378029	rs12104442	0.2147
Hepatocytes	peak166505	chr2:202194491:A:AT	4	0.999919	2.11282	39.8305	-147	5.73243e-05	0.979828	0.000999001	2.75786e-05	0.00809102	rs35979364	0.4687
Hepatocytes	peak16654	chr1:148389167:A:G	1	1	1	36.5102	424	0.000279538	1.82909	0.000999001	0.000165129	0.0294915	rs1272607594	0.2147
Hepatocytes	peak166618	chr2:203122831:C:T	2	0.999902	1.76048	37.1211	173	1.02567e-05	0.98027	0.000999001	7.01428e-06	0.002925	rs17474056	0.4179
Hepatocytes	peak166733	chr2:203811709:A:G	2	1.00007	1.77824	40.5609	-61	0.000331945	-1.0997	0.001998	0.000154424	0.0281483	rs62184861	0.1178
Hepatocytes	peak167216	chr2:207974014:G:C	6	0.999989	2.36	32.632	78	1.83447e-05	1.00124	0.001998	6.41656e-05	0.0149148	rs11687058	0.2718
Hepatocytes	peak167586	chr2:214180872:T:C	10	0.999953	3.01299	37.5328	23	0.000107765	-0.876917	0.000999001	0.000140896	0.0262969	rs7581545	0.4469
Hepatocytes	peak167589	chr2:214202080:T:C	5	1.00005	2.21173	33.9867	-12	5.37869e-07	-1.36401	0.000999001	1.1949e-06	0.000747421	rs1912166	0.1449
Hepatocytes	peak167609	chr2:215084407:G:A	2	0.999871	1.62096	38.7016	60	4.55853e-05	0.761522	0.000999001	2.17309e-05	0.00686117	rs1523718	0.3753
Hepatocytes	peak168057	chr2:217774436:C:T	7	0.999875	3.87435	37.7719	-4	7.81039e-06	1.03552	0.000999001	9.37661e-06	0.00364104	rs7563530	0.4726
Hepatocytes	peak168284	chr2:218607602:G:A	2	1.00014	1.73184	38.25	-308	4.62658e-05	-0.973275	0.000999001	2.64696e-05	0.00787014	rs611203	0.4187
Hepatocytes	peak16847	chr1:150667999:G:A	1	1	1	31.3969	220	0.000125516	0.801575	0.000999001	0.000230326	0.0372783	rs11807058	0.4215
Hepatocytes	peak169003	chr2:226307882:C:T	2	0.999941	1.70079	34.0531	-34	0.000139941	-0.873321	0.000999001	0.000235232	0.0378334	rs2713556	0.3592
Hepatocytes	peak169161	chr2:227570743:T:C	3	0.999894	2.42064	39.0469	-535	9.41363e-07	-1.10675	0.000999001	3.50116e-07	0.000281383	rs4420695	0.387
Hepatocytes	peak169162	chr2:227605728:C:T	13	0.958558	1.57581	38.3961	-851	5.50546e-07	1.03059	0.000999001	3.04579e-07	0.000251649	rs4973122	0.3201
Hepatocytes	peak169200	chr2:227882160:T:G	3	1.00009	1.15113	33.7609	-35	1.5043e-08	1.0259	0.000999001	1.94469e-08	3.17485e-05	rs4973006	0.478
Hepatocytes	peak169225	chr2:228749239:C:G	5	0.999946	2.72801	36.9883	97	1.41099e-07	-1.16242	0.000999001	1.07718e-07	0.000113819	rs16825331	0.2407
Hepatocytes	peak169672	chr2:231604820:G:A	3	0.999874	2.61111	37.3734	82	0.000110802	-1.32753	0.000999001	0.000130796	0.024979	rs7570643	0.179
Hepatocytes	peak169855	chr2:232588355:A:G	6	1.00002	2.73828	36.7359	-676	7.62653e-05	0.841654	0.000999001	0.000106416	0.0216935	rs11676437	0.2617
Hepatocytes	peak169868	chr2:232642551:G:A	2	0.999936	1.50867	39.0602	-574	6.16795e-05	0.897802	0.000999001	2.60186e-05	0.00777965	rs12467052	0.4592
Hepatocytes	peak169869	chr2:232646269:T:C	3	0.99984	2.60139	35.5273	-949	0.00015514	0.931975	0.000999001	0.000285929	0.042771	rs17297115	0.3775
Hepatocytes	peak169870	chr2:232651944:C:CCT	4	1.0001	2.11937	38.8344	-208	0.000133298	0.825714	0.001998	9.27438e-05	0.0195913	rs34047256	0.3922
Hepatocytes	peak169871	chr2:232655544:A:T	4	1.00004	2.27481	35.7	-94	3.05428e-06	0.931749	0.000999001	3.90765e-06	0.00189465	rs13395911	0.4116
Hepatocytes	peak169873	chr2:232657467:G:C	4	0.999926	2.0668	38.2633	-934	0.000226018	0.917465	0.001998	0.000186576	0.0319567	rs6705572	0.3822
Hepatocytes	peak170108	chr2:233773410:C:A	7	0.999982	3.81683	33.7477	-861	8.17297e-05	1.44101	0.000999001	0.000331844	0.0475475	rs17862880	0.1414
Hepatocytes	peak170275	chr2:234691665:C:T	16	1.01468	2.73099	30.932	-771	3.43327e-06	-1.08205	0.000999001	2.24182e-05	0.0070114	rs4663473	0.4488
Hepatocytes	peak170491	chr2:235937950:G:T	4	0.99991	0.978132	34.9961	559	0.000101824	-0.851128	0.000999001	7.86076e-05	0.0173012	rs2317004	0.4906
Hepatocytes	peak17057	chr1:151809858:C:G	6	0.999854	3.44861	34.3453	56	9.58863e-09	1.17432	0.000999001	2.78503e-08	4.14963e-05	rs10494269	0.2483
Hepatocytes	peak170606	chr2:236706000:A:G	5	0.999991	2.84988	41.7695	-454	1.63989e-05	1.03813	0.000999001	4.94034e-06	0.00226399	rs1037397	0.2863
Hepatocytes	peak170616	chr2:236748319:A:G	4	0.999994	1.65645	41.7031	-321	5.51284e-06	1.75203	0.000999001	7.74176e-07	0.000531927	rs4427968	0.0989
Hepatocytes	peak170625	chr2:236783170:T:C	6	1.00013	1.53133	39.2461	982	3.34491e-08	-1.10564	0.000999001	4.39394e-09	1.15381e-05	rs999033	0.3456
Hepatocytes	peak170626	chr2:236782557:G:C	3	1.00002	1.34914	40.2953	-537	4.96091e-07	-0.986196	0.000999001	5.75524e-08	7.06658e-05	rs2720141	0.3336
Hepatocytes	peak170692	chr2:237025323:A:C	1	1	1	33.0039	1	1.51511e-06	1.11615	0.000999001	2.16614e-06	0.00120187	rs2318131	0.3321
Hepatocytes	peak170693	chr2:237027150:G:A	2	1.00006	1.04874	34.8102	-279	6.0162e-05	0.990306	0.000999001	5.13541e-05	0.0127052	rs12692196	0.3275
Hepatocytes	peak170847	chr2:237652440:A:C	11	0.969048	4.34275	32.8977	134	1.22069e-08	-1.24691	0.000999001	1.53007e-07	0.000149342	rs2029771	0.4566
Hepatocytes	peak170848	chr2:237663428:TC:T	12	0.938258	2.98865	33.8539	582	3.7632e-05	1.32059	0.000999001	0.000207737	0.0345648	chr2:237663428:TC:T	0.1595
Hepatocytes	peak170857	chr2:237683270:A:G	4	0.999963	1.26524	34.3852	-33	4.8974e-10	-1.42519	0.000999001	4.93874e-10	2.38151e-06	rs4142730	0.2299
Hepatocytes	peak17093	chr1:151945688:C:A	4	0.999958	2.09164	32.2203	-230	7.87395e-06	0.972001	0.000999001	2.86984e-05	0.00831833	rs16833668	0.344
Hepatocytes	peak17095	chr1:151952716:T:C	6	0.999994	1.87737	35.1289	-961	2.56953e-06	1.08995	0.000999001	3.27435e-06	0.00165097	rs6693901	0.3437
Hepatocytes	peak170965	chr2:238115784:T:G	6	1.00013	3.53762	36.2313	470	1.93095e-06	1.40278	0.000999001	3.11419e-06	0.00157922	rs11901532	0.1533
Hepatocytes	peak170974	chr2:238137299:C:T	6	1.00007	2.93493	34.5313	-30	7.73907e-05	1.01396	0.000999001	0.000199148	0.033663	rs3739053	0.2606
Hepatocytes	peak171056	chr2:238499327:G:A	6	1.00016	2.2734	34.9164	908	4.62546e-05	-1.7143	0.000999001	8.26711e-05	0.0179719	rs77206516	0.1131
Hepatocytes	peak17160	chr1:152517266:C:T	3	1.00001	1.42122	38.2898	-154	7.49769e-05	-0.780409	0.000999001	3.69962e-05	0.0100335	rs548252	0.3608
Hepatocytes	peak171812	chr2:241123245:G:C	2	0.999981	1.43725	33.0836	-821	0.000113733	-1.16277	0.000999001	0.000202895	0.0341224	rs73011824	0.0915
Hepatocytes	peak171860	chr2:241298487:C:T	4	1.00008	3.34632	39.1797	-254	1.00698e-06	1.09037	0.000999001	4.96439e-07	0.000367775	rs59104589	0.3395
Hepatocytes	peak17195	chr1:152917994:G:A	4	1.00007	3.28898	35.0891	15	3.38163e-05	-0.871593	0.000999001	8.28559e-05	0.0179973	rs11586313	0.4719
Hepatocytes	peak171959	chr2:241673494:A:G	12	0.910822	3.26091	35.0625	280	2.46103e-09	-1.29494	0.000999001	2.55745e-08	3.94347e-05	rs1130906	0.3319
Hepatocytes	peak172079	chr20:164616:G:GC	9	1.00013	3.30403	42.8055	-139	1.14826e-07	-1.07848	0.000999001	8.47097e-09	1.6892e-05	rs11483666	0.4097
Hepatocytes	peak172124	chr20:420465:A:AG	6	1.00014	4.33814	34.6641	489	3.22382e-05	0.805252	0.000999001	0.000116649	0.0232261	rs11480357	0.4402
Hepatocytes	peak172158	chr20:556435:G:A	10	0.999923	3.69289	33.7742	192	7.0843e-05	-0.84136	0.000999001	0.000276895	0.041988	rs204674	0.4725
Hepatocytes	peak172304	chr20:1325077:A:G	7	1.00005	3.68317	35.6734	-549	1.80842e-05	-1.00467	0.000999001	4.11526e-05	0.0108576	rs912118	0.3819
Hepatocytes	peak172493	chr20:2256244:C:T	5	1.00014	3.27939	35.5938	144	0.00013158	0.825908	0.001998	0.000298183	0.0440819	rs6137456	0.3862
Hepatocytes	peak172626	chr20:3067698:A:C	7	1.00009	2.96323	38.4359	65	1.84729e-05	0.823752	0.000999001	1.53535e-05	0.00526097	rs6115778	0.4172
Hepatocytes	peak17276	chr1:153617778:C:A	2	0.999953	1.52924	36.3641	31	8.00532e-12	-1.21063	0.000999001	2.28527e-12	7.57613e-08	rs9330298	0.4713
Hepatocytes	peak173139	chr20:5805247:C:T	13	0.968083	3.68815	34.8766	451	1.6403e-07	-1.21086	0.000999001	6.73697e-07	0.000479022	rs374486	0.251
Hepatocytes	peak173270	chr20:7258347:G:C	3	0.999894	2.47915	36.0055	298	0.000105655	-1.05266	0.000999001	0.000162917	0.0292738	rs6085955	0.2277
Hepatocytes	peak173285	chr20:7453373:C:T	8	1.00003	2.48245	39.4453	-960	0.000131419	-0.989015	0.001998	9.29503e-05	0.0196117	rs73602226	0.1842
Hepatocytes	peak173346	chr20:8096148:A:G	10	0.999852	2.27847	31.4102	102	1.35019e-05	0.964085	0.000999001	6.64059e-05	0.0153014	rs6055528	0.358
Hepatocytes	peak173566	chr20:10429432:C:T	11	0.974502	3.34857	32.4063	-267	3.07458e-06	0.998292	0.000999001	2.35129e-05	0.00724274	rs6133929	0.4583
Hepatocytes	peak173772	chr20:12645458:AGATG:A	6	0.999961	1.98545	39.857	786	3.0831e-05	-0.944853	0.000999001	1.24833e-05	0.00448614	chr20:12645458:AGATG:A	0.3129
Hepatocytes	peak173795	chr20:13006996:C:T	8	1.00013	2.35854	31.9414	11	2.95679e-06	1.17153	0.000999001	1.40186e-05	0.00493098	rs360536	0.1117
Hepatocytes	peak173847	chr20:13453060:C:T	1	1	1	32.393	86	1.3364e-06	-0.93239	0.000999001	2.39331e-06	0.00128231	rs2070334	0.476
Hepatocytes	peak173941	chr20:14731680:G:T	4	1.00008	2.72978	38.3695	-776	1.87736e-06	1.43025	0.000999001	1.10086e-06	0.00070122	rs1932946	0.1391
Hepatocytes	peak173966	chr20:15060474:G:A	4	1.00007	2.81966	36.0719	-265	0.000116924	-0.928458	0.000999001	0.000202734	0.0341224	rs381064	0.3297
Hepatocytes	peak174208	chr20:17864040:G:T	11	0.9593	4.62258	31.2906	159	5.62183e-06	-0.968707	0.000999001	9.32982e-05	0.0196382	rs2618566	0.3597
Hepatocytes	peak174225	chr20:17910972:A:G	6	1	2.90767	30.7992	-47	3.39914e-07	-1.32727	0.000999001	3.58227e-06	0.00176594	rs72623541	0.1723
Hepatocytes	peak174750	chr20:22413234:C:G	4	0.999936	1.04156	32.4461	63	7.26841e-09	1.1712	0.000999001	1.68236e-08	2.80622e-05	rs1212572	0.1719
Hepatocytes	peak174974	chr20:23570418:T:A	8	0.999914	2.19544	42.3141	86	5.47342e-05	1.03133	0.000999001	1.44498e-05	0.00506251	rs2983619	0.4425
Hepatocytes	peak175067	chr20:24432851:G:A	3	0.999797	2.67875	31.4102	566	1.09148e-05	-1.11808	0.000999001	6.41489e-05	0.0149148	rs6049679	0.3106
Hepatocytes	peak175225	chr20:25211549:C:T	9	1.00002	2.0056	39.0734	-900	2.25844e-06	1.18452	0.000999001	7.81367e-07	0.000534101	rs66536580	0.3197
Hepatocytes	peak175235	chr20:25257537:T:C	5	0.999947	2.77554	38.7813	941	0.000255933	-0.840561	0.001998	0.000258081	0.0402868	rs6132824	0.4579
Hepatocytes	peak175823	chr20:33106308:A:G	14	0.949005	2.69759	34.7438	275	1.63707e-08	-1.33059	0.000999001	7.50723e-08	8.54523e-05	rs2424962	0.339
Hepatocytes	peak175912	chr20:33667427:T:C	3	1.00006	2.41589	40.4148	109	0.000214028	0.950901	0.000999001	0.000128757	0.0247811	rs3746459	0.4853
Hepatocytes	peak17599	chr1:155112794:A:G	4	1.00005	2.20463	33.3359	-27	7.21697e-05	0.873228	0.000999001	0.000187567	0.032094	rs11583762	0.4938
Hepatocytes	peak176122	chr20:34710007:A:C	2	1.00001	1.3957	32.3664	332	9.11927e-05	1.19399	0.000999001	0.000188986	0.0322744	rs2378257	0.1584
Hepatocytes	peak176701	chr20:37616956:T:C	19	0.946911	1.73147	35.7797	955	3.16956e-08	-1.16029	0.000999001	6.0896e-08	7.30796e-05	rs6012639	0.4738
Hepatocytes	peak176925	chr20:38623282:G:A	3	0.999947	1.87132	38.9539	73	0.000307713	-0.754865	0.003996	0.000206969	0.0345229	rs6123893	0.3531
Hepatocytes	peak176952	chr20:38770845:C:T	8	0.999852	4.32052	33.2297	-151	1.38438e-05	1.15787	0.000999001	7.52067e-05	0.0168748	rs6128947	0.1714
Hepatocytes	peak177057	chr20:39626992:GT:G	4	1.00012	1.87993	39.0336	-980	3.5306e-08	-1.2148	0.000999001	6.33869e-09	1.36972e-05	chr20:39626992:GT:G	0.3106
Hepatocytes	peak177058	chr20:39631256:C:T	7	0.999871	1.74511	36.7891	829	0.000276297	-0.989782	0.002997	0.000268708	0.0412178	rs805940	0.2778
Hepatocytes	peak177059	chr20:39633013:A:G	4	1.00015	2.31452	32.1406	534	1.13754e-07	-1.33881	0.000999001	5.88365e-07	0.000424032	rs432017	0.2775
Hepatocytes	peak177060	chr20:39648580:A:C	4	1.00002	3.55682	35.1422	141	2.35049e-08	-1.32725	0.000999001	4.83817e-08	6.13952e-05	rs294426	0.2696
Hepatocytes	peak177109	chr20:40006189:C:T	9	0.999985	3.76506	29.8828	-208	2.20819e-05	1.06239	0.001998	0.000266422	0.0410095	rs6129460	0.2433
Hepatocytes	peak177204	chr20:40628962:C:T	3	1.00012	2.32601	33.3359	-128	1.09242e-05	1.09482	0.000999001	3.10166e-05	0.00880739	rs2865510	0.4187
Hepatocytes	peak177365	chr20:41393111:C:A	5	1.00009	3.041	36.8289	-18	3.13876e-05	0.945881	0.000999001	4.4236e-05	0.0113425	rs4810316	0.3277
Hepatocytes	peak177393	chr20:41573053:T:G	3	0.999915	1.23916	39.4055	729	7.81113e-06	1.13933	0.000999001	1.80648e-06	0.00105298	rs4610114	0.2352
Hepatocytes	peak177602	chr20:43939175:C:T	6	1.00012	1.9039	40.5344	-322	5.94588e-05	1.13596	0.000999001	2.16717e-05	0.00685063	rs78295570	0.0912
Hepatocytes	peak177672	chr20:44302232:C:A	2	1.00009	1.23824	36.1383	-153	0.000226656	-1.2843	0.001998	0.000176821	0.0309339	rs4812816	0.2328
Hepatocytes	peak177954	chr20:45829894:C:A	3	1.00013	1.03929	34.1328	-59	1.80906e-07	-1.04814	0.000999001	1.77458e-07	0.000166896	rs2742654	0.3521
Hepatocytes	peak178181	chr20:47033315:A:G	3	0.999947	1.51595	39.7641	45	5.76504e-05	-1.38719	0.000999001	2.02506e-05	0.00651794	rs7269367	0.1749
Hepatocytes	peak17820	chr1:156276682:G:C	5	1.00019	1.89143	29.5906	-282	2.24155e-05	-1.06899	0.000999001	0.000147066	0.0271428	rs7542045	0.4846
Hepatocytes	peak17823	chr1:156290761:G:A	3	1.00014	1.09421	33.4422	-893	3.06802e-07	-1.16564	0.000999001	4.19887e-07	0.000321852	rs7537271	0.2242
Hepatocytes	peak178385	chr20:48105813:T:C	6	1.0001	1.5113	37.3602	-233	0.000272023	-0.84954	0.000999001	0.000202584	0.0341224	rs6012333	0.2549
Hepatocytes	peak178567	chr20:48963810:A:G	4	0.999796	1.97725	30.1617	480	4.42062e-05	-0.943737	0.000999001	0.000240293	0.0384571	rs2295031	0.322
Hepatocytes	peak178674	chr20:49475520:T:A	5	0.999906	2.45905	36.0852	-18	0.000198801	0.77537	0.000999001	0.000309618	0.0452927	rs6019859	0.2608
Hepatocytes	peak178746	chr20:49703035:G:T	5	0.999891	2.05001	35.5805	126	6.70188e-06	0.979095	0.000999001	8.35176e-06	0.00333663	rs6012716	0.4486
Hepatocytes	peak1789	chr1:8830973:C:T	2	0.999865	1.92346	35.5406	-34	2.32947e-08	-1.30859	0.000999001	2.148e-08	3.45263e-05	rs6577528	0.4695
Hepatocytes	peak179172	chr20:51326137:C:T	5	1.00012	1.71072	38.0508	-215	0.000180439	-0.715298	0.000999001	0.000125562	0.0243429	rs926910	0.4424
Hepatocytes	peak179206	chr20:51426603:C:T	9	1.00014	2.32283	32.9906	-742	2.01652e-06	0.893407	0.000999001	6.6619e-06	0.00280451	rs761374	0.3692
Hepatocytes	peak179276	chr20:51782214:G:C	5	0.999978	2.90155	36.8555	732	0.00019455	-0.985156	0.001998	0.000301334	0.0443499	rs6013279	0.146
Hepatocytes	peak179621	chr20:54067092:A:G	19	0.980621	3.38371	31.2109	-646	3.42451e-06	1.32662	0.000999001	3.63821e-05	0.00992707	rs73134888	0.1631
Hepatocytes	peak179622	chr20:54070296:T:C	13	0.959484	4.00397	35.5008	-259	2.47268e-05	1.3533	0.000999001	9.74729e-05	0.0202597	rs41304655	0.1626
Hepatocytes	peak179837	chr20:57125813:A:C	4	1.00011	2.57115	37.5992	-927	3.65027e-12	-1.19454	0.000999001	6.6833e-13	3.54504e-08	rs4811814	0.3729
Hepatocytes	peak179916	chr20:57494944:A:G	5	1.00013	2.77672	34.5578	-411	4.50315e-05	-0.907947	0.000999001	0.000107925	0.02185	rs17410223	0.3419
Hepatocytes	peak18031	chr1:157182466:G:A	12	0.954282	1.57871	40.6672	530	0.000495972	0.748653	0.002997	0.00031998	0.0463592	rs9660955	0.421
Hepatocytes	peak180705	chr20:62371181:C:T	5	1.00002	2.65319	34.8898	547	2.12826e-05	0.964262	0.000999001	4.3891e-05	0.0113125	rs2427300	0.2419
Hepatocytes	peak180706	chr20:62372156:T:C	5	1.00004	2.50419	34.6641	995	8.62992e-08	1.11407	0.000999001	1.61144e-07	0.000154848	rs13037244	0.3093
Hepatocytes	peak180776	chr20:62601816:C:T	4	1.00005	1.31336	37.7055	421	1.08525e-06	-1.34533	0.000999001	3.64782e-07	0.000290529	rs28896228	0.1649
Hepatocytes	peak181203	chr20:63949289:C:G	6	1.00015	3.16943	35.2352	44	1.01475e-05	-0.907963	0.000999001	2.20587e-05	0.00692346	rs817310	0.4705
Hepatocytes	peak181755	chr21:15558896:T:C	6	1.00003	2.45837	37.0414	-975	4.02665e-05	1.2625	0.000999001	4.42826e-05	0.0113425	rs11701443	0.1914
Hepatocytes	peak181930	chr21:17550043:A:G	2	1.00008	1.79476	37.0547	24	2.4038e-05	0.955098	0.000999001	1.83787e-05	0.00604755	rs2245583	0.3677
Hepatocytes	peak182626	chr21:31330061:C:T	12	1.0334	5.12806	32.4461	63	5.0157e-05	-1.0787	0.001998	0.000292448	0.0434371	rs845958	0.3604
Hepatocytes	peak182733	chr21:31983447:G:A	10	1.00005	4.53019	31.3039	-49	8.00987e-08	-1.24269	0.000999001	1.20011e-06	0.000747822	rs737103	0.2536
Hepatocytes	peak182829	chr21:32598801:G:A	7	1.00007	2.19738	41.318	-921	7.19149e-06	1.50713	0.000999001	1.59994e-06	0.000951412	rs1782988	0.0841
Hepatocytes	peak182933	chr21:33289977:G:A	9	1.00002	2.43178	36.6031	-628	1.54669e-05	0.818474	0.001998	1.75971e-05	0.00585575	rs2515717	0.4628
Hepatocytes	peak183334	chr21:35157998:T:G	10	1.00002	2.19293	39.7242	-463	5.41203e-05	1.05094	0.001998	2.74739e-05	0.00807818	rs7282246	0.2224
Hepatocytes	peak18344	chr1:159820559:T:C	5	1.00007	2.67944	43.9875	-952	1.64638e-06	1.44985	0.000999001	1.2756e-07	0.000131638	rs55739401	0.162
Hepatocytes	peak183487	chr21:36200103:T:G	8	1.00006	3.57452	32.1406	-135	9.62933e-11	1.33345	0.000999001	1.12762e-09	4.39798e-06	rs7282770	0.317
Hepatocytes	peak183627	chr21:37074281:T:C	11	0.966046	3.7978	35.7266	898	1.50259e-06	0.997089	0.000999001	4.77458e-06	0.00221768	rs1543748	0.467
Hepatocytes	peak183751	chr21:37829768:C:T	8	1.00008	3.59893	32.9641	461	1.90422e-06	1.25728	0.000999001	9.86266e-06	0.00377451	rs2835998	0.1616
Hepatocytes	peak183766	chr21:37916620:G:A	3	0.999986	1.58467	42.9648	390	0.000818598	0.803573	0.001998	0.000261383	0.0405397	rs7276069	0.4125
Hepatocytes	peak183784	chr21:38219252:T:G	5	1.00002	2.23831	38.768	-166	6.56906e-05	1.03239	0.000999001	4.45826e-05	0.0114021	rs2836196	0.4644
Hepatocytes	peak183882	chr21:38784807:C:T	8	1.00002	1.94819	41.9688	107	0.000154274	-0.896319	0.000999001	4.97684e-05	0.0123705	rs1209924	0.2871
Hepatocytes	peak183883	chr21:38787017:A:T	3	0.999936	2.3008	39.2727	-786	2.0951e-05	-0.92559	0.000999001	1.08701e-05	0.00405475	rs1209929	0.3071
Hepatocytes	peak183884	chr21:38795138:T:G	4	0.999907	2.39346	39.1531	848	1.49382e-07	-1.1632	0.000999001	4.01881e-08	5.3336e-05	rs1209940	0.2942
Hepatocytes	peak183885	chr21:38794862:G:A	3	1.00011	1.37859	38.2898	-333	1.25132e-07	-1.1704	0.000999001	2.72495e-08	4.10625e-05	rs1209939	0.2958
Hepatocytes	peak183886	chr21:38795138:T:G	3	1.00005	2.30222	33.575	-540	2.11687e-05	-1.00427	0.000999001	5.49428e-05	0.0132832	rs1209940	0.2942
Hepatocytes	peak183887	chr21:38797849:T:C	10	0.999932	2.79363	32.4195	213	6.93805e-07	-1.06678	0.000999001	3.54484e-06	0.00175074	rs1041781	0.2953
Hepatocytes	peak183899	chr21:38834935:A:T	13	0.993671	3.13891	31.5828	35	2.33931e-06	-0.870526	0.000999001	1.82281e-05	0.00600545	rs877370	0.4999
Hepatocytes	peak183930	chr21:38919816:T:C	8	1.00016	3.43725	35.8328	924	1.7893e-11	-1.19644	0.000999001	1.73841e-11	2.30527e-07	rs2836754	0.3843
Hepatocytes	peak184005	chr21:39169013:T:C	5	0.999915	2.13907	38.5555	-303	3.13019e-05	-0.963903	0.000999001	1.94731e-05	0.00634762	rs73221174	0.3818
Hepatocytes	peak184034	chr21:39451976:C:G	5	1.00011	2.89006	34.9961	201	3.47638e-05	1.47936	0.001998	7.67727e-05	0.0170524	rs11575939	0.2051
Hepatocytes	peak184374	chr21:42086375:A:G	4	1.00002	2.66599	34.3852	108	4.60829e-05	-0.923211	0.000999001	0.000111079	0.0223181	rs749020	0.3905
Hepatocytes	peak184512	chr21:42535944:T:C	3	1.00005	2.06525	33.7344	65	2.13406e-06	1.29097	0.000999001	4.83203e-06	0.00223557	rs228057	0.2055
Hepatocytes	peak184513	chr21:42539798:TC:T	7	1.00001	2.79319	38.5953	214	3.40601e-06	0.962366	0.000999001	2.04398e-06	0.00114736	chr21:42539798:TC:T	0.3959
Hepatocytes	peak184515	chr21:42540613:G:A	8	0.99985	2.78634	35.4078	9	3.94816e-06	0.987555	0.000999001	6.9164e-06	0.00288872	rs228071	0.3962
Hepatocytes	peak184613	chr21:42948893:G:T	20	0.915143	5.14317	33.9336	-632	2.98552e-05	1.28497	0.000999001	0.00033762	0.0481234	rs2401141	0.3309
Hepatocytes	peak184710	chr21:43665353:A:G	6	0.999927	2.18988	39.9234	6	1.61221e-07	-0.977093	0.000999001	2.90037e-08	4.23702e-05	rs2298561	0.3845
Hepatocytes	peak184917	chr21:44484554:T:C	1	1	1	35.3547	-829	7.58842e-06	-0.998662	0.000999001	4.971e-06	0.00226527	rs13048314	0.4623
Hepatocytes	peak184992	chr21:44790864:T:C	6	1	3.61162	36.643	-718	5.97259e-07	-1.40151	0.000999001	7.79804e-07	0.000534101	rs235267	0.2647
Hepatocytes	peak185163	chr21:45308690:A:G	5	0.999875	2.52821	36.1781	-520	0.000192754	-0.974809	0.000999001	0.000301928	0.0444127	rs9789865	0.1723
Hepatocytes	peak185254	chr21:45556197:C:T	8	1.00014	3.01455	39.0602	295	4.96188e-10	-1.36863	0.000999001	7.5373e-11	5.87945e-07	rs3746988	0.3051
Hepatocytes	peak185313	chr21:45860177:TC:T	5	1.00014	2.81312	34.093	703	1.71962e-05	1.3614	0.000999001	4.70233e-05	0.0118549	rs67794705	0.2695
Hepatocytes	peak185507	chr21:46510166:G:A	4	0.999929	1.95258	34.7305	183	5.60098e-06	0.994733	0.000999001	8.65743e-06	0.003427	rs1977907	0.4196
Hepatocytes	peak185742	chr22:17346794:A:G	3	1.00006	1.5449	41.3047	-43	8.15851e-05	-0.953899	0.000999001	2.12333e-05	0.00674735	rs4820001	0.4833
Hepatocytes	peak185889	chr22:17954616:A:G	7	0.999792	3.29969	32.6984	-75	1.54792e-09	-1.25629	0.000999001	1.06e-08	1.93688e-05	rs12158906	0.2304
Hepatocytes	peak185893	chr22:17970077:G:C	4	0.99998	2.57516	36.4305	103	0.00011917	-0.933464	0.000999001	0.000173893	0.0305425	rs5992930	0.2675
Hepatocytes	peak185895	chr22:17974108:T:C	7	1.00016	2.95465	34.3852	-147	7.76187e-06	0.991664	0.000999001	2.03029e-05	0.00652685	rs370241	0.4854
Hepatocytes	peak185902	chr22:17999091:C:T	4	1.00002	2.3367	38.3164	2	0.000171935	-0.878727	0.000999001	0.000153325	0.0280108	rs11703382	0.2475
Hepatocytes	peak185967	chr22:19059222:A:G	5	0.999883	2.38026	31.1578	364	4.0116e-05	0.957019	0.000999001	0.000203323	0.0341727	rs2238736	0.3764
Hepatocytes	peak186010	chr22:19300632:C:T	1	1	1	32.6984	460	1.08886e-05	-1.06263	0.000999001	1.61408e-05	0.0054882	rs5992389	0.399
Hepatocytes	peak186080	chr22:19597149:A:G	3	1.00014	2.67658	34.1992	-111	2.50541e-05	0.913456	0.000999001	6.33525e-05	0.0148036	rs885983	0.3425
Hepatocytes	peak186159	chr22:19935892:A:G	7	0.999986	3.0645	38.9672	-192	9.78962e-05	-0.882518	0.000999001	9.15756e-05	0.0194143	rs5748485	0.4156
LSEC	peak186169	chr22:19959946:C:T	3	1.00008	2.80935	36.2445	321	1.8902e-06	-0.960065	0.000999001	2.40793e-06	0.0462833	rs174695	0.4354
Hepatocytes	peak186217	chr22:20105794:A:G	10	0.999848	3.48247	37.6922	914	5.45598e-07	1.44877	0.000999001	4.55616e-07	0.000343515	rs8139591	0.1981
Hepatocytes	peak186245	chr22:20197187:A:G	4	1.00002	2.95577	38.2766	615	2.13071e-05	1.32817	0.000999001	1.88264e-05	0.00615667	rs612140	0.2026
Hepatocytes	peak186296	chr22:20436436:C:G	5	1.00001	3.44301	34.4914	-179	2.5662e-05	-1.00989	0.000999001	7.70773e-05	0.0170898	rs9610955	0.1762
Hepatocytes	peak186388	chr22:20762939:C:T	11	0.92231	3.23377	33.0969	-865	4.90553e-06	1.03439	0.000999001	5.00847e-05	0.0124375	rs6004161	0.4523
Hepatocytes	peak186717	chr22:22758283:T:C	36	0.951617	3.41011	35.9656	-140	9.64058e-05	1.07264	0.000999001	0.000313536	0.0456894	rs2006121	0.3888
Hepatocytes	peak187011	chr22:24067797:C:T	3	1.00007	1.9739	33.3227	-255	4.14722e-05	-1.55825	0.001998	9.78354e-05	0.0202873	rs6004052	0.0934
Hepatocytes	peak187318	chr22:25207957:G:C	12	0.909352	4.3156	35.5938	-860	5.04702e-08	-1.18409	0.000999001	4.63607e-07	0.000347333	rs5760905	0.3656
Hepatocytes	peak187399	chr22:25747681:G:C	4	1.00005	2.83209	36.9484	91	6.16502e-07	1.62311	0.000999001	5.62368e-07	0.000407511	rs71321061	0.145
Hepatocytes	peak18756	chr1:161727208:C:G	5	0.999837	2.6563	32.7516	498	7.01949e-08	-1.04659	0.000999001	3.2678e-07	0.000266346	rs1875763	0.4836
Hepatocytes	peak187789	chr22:28712241:A:G	3	1.00006	3.23892	35.9258	-165	3.598e-05	-0.886071	0.000999001	6.9541e-05	0.0158852	rs5752776	0.2935
Hepatocytes	peak187882	chr22:29081396:T:G	4	1.00008	2.9798	36.4305	744	2.4546e-05	-1.17935	0.000999001	3.71315e-05	0.010053	rs134613	0.332
Hepatocytes	peak187883	chr22:29081853:T:G	8	0.999977	2.03703	37.732	-220	2.23308e-07	-1.3642	0.000999001	9.73907e-08	0.000106295	rs20037	0.3321
Hepatocytes	peak188341	chr22:31170392:A:G	3	0.999987	2.208	39.4719	116	1.80308e-07	-1.0651	0.000999001	4.02208e-08	5.3336e-05	rs5997896	0.3601
Hepatocytes	peak188573	chr22:32427084:A:G	10	0.99998	5.08671	32.3664	-70	3.54574e-05	-1.07374	0.000999001	0.000279841	0.0423137	rs1543320	0.4116
Hepatocytes	peak188588	chr22:32516218:AT:A	3	1.00012	2.54271	34.5445	950	1.82883e-05	-0.886469	0.000999001	3.97183e-05	0.0105762	rs5845006	0.3626
Hepatocytes	peak188603	chr22:32568781:T:A	3	1.0001	1.28547	37.6656	850	4.00026e-05	-1.07255	0.000999001	1.94821e-05	0.00634762	rs1573669	0.3169
Hepatocytes	peak188781	chr22:33776436:C:T	12	0.964682	3.85866	35.0227	-439	2.8834e-05	0.998857	0.000999001	0.000118287	0.0234289	rs369342	0.3458
Hepatocytes	peak188901	chr22:35366529:G:A	5	0.999901	1.7563	38.25	-66	2.45709e-05	0.944493	0.000999001	1.32415e-05	0.00470758	rs184390770	0.4958
Hepatocytes	peak18892	chr1:162382321:G:A	10	1.00002	3.91762	30.0422	-160	1.32852e-06	0.996167	0.000999001	2.19128e-05	0.00688581	rs164189	0.4903
Hepatocytes	peak188978	chr22:35613685:AG:A	5	0.999858	1.00283	35.607	522	0.0004599	-0.7058	0.000999001	0.000337033	0.048109	chr22:35613685:AG:A	0.4363
Hepatocytes	peak189283	chr22:36874971:G:C	13	1.06155	3.63898	28.5547	960	4.7399e-07	-1.28653	0.000999001	7.26389e-06	0.00300556	rs5756376	0.2561
Hepatocytes	peak189348	chr22:37123824:T:C	5	0.999833	2.46513	34.1063	-45	0.000140166	-0.870884	0.001998	0.000337631	0.0481234	rs5995385	0.497
Hepatocytes	peak189352	chr22:37146161:G:A	8	1.00001	3.07164	37.6789	15	5.94901e-10	1.07997	0.000999001	2.12494e-10	1.28084e-06	rs228975	0.3637
Hepatocytes	peak189415	chr22:37326849:A:G	4	1.00009	2.97336	35.8727	-112	0.000169298	-0.867045	0.000999001	0.000330679	0.0474831	rs6000671	0.2882
Hepatocytes	peak189825	chr22:38870446:C:A	2	0.999905	2.0169	35.9391	-60	3.3359e-05	0.912877	0.000999001	3.99027e-05	0.0106147	rs7292074	0.1835
Hepatocytes	peak189980	chr22:39464125:C:T	3	0.999878	1.26866	37.7719	-66	5.9586e-06	1.12649	0.000999001	2.27528e-06	0.00124485	rs2008174	0.2776
Hepatocytes	peak190251	chr22:40733289:G:T	12	0.931458	1.89995	40.7602	544	8.86735e-05	1.16973	0.000999001	6.76203e-05	0.0155407	rs73172812	0.1387
Hepatocytes	peak190322	chr22:41231069:C:T	14	0.939619	5.99027	32.9906	-481	9.2659e-11	-1.09794	0.000999001	3.76094e-09	1.06996e-05	rs3721	0.3753
Hepatocytes	peak190601	chr22:42537309:C:T	5	0.999969	1.08034	37.9977	967	3.28193e-05	1.5841	0.000999001	1.20499e-05	0.00438385	rs5996186	0.1385
Hepatocytes	peak190602	chr22:42537309:C:T	6	1.00019	2.01971	32.1406	-537	3.37707e-05	1.66555	0.000999001	0.000112538	0.02256	rs5996186	0.1385
Hepatocytes	peak190651	chr22:42687692:CAGGATCCAGCTGGCCAGAAATAAGAGT:C	6	1.00018	3.35169	33.0836	-677	5.83323e-05	-1.15563	0.000999001	0.000246487	0.0391685	rs130391	0.2172
Hepatocytes	peak190715	chr22:42921893:C:T	11	0.932635	2.33787	38.157	-895	1.83813e-05	-1.12546	0.000999001	2.82606e-05	0.00823644	rs4822227	0.4745
Hepatocytes	peak190777	chr22:43110629:C:T	3	0.999936	2.59488	39.5648	-335	0.000263853	1.02311	0.002997	0.000211875	0.0349674	rs4988372	0.1364
Hepatocytes	peak190897	chr22:43637600:G:A	8	1.00019	3.41729	32.5656	189	2.1063e-07	1.62835	0.000999001	1.30333e-06	0.0007983	rs137734	0.1228
Hepatocytes	peak190900	chr22:43670667:C:T	4	0.999875	2.89544	39.0469	-27	7.55287e-05	-0.912158	0.000999001	6.31886e-05	0.014783	rs137768	0.4684
Hepatocytes	peak190965	chr22:44023991:T:C	5	1.00004	2.37625	32.632	-317	1.56572e-06	-1.07702	0.000999001	6.06844e-06	0.00263773	rs7285340	0.322
Hepatocytes	peak191022	chr22:44289496:T:G	7	0.999899	2.51028	35.8461	48	1.83388e-07	1.70453	0.000999001	2.12694e-07	0.000190947	rs8135491	0.1433
Hepatocytes	peak191279	chr22:45329511:T:C	9	1.00008	2.01648	35.9523	134	3.90048e-05	-1.00758	0.000999001	4.67988e-05	0.0118433	rs742013	0.277
Hepatocytes	peak191431	chr22:46047909:T:C	4	0.999952	1.95286	39.2063	599	0.000172102	0.819039	0.000999001	0.000105328	0.0215213	rs8139201	0.3399
Hepatocytes	peak191498	chr22:46241342:T:C	2	1.00011	1.00382	33.6414	263	0.000269946	1.18394	0.000999001	0.000292032	0.0434371	rs41427746	0.1154
Hepatocytes	peak191609	chr22:46636189:A:G	5	0.999872	3.36679	35.0094	505	1.01866e-06	-1.29024	0.000999001	2.36501e-06	0.00127487	rs138473	0.131
Hepatocytes	peak191910	chr22:48320553:C:T	6	0.999956	3.37225	36.5234	737	4.69226e-08	1.42461	0.000999001	4.98092e-08	6.26076e-05	rs58748528	0.1938
Hepatocytes	peak191911	chr22:48320553:C:T	9	0.999802	3.59143	33.6813	-148	1.52407e-06	1.29203	0.000999001	6.15123e-06	0.00265652	rs58748528	0.1938
Hepatocytes	peak191912	chr22:48320553:C:T	10	1.00015	3.97496	35.3281	-722	5.03759e-05	1.14879	0.000999001	0.000141886	0.0264444	rs58748528	0.1938
Hepatocytes	peak192263	chr22:49934327:G:C	9	0.999854	2.23217	37.2273	18	0.000237357	1.09949	0.000999001	0.00026571	0.0409848	rs28649194	0.1143
Hepatocytes	peak192269	chr22:49950271:C:T	7	1.00007	2.71466	35.8328	967	0.000164405	1.15152	0.000999001	0.000295411	0.0437697	rs111700120	0.1579
Hepatocytes	peak19232	chr1:165702140:C:A	6	0.999894	3.46136	34.7438	17	3.53638e-07	-0.865773	0.000999001	9.10197e-07	0.000600495	rs12120652	0.3268
Hepatocytes	peak192346	chr22:50190317:T:G	4	0.99983	2.25237	33.482	-664	7.24742e-05	0.978856	0.000999001	0.000185916	0.0319145	rs735119	0.2737
Hepatocytes	peak192607	chr3:2908852:T:C	7	1.00001	2.4806	36.5633	-223	5.78757e-06	1.14901	0.000999001	6.32434e-06	0.0027141	rs11129336	0.4868
Hepatocytes	peak192608	chr3:2915495:C:T	10	0.999927	1.85681	34.3055	-520	3.18849e-10	1.30289	0.000999001	4.93133e-10	2.38151e-06	rs55815184	0.3786
Hepatocytes	peak192656	chr3:3782533:C:T	7	1.00003	3.00816	34	-135	9.93036e-05	0.847589	0.002997	0.000298606	0.0441112	rs7651687	0.318
Hepatocytes	peak192669	chr3:4137628:C:G	6	0.999863	2.58437	33.668	-861	6.05406e-06	1.03667	0.000999001	1.74209e-05	0.0058044	rs7611166	0.3184
Hepatocytes	peak192671	chr3:4174488:C:G	9	1.00008	2.48573	42.4734	-485	5.88683e-09	1.18003	0.000999001	1.82068e-10	1.1497e-06	rs2256269	0.323
Hepatocytes	peak192672	chr3:4195914:C:A	11	0.863997	1.41765	41.3844	-973	1.61679e-10	1.32109	0.000999001	8.98459e-11	6.80816e-07	rs2587930	0.3263
Hepatocytes	peak1931	chr1:9354950:A:G	8	1.00014	2.60094	36.9086	-704	1.46752e-05	1.05644	0.001998	1.62454e-05	0.00550964	rs733893	0.2375
Hepatocytes	peak193245	chr3:10008177:G:A	6	0.999927	1.2322	35.1156	-919	1.39607e-06	-1.10936	0.000999001	1.15134e-06	0.000725306	rs9837307	0.241
Hepatocytes	peak193257	chr3:10153723:T:C	3	1.00005	1.05862	33.7609	2	4.40795e-06	1.0847	0.000999001	5.04419e-06	0.00228684	rs66597916	0.161
Hepatocytes	peak193275	chr3:10207290:T:A	4	0.999913	2.97623	34.9695	36	2.9582e-08	-1.10888	0.000999001	5.57953e-08	6.94733e-05	rs17815972	0.3835
Hepatocytes	peak193713	chr3:12676645:T:G	4	1.0001	2.19091	32.2203	56	6.65691e-05	-1.02755	0.000999001	0.000227778	0.0369709	rs9683051	0.2348
Hepatocytes	peak193732	chr3:12787596:A:C	6	1.00012	1.37285	37.7188	-55	1.79109e-05	1.078	0.000999001	8.4348e-06	0.00336398	rs6799179	0.421
Hepatocytes	peak193950	chr3:13496512:A:C	7	0.999876	3.68136	36.3242	13	0.000127659	1.04698	0.000999001	0.00027445	0.0416887	rs2290193	0.2703
Hepatocytes	peak194070	chr3:14216607:T:C	8	0.999928	5.54694	33.2961	-12	3.48596e-05	1.14932	0.000999001	0.000233824	0.0376755	rs9869943	0.1801
Hepatocytes	peak19414	chr1:167525385:T:G	6	0.999927	2.82734	39.5781	517	0.000264002	0.827097	0.000999001	0.000230375	0.0372783	rs2794984	0.4819
Hepatocytes	peak194195	chr3:14648722:T:C	6	1.00013	2.84466	40.6406	-143	1.8426e-06	0.983755	0.000999001	5.05498e-07	0.000373443	rs2278367	0.4454
Hepatocytes	peak194301	chr3:15182835:C:A	4	1.00007	2.07442	36.3906	344	4.55996e-08	1.52561	0.000999001	3.15165e-08	4.51821e-05	rs2077619	0.1302
Hepatocytes	peak19436	chr1:167600211:C:T	7	0.999919	3.1555	33.7609	-96	5.78226e-05	1.42603	0.000999001	0.00019404	0.0329888	rs60803530	0.1881
Hepatocytes	peak194720	chr3:17256029:C:T	3	0.999981	1.0134	34.5578	-53	4.96083e-11	1.18211	0.000999001	3.48502e-11	3.42327e-07	rs2733494	0.4487
Hepatocytes	peak194948	chr3:21955601:C:G	17	0.968872	3.13081	33.5086	-34	3.90325e-08	-1.18114	0.000999001	2.52262e-07	0.000220079	rs58842146	0.2856
Hepatocytes	peak195210	chr3:24478792:A:G	2	1.00006	1.9787	34.9828	9	8.81736e-06	1.03528	0.000999001	1.28802e-05	0.00459762	rs6792725	0.311
Hepatocytes	peak195977	chr3:32306332:A:G	5	1.00016	3.53614	35.2617	29	3.30883e-06	0.955355	0.000999001	7.64235e-06	0.00312697	rs4627791	0.3096
Hepatocytes	peak196676	chr3:38443007:C:T	6	1.00001	1.91279	35.8461	-396	4.92966e-09	1.0526	0.000999001	3.58537e-09	1.04494e-05	rs4446174	0.4476
Hepatocytes	peak197111	chr3:42115297:C:T	8	0.999976	1.81345	36.8555	-221	4.40039e-05	0.954065	0.000999001	3.77835e-05	0.0101425	rs1562690	0.4944
Hepatocytes	peak197595	chr3:45337228:C:T	6	0.999988	4.12216	35.7531	-32	8.01627e-07	1.22674	0.000999001	1.70767e-06	0.00100199	rs13096839	0.2935
Hepatocytes	peak197649	chr3:45620624:T:C	2	1.00004	1.90454	32.2602	-28	1.87069e-06	-1.18213	0.000999001	6.58076e-06	0.00277476	rs6808958	0.4029
Hepatocytes	peak19770	chr1:169546298:C:T	14	0.985918	3.40477	34.1727	-46	1.55647e-06	-1.62037	0.000999001	5.93989e-06	0.0026082	rs6672595	0.2179
Hepatocytes	peak197875	chr3:46660981:A:G	4	1.00001	2.33743	38.0641	35	0.000238045	-0.860733	0.000999001	0.000233152	0.0376447	rs877680	0.4893
Hepatocytes	peak198160	chr3:48240531:C:A	3	0.999918	1.36839	36.8422	-818	0.000344501	-1.03626	0.001998	0.000264323	0.0408762	rs6796343	0.3126
Hepatocytes	peak198266	chr3:48782235:A:C	1	1	1	32.3	-142	1.50686e-08	-1.01422	0.000999001	3.47819e-08	4.77965e-05	rs7627404	0.335
Hepatocytes	peak198309	chr3:49007334:C:T	3	1.00006	2.06717	40.4813	-74	0.000463819	-0.694302	0.002997	0.000270935	0.0414635	rs6781790	0.3322
Hepatocytes	peak198970	chr3:52683213:T:A	5	0.999882	1.48322	35.8594	-571	8.62216e-08	-1.13187	0.000999001	5.64488e-08	6.99585e-05	rs55678971	0.4292
Hepatocytes	peak199	chr1:1456829:G:C	6	0.999878	1.73346	41.0922	-187	0.000199672	1.06415	0.000999001	7.35822e-05	0.0166087	rs2936660	0.1592
Hepatocytes	peak199256	chr3:54038564:T:C	2	0.999851	1.8327	35.0891	-15	1.00094e-05	-1.1231	0.000999001	1.31907e-05	0.00469582	rs28575955	0.4365
Hepatocytes	peak19940	chr1:171344602:C:T	5	1.0001	1.35371	36.7625	220	8.5022e-05	0.846815	0.000999001	5.87205e-05	0.0139509	rs7518648	0.3351
Hepatocytes	peak19948	chr1:171371960:A:G	2	0.999929	1.27972	36.5898	-797	8.05388e-05	0.85708	0.000999001	5.47099e-05	0.0132632	rs11807475	0.3321
Hepatocytes	peak199690	chr3:58231310:G:A	5	1.00004	2.73237	31.8617	37	2.59314e-09	1.13865	0.000999001	2.26195e-08	3.61389e-05	rs6802482	0.3346
Hepatocytes	peak199740	chr3:58417409:A:G	9	0.999865	2.30018	36.2313	-973	0.000171477	-0.751018	0.000999001	0.000239797	0.0384278	rs68021431	0.3934
Hepatocytes	peak200016	chr3:61553379:GC:G	5	1.00008	2.23755	34.7305	501	3.42511e-05	-1.04448	0.000999001	6.28997e-05	0.0147368	rs144608574	0.369
Hepatocytes	peak200028	chr3:61611401:A:G	8	1.00004	2.81144	35.1555	-1000	2.57235e-05	-0.977051	0.000999001	5.24632e-05	0.0128834	rs67159612	0.1704
Hepatocytes	peak200095	chr3:61965239:T:C	12	0.984625	3.58847	34.1195	-527	1.89562e-05	1.1364	0.000999001	7.656e-05	0.0170486	rs9831213	0.2045
Hepatocytes	peak200262	chr3:64267292:A:G	6	1.00018	4.38693	34.2922	822	1.37626e-05	1.0534	0.000999001	5.52784e-05	0.0133279	rs1471377	0.3184
Hepatocytes	peak200263	chr3:64267292:A:G	4	1.00003	2.644	37.9047	-822	6.66457e-08	1.27972	0.000999001	3.06283e-08	4.41474e-05	rs1471377	0.3184
Hepatocytes	peak200488	chr3:65831020:TC:T	3	1.0002	2.01098	30.9188	-992	7.84326e-06	0.938246	0.000999001	4.11844e-05	0.0108576	rs34708152	0.4809
Hepatocytes	peak200520	chr3:65954153:G:A	4	1.00006	2.68725	40.893	-378	0.000114183	-0.79188	0.000999001	6.09985e-05	0.0144187	rs2888302	0.4165
Hepatocytes	peak200544	chr3:66075001:A:G	10	1.00019	3.60214	29.8695	-750	1.46627e-06	-1.21934	0.000999001	2.33608e-05	0.00721264	rs28706794	0.2917
Hepatocytes	peak201101	chr3:71186977:C:T	3	1.00007	2.1605	33.6945	-25	1.10064e-06	1.31916	0.000999001	2.65827e-06	0.00139331	rs12496895	0.2147
Hepatocytes	peak201193	chr3:71610313:G:A	7	0.999892	1.571	39.9367	-971	0.000424077	0.692701	0.001998	0.00020645	0.0344581	rs704254	0.4321
Hepatocytes	peak201231	chr3:71854252:T:C	1	1	1	34.1328	-44	2.82861e-05	1.04062	0.000999001	2.72719e-05	0.00802769	rs12629514	0.4864
Hepatocytes	peak201381	chr3:72462918:TAAACCAAAC:T	4	1.00005	3.33931	32.2203	41	6.46287e-05	-1.12538	0.000999001	0.000337678	0.0481234	rs140113666	0.1206
Hepatocytes	peak201845	chr3:81684946:C:G	2	0.999959	1.3224	38.582	-29	1.37653e-05	0.930807	0.000999001	4.71987e-06	0.00219997	rs3772899	0.4899
Hepatocytes	peak202125	chr3:96300780:T:C	11	1.00977	2.28561	31.5563	-103	6.42911e-06	-0.900269	0.000999001	2.88075e-05	0.00834084	rs1828831	0.465
Hepatocytes	peak202441	chr3:100697165:G:A	3	1	0.998154	33.0039	-178	4.70304e-05	1.13237	0.000999001	6.08608e-05	0.014399	rs62274019	0.2621
Hepatocytes	peak202486	chr3:101078155:C:T	10	1.00013	3.30119	34.85	303	2.4664e-05	-0.94589	0.000999001	6.41608e-05	0.0149148	rs13086762	0.449
Hepatocytes	peak202661	chr3:104133195:T:A	3	0.999847	1.86714	35.3016	15	4.30433e-05	-1.12057	0.000999001	5.71725e-05	0.0136851	rs12695071	0.0935
Hepatocytes	peak202989	chr3:108406767:C:T	3	0.999857	2.25122	38.3164	-147	0.000175159	-1.18788	0.000999001	0.000151055	0.0277247	rs936266	0.2751
Hepatocytes	peak203049	chr3:109189128:C:T	4	1.00004	2.20943	33.0703	147	4.50647e-06	-1.13524	0.000999001	1.34959e-05	0.00476608	rs1163406	0.3124
Hepatocytes	peak203052	chr3:109255491:A:G	8	0.999955	2.56872	36.7359	467	4.85859e-05	1.15567	0.000999001	6.14509e-05	0.0144869	rs2673388	0.2373
Hepatocytes	peak203099	chr3:110382266:G:T	2	1.00009	1.43319	38.343	44	6.15449e-05	-0.798885	0.000999001	2.94788e-05	0.00850355	rs1512680	0.3325
Hepatocytes	peak203501	chr3:114310020:G:A	2	1.00007	1.07651	35.5406	-916	0.000372095	-0.86204	0.002997	0.000293351	0.0435131	rs13082155	0.3515
Hepatocytes	peak204332	chr3:123120152:T:G	5	0.999816	2.09515	29.7898	118	1.22819e-08	1.23764	0.000999001	2.10506e-07	0.000189896	rs836846	0.2083
Hepatocytes	peak204602	chr3:124395082:A:T	2	0.999976	1.9351	36.5102	-911	0.000169152	1.19611	0.000999001	0.000186644	0.0319567	rs482285	0.1715
Hepatocytes	peak204654	chr3:124730970:A:T	10	0.999957	3.43776	35.2086	204	2.69212e-06	-0.903914	0.000999001	6.12512e-06	0.00265438	rs669736	0.3895
Hepatocytes	peak204661	chr3:124768146:C:A	7	1.00015	2.43509	37.5195	-862	0.000237932	-0.871887	0.001998	0.000272357	0.0415515	rs614664	0.3591
Hepatocytes	peak204711	chr3:124921383:T:C	3	0.999873	2.72087	37.493	521	5.86016e-05	1.50389	0.000999001	6.58165e-05	0.0152451	rs2001837	0.2123
Hepatocytes	peak204780	chr3:125200933:T:C	4	0.999933	2.6741	36.8688	-148	0.000111634	-0.871535	0.001998	0.000151975	0.0278166	rs4679370	0.4717
Hepatocytes	peak204781	chr3:125207037:C:T	15	0.962447	2.63092	31.9414	-511	1.80175e-09	1.20362	0.000999001	2.94273e-08	4.2648e-05	rs9870956	0.4397
Hepatocytes	peak204867	chr3:125990207:G:T	8	1.00022	3.408	31.2906	-397	1.49752e-06	-1.29519	0.000999001	1.34855e-05	0.00476608	rs12636296	0.2819
Hepatocytes	peak204929	chr3:126278355:C:T	9	1.00005	3.4545	36.1781	356	1.34851e-06	0.94882	0.000999001	2.1177e-06	0.00117746	rs4679115	0.4816
Hepatocytes	peak205009	chr3:126529005:C:T	7	1.00012	2.51839	30.6	-151	1.12803e-05	-0.933899	0.000999001	7.91881e-05	0.0174001	rs11718493	0.361
Hepatocytes	peak205011	chr3:126537826:T:G	5	0.99991	1.88011	43.2172	-58	0.000157271	-0.821565	0.001998	3.72284e-05	0.0100648	rs6783962	0.3551
Hepatocytes	peak20521	chr1:177571280:A:G	5	0.999972	1.95334	38.0242	-402	8.04744e-05	0.819998	0.000999001	5.87565e-05	0.0139509	rs6683070	0.4381
Hepatocytes	peak205302	chr3:127802835:A:G	3	1.00004	1.2933	35.1953	5	0.000140148	0.902742	0.000999001	0.000137733	0.0259255	rs9825729	0.1293
Hepatocytes	peak205370	chr3:128141636:A:G	5	0.999842	2.4258	34.9164	-546	1.623e-07	1.27297	0.000999001	2.67888e-07	0.000229929	rs34689870	0.1175
Hepatocytes	peak205503	chr3:128653814:C:A	4	0.999866	1.92125	37.1742	16	4.21759e-05	-0.830226	0.000999001	3.52054e-05	0.00968572	rs4481172	0.3844
Hepatocytes	peak205888	chr3:130636205:GGAGGTTATCTCTT:G	4	0.999935	2.06583	36.2313	726	5.92839e-05	1.02111	0.000999001	6.95982e-05	0.0158852	rs11269759	0.198
Hepatocytes	peak206167	chr3:133822071:T:C	8	1.0001	4.46494	35.6734	-20	8.14285e-10	1.02586	0.000999001	1.38368e-09	5.02704e-06	rs6439443	0.4646
Hepatocytes	peak20637	chr1:178551442:C:A	5	0.999883	2.22973	33.9336	-137	3.75297e-05	1.20095	0.000999001	8.52714e-05	0.0184014	rs17361251	0.4856
Hepatocytes	peak206383	chr3:135240641:A:G	4	1.00008	2.28829	42.8719	970	0.000317622	-0.727446	0.000999001	0.000117618	0.0233563	rs2400512	0.3571
Hepatocytes	peak206435	chr3:136213517:C:T	5	0.999832	2.3841	32.6586	61	1.72237e-09	-1.16558	0.000999001	8.67123e-09	1.70352e-05	rs687339	0.2307
Hepatocytes	peak206506	chr3:136867776:G:A	6	1.00005	2.5179	37.9313	-65	2.04978e-05	-0.954056	0.000999001	1.6925e-05	0.00566956	rs34799319	0.4186
Hepatocytes	peak20651	chr1:178621259:T:C	5	0.999929	2.6608	33.1234	29	8.91301e-07	-1.26944	0.000999001	3.2949e-06	0.00165504	rs2811300	0.4256
Hepatocytes	peak206549	chr3:137081879:C:A	2	1.00008	2.02316	36.5766	84	8.81041e-06	-1.02207	0.000999001	8.05751e-06	0.00326755	rs1351892	0.4374
Hepatocytes	peak20663	chr1:178668325:A:G	9	0.999922	2.69642	32.0078	-413	8.06273e-06	0.917081	0.000999001	4.04412e-05	0.0107471	rs35141992	0.4741
Hepatocytes	peak207134	chr3:142588957:A:C	4	1.00001	2.34966	34.5313	6	5.78336e-08	-1.11835	0.000999001	1.0682e-07	0.000113777	rs9879995	0.4207
Hepatocytes	peak207384	chr3:145808293:TC:T	9	0.999895	2.5575	32.0078	81	1.8175e-05	1.05617	0.000999001	8.25762e-05	0.017966	rs11311590	0.4983
Hepatocytes	peak207478	chr3:146646398:A:G	12	1.0259	1.11589	37.0016	-31	1.57668e-05	0.972921	0.000999001	5.40133e-06	0.00242389	rs6799360	0.409
Hepatocytes	peak207757	chr3:149629260:G:A	3	1.00013	1.86762	38.0375	-67	0.000279854	0.813751	0.001998	0.000224117	0.0365331	rs6790596	0.345
Hepatocytes	peak207830	chr3:150241080:G:T	5	0.999877	3.18208	33.8141	45	8.30431e-07	1.47144	0.000999001	2.8384e-06	0.00147317	rs59465462	0.0847
Hepatocytes	peak208529	chr3:157093351:C:G	7	1.00003	3.30006	30.9719	11	2.01911e-05	1.08349	0.001998	0.000157961	0.0286355	rs62274100	0.3163
Hepatocytes	peak208669	chr3:159187341:G:T	5	0.999886	3.10167	34.0133	-307	6.37116e-06	-1.34729	0.000999001	1.97028e-05	0.00638435	rs17727250	0.1706
Hepatocytes	peak20873	chr1:180270501:C:T	7	0.999964	3.0744	33.4156	-540	3.18768e-05	-1.47324	0.000999001	0.000114898	0.0229637	rs2794963	0.0758
Hepatocytes	peak208776	chr3:160103232:A:G	7	1.00016	2.93863	37.2008	-364	2.52489e-05	1.13937	0.000999001	3.04563e-05	0.00867857	rs11916071	0.0649
Hepatocytes	peak208778	chr3:160109694:A:G	6	1.00008	3.10879	38.9141	311	1.23353e-05	0.990154	0.000999001	8.86853e-06	0.00347426	rs56092844	0.1731
Hepatocytes	peak208832	chr3:160617800:T:C	5	1.00012	2.48016	35.4875	2	2.94311e-07	0.995242	0.000999001	3.98594e-07	0.000309591	rs1920650	0.2966
Hepatocytes	peak208841	chr3:160671467:G:A	2	0.999861	2.00708	36.8023	28	9.72133e-07	1.08007	0.000999001	6.9143e-07	0.000487708	rs10936210	0.3084
Hepatocytes	peak208909	chr3:161263159:A:C	2	0.999977	1.51619	42.8055	-56	9.23566e-05	0.904999	0.001998	1.69238e-05	0.00566956	rs9834659	0.4634
Hepatocytes	peak208970	chr3:163582794:T:C	7	0.999944	2.36059	36.7758	-356	0.000164136	0.846244	0.000999001	0.000207767	0.0345648	rs1599269	0.4378
Hepatocytes	peak209453	chr3:171324044:A:G	7	0.999965	2.69887	37.2008	-198	1.38113e-05	1.16413	0.000999001	1.45128e-05	0.00507118	rs6444979	0.289
Hepatocytes	peak209537	chr3:171782487:C:T	8	1.00015	2.68188	33.6281	645	1.57898e-05	0.98509	0.000999001	4.71253e-05	0.011858	rs72622536	0.3101
Hepatocytes	peak209594	chr3:172000175:A:G	3	0.999926	1.21833	40.7602	-662	0.000366904	-1.05182	0.000999001	0.000114607	0.0229228	rs28379724	0.2517
Hepatocytes	peak209655	chr3:172160313:G:A	3	0.999898	3.02559	34.9695	41	2.30289e-09	-1.3618	0.000999001	4.11205e-09	1.1016e-05	rs9839226	0.4375
Hepatocytes	peak209913	chr3:175258887:A:G	6	0.999902	2.84216	32.7117	-77	3.54997e-05	0.836676	0.001998	0.00014276	0.02657	rs2862002	0.3499
Hepatocytes	peak209958	chr3:176909479:C:T	8	0.999863	3.59691	35.0891	251	3.52283e-05	-0.949375	0.002997	9.47041e-05	0.0198397	rs4522781	0.2376
Hepatocytes	peak209995	chr3:177163657:T:G	6	1.00006	0.949058	31.1047	630	0.000153201	-0.74801	0.001998	0.000280917	0.0423567	rs7613164	0.4411
Hepatocytes	peak210105	chr3:177672057:A:G	9	1.00019	2.251	32.1805	-597	2.00104e-05	1.16328	0.000999001	7.55369e-05	0.0169341	rs10513751	0.2456
Hepatocytes	peak21029	chr1:181630987:G:T	9	1.00009	1.58195	41.2648	-151	0.000297582	-1.16165	0.001998	0.000104366	0.0213742	rs798065	0.1668
Hepatocytes	peak210566	chr3:183935144:G:C	7	1.00014	2.80035	36.8953	-865	0.000204731	-0.788026	0.002997	0.000304244	0.0446807	rs112754234	0.3899
Hepatocytes	peak210679	chr3:184491406:C:A	8	1.00009	1.85187	37.732	79	3.43528e-08	1.33355	0.000999001	1.11084e-08	2.00417e-05	rs13098957	0.3456
Hepatocytes	peak210917	chr3:185958184:G:A	7	1.00003	2.70527	43.9875	-608	0.000653226	-0.766873	0.003996	0.000278782	0.0421777	rs1862906	0.4759
Hepatocytes	peak211338	chr3:188052623:C:G	5	1.00004	2.13185	35.5406	-448	8.70184e-05	1.05139	0.000999001	0.000127563	0.0246228	rs62278040	0.1767
Hepatocytes	peak211359	chr3:188160801:A:G	8	1.00012	3.9336	36.0055	953	2.73962e-05	0.842153	0.000999001	6.19437e-05	0.0145772	rs1516375	0.4444
Hepatocytes	peak211840	chr3:191307058:A:G	3	1.00003	1.68379	36.3641	-511	4.6933e-09	1.30504	0.000999001	2.28278e-09	7.2075e-06	rs1542672	0.2301
Hepatocytes	peak212043	chr3:193872499:C:A	3	1.00001	2.04241	39.5648	22	0.000281175	0.931637	0.000999001	0.000179383	0.0311969	rs9839480	0.4459
Hepatocytes	peak212096	chr3:194097201:A:G	3	0.999874	2.45702	35.5672	7	2.55676e-05	1.48842	0.000999001	4.07139e-05	0.0107872	rs12629992	0.0911
Hepatocytes	peak212287	chr3:194870940:C:T	7	1.00012	2.03438	33.5352	-506	1.89102e-06	0.864981	0.000999001	4.52524e-06	0.00213173	rs1864914	0.4331
Hepatocytes	peak212582	chr3:196151611:C:T	11	0.901471	2.42956	39.2063	946	0.000151895	1.1489	0.000999001	0.000283732	0.0426106	rs62408954	0.1172
Hepatocytes	peak212601	chr3:196204997:C:T	10	1.00012	3.37829	38.343	-670	0.000176007	-1.12147	0.001998	0.000226032	0.0367775	rs4324488	0.2168
Hepatocytes	peak21273	chr1:183457623:A:G	3	0.999857	2.02488	31.118	-57	7.5723e-11	1.30737	0.000999001	9.89926e-10	3.97794e-06	rs4652802	0.429
Hepatocytes	peak212848	chr3:197627986:C:A	2	0.999894	1.37634	36.1648	660	0.000338328	-0.901792	0.000999001	0.000299396	0.0441873	rs2948032	0.323
Hepatocytes	peak212944	chr4:602842:G:A	1	1	1	37.8383	33	0.000181114	1.05202	0.000999001	7.73319e-05	0.0170924	rs73219276	0.1458
Hepatocytes	peak213292	chr4:1730846:GGGGT:G	10	0.999841	3.8872	33.4555	935	2.72406e-05	-0.958603	0.000999001	0.000123248	0.0240702	rs146419121	0.202
Hepatocytes	peak213456	chr4:2402540:C:G	25	1.03507	5.11187	30.507	-60	1.55245e-05	0.99597	0.000999001	0.000162296	0.0292018	rs1008208	0.4369
Hepatocytes	peak213621	chr4:3041785:C:G	8	1.00008	3.56804	35.3281	75	1.81924e-05	0.880477	0.000999001	4.42817e-05	0.0113425	rs2857851	0.3931
Hepatocytes	peak213721	chr4:3399951:C:T	1	1	1	36.0719	-10	1.06126e-05	-1.11662	0.000999001	5.67016e-06	0.00251896	rs73193388	0.1578
Hepatocytes	peak214255	chr4:6695946:T:C	9	0.999879	3.16049	36.7625	-146	2.88158e-05	1.04542	0.000999001	4.27805e-05	0.0111127	rs3822263	0.2309
Hepatocytes	peak214398	chr4:7159463:G:C	6	0.999915	3.28066	33.6016	-712	1.33807e-05	-0.891696	0.000999001	4.94415e-05	0.0123008	rs35852775	0.4173
Hepatocytes	peak2144	chr1:10387735:T:A	4	0.999885	1.80832	34.1461	-410	3.07516e-06	0.838189	0.000999001	5.30018e-06	0.00239063	rs4846216	0.4781
Hepatocytes	peak214699	chr4:8263455:T:C	7	0.999921	1.91066	35.7398	347	1.73727e-05	-0.796686	0.000999001	2.01097e-05	0.00648834	rs57240686	0.4541
Hepatocytes	peak215088	chr4:11728827:A:C	7	0.999855	0.990912	33.8938	-966	0.000116977	1.42416	0.001998	0.000118996	0.0234994	rs75986423	0.1
Hepatocytes	peak215153	chr4:13164994:G:C	3	1.00004	1.93773	34.2258	6	2.66241e-06	1.54107	0.000999001	4.77288e-06	0.00221768	rs72616167	0.1601
Hepatocytes	peak215249	chr4:14835039:C:T	12	1.03327	3.44787	28.8469	-957	8.57326e-06	1.05534	0.000999001	0.000107852	0.02185	rs34586505	0.1695
Hepatocytes	peak215299	chr4:15131705:G:C	5	1.00006	3.95377	37.2406	-34	1.53346e-06	1.03848	0.000999001	1.9005e-06	0.00109337	rs1455206	0.3842
Hepatocytes	peak215861	chr4:22714016:A:G	6	0.999889	1.86869	37.825	-159	0.000129361	-1.00248	0.000999001	9.9929e-05	0.0205767	rs1963996	0.238
Hepatocytes	peak216207	chr4:25923235:C:T	5	0.999987	2.93928	32.0477	58	1.92277e-06	0.84854	0.000999001	1.12427e-05	0.00415864	rs2168523	0.4185
Hepatocytes	peak216215	chr4:25958593:A:T	6	1.00015	2.11602	33.9469	983	9.77969e-05	1.09317	0.000999001	0.000209315	0.0346961	rs10084882	0.2505
Hepatocytes	peak216784	chr4:38078839:C:T	6	0.999846	2.72698	31.7156	107	2.07561e-06	1.07509	0.000999001	1.26158e-05	0.0045215	rs1425577	0.1828
[truncated: 1,051 more rows]

## Sheet: S6 sn.caPeak_bulk.caPeak
Table S6: Comparison of accessible chromatin regions detected by liver cell type and bulk liver chromatin accessibility QTLs (caQTLs). This table documents the overlap between caQTL peaks identified in individual cell types and those found in bulk liver tissue. In the pair status classification system, ‘same_lead’ indicates cell type peak that overlaps and shares the same lead variant with at lea…
[truncated: 1,886 more rows]

[truncated: 10 more sheets: S7 sn.eQTLs_sumstats, S8 sn.eQTL_GTEX, S9 sn.caQTL_GTEx_GWAS, S10 repressorMotifOverlap, S11 LDSC, S12 sn.eQTL_GWAS, S13 snQTL_GWAS_catalog_overlap, S14 sn.caQTL_sn.eQTL_GWAS, S15 bulk.caPeak annot, S16 GWAS_coloc_caPeak_annot]
