# Supplementary material for: Liver single-nucleus multiome profiling reveals cell-type mechanisms for cardiometabolic traits
Source: Am J Hum Genet. 2025 Dec 2;113(1):133–48. doi: 10.1016/j.ajhg.2025.11.009 (PMC12805840; doi:10.1016/j.ajhg.2025.11.009)
Supplement: Data S2. Characteristics of liver cell-type peaks [file mmc3.xlsx]

## Sheet: Sheet1
Supplemental Data 1: Characteristics of liver cell-type peaks. snPeakID: Unique identifier for peaks called from single-nucleus ATAC-seq data across all cell types, generated by merging peaks called in individual cell types with at least 1 bp overlap. snPeak_celltypes: Cell types in which the peak was called merged with ≥1 bp overlap. snPeak_genome_range: Peak genomic location in format: chromoso…
snPeakID	snPeak_celltypes	snPeak_genome_range	snPeak_celltype_count	snPeak_withHepatocytes	snMarker_peakID	snMarker_celltype	snMarker_genome_range	snMarker_celltype_count	snMarker_withHepatocytes	bulk.peakID	bulk.peak_genome_range	bulk.caPeak.peakID	bulk.caPeak.lead_variant_ID
peak1	Hepatocytes,Kupffer,LSEC,Mesenchymal,NK-T	chr1-10048-10414	5	yes	NA	NA	NA	NA	NA	peak1|peak2	chr1-9970-10255|chr1-10298-10540	NA	NA
peak10	LSEC	chr1-794948-795185	1	no	NA	NA	NA	NA	NA	peak16	chr1-795026-795243	NA	NA
peak100	Hepatocytes,LSEC	chr1-1143436-1143900	2	yes	NA	NA	NA	NA	NA	peak101	chr1-1143302-1143847	NA	NA
peak1000	LSEC	chr1-5292885-5293215	1	no	NA	NA	NA	NA	NA	NA	NA	NA	NA
peak10000	Hepatocytes	chr1-54599433-54599737	1	yes	NA	NA	NA	NA	NA	NA	NA	NA	NA
peak100000	Cholangiocytes,Hepatocytes,Mesenchymal	chr15-65323101-65323468	3	yes	NA	NA	NA	NA	NA	peak111379	chr15-65323132-65323414	peak111379	chr15:65323218:T:C
peak100001	Hepatocytes,LSEC,Mesenchymal,NK-T	chr15-65325947-65326556	4	yes	NA	NA	NA	NA	NA	peak111380	chr15-65326158-65326479	NA	NA
peak100002	Hepatocytes	chr15-65333042-65333296	1	yes	NA	NA	NA	NA	NA	peak111382	chr15-65333078-65333347	NA	NA
peak100003	Hepatocytes,LSEC	chr15-65334636-65335178	2	yes	NA	NA	NA	NA	NA	peak111383	chr15-65334610-65334961	NA	NA
peak100004	Hepatocytes	chr15-65337471-65337814	1	yes	NA	NA	NA	NA	NA	NA	NA	NA	NA
peak100005	LSEC	chr15-65340091-65340340	1	no	NA	NA	NA	NA	NA	peak111384	chr15-65340083-65340374	NA	NA
peak100006	Hepatocytes	chr15-65343876-65344337	1	yes	NA	NA	NA	NA	NA	NA	NA	NA	NA
peak100007	Hepatocytes,Mesenchymal	chr15-65355052-65355886	2	yes	NA	NA	NA	NA	NA	peak111385	chr15-65355332-65355723	NA	NA
peak100008	Hepatocytes	chr15-65367661-65368173	1	yes	NA	NA	NA	NA	NA	peak111386	chr15-65367834-65368127	NA	NA
peak100009	Hepatocytes	chr15-65369404-65369891	1	yes	NA	NA	NA	NA	NA	peak111387	chr15-65369340-65369845	NA	NA
peak10001	Hepatocytes	chr1-54601824-54602092	1	yes	NA	NA	NA	NA	NA	peak9593	chr1-54601638-54602118	NA	NA
peak100010	Hepatocytes	chr15-65371018-65371266	1	yes	NA	NA	NA	NA	NA	NA	NA	NA	NA
peak100011	Mesenchymal	chr15-65373315-65373543	1	no	NA	NA	NA	NA	NA	NA	NA	NA	NA
peak100012	Cholangiocytes,Hepatocytes,Kupffer,LSEC,Mesenchymal,NK-T	chr15-65376824-65378325	6	yes	NA	NA	NA	NA	NA	peak111388	chr15-65376891-65378194	NA	NA
peak100013	NK-T	chr15-65382123-65382421	1	no	NA	NA	NA	NA	NA	NA	NA	NA	NA
peak100014	Cholangiocytes,Hepatocytes,Kupffer,LSEC,Mesenchymal,NK-T	chr15-65384838-65386238	6	yes	NA	NA	NA	NA	NA	peak111389	chr15-65384864-65386110	NA	NA
peak100015	Hepatocytes,Mesenchymal	chr15-65395618-65396066	2	yes	NA	NA	NA	NA	NA	peak111392	chr15-65395652-65396063	NA	NA
peak100016	Hepatocytes,Kupffer,LSEC,Mesenchymal,NK-T	chr15-65400510-65401791	5	yes	NA	NA	NA	NA	NA	peak111393|peak111394	chr15-65400745-65401103|chr15-65401358-65401688	NA	NA
peak100017	Hepatocytes	chr15-65410038-65410400	1	yes	NA	NA	NA	NA	NA	peak111396	chr15-65409929-65410284	NA	NA
peak100018	Mesenchymal	chr15-65417250-65417516	1	no	NA	NA	NA	NA	NA	NA	NA	NA	NA
peak100019	Cholangiocytes,Hepatocytes,LSEC,Mesenchymal,NK-T	chr15-65421744-65423246	5	yes	NA	NA	NA	NA	NA	peak111399|peak111400	chr15-65421760-65422203|chr15-65422383-65423161	NA	NA
peak10002	Hepatocytes	chr1-54609175-54609571	1	yes	NA	NA	NA	NA	NA	peak9597	chr1-54609320-54609692	NA	NA
peak100020	Mesenchymal	chr15-65435818-65436046	1	no	NA	NA	NA	NA	NA	NA	NA	NA	NA
peak100021	Mesenchymal	chr15-65476965-65477268	1	no	NA	NA	NA	NA	NA	NA	NA	NA	NA
peak100022	Hepatocytes	chr15-65488800-65489123	1	yes	NA	NA	NA	NA	NA	peak111402	chr15-65488905-65489182	NA	NA
peak100023	NK-T	chr15-65512893-65513300	1	no	NA	NA	NA	NA	NA	NA	NA	NA	NA
peak100024	Cholangiocytes,Hepatocytes,Kupffer,LSEC,Mesenchymal,NK-T	chr15-65517043-65518085	6	yes	NA	NA	NA	NA	NA	peak111403	chr15-65517080-65517945	NA	NA
peak100025	Hepatocytes	chr15-65524317-65524539	1	yes	NA	NA	NA	NA	NA	peak111404	chr15-65524296-65524556	peak111404	chr15:65523490:C:G
peak100026	LSEC	chr15-65525704-65525917	1	no	NA	NA	NA	NA	NA	NA	NA	NA	NA
peak100027	Cholangiocytes,Hepatocytes,Kupffer,LSEC,Mesenchymal,NK-T	chr15-65530137-65531136	6	yes	NA	NA	NA	NA	NA	peak111405	chr15-65530233-65531186	NA	NA
peak100028	Hepatocytes,Mesenchymal	chr15-65532036-65532497	2	yes	Mpeak83240	Hepatocytes	chr15-65532050-65532486	1	yes	peak111406	chr15-65532068-65532462	NA	NA
peak100029	Hepatocytes	chr15-65532783-65532988	1	yes	NA	NA	NA	NA	NA	peak111407	chr15-65532740-65532991	NA	NA
peak10003	Kupffer	chr1-54615874-54616408	1	no	NA	NA	NA	NA	NA	peak9598	chr1-54615913-54616213	NA	NA
peak100030	Cholangiocytes	chr15-65559113-65559326	1	no	NA	NA	NA	NA	NA	NA	NA	NA	NA
peak100031	Hepatocytes	chr15-65577316-65577682	1	yes	NA	NA	NA	NA	NA	NA	NA	NA	NA
peak100032	LSEC	chr15-65583728-65584071	1	no	NA	NA	NA	NA	NA	peak111408	chr15-65583775-65584024	NA	NA
peak100033	LSEC	chr15-65584246-65584648	1	no	NA	NA	NA	NA	NA	NA	NA	NA	NA
peak100034	Cholangiocytes,Hepatocytes,Kupffer,LSEC,Mesenchymal,NK-T	chr15-65610795-65611779	6	yes	NA	NA	NA	NA	NA	peak111409	chr15-65610804-65611765	NA	NA
peak100035	Hepatocytes	chr15-65621847-65622180	1	yes	NA	NA	NA	NA	NA	NA	NA	NA	NA
peak100036	LSEC	chr15-65626931-65627248	1	no	NA	NA	NA	NA	NA	peak111411	chr15-65626982-65627328	NA	NA
peak100037	Hepatocytes,Kupffer,LSEC,Mesenchymal,NK-T	chr15-65638613-65639067	5	yes	NA	NA	NA	NA	NA	peak111413	chr15-65638653-65638929	NA	NA
peak100038	Hepatocytes	chr15-65639559-65639823	1	yes	NA	NA	NA	NA	NA	peak111414	chr15-65639521-65639800	NA	NA
peak100039	Hepatocytes,LSEC	chr15-65641663-65642252	2	yes	NA	NA	NA	NA	NA	peak111415	chr15-65641726-65642145	NA	NA
peak10004	Cholangiocytes	chr1-54618761-54618960	1	no	NA	NA	NA	NA	NA	NA	NA	NA	NA
peak100040	Hepatocytes	chr15-65644386-65644668	1	yes	NA	NA	NA	NA	NA	NA	NA	NA	NA
peak100041	Hepatocytes	chr15-65648240-65648626	1	yes	NA	NA	NA	NA	NA	peak111417	chr15-65648282-65648533	NA	NA
peak100042	Hepatocytes	chr15-65648771-65649001	1	yes	NA	NA	NA	NA	NA	NA	NA	NA	NA
peak100043	Hepatocytes	chr15-65650885-65651084	1	yes	NA	NA	NA	NA	NA	peak111418	chr15-65650871-65651134	NA	NA
peak100044	Hepatocytes,NK-T	chr15-65651195-65651584	2	yes	NA	NA	NA	NA	NA	peak111419	chr15-65651387-65651622	NA	NA
peak100045	Hepatocytes	chr15-65652432-65652642	1	yes	NA	NA	NA	NA	NA	peak111420	chr15-65652281-65652632	NA	NA
peak100046	Hepatocytes	chr15-65654092-65654291	1	yes	NA	NA	NA	NA	NA	peak111421	chr15-65654032-65654385	NA	NA
peak100047	Hepatocytes	chr15-65661024-65661224	1	yes	NA	NA	NA	NA	NA	peak111422	chr15-65661015-65661238	NA	NA
peak100048	Hepatocytes	chr15-65666291-65666510	1	yes	NA	NA	NA	NA	NA	peak111423	chr15-65666289-65666692	NA	NA
peak100049	Hepatocytes	chr15-65669059-65669284	1	yes	NA	NA	NA	NA	NA	NA	NA	NA	NA
peak10005	Cholangiocytes,Hepatocytes,Mesenchymal	chr1-54623244-54624158	3	yes	NA	NA	NA	NA	NA	peak9599|peak9600	chr1-54623367-54623866|chr1-54623894-54624113	NA	NA
peak100050	Hepatocytes	chr15-65677257-65677555	1	yes	NA	NA	NA	NA	NA	NA	NA	NA	NA
peak100051	Hepatocytes	chr15-65678634-65679266	1	yes	NA	NA	NA	NA	NA	peak111424	chr15-65678729-65679309	NA	NA
peak100052	Hepatocytes	chr15-65679648-65679858	1	yes	NA	NA	NA	NA	NA	NA	NA	NA	NA
peak100053	Hepatocytes	chr15-65681691-65681913	1	yes	NA	NA	NA	NA	NA	NA	NA	NA	NA
peak100054	Hepatocytes	chr15-65684942-65685431	1	yes	NA	NA	NA	NA	NA	peak111425	chr15-65684997-65685324	NA	NA
peak100055	Hepatocytes,Mesenchymal	chr15-65730786-65731191	2	yes	NA	NA	NA	NA	NA	peak111427	chr15-65730847-65731117	NA	NA
peak100056	Hepatocytes	chr15-65732803-65733018	1	yes	NA	NA	NA	NA	NA	NA	NA	NA	NA
peak100057	Hepatocytes	chr15-65740396-65740690	1	yes	NA	NA	NA	NA	NA	NA	NA	NA	NA
peak100058	Cholangiocytes,Hepatocytes,Kupffer,LSEC,Mesenchymal,NK-T	chr15-65766794-65767607	6	yes	NA	NA	NA	NA	NA	peak111429	chr15-65766914-65767291	NA	NA
peak100059	Kupffer	chr15-65777026-65777394	1	no	NA	NA	NA	NA	NA	peak111430	chr15-65777012-65777357	NA	NA
peak10006	LSEC	chr1-54624733-54624932	1	no	NA	NA	NA	NA	NA	NA	NA	NA	NA
peak100060	NK-T	chr15-65778376-65778783	1	no	NA	NA	NA	NA	NA	NA	NA	NA	NA
peak100061	Hepatocytes,Mesenchymal	chr15-65783889-65784214	2	yes	NA	NA	NA	NA	NA	peak111431	chr15-65783918-65784196	NA	NA
peak100062	Cholangiocytes,Hepatocytes,LSEC,Mesenchymal	chr15-65787621-65788214	4	yes	NA	NA	NA	NA	NA	peak111432	chr15-65787660-65788147	NA	NA
peak100063	Cholangiocytes,Hepatocytes,Kupffer,LSEC,Mesenchymal,NK-T	chr15-65791437-65792791	6	yes	NA	NA	NA	NA	NA	peak111433	chr15-65791474-65792762	NA	NA
peak100064	Cholangiocytes,Hepatocytes,Kupffer,LSEC,Mesenchymal,NK-T	chr15-65804205-65805084	6	yes	NA	NA	NA	NA	NA	peak111434	chr15-65804378-65804886	NA	NA
peak100065	NK-T	chr15-65807687-65808084	1	no	NA	NA	NA	NA	NA	peak111435	chr15-65807796-65808010	NA	NA
peak100066	Hepatocytes,Kupffer,LSEC,Mesenchymal,NK-T	chr15-65818893-65819494	5	yes	NA	NA	NA	NA	NA	peak111436	chr15-65818995-65819274	NA	NA
peak100067	Cholangiocytes,Hepatocytes,Kupffer,LSEC,Mesenchymal,NK-T	chr15-65824116-65824527	6	yes	NA	NA	NA	NA	NA	peak111437	chr15-65824149-65824473	NA	NA
peak100068	Cholangiocytes,Hepatocytes	chr15-65825162-65825686	2	yes	NA	NA	NA	NA	NA	peak111438	chr15-65825240-65825519	NA	NA
peak100069	Kupffer,LSEC	chr15-65827166-65827460	2	no	NA	NA	NA	NA	NA	NA	NA	NA	NA
peak10007	Hepatocytes	chr1-54625084-54625312	1	yes	NA	NA	NA	NA	NA	NA	NA	NA	NA
peak100070	NK-T	chr15-65828610-65828938	1	no	NA	NA	NA	NA	NA	NA	NA	NA	NA
peak100071	Cholangiocytes,Hepatocytes,Kupffer,LSEC,Mesenchymal,NK-T	chr15-65832421-65833422	6	yes	NA	NA	NA	NA	NA	peak111439	chr15-65832441-65833280	NA	NA
peak100072	Hepatocytes	chr15-65833923-65834201	1	yes	NA	NA	NA	NA	NA	peak111440	chr15-65833925-65834191	NA	NA
peak100073	Kupffer	chr15-65837706-65837913	1	no	NA	NA	NA	NA	NA	NA	NA	NA	NA
peak100074	Hepatocytes,LSEC	chr15-65839306-65840406	2	yes	NA	NA	NA	NA	NA	peak111441|peak111442	chr15-65839532-65839810|chr15-65839994-65840311	NA	NA
peak100075	Kupffer,LSEC	chr15-65840970-65841695	2	no	NA	NA	NA	NA	NA	peak111443	chr15-65841082-65841577	NA	NA
peak100076	Hepatocytes,Kupffer,LSEC,Mesenchymal,NK-T	chr15-65856365-65857225	5	yes	NA	NA	NA	NA	NA	peak111444|peak111445	chr15-65856407-65856750|chr15-65856946-65857186	NA	NA
peak100077	Kupffer	chr15-65857313-65857512	1	no	NA	NA	NA	NA	NA	NA	NA	NA	NA
peak100078	Hepatocytes,Kupffer,Mesenchymal	chr15-65862678-65863044	3	yes	NA	NA	NA	NA	NA	peak111446	chr15-65862697-65862948	NA	NA
peak100079	Cholangiocytes,Hepatocytes,Kupffer,LSEC,Mesenchymal,NK-T	chr15-65868923-65870042	6	yes	NA	NA	NA	NA	NA	peak111447	chr15-65868984-65870748	NA	NA
peak10008	Hepatocytes	chr1-54637152-54637401	1	yes	NA	NA	NA	NA	NA	NA	NA	NA	NA
peak100080	Cholangiocytes,Hepatocytes,LSEC	chr15-65870346-65870889	3	yes	Mpeak83276	LSEC	chr15-65870346-65870889	1	no	peak111447	chr15-65868984-65870748	NA	NA
peak100081	NK-T	chr15-65887664-65887878	1	no	NA	NA	NA	NA	NA	NA	NA	NA	NA
peak100082	Kupffer	chr15-65896315-65896549	1	no	NA	NA	NA	NA	NA	NA	NA	NA	NA
peak100083	Cholangiocytes,Hepatocytes,Kupffer,LSEC,Mesenchymal	chr15-65902331-65902848	5	yes	NA	NA	NA	NA	NA	peak111448	chr15-65902349-65902807	NA	NA
peak100084	Mesenchymal	chr15-65904339-65904631	1	no	NA	NA	NA	NA	NA	NA	NA	NA	NA
peak100085	Hepatocytes	chr15-65908178-65908424	1	yes	NA	NA	NA	NA	NA	NA	NA	NA	NA
peak100086	Cholangiocytes,Hepatocytes,LSEC,Mesenchymal	chr15-65916450-65917022	4	yes	NA	NA	NA	NA	NA	peak111450	chr15-65916568-65916966	NA	NA
peak100087	Hepatocytes	chr15-65922458-65922720	1	yes	NA	NA	NA	NA	NA	peak111451	chr15-65922638-65923031	NA	NA
peak100088	Hepatocytes	chr15-65929652-65930055	1	yes	NA	NA	NA	NA	NA	peak111452	chr15-65929686-65930053	peak111452	chr15:65930567:G:A
peak100089	Hepatocytes	chr15-65930287-65930491	1	yes	NA	NA	NA	NA	NA	peak111453	chr15-65930128-65930484	NA	NA
peak10009	Mesenchymal	chr1-54645834-54646184	1	no	NA	NA	NA	NA	NA	peak9601	chr1-54645909-54646177	NA	NA
peak100090	Hepatocytes	chr15-65940411-65940908	1	yes	NA	NA	NA	NA	NA	peak111454	chr15-65940617-65940875	NA	NA
peak100091	Hepatocytes	chr15-65948141-65948710	1	yes	NA	NA	NA	NA	NA	peak111455	chr15-65948401-65948657	NA	NA
peak100092	Hepatocytes,LSEC,NK-T	chr15-65957285-65957911	3	yes	NA	NA	NA	NA	NA	peak111456	chr15-65957475-65957868	NA	NA
peak100093	Hepatocytes	chr15-65963910-65964490	1	yes	NA	NA	NA	NA	NA	NA	NA	NA	NA
peak100094	Hepatocytes,LSEC	chr15-65964682-65965227	2	yes	NA	NA	NA	NA	NA	peak111458	chr15-65964773-65965157	NA	NA
peak100095	Hepatocytes,LSEC,Mesenchymal	chr15-65980844-65981197	3	yes	NA	NA	NA	NA	NA	peak111460	chr15-65980892-65981180	peak111460	chr15:65981120:T:G
peak100096	Hepatocytes	chr15-65981872-65982577	1	yes	NA	NA	NA	NA	NA	peak111462	chr15-65982060-65982552	NA	NA
peak100097	Hepatocytes	chr15-65992973-65993211	1	yes	NA	NA	NA	NA	NA	peak111463	chr15-65993013-65993268	NA	NA
peak100098	LSEC	chr15-65995757-65995956	1	no	NA	NA	NA	NA	NA	NA	NA	NA	NA
peak100099	Mesenchymal	chr15-65998705-65999004	1	no	NA	NA	NA	NA	NA	NA	NA	NA	NA
peak1001	Cholangiocytes,Hepatocytes,Mesenchymal	chr1-5297231-5297916	3	yes	NA	NA	NA	NA	NA	peak1075	chr1-5297281-5297617	NA	NA
peak10010	Cholangiocytes,Hepatocytes,Kupffer,LSEC,Mesenchymal,NK-T	chr1-54648932-54649748	6	yes	Mpeak7775	Hepatocytes	chr1-54648957-54649698	1	yes	peak9602	chr1-54649087-54649704	NA	NA
peak100100	LSEC	chr15-66000869-66001127	1	no	NA	NA	NA	NA	NA	NA	NA	NA	NA
peak100101	Cholangiocytes	chr15-66004719-66004944	1	no	NA	NA	NA	NA	NA	NA	NA	NA	NA
peak100102	Kupffer	chr15-66009297-66009521	1	no	NA	NA	NA	NA	NA	NA	NA	NA	NA
peak100103	Hepatocytes,LSEC	chr15-66017469-66018664	2	yes	NA	NA	NA	NA	NA	peak111465	chr15-66018059-66018671	NA	NA
peak100104	Hepatocytes	chr15-66021963-66022276	1	yes	NA	NA	NA	NA	NA	NA	NA	NA	NA
peak100105	Hepatocytes	chr15-66023982-66024414	1	yes	NA	NA	NA	NA	NA	peak111466	chr15-66023718-66024140	NA	NA
peak100106	Hepatocytes	chr15-66033255-66033604	1	yes	NA	NA	NA	NA	NA	peak111467	chr15-66033282-66033627	NA	NA
peak100107	Hepatocytes	chr15-66039228-66039427	1	yes	NA	NA	NA	NA	NA	NA	NA	NA	NA
peak100108	Hepatocytes	chr15-66060429-66060828	1	yes	NA	NA	NA	NA	NA	peak111470	chr15-66060430-66060755	NA	NA
peak100109	Hepatocytes	chr15-66061181-66061396	1	yes	NA	NA	NA	NA	NA	peak111471	chr15-66060915-66061310	NA	NA
peak10011	Cholangiocytes,Hepatocytes,Kupffer,LSEC,Mesenchymal	chr1-54651537-54652535	5	yes	NA	NA	NA	NA	NA	peak9603|peak9604	chr1-54651594-54651984|chr1-54652023-54652485	NA	NA
peak100110	Hepatocytes,LSEC	chr15-66072973-66073480	2	yes	NA	NA	NA	NA	NA	peak111472	chr15-66073052-66073423	peak111472	chr15:66072882:G:A
peak100111	LSEC	chr15-66077949-66078280	1	no	NA	NA	NA	NA	NA	NA	NA	NA	NA
peak100112	Hepatocytes	chr15-66080947-66081277	1	yes	NA	NA	NA	NA	NA	peak111475	chr15-66080996-66081323	NA	NA
peak100113	Mesenchymal	chr15-66088948-66089690	1	no	NA	NA	NA	NA	NA	peak111476	chr15-66089135-66089438	NA	NA
peak100114	Hepatocytes	chr15-66095647-66096249	1	yes	NA	NA	NA	NA	NA	peak111478	chr15-66095811-66096233	NA	NA
peak100115	Hepatocytes,Kupffer	chr15-66096411-66097021	2	yes	NA	NA	NA	NA	NA	peak111479	chr15-66096488-66097007	NA	NA
peak100116	Hepatocytes	chr15-66100219-66100461	1	yes	NA	NA	NA	NA	NA	peak111480	chr15-66100065-66100301	NA	NA
peak100117	Hepatocytes,NK-T	chr15-66107303-66107996	2	yes	NA	NA	NA	NA	NA	peak111481	chr15-66107347-66107896	NA	NA
peak100118	Kupffer	chr15-66108538-66108777	1	no	NA	NA	NA	NA	NA	peak111483	chr15-66108575-66108828	NA	NA
peak100119	Hepatocytes	chr15-66115049-66115397	1	yes	NA	NA	NA	NA	NA	peak111484	chr15-66114827-66115378	NA	NA
peak10012	Hepatocytes,LSEC,Mesenchymal	chr1-54658555-54659076	3	yes	NA	NA	NA	NA	NA	peak9605	chr1-54658611-54658913	peak9605	chr1:54658715:C:T
peak100120	Hepatocytes	chr15-66115814-66116158	1	yes	NA	NA	NA	NA	NA	peak111485	chr15-66115822-66116129	peak111485	chr15:66115544:T:C
peak100121	Hepatocytes	chr15-66120334-66120851	1	yes	NA	NA	NA	NA	NA	peak111486	chr15-66120451-66120740	NA	NA
peak100122	Hepatocytes	chr15-66129767-66129979	1	yes	NA	NA	NA	NA	NA	NA	NA	NA	NA
peak100123	Hepatocytes	chr15-66131233-66131471	1	yes	NA	NA	NA	NA	NA	peak111488	chr15-66131305-66131589	NA	NA
peak100124	Hepatocytes	chr15-66132220-66132638	1	yes	NA	NA	NA	NA	NA	NA	NA	NA	NA
peak100125	Hepatocytes	chr15-66138498-66138791	1	yes	NA	NA	NA	NA	NA	NA	NA	NA	NA
peak100126	Hepatocytes	chr15-66142551-66142759	1	yes	NA	NA	NA	NA	NA	NA	NA	NA	NA
peak100127	Hepatocytes	chr15-66148882-66149131	1	yes	NA	NA	NA	NA	NA	NA	NA	NA	NA
peak100128	Hepatocytes	chr15-66156014-66156296	1	yes	NA	NA	NA	NA	NA	peak111492	chr15-66156058-66156593	NA	NA
peak100129	Hepatocytes	chr15-66158447-66158659	1	yes	NA	NA	NA	NA	NA	NA	NA	NA	NA
peak10013	Hepatocytes	chr1-54662874-54663216	1	yes	NA	NA	NA	NA	NA	peak9606	chr1-54662907-54663166	NA	NA
peak100130	Mesenchymal	chr15-66165376-66165575	1	no	NA	NA	NA	NA	NA	NA	NA	NA	NA
peak100131	LSEC	chr15-66167870-66168112	1	no	NA	NA	NA	NA	NA	NA	NA	NA	NA
peak100132	Hepatocytes	chr15-66172281-66172605	1	yes	NA	NA	NA	NA	NA	peak111495	chr15-66172260-66172638	NA	NA
peak100133	Mesenchymal	chr15-66179012-66179270	1	no	NA	NA	NA	NA	NA	NA	NA	NA	NA
peak100134	Kupffer	chr15-66180202-66180401	1	no	NA	NA	NA	NA	NA	NA	NA	NA	NA
peak100135	Hepatocytes,LSEC,Mesenchymal	chr15-66185389-66185901	3	yes	NA	NA	NA	NA	NA	peak111496	chr15-66185671-66186371	NA	NA
peak100136	Mesenchymal	chr15-66186108-66186558	1	no	NA	NA	NA	NA	NA	peak111496	chr15-66185671-66186371	NA	NA
peak100137	Hepatocytes	chr15-66188549-66188804	1	yes	NA	NA	NA	NA	NA	NA	NA	NA	NA
peak100138	Hepatocytes,Kupffer,LSEC	chr15-66191426-66191846	3	yes	NA	NA	NA	NA	NA	peak111497	chr15-66191543-66191806	NA	NA
peak100139	Mesenchymal	chr15-66195786-66196089	1	no	NA	NA	NA	NA	NA	peak111498	chr15-66195603-66196178	NA	NA
peak10014	Cholangiocytes,Hepatocytes,Kupffer,LSEC,Mesenchymal,NK-T	chr1-54671841-54672521	6	yes	NA	NA	NA	NA	NA	peak9610	chr1-54671997-54672395	NA	NA
peak100140	Hepatocytes	chr15-66212145-66212383	1	yes	NA	NA	NA	NA	NA	peak111502	chr15-66212173-66212492	NA	NA
peak100141	Hepatocytes	chr15-66216726-66216968	1	yes	NA	NA	NA	NA	NA	NA	NA	NA	NA
peak100142	Cholangiocytes	chr15-66217213-66217461	1	no	NA	NA	NA	NA	NA	NA	NA	NA	NA
peak100143	Mesenchymal	chr15-66221213-66221440	1	no	NA	NA	NA	NA	NA	peak111505	chr15-66221204-66221547	NA	NA
peak100144	Hepatocytes,LSEC	chr15-66224988-66225560	2	yes	NA	NA	NA	NA	NA	peak111506	chr15-66225027-66225315	NA	NA
peak100145	Hepatocytes	chr15-66233573-66233870	1	yes	NA	NA	NA	NA	NA	peak111508	chr15-66233606-66233921	NA	NA
peak100146	Hepatocytes	chr15-66243224-66243463	1	yes	NA	NA	NA	NA	NA	NA	NA	NA	NA
peak100147	Cholangiocytes,Hepatocytes,Kupffer,LSEC,Mesenchymal	chr15-66252373-66253970	5	yes	NA	NA	NA	NA	NA	peak111510|peak111511	chr15-66252383-66253357|chr15-66253548-66253900	peak111511	chr15:66253695:AG:A
peak100148	NK-T	chr15-66256299-66256522	1	no	NA	NA	NA	NA	NA	NA	NA	NA	NA
peak100149	Hepatocytes,LSEC	chr15-66261002-66261539	2	yes	NA	NA	NA	NA	NA	peak111512	chr15-66261158-66261458	NA	NA
peak10015	Hepatocytes	chr1-54678883-54679162	1	yes	NA	NA	NA	NA	NA	NA	NA	NA	NA
peak100150	Mesenchymal	chr15-66269226-66269616	1	no	NA	NA	NA	NA	NA	peak111513	chr15-66269210-66269521	NA	NA
peak100151	Mesenchymal	chr15-66269669-66270055	1	no	NA	NA	NA	NA	NA	NA	NA	NA	NA
peak100152	Cholangiocytes	chr15-66279936-66280135	1	no	NA	NA	NA	NA	NA	NA	NA	NA	NA
peak100153	Hepatocytes,Mesenchymal	chr15-66287538-66287765	2	yes	NA	NA	NA	NA	NA	NA	NA	NA	NA
peak100154	Hepatocytes	chr15-66288094-66288438	1	yes	NA	NA	NA	NA	NA	peak111514	chr15-66288109-66288369	NA	NA
peak100155	Cholangiocytes,Hepatocytes,Kupffer,LSEC,Mesenchymal,NK-T	chr15-66293135-66294408	6	yes	NA	NA	NA	NA	NA	peak111515	chr15-66293175-66294408	NA	NA
peak100156	Hepatocytes	chr15-66323379-66323674	1	yes	NA	NA	NA	NA	NA	NA	NA	NA	NA
peak100157	Hepatocytes,LSEC,Mesenchymal	chr15-66348555-66348999	3	yes	NA	NA	NA	NA	NA	peak111516	chr15-66348577-66348868	NA	NA
peak100158	Hepatocytes,Kupffer,LSEC,Mesenchymal	chr15-66350385-66351187	4	yes	NA	NA	NA	NA	NA	peak111517	chr15-66350470-66351013	NA	NA
peak100159	Cholangiocytes,Hepatocytes,Kupffer,LSEC,Mesenchymal,NK-T	chr15-66356265-66357157	6	yes	NA	NA	NA	NA	NA	peak111518	chr15-66356216-66357133	NA	NA
peak10016	Hepatocytes	chr1-54679309-54679797	1	yes	NA	NA	NA	NA	NA	peak9611|peak9612	chr1-54679318-54679699|chr1-54679701-54680086	NA	NA
peak100160	Kupffer	chr15-66361894-66362615	1	no	NA	NA	NA	NA	NA	NA	NA	NA	NA
peak100161	Hepatocytes	chr15-66364993-66365302	1	yes	NA	NA	NA	NA	NA	peak111519	chr15-66365013-66365270	NA	NA
peak100162	Cholangiocytes,Hepatocytes,Kupffer,LSEC,Mesenchymal,NK-T	chr15-66369617-66370695	6	yes	NA	NA	NA	NA	NA	peak111520	chr15-66369758-66370629	NA	NA
peak100163	Hepatocytes,Kupffer,Mesenchymal	chr15-66372935-66373341	3	yes	NA	NA	NA	NA	NA	peak111521	chr15-66372949-66373331	peak111521	chr15:66373149:T:G
peak100164	Cholangiocytes,Hepatocytes,Kupffer,LSEC,Mesenchymal,NK-T	chr15-66376478-66377011	6	yes	NA	NA	NA	NA	NA	peak111522	chr15-66376544-66376982	NA	NA
peak100165	Cholangiocytes	chr15-66377635-66377855	1	no	NA	NA	NA	NA	NA	NA	NA	NA	NA
peak100166	Cholangiocytes,Hepatocytes,Kupffer,LSEC,Mesenchymal,NK-T	chr15-66386398-66387666	6	yes	NA	NA	NA	NA	NA	peak111523	chr15-66386414-66387674	NA	NA
peak100167	Hepatocytes	chr15-66387804-66388016	1	yes	NA	NA	NA	NA	NA	peak111524	chr15-66387726-66387995	NA	NA
peak100168	Kupffer	chr15-66390693-66391048	1	no	NA	NA	NA	NA	NA	NA	NA	NA	NA
peak100169	Cholangiocytes,Hepatocytes,LSEC,Mesenchymal	chr15-66404123-66405384	4	yes	NA	NA	NA	NA	NA	peak111525|peak111526	chr15-66404157-66404858|chr15-66405088-66405356	NA	NA
peak10017	Cholangiocytes	chr1-54680034-54680244	1	no	NA	NA	NA	NA	NA	peak9612	chr1-54679701-54680086	NA	NA
peak100170	LSEC	chr15-66405630-66405965	1	no	NA	NA	NA	NA	NA	NA	NA	NA	NA
peak100171	Kupffer	chr15-66408576-66409091	1	no	NA	NA	NA	NA	NA	peak111527	chr15-66408632-66409001	NA	NA
peak100172	Hepatocytes,Kupffer,LSEC	chr15-66411245-66411571	3	yes	NA	NA	NA	NA	NA	peak111528	chr15-66411254-66411493	NA	NA
peak100173	Hepatocytes,Kupffer	chr15-66423280-66423817	2	yes	NA	NA	NA	NA	NA	peak111529	chr15-66423389-66423668	NA	NA
peak100174	Kupffer	chr15-66429145-66429851	1	no	NA	NA	NA	NA	NA	NA	NA	NA	NA
peak100175	Hepatocytes	chr15-66432797-66432996	1	yes	NA	NA	NA	NA	NA	NA	NA	NA	NA
peak100176	Hepatocytes,Kupffer	chr15-66433676-66434079	2	yes	NA	NA	NA	NA	NA	peak111530	chr15-66433757-66434041	NA	NA
peak100177	Hepatocytes,Kupffer	chr15-66452899-66453507	2	yes	NA	NA	NA	NA	NA	peak111531	chr15-66452942-66453344	NA	NA
peak100178	Hepatocytes,Kupffer	chr15-66454003-66454544	2	yes	NA	NA	NA	NA	NA	peak111532	chr15-66454202-66454455	NA	NA
peak100179	Hepatocytes	chr15-66456509-66456791	1	yes	NA	NA	NA	NA	NA	NA	NA	NA	NA
peak10018	Hepatocytes,LSEC,Mesenchymal	chr1-54685362-54685922	3	yes	NA	NA	NA	NA	NA	peak9613	chr1-54685504-54685844	NA	NA
peak100180	Hepatocytes	chr15-66461955-66462332	1	yes	NA	NA	NA	NA	NA	NA	NA	NA	NA
peak100181	Kupffer	chr15-66465353-66465634	1	no	NA	NA	NA	NA	NA	NA	NA	NA	NA
peak100182	Hepatocytes	chr15-66466834-66467991	1	yes	NA	NA	NA	NA	NA	peak111533	chr15-66467429-66467884	NA	NA
peak100183	Cholangiocytes,Hepatocytes,Mesenchymal,NK-T	chr15-66472149-66473097	4	yes	NA	NA	NA	NA	NA	peak111534|peak111535	chr15-66472274-66472633|chr15-66472675-66473008	NA	NA
peak100184	Hepatocytes	chr15-66476619-66476827	1	yes	NA	NA	NA	NA	NA	peak111536	chr15-66476619-66476984	NA	NA
peak100185	Hepatocytes,LSEC	chr15-66476968-66477854	2	yes	NA	NA	NA	NA	NA	peak111536|peak111537	chr15-66476619-66476984|chr15-66477614-66477912	NA	NA
peak100186	Cholangiocytes,Hepatocytes,Kupffer,LSEC,Mesenchymal,NK-T	chr15-66482483-66483620	6	yes	NA	NA	NA	NA	NA	peak111538	chr15-66482552-66483565	NA	NA
peak100187	Hepatocytes,Mesenchymal	chr15-66484575-66484982	2	yes	NA	NA	NA	NA	NA	peak111539	chr15-66484611-66484934	NA	NA
peak100188	Hepatocytes,Mesenchymal	chr15-66486912-66487256	2	yes	NA	NA	NA	NA	NA	peak111540	chr15-66486957-66487216	NA	NA
peak100189	Cholangiocytes,Hepatocytes	chr15-66488468-66488904	2	yes	NA	NA	NA	NA	NA	peak111541	chr15-66488470-66488853	NA	NA
peak10019	Hepatocytes	chr1-54685975-54686351	1	yes	NA	NA	NA	NA	NA	peak9614	chr1-54686129-54686416	NA	NA
peak100190	Hepatocytes	chr15-66488941-66489147	1	yes	NA	NA	NA	NA	NA	NA	NA	NA	NA
peak100191	Hepatocytes,LSEC	chr15-66489248-66489563	2	yes	NA	NA	NA	NA	NA	NA	NA	NA	NA
peak100192	Kupffer	chr15-66494104-66494348	1	no	NA	NA	NA	NA	NA	NA	NA	NA	NA
peak100193	Hepatocytes	chr15-66494608-66494913	1	yes	NA	NA	NA	NA	NA	peak111543	chr15-66494628-66494849	NA	NA
peak100194	Cholangiocytes,Hepatocytes,Kupffer,LSEC,Mesenchymal,NK-T	chr15-66497228-66498318	6	yes	NA	NA	NA	NA	NA	peak111544	chr15-66497209-66498306	NA	NA
peak100195	Hepatocytes	chr15-66503284-66503515	1	yes	NA	NA	NA	NA	NA	peak111545	chr15-66503284-66503545	NA	NA
peak100196	Cholangiocytes,Hepatocytes,Kupffer,LSEC,Mesenchymal,NK-T	chr15-66504498-66505648	6	yes	NA	NA	NA	NA	NA	peak111546	chr15-66504499-66505657	NA	NA
peak100197	Kupffer	chr15-66524901-66525205	1	no	NA	NA	NA	NA	NA	NA	NA	NA	NA
peak100198	Kupffer	chr15-66560918-66561155	1	no	NA	NA	NA	NA	NA	peak111547	chr15-66560896-66561199	NA	NA
peak100199	Hepatocytes	chr15-66565269-66565612	1	yes	NA	NA	NA	NA	NA	peak111549	chr15-66565324-66565597	NA	NA
peak1002	LSEC,NK-T	chr1-5329129-5329572	2	no	NA	NA	NA	NA	NA	peak1080	chr1-5329314-5329623	NA	NA
peak10020	Hepatocytes	chr1-54693504-54693747	1	yes	NA	NA	NA	NA	NA	NA	NA	NA	NA
peak100200	Hepatocytes,Kupffer,LSEC,Mesenchymal	chr15-66567030-66567554	4	yes	NA	NA	NA	NA	NA	peak111550	chr15-66567045-66567514	NA	NA
peak100201	Mesenchymal	chr15-66574331-66574561	1	no	NA	NA	NA	NA	NA	NA	NA	NA	NA
peak100202	Kupffer,LSEC	chr15-66578282-66578673	2	no	NA	NA	NA	NA	NA	peak111551	chr15-66578368-66578671	NA	NA
peak100203	Kupffer,LSEC,Mesenchymal	chr15-66580645-66581014	3	no	NA	NA	NA	NA	NA	peak111552	chr15-66580706-66580971	NA	NA
peak100204	Hepatocytes,Kupffer,Mesenchymal	chr15-66581345-66582596	3	yes	Mpeak83362	Mesenchymal	chr15-66581582-66582596	1	no	peak111553	chr15-66581484-66582440	peak111553	chr15:66582332:C:T
peak100205	Hepatocytes	chr15-66589134-66589361	1	yes	NA	NA	NA	NA	NA	peak111556	chr15-66589132-66589382	NA	NA
peak100206	Hepatocytes,Kupffer,Mesenchymal	chr15-66590409-66590958	3	yes	NA	NA	NA	NA	NA	peak111557	chr15-66590507-66590798	NA	NA
peak100207	LSEC	chr15-66592567-66592818	1	no	NA	NA	NA	NA	NA	NA	NA	NA	NA
peak100208	LSEC	chr15-66593102-66593364	1	no	NA	NA	NA	NA	NA	NA	NA	NA	NA
peak100209	Hepatocytes	chr15-66594434-66594761	1	yes	NA	NA	NA	NA	NA	peak111558	chr15-66594442-66594723	NA	NA
peak10021	Hepatocytes	chr1-54703772-54704016	1	yes	NA	NA	NA	NA	NA	NA	NA	NA	NA
peak100210	Hepatocytes	chr15-66600367-66600581	1	yes	NA	NA	NA	NA	NA	peak111559	chr15-66600250-66600572	NA	NA
peak100211	Cholangiocytes,Hepatocytes,Kupffer,LSEC,Mesenchymal,NK-T	chr15-66603441-66604089	6	yes	NA	NA	NA	NA	NA	peak111560	chr15-66603625-66603987	NA	NA
peak100212	Cholangiocytes,Hepatocytes,Kupffer,LSEC,Mesenchymal,NK-T	chr15-66611032-66611790	6	yes	Mpeak83368	Hepatocytes	chr15-66611150-66611736	1	yes	peak111562	chr15-66611056-66611760	NA	NA
peak100213	Kupffer	chr15-66614971-66615394	1	no	NA	NA	NA	NA	NA	NA	NA	NA	NA
peak100214	Cholangiocytes,Hepatocytes,Kupffer,LSEC,Mesenchymal,NK-T	chr15-66617275-66618060	6	yes	Mpeak83370	LSEC	chr15-66617327-66618032	1	no	peak111563	chr15-66617335-66618024	NA	NA
peak100215	Cholangiocytes,Hepatocytes,Kupffer,LSEC,Mesenchymal	chr15-66619170-66619638	5	yes	NA	NA	NA	NA	NA	peak111564	chr15-66619193-66619520	NA	NA
peak100216	Hepatocytes,LSEC,Mesenchymal	chr15-66621934-66622611	3	yes	Mpeak83372	LSEC	chr15-66621934-66622611	1	no	peak111565	chr15-66621983-66622416	NA	NA
peak100217	Mesenchymal	chr15-66624282-66624542	1	no	NA	NA	NA	NA	NA	NA	NA	NA	NA
peak100218	Hepatocytes,LSEC	chr15-66630041-66631411	2	yes	NA	NA	NA	NA	NA	peak111566|peak111567	chr15-66630220-66630504|chr15-66630929-66631359	peak111567	chr15:66631016:A:T
peak100219	Hepatocytes,LSEC,Mesenchymal	chr15-66631818-66632300	3	yes	NA	NA	NA	NA	NA	peak111568	chr15-66631806-66632287	NA	NA
peak10022	Cholangiocytes,Hepatocytes,Kupffer,LSEC,Mesenchymal,NK-T	chr1-54715409-54716322	6	yes	NA	NA	NA	NA	NA	peak9618	chr1-54715416-54716323	NA	NA
peak100220	Hepatocytes,Kupffer,Mesenchymal	chr15-66633188-66633724	3	yes	NA	NA	NA	NA	NA	peak111569	chr15-66633334-66633710	NA	NA
peak100221	NK-T	chr15-66638467-66638674	1	no	NA	NA	NA	NA	NA	NA	NA	NA	NA
peak100222	Hepatocytes	chr15-66641804-66642099	1	yes	NA	NA	NA	NA	NA	peak111570	chr15-66641825-66642115	NA	NA
peak100223	Hepatocytes,LSEC,Mesenchymal	chr15-66642511-66642961	3	yes	NA	NA	NA	NA	NA	peak111571	chr15-66642574-66642865	NA	NA
peak100224	Hepatocytes,LSEC,Mesenchymal	chr15-66644355-66644813	3	yes	NA	NA	NA	NA	NA	peak111572|peak111573	chr15-66644374-66644791|chr15-66644795-66645220	NA	NA
peak100225	LSEC,Mesenchymal	chr15-66644848-66645187	2	no	NA	NA	NA	NA	NA	peak111573	chr15-66644795-66645220	NA	NA
peak100226	Hepatocytes,Kupffer,LSEC,Mesenchymal	chr15-66647222-66647818	4	yes	Mpeak83381	LSEC	chr15-66647222-66647818	1	no	peak111574	chr15-66647312-66647735	peak111574	chr15:66647680:C:T
peak100227	Cholangiocytes,Hepatocytes,Kupffer,LSEC,Mesenchymal,NK-T	chr15-66650353-66650907	6	yes	NA	NA	NA	NA	NA	peak111575	chr15-66650477-66650888	NA	NA
peak100228	Cholangiocytes,Hepatocytes,NK-T	chr15-66651983-66652945	3	yes	Mpeak83383	Hepatocytes	chr15-66652008-66652912	1	yes	peak111576	chr15-66652018-66652927	NA	NA
peak100229	Cholangiocytes,Hepatocytes,LSEC,Mesenchymal,NK-T	chr15-66654747-66655350	5	yes	Mpeak83384	LSEC	chr15-66654747-66655350	1	no	peak111577	chr15-66654840-66655259	peak111577	chr15:66655866:G:C
peak10023	Hepatocytes	chr1-54736801-54737219	1	yes	NA	NA	NA	NA	NA	peak9619	chr1-54736808-54737161	NA	NA
peak100230	LSEC	chr15-66656147-66656365	1	no	NA	NA	NA	NA	NA	NA	NA	NA	NA
peak100231	Mesenchymal	chr15-66658070-66658440	1	no	NA	NA	NA	NA	NA	NA	NA	NA	NA
peak100232	Cholangiocytes,Hepatocytes,Kupffer,LSEC,Mesenchymal,NK-T	chr15-66661270-66662190	6	yes	Mpeak83387	LSEC	chr15-66661332-66662156	1	no	peak111578	chr15-66661353-66662125	NA	NA
peak100233	Cholangiocytes	chr15-66670960-66671373	1	no	NA	NA	NA	NA	NA	peak111580	chr15-66671133-66671415	NA	NA
peak100234	Kupffer,LSEC,Mesenchymal	chr15-66673534-66673977	3	no	NA	NA	NA	NA	NA	peak111581	chr15-66673543-66673919	peak111581	chr15:66673641:A:AC
peak100235	Kupffer	chr15-66675457-66675683	1	no	NA	NA	NA	NA	NA	NA	NA	NA	NA
peak100236	Kupffer	chr15-66678052-66678279	1	no	NA	NA	NA	NA	NA	NA	NA	NA	NA
peak100237	Hepatocytes,Kupffer,LSEC,Mesenchymal	chr15-66678698-66679469	4	yes	NA	NA	NA	NA	NA	peak111582	chr15-66678919-66679410	NA	NA
peak100238	Hepatocytes,Kupffer,LSEC,Mesenchymal	chr15-66679603-66680128	4	yes	Mpeak83393	Mesenchymal	chr15-66679603-66680128	1	no	peak111583	chr15-66679658-66680095	NA	NA
peak100239	Kupffer	chr15-66683053-66683252	1	no	NA	NA	NA	NA	NA	NA	NA	NA	NA
peak10024	Hepatocytes,Mesenchymal	chr1-54743277-54744247	2	yes	NA	NA	NA	NA	NA	peak9621	chr1-54743519-54744078	NA	NA
peak100240	LSEC,Mesenchymal	chr15-66692855-66693455	2	no	NA	NA	NA	NA	NA	peak111584	chr15-66692932-66693162	NA	NA
peak100241	Cholangiocytes,Hepatocytes,LSEC,Mesenchymal	chr15-66698407-66698672	4	yes	NA	NA	NA	NA	NA	peak111585	chr15-66698412-66698661	NA	NA
peak100242	Cholangiocytes,Hepatocytes,Kupffer,LSEC,Mesenchymal,NK-T	chr15-66700796-66701718	6	yes	NA	NA	NA	NA	NA	peak111586	chr15-66700793-66702424	peak111586	chr15:66700626:C:G
peak100243	Cholangiocytes,Hepatocytes,Kupffer,LSEC,Mesenchymal,NK-T	chr15-66701769-66702507	6	yes	Mpeak83398	LSEC	chr15-66701844-66702507	1	no	peak111586	chr15-66700793-66702424	peak111586	chr15:66700626:C:G
peak100244	Hepatocytes	chr15-66703731-66703935	1	yes	NA	NA	NA	NA	NA	peak111587	chr15-66703741-66703957	NA	NA
peak100245	Hepatocytes	chr15-66707538-66707742	1	yes	NA	NA	NA	NA	NA	NA	NA	NA	NA
peak100246	LSEC	chr15-66709651-66709850	1	no	NA	NA	NA	NA	NA	NA	NA	NA	NA
peak100247	Hepatocytes,Mesenchymal	chr15-66714533-66714788	2	yes	NA	NA	NA	NA	NA	peak111589	chr15-66714542-66714797	NA	NA
peak100248	Cholangiocytes,Hepatocytes,Mesenchymal,NK-T	chr15-66715107-66715695	4	yes	NA	NA	NA	NA	NA	peak111590	chr15-66715222-66715607	NA	NA
peak100249	Kupffer,Mesenchymal	chr15-66716165-66717068	2	no	NA	NA	NA	NA	NA	NA	NA	NA	NA
peak10025	Hepatocytes	chr1-54745231-54745642	1	yes	NA	NA	NA	NA	NA	peak9622	chr1-54745197-54745596	NA	NA
peak100250	LSEC	chr15-66718206-66718755	1	no	NA	NA	NA	NA	NA	peak111591	chr15-66718262-66718632	NA	NA
peak100251	Hepatocytes	chr15-66721086-66721435	1	yes	NA	NA	NA	NA	NA	peak111593	chr15-66721139-66721493	NA	NA
peak100252	Hepatocytes	chr15-66725511-66725968	1	yes	NA	NA	NA	NA	NA	peak111594	chr15-66725665-66726290	NA	NA
peak100253	Hepatocytes	chr15-66726495-66726739	1	yes	NA	NA	NA	NA	NA	peak111595	chr15-66726291-66726551	NA	NA
peak100254	Cholangiocytes,Hepatocytes,Kupffer,LSEC,Mesenchymal,NK-T	chr15-66733855-66734567	6	yes	NA	NA	NA	NA	NA	peak111598	chr15-66733990-66734477	NA	NA
peak100255	Hepatocytes,LSEC,Mesenchymal,NK-T	chr15-66735004-66735431	4	yes	NA	NA	NA	NA	NA	peak111599	chr15-66735071-66735383	NA	NA
peak100256	Mesenchymal	chr15-66740802-66741187	1	no	NA	NA	NA	NA	NA	NA	NA	NA	NA
peak100257	NK-T	chr15-66743066-66743265	1	no	NA	NA	NA	NA	NA	NA	NA	NA	NA
peak100258	Hepatocytes,LSEC,Mesenchymal	chr15-66743942-66744759	3	yes	Mpeak83409	LSEC	chr15-66743942-66744621	1	no	peak111603	chr15-66744058-66744591	peak111603	chr15:66744103:G:A
peak100259	LSEC	chr15-66746237-66746562	1	no	NA	NA	NA	NA	NA	peak111604	chr15-66746247-66746503	NA	NA
peak10026	Hepatocytes	chr1-54748148-54748727	1	yes	NA	NA	NA	NA	NA	peak9623	chr1-54748239-54748618	NA	NA
peak100260	Cholangiocytes,Hepatocytes,Kupffer,Mesenchymal	chr15-66749632-66750619	4	yes	NA	NA	NA	NA	NA	peak111605	chr15-66749791-66750563	NA	NA
peak100261	Cholangiocytes,Hepatocytes,LSEC,Mesenchymal,NK-T	chr15-66751337-66752026	5	yes	NA	NA	NA	NA	NA	peak111606	chr15-66751361-66751959	NA	NA
peak100262	Hepatocytes	chr15-66757761-66757984	1	yes	NA	NA	NA	NA	NA	peak111607	chr15-66757466-66757845	NA	NA
peak100263	Hepatocytes,Kupffer,LSEC,Mesenchymal,NK-T	chr15-66760581-66761698	5	yes	Mpeak83413	LSEC	chr15-66760581-66761698	1	no	peak111608|peak111609	chr15-66760591-66761023|chr15-66761024-66761523	NA	NA
peak100264	Cholangiocytes,Hepatocytes,LSEC,Mesenchymal	chr15-66763215-66763741	4	yes	NA	NA	NA	NA	NA	peak111610	chr15-66763289-66763712	NA	NA
peak100265	Hepatocytes,Mesenchymal,NK-T	chr15-66763838-66764325	3	yes	NA	NA	NA	NA	NA	peak111611	chr15-66763861-66764215	peak111611	chr15:66763771:C:T
peak100266	Cholangiocytes,Hepatocytes,LSEC,Mesenchymal,NK-T	chr15-66765735-66766321	5	yes	NA	NA	NA	NA	NA	peak111612	chr15-66765757-66766293	NA	NA
peak100267	Hepatocytes	chr15-66767378-66767751	1	yes	NA	NA	NA	NA	NA	peak111613	chr15-66767438-66767675	NA	NA
peak100268	Hepatocytes	chr15-66771175-66771502	1	yes	NA	NA	NA	NA	NA	peak111614	chr15-66771183-66771500	NA	NA
peak100269	Cholangiocytes,Hepatocytes,LSEC,Mesenchymal	chr15-66772744-66773407	4	yes	NA	NA	NA	NA	NA	peak111615	chr15-66772957-66773322	NA	NA
peak10027	Kupffer,Mesenchymal	chr1-54750809-54751107	2	no	NA	NA	NA	NA	NA	NA	NA	NA	NA
peak100270	Cholangiocytes,Hepatocytes,Kupffer,LSEC,Mesenchymal	chr15-66774335-66774710	5	yes	NA	NA	NA	NA	NA	peak111616	chr15-66774360-66774688	NA	NA
peak100271	Mesenchymal	chr15-66775529-66775789	1	no	NA	NA	NA	NA	NA	NA	NA	NA	NA
peak100272	Cholangiocytes,Hepatocytes,Kupffer,Mesenchymal	chr15-66779364-66780098	4	yes	NA	NA	NA	NA	NA	peak111617	chr15-66779473-66779964	NA	NA
peak100273	LSEC	chr15-66780889-66781531	1	no	NA	NA	NA	NA	NA	peak111619	chr15-66780959-66781305	NA	NA
peak100274	Hepatocytes,Mesenchymal	chr15-66788862-66789410	2	yes	NA	NA	NA	NA	NA	peak111623	chr15-66789108-66789374	NA	NA
peak100275	LSEC	chr15-66794777-66794992	1	no	NA	NA	NA	NA	NA	NA	NA	NA	NA
peak100276	Cholangiocytes,Hepatocytes,Kupffer,LSEC,Mesenchymal,NK-T	chr15-66802580-66803838	6	yes	NA	NA	NA	NA	NA	peak111625	chr15-66803078-66803619	peak111625	chr15:66803291:A:C
peak100277	Kupffer	chr15-66805270-66805745	1	no	NA	NA	NA	NA	NA	NA	NA	NA	NA
peak100278	Mesenchymal	chr15-66809783-66810035	1	no	NA	NA	NA	NA	NA	NA	NA	NA	NA
peak100279	Hepatocytes	chr15-66815340-66815622	1	yes	NA	NA	NA	NA	NA	peak111628	chr15-66815350-66815622	NA	NA
peak10028	Hepatocytes	chr1-54754125-54754395	1	yes	NA	NA	NA	NA	NA	NA	NA	NA	NA
peak100280	Hepatocytes,LSEC	chr15-66817847-66818368	2	yes	NA	NA	NA	NA	NA	peak111629	chr15-66818012-66818351	NA	NA
peak100281	Hepatocytes,LSEC	chr15-66824331-66824803	2	yes	NA	NA	NA	NA	NA	peak111630	chr15-66824374-66824724	NA	NA
peak100282	Cholangiocytes,Hepatocytes,Mesenchymal	chr15-66830267-66830857	3	yes	NA	NA	NA	NA	NA	peak111631	chr15-66830360-66830814	peak111631	chr15:66830676:T:C
peak100283	Kupffer	chr15-66832618-66832982	1	no	NA	NA	NA	NA	NA	NA	NA	NA	NA
peak100284	Kupffer	chr15-66835489-66835907	1	no	NA	NA	NA	NA	NA	peak111633	chr15-66835543-66835838	NA	NA
peak100285	Cholangiocytes,Hepatocytes,Kupffer,LSEC,Mesenchymal,NK-T	chr15-66842110-66843284	6	yes	NA	NA	NA	NA	NA	peak111634	chr15-66842152-66843256	NA	NA
peak100286	LSEC,Mesenchymal	chr15-66849817-66850383	2	no	NA	NA	NA	NA	NA	peak111635	chr15-66850083-66850566	NA	NA
peak100287	Cholangiocytes,Hepatocytes,Kupffer,LSEC,Mesenchymal,NK-T	chr15-66851029-66851651	6	yes	NA	NA	NA	NA	NA	peak111636	chr15-66851177-66851542	peak111636	chr15:66851412:G:C
peak100288	Hepatocytes,LSEC,Mesenchymal	chr15-66853376-66853728	3	yes	NA	NA	NA	NA	NA	peak111638	chr15-66853424-66853660	NA	NA
peak100289	Hepatocytes	chr15-66858927-66859126	1	yes	NA	NA	NA	NA	NA	NA	NA	NA	NA
peak10029	Hepatocytes	chr1-54754527-54755214	1	yes	NA	NA	NA	NA	NA	peak9624	chr1-54754525-54754981	NA	NA
peak100290	Cholangiocytes,Hepatocytes,Kupffer,LSEC,Mesenchymal,NK-T	chr15-66862804-66863410	6	yes	NA	NA	NA	NA	NA	peak111639	chr15-66862859-66863229	NA	NA
peak100291	Hepatocytes	chr15-66865020-66865253	1	yes	NA	NA	NA	NA	NA	peak111640	chr15-66864923-66865331	NA	NA
peak100292	Hepatocytes,Kupffer,LSEC	chr15-66866045-66866446	3	yes	NA	NA	NA	NA	NA	peak111641	chr15-66866124-66866453	NA	NA
peak100293	LSEC	chr15-66877972-66878247	1	no	NA	NA	NA	NA	NA	peak111644	chr15-66877966-66878296	NA	NA
peak100294	Cholangiocytes,Hepatocytes,Kupffer,LSEC,Mesenchymal	chr15-66883252-66884010	5	yes	NA	NA	NA	NA	NA	peak111646	chr15-66883301-66883883	NA	NA
peak100295	Kupffer	chr15-66898854-66899269	1	no	NA	NA	NA	NA	NA	peak111647	chr15-66898862-66899134	NA	NA
peak100296	Kupffer	chr15-66901427-66901673	1	no	NA	NA	NA	NA	NA	NA	NA	NA	NA
peak100297	Cholangiocytes,Hepatocytes,Kupffer,LSEC,Mesenchymal,NK-T	chr15-66903646-66904049	6	yes	NA	NA	NA	NA	NA	peak111649	chr15-66903681-66904013	NA	NA
peak100298	Hepatocytes,Kupffer,Mesenchymal	chr15-66908144-66908859	3	yes	NA	NA	NA	NA	NA	peak111650	chr15-66908227-66908569	NA	NA
peak100299	LSEC	chr15-66911445-66911743	1	no	NA	NA	NA	NA	NA	peak111651	chr15-66911401-66911696	NA	NA
peak1003	LSEC	chr1-5330932-5331408	1	no	NA	NA	NA	NA	NA	peak1082	chr1-5331007-5331384	NA	NA
peak10030	Cholangiocytes	chr1-54757437-54757636	1	no	NA	NA	NA	NA	NA	NA	NA	NA	NA
peak100300	Kupffer	chr15-66912080-66912313	1	no	NA	NA	NA	NA	NA	NA	NA	NA	NA
peak100301	Cholangiocytes,LSEC	chr15-66919496-66919873	2	no	NA	NA	NA	NA	NA	peak111653	chr15-66919464-66919787	NA	NA
peak100302	Kupffer,Mesenchymal	chr15-66921230-66921704	2	no	NA	NA	NA	NA	NA	peak111654	chr15-66921382-66921691	NA	NA
peak100303	Cholangiocytes,Hepatocytes,LSEC	chr15-66923436-66923881	3	yes	NA	NA	NA	NA	NA	peak111655	chr15-66923455-66923737	NA	NA
peak100304	Mesenchymal	chr15-66927384-66927622	1	no	NA	NA	NA	NA	NA	NA	NA	NA	NA
peak100305	LSEC	chr15-66927721-66928117	1	no	NA	NA	NA	NA	NA	NA	NA	NA	NA
peak100306	Hepatocytes	chr15-66931030-66931379	1	yes	NA	NA	NA	NA	NA	peak111656	chr15-66931030-66931360	peak111656	chr15:66931936:A:G
peak100307	Cholangiocytes,Hepatocytes,Kupffer,LSEC,Mesenchymal	chr15-66931710-66932667	5	yes	NA	NA	NA	NA	NA	peak111657|peak111658	chr15-66931803-66932477|chr15-66932497-66932804	peak111657	chr15:66931936:A:G
peak100308	Mesenchymal	chr15-66936211-66936813	1	no	NA	NA	NA	NA	NA	peak111659|peak111660	chr15-66936194-66936518|chr15-66936520-66936756	NA	NA
peak100309	Kupffer	chr15-66941740-66942065	1	no	NA	NA	NA	NA	NA	NA	NA	NA	NA
peak10031	Cholangiocytes,Hepatocytes,Kupffer,LSEC,Mesenchymal,NK-T	chr1-54764230-54765143	6	yes	NA	NA	NA	NA	NA	peak9625	chr1-54764171-54765141	NA	NA
peak100310	LSEC	chr15-66943757-66944052	1	no	NA	NA	NA	NA	NA	peak111661	chr15-66944029-66944350	NA	NA
peak100311	Hepatocytes	chr15-66946014-66946391	1	yes	NA	NA	NA	NA	NA	NA	NA	NA	NA
peak100312	Cholangiocytes,Hepatocytes,Kupffer,LSEC,Mesenchymal,NK-T	chr15-66946440-66947246	6	yes	NA	NA	NA	NA	NA	peak111662	chr15-66946554-66947028	NA	NA
peak100313	Kupffer	chr15-66948249-66948541	1	no	NA	NA	NA	NA	NA	peak111663	chr15-66948311-66948694	NA	NA
peak100314	Kupffer	chr15-66951943-66952264	1	no	NA	NA	NA	NA	NA	NA	NA	NA	NA
peak100315	Hepatocytes,Mesenchymal	chr15-66959198-66959864	2	yes	NA	NA	NA	NA	NA	peak111665	chr15-66959078-66959523	NA	NA
peak100316	Hepatocytes,Kupffer	chr15-66963753-66964242	2	yes	NA	NA	NA	NA	NA	peak111666|peak111667	chr15-66963779-66964091|chr15-66964170-66964470	peak111666	chr15:66964536:T:C
peak100317	LSEC	chr15-66964412-66964681	1	no	NA	NA	NA	NA	NA	peak111667	chr15-66964170-66964470	NA	NA
peak100318	Hepatocytes	chr15-66990927-66991231	1	yes	NA	NA	NA	NA	NA	peak111669	chr15-66990972-66991185	NA	NA
peak100319	Hepatocytes,Mesenchymal	chr15-66993865-66994764	2	yes	NA	NA	NA	NA	NA	peak111670	chr15-66994000-66994680	NA	NA
peak10032	Mesenchymal	chr1-54772093-54772428	1	no	NA	NA	NA	NA	NA	NA	NA	NA	NA
peak100320	Kupffer	chr15-67002363-67002647	1	no	NA	NA	NA	NA	NA	NA	NA	NA	NA
peak100321	Kupffer	chr15-67004258-67004457	1	no	NA	NA	NA	NA	NA	NA	NA	NA	NA
peak100322	Kupffer	chr15-67004650-67004901	1	no	NA	NA	NA	NA	NA	NA	NA	NA	NA
peak100323	Kupffer	chr15-67006145-67006425	1	no	NA	NA	NA	NA	NA	NA	NA	NA	NA
peak100324	Mesenchymal	chr15-67008048-67008278	1	no	NA	NA	NA	NA	NA	peak111672	chr15-67008061-67008296	NA	NA
peak100325	Cholangiocytes,Hepatocytes	chr15-67009556-67010762	2	yes	NA	NA	NA	NA	NA	peak111673|peak111674	chr15-67009651-67010134|chr15-67010250-67010699	NA	NA
peak100326	Hepatocytes	chr15-67011238-67012139	1	yes	NA	NA	NA	NA	NA	peak111675|peak111676	chr15-67011295-67011567|chr15-67011809-67012207	NA	NA
peak100327	Kupffer,LSEC	chr15-67013626-67014115	2	no	NA	NA	NA	NA	NA	peak111677	chr15-67013700-67014052	NA	NA
peak100328	Mesenchymal	chr15-67016647-67016846	1	no	NA	NA	NA	NA	NA	NA	NA	NA	NA
peak100329	Kupffer	chr15-67017328-67017659	1	no	NA	NA	NA	NA	NA	NA	NA	NA	NA
peak10033	Hepatocytes	chr1-54775198-54775401	1	yes	NA	NA	NA	NA	NA	NA	NA	NA	NA
peak100330	Cholangiocytes,Hepatocytes,LSEC	chr15-67018893-67019598	3	yes	NA	NA	NA	NA	NA	peak111678	chr15-67019018-67019391	NA	NA
peak100331	Kupffer	chr15-67019931-67020213	1	no	NA	NA	NA	NA	NA	NA	NA	NA	NA
peak100332	Cholangiocytes,Hepatocytes,Kupffer,LSEC,Mesenchymal,NK-T	chr15-67023754-67024880	6	yes	NA	NA	NA	NA	NA	peak111679	chr15-67023773-67024792	NA	NA
peak100333	Cholangiocytes,Hepatocytes,Kupffer,LSEC,Mesenchymal,NK-T	chr15-67025651-67026181	6	yes	NA	NA	NA	NA	NA	peak111680	chr15-67025719-67026081	peak111680	chr15:67025991:C:T
peak100334	Hepatocytes,Kupffer	chr15-67026211-67026733	2	yes	NA	NA	NA	NA	NA	peak111681	chr15-67026276-67026711	NA	NA
peak100335	Hepatocytes,Kupffer	chr15-67033100-67033534	2	yes	NA	NA	NA	NA	NA	NA	NA	NA	NA
peak100336	Cholangiocytes,Hepatocytes,Kupffer,LSEC,Mesenchymal	chr15-67033595-67034351	5	yes	NA	NA	NA	NA	NA	peak111682|peak111683	chr15-67033623-67034006|chr15-67034048-67034309	peak111682	chr15:67034389:T:C
peak100337	Hepatocytes	chr15-67035657-67035889	1	yes	NA	NA	NA	NA	NA	peak111684	chr15-67035814-67036040	NA	NA
peak100338	Hepatocytes	chr15-67037790-67038111	1	yes	NA	NA	NA	NA	NA	peak111685	chr15-67037822-67038034	NA	NA
peak100339	Hepatocytes	chr15-67040014-67040419	1	yes	NA	NA	NA	NA	NA	NA	NA	NA	NA
peak10034	Hepatocytes,Mesenchymal	chr1-54776301-54776773	2	yes	NA	NA	NA	NA	NA	peak9626	chr1-54776515-54776755	NA	NA
peak100340	Hepatocytes,LSEC,Mesenchymal	chr15-67042527-67043195	3	yes	NA	NA	NA	NA	NA	peak111686	chr15-67042558-67043030	NA	NA
peak100341	Cholangiocytes,Mesenchymal	chr15-67044295-67044663	2	no	NA	NA	NA	NA	NA	peak111687	chr15-67044337-67044580	NA	NA
peak100342	Cholangiocytes,Hepatocytes,Kupffer,LSEC,Mesenchymal,NK-T	chr15-67048092-67049255	6	yes	NA	NA	NA	NA	NA	peak111688	chr15-67048136-67049255	NA	NA
peak100343	Cholangiocytes,Hepatocytes,Mesenchymal	chr15-67049387-67049946	3	yes	NA	NA	NA	NA	NA	peak111689|peak111690	chr15-67049391-67049759|chr15-67049771-67050001	NA	NA
peak100344	Hepatocytes,Kupffer,Mesenchymal	chr15-67050082-67050475	3	yes	NA	NA	NA	NA	NA	NA	NA	NA	NA
peak100345	Hepatocytes	chr15-67056471-67056693	1	yes	NA	NA	NA	NA	NA	peak111691	chr15-67056469-67056754	NA	NA
peak100346	Hepatocytes	chr15-67057809-67058220	1	yes	NA	NA	NA	NA	NA	peak111692	chr15-67057825-67058099	peak111692	chr15:67057477:T:C
peak100347	Cholangiocytes,Hepatocytes,Kupffer,LSEC,Mesenchymal,NK-T	chr15-67058943-67059521	6	yes	Mpeak83490	Hepatocytes	chr15-67058943-67059521	1	yes	peak111693	chr15-67059071-67059497	NA	NA
peak100348	Hepatocytes	chr15-67062451-67062761	1	yes	Mpeak83491	Hepatocytes	chr15-67062467-67062751	1	yes	peak111694	chr15-67062488-67062708	peak111694	chr15:67062490:T:C
peak100349	Cholangiocytes,Hepatocytes,NK-T	chr15-67063687-67064548	3	yes	Mpeak83492	Hepatocytes	chr15-67063696-67064538	1	yes	peak111695	chr15-67063695-67064473	NA	NA
peak10035	Hepatocytes,Kupffer,LSEC	chr1-54780727-54781616	3	yes	NA	NA	NA	NA	NA	peak9627	chr1-54780953-54781649	peak9627	chr1:54781101:C:G
peak100350	Cholangiocytes,Hepatocytes,Kupffer,LSEC,Mesenchymal,NK-T	chr15-67065002-67066167	6	yes	Mpeak83493	Hepatocytes	chr15-67065002-67066167	1	yes	peak111696	chr15-67064988-67066170	NA	NA
peak100351	Cholangiocytes,Hepatocytes,Kupffer,LSEC,Mesenchymal,NK-T	chr15-67074236-67074842	6	yes	NA	NA	NA	NA	NA	peak111697	chr15-67074347-67074743	peak111697	chr15:67075027:C:T
peak100352	Cholangiocytes,Hepatocytes,Kupffer,LSEC,Mesenchymal	chr15-67080521-67081419	5	yes	NA	NA	NA	NA	NA	peak111700	chr15-67081039-67081407	NA	NA
peak100353	Hepatocytes,NK-T	chr15-67082164-67082542	2	yes	NA	NA	NA	NA	NA	peak111701	chr15-67082190-67082503	NA	NA
peak100354	Cholangiocytes,Hepatocytes,Kupffer,Mesenchymal,NK-T	chr15-67085725-67086306	5	yes	NA	NA	NA	NA	NA	peak111702	chr15-67085814-67086222	NA	NA
peak100355	Hepatocytes	chr15-67089297-67089503	1	yes	NA	NA	NA	NA	NA	peak111703	chr15-67089297-67089536	peak111703	chr15:67089220:A:G
peak100356	Cholangiocytes,Hepatocytes,Kupffer,LSEC,Mesenchymal,NK-T	chr15-67091145-67091659	6	yes	Mpeak83498	LSEC	chr15-67091145-67091659	1	no	peak111704	chr15-67091198-67091576	NA	NA
peak100357	Hepatocytes,Kupffer	chr15-67093474-67093928	2	yes	NA	NA	NA	NA	NA	peak111705	chr15-67093547-67093826	NA	NA
peak100358	Cholangiocytes,Hepatocytes,Kupffer,LSEC,Mesenchymal	chr15-67098309-67099248	5	yes	NA	NA	NA	NA	NA	peak111706	chr15-67098465-67099184	NA	NA
peak100359	NK-T	chr15-67101210-67101558	1	no	NA	NA	NA	NA	NA	NA	NA	NA	NA
peak10036	Hepatocytes	chr1-54791936-54792162	1	yes	NA	NA	NA	NA	NA	NA	NA	NA	NA
peak100360	NK-T	chr15-67102134-67102598	1	no	NA	NA	NA	NA	NA	peak111707	chr15-67102230-67102498	NA	NA
peak100361	LSEC	chr15-67103860-67104089	1	no	NA	NA	NA	NA	NA	NA	NA	NA	NA
peak100362	Hepatocytes	chr15-67104508-67104835	1	yes	NA	NA	NA	NA	NA	peak111708	chr15-67104554-67104792	NA	NA
peak100363	Cholangiocytes,Hepatocytes,LSEC,Mesenchymal	chr15-67105322-67105792	4	yes	NA	NA	NA	NA	NA	peak111709	chr15-67105317-67105768	NA	NA
peak100364	Cholangiocytes,Hepatocytes,LSEC,Mesenchymal	chr15-67106913-67107367	4	yes	NA	NA	NA	NA	NA	peak111710	chr15-67106946-67107315	NA	NA
peak100365	Hepatocytes	chr15-67108464-67108775	1	yes	NA	NA	NA	NA	NA	peak111711	chr15-67108471-67108734	NA	NA
peak100366	Cholangiocytes,Hepatocytes,Kupffer,LSEC,Mesenchymal,NK-T	chr15-67109382-67110100	6	yes	Mpeak83507	Mesenchymal	chr15-67109382-67110100	1	no	peak111712	chr15-67109575-67109989	NA	NA
peak100367	NK-T	chr15-67114829-67115095	1	no	NA	NA	NA	NA	NA	peak111713	chr15-67114941-67115233	NA	NA
peak100368	Hepatocytes,NK-T	chr15-67115139-67115574	2	yes	NA	NA	NA	NA	NA	peak111713|peak111714	chr15-67114941-67115233|chr15-67115287-67115598	NA	NA
peak100369	Kupffer	chr15-67115583-67115865	1	no	NA	NA	NA	NA	NA	peak111714|peak111715	chr15-67115287-67115598|chr15-67115634-67115849	NA	NA
peak10037	Cholangiocytes,Hepatocytes,LSEC	chr1-54794511-54795149	3	yes	NA	NA	NA	NA	NA	peak9631	chr1-54794825-54795135	NA	NA
peak100370	Hepatocytes,Kupffer	chr15-67116682-67117120	2	yes	NA	NA	NA	NA	NA	peak111716	chr15-67116703-67117023	NA	NA
peak100371	Cholangiocytes,Hepatocytes,Mesenchymal	chr15-67117390-67117995	3	yes	NA	NA	NA	NA	NA	peak111717	chr15-67117458-67117828	peak111717	chr15:67117572:C:T
peak100372	Hepatocytes	chr15-67119343-67119601	1	yes	NA	NA	NA	NA	NA	NA	NA	NA	NA
peak100373	Cholangiocytes,Hepatocytes,Kupffer,LSEC,Mesenchymal,NK-T	chr15-67120960-67121568	6	yes	NA	NA	NA	NA	NA	peak111719	chr15-67121046-67121525	NA	NA
peak100374	Hepatocytes,Mesenchymal	chr15-67125330-67126163	2	yes	Mpeak83514	Mesenchymal	chr15-67125330-67126125	1	no	peak111720	chr15-67125655-67126072	NA	NA
peak100375	Cholangiocytes,Hepatocytes,Kupffer,LSEC	chr15-67126708-67127573	4	yes	NA	NA	NA	NA	NA	peak111721	chr15-67126915-67127559	NA	NA
peak100376	Mesenchymal	chr15-67128000-67128268	1	no	NA	NA	NA	NA	NA	peak111722	chr15-67127991-67128303	NA	NA
peak100377	Hepatocytes,LSEC,Mesenchymal	chr15-67132967-67133369	3	yes	NA	NA	NA	NA	NA	peak111723	chr15-67133096-67133320	peak111723	chr15:67133236:T:A
peak100378	Hepatocytes	chr15-67133714-67133913	1	yes	NA	NA	NA	NA	NA	NA	NA	NA	NA
peak100379	Cholangiocytes,Hepatocytes,LSEC,Mesenchymal,NK-T	chr15-67134151-67135451	5	yes	NA	NA	NA	NA	NA	peak111724	chr15-67134275-67134826	peak111724	chr15:67134264:G:A
peak10038	Cholangiocytes	chr1-54796140-54796498	1	no	NA	NA	NA	NA	NA	NA	NA	NA	NA
peak100380	Cholangiocytes,Hepatocytes,Mesenchymal	chr15-67135500-67135847	3	yes	NA	NA	NA	NA	NA	peak111725	chr15-67135530-67135813	peak111725	chr15:67135676:C:A
peak100381	Hepatocytes,LSEC,Mesenchymal	chr15-67138035-67138598	3	yes	NA	NA	NA	NA	NA	peak111726	chr15-67138154-67138515	NA	NA
peak100382	Mesenchymal	chr15-67142819-67143086	1	no	NA	NA	NA	NA	NA	NA	NA	NA	NA
peak100383	Hepatocytes,Mesenchymal	chr15-67146269-67146570	2	yes	NA	NA	NA	NA	NA	peak111727	chr15-67146308-67146570	NA	NA
peak100384	Cholangiocytes,Hepatocytes,Kupffer,LSEC,Mesenchymal,NK-T	chr15-67146865-67147375	6	yes	NA	NA	NA	NA	NA	peak111728	chr15-67146893-67147355	peak111728	chr15:67147291:A:G
peak100385	Hepatocytes,Kupffer	chr15-67148245-67148658	2	yes	NA	NA	NA	NA	NA	peak111729	chr15-67148260-67148613	peak111729	chr15:67148918:G:T
peak100386	Cholangiocytes,Hepatocytes,Kupffer,LSEC,Mesenchymal,NK-T	chr15-67149994-67150983	6	yes	NA	NA	NA	NA	NA	peak111730	chr15-67150043-67150845	peak111730	chr15:67150258:C:T
peak100387	Hepatocytes	chr15-67156438-67156730	1	yes	NA	NA	NA	NA	NA	peak111732	chr15-67156453-67156790	peak111732	chr15:67155843:C:T
peak100388	Hepatocytes,LSEC	chr15-67157519-67158181	2	yes	NA	NA	NA	NA	NA	peak111733	chr15-67157517-67157808	NA	NA
peak100389	Hepatocytes	chr15-67158290-67158738	1	yes	NA	NA	NA	NA	NA	peak111734	chr15-67158433-67158731	NA	NA
peak10039	Cholangiocytes,Hepatocytes,Kupffer,LSEC,Mesenchymal,NK-T	chr1-54798919-54799441	6	yes	NA	NA	NA	NA	NA	peak9632	chr1-54799063-54799417	NA	NA
peak100390	Mesenchymal	chr15-67165194-67165796	1	no	NA	NA	NA	NA	NA	peak111735	chr15-67165416-67165674	NA	NA
peak100391	Cholangiocytes,Hepatocytes,LSEC,Mesenchymal,NK-T	chr15-67167779-67168686	5	yes	NA	NA	NA	NA	NA	peak111737	chr15-67167806-67168569	NA	NA
peak100392	Hepatocytes,Kupffer,LSEC,Mesenchymal	chr15-67175422-67176148	4	yes	NA	NA	NA	NA	NA	peak111738	chr15-67175662-67176102	peak111738	chr15:67175947:A:G
peak100393	Mesenchymal	chr15-67177948-67178168	1	no	NA	NA	NA	NA	NA	NA	NA	NA	NA
peak100394	Mesenchymal	chr15-67178469-67178923	1	no	NA	NA	NA	NA	NA	peak111739	chr15-67178530-67178904	NA	NA
peak100395	Hepatocytes	chr15-67180596-67180934	1	yes	NA	NA	NA	NA	NA	peak111740	chr15-67180671-67180924	NA	NA
peak100396	Hepatocytes	chr15-67181189-67181681	1	yes	NA	NA	NA	NA	NA	NA	NA	NA	NA
peak100397	Mesenchymal	chr15-67183430-67183780	1	no	NA	NA	NA	NA	NA	NA	NA	NA	NA
peak100398	Hepatocytes,Kupffer,Mesenchymal,NK-T	chr15-67185747-67186561	4	yes	NA	NA	NA	NA	NA	peak111741	chr15-67186147-67186485	NA	NA
peak100399	Hepatocytes	chr15-67186754-67187060	1	yes	NA	NA	NA	NA	NA	peak111742	chr15-67186756-67187053	NA	NA
peak1004	Kupffer	chr1-5335269-5335469	1	no	NA	NA	NA	NA	NA	NA	NA	NA	NA
peak10040	Cholangiocytes,Hepatocytes,Kupffer,LSEC,Mesenchymal,NK-T	chr1-54800818-54801781	6	yes	NA	NA	NA	NA	NA	peak9633	chr1-54800788-54801752	NA	NA
peak100400	Hepatocytes	chr15-67187587-67187860	1	yes	NA	NA	NA	NA	NA	peak111743	chr15-67187394-67187763	NA	NA
peak100401	Mesenchymal	chr15-67188718-67189132	1	no	NA	NA	NA	NA	NA	NA	NA	NA	NA
peak100402	Hepatocytes	chr15-67189402-67189670	1	yes	NA	NA	NA	NA	NA	peak111744	chr15-67189389-67189670	NA	NA
peak100403	Mesenchymal	chr15-67194528-67194830	1	no	NA	NA	NA	NA	NA	NA	NA	NA	NA
peak100404	Hepatocytes	chr15-67196758-67197635	1	yes	NA	NA	NA	NA	NA	peak111746	chr15-67196792-67197427	NA	NA
peak100405	Hepatocytes,LSEC	chr15-67198361-67198758	2	yes	NA	NA	NA	NA	NA	peak111747	chr15-67198402-67198741	NA	NA
peak100406	Hepatocytes,Mesenchymal	chr15-67211125-67211625	2	yes	NA	NA	NA	NA	NA	peak111748	chr15-67211233-67211541	NA	NA
peak100407	Hepatocytes	chr15-67240246-67240635	1	yes	NA	NA	NA	NA	NA	peak111749	chr15-67240315-67240581	NA	NA
peak100408	Kupffer	chr15-67240677-67240892	1	no	NA	NA	NA	NA	NA	NA	NA	NA	NA
peak100409	NK-T	chr15-67241215-67241464	1	no	NA	NA	NA	NA	NA	NA	NA	NA	NA
peak10041	Cholangiocytes,Hepatocytes,Kupffer,LSEC,Mesenchymal,NK-T	chr1-54803940-54805132	6	yes	Mpeak7795	Hepatocytes	chr1-54803991-54805120	1	yes	peak9634	chr1-54804048-54805120	NA	NA
peak100410	Hepatocytes,Kupffer	chr15-67242675-67243172	2	yes	NA	NA	NA	NA	NA	NA	NA	NA	NA
peak100411	Cholangiocytes,Hepatocytes,Kupffer,LSEC,Mesenchymal,NK-T	chr15-67254213-67255164	6	yes	NA	NA	NA	NA	NA	peak111750	chr15-67254172-67255157	NA	NA
peak100412	Hepatocytes	chr15-67259410-67259757	1	yes	NA	NA	NA	NA	NA	peak111751	chr15-67259465-67259717	NA	NA
peak100413	Hepatocytes	chr15-67259843-67260172	1	yes	NA	NA	NA	NA	NA	peak111752	chr15-67259936-67260158	NA	NA
peak100414	Cholangiocytes,Hepatocytes,Mesenchymal	chr15-67303606-67304120	3	yes	NA	NA	NA	NA	NA	peak111753	chr15-67303846-67304065	NA	NA
peak100415	Hepatocytes	chr15-67320013-67320312	1	yes	NA	NA	NA	NA	NA	NA	NA	NA	NA
peak100416	Hepatocytes,Kupffer,Mesenchymal	chr15-67331656-67332098	3	yes	NA	NA	NA	NA	NA	peak111754	chr15-67331711-67332060	peak111754	chr15:67331954:G:A
peak100417	Hepatocytes	chr15-67343249-67343587	1	yes	NA	NA	NA	NA	NA	peak111755	chr15-67343286-67343545	NA	NA
peak100418	Cholangiocytes,Hepatocytes,Kupffer,LSEC,Mesenchymal,NK-T	chr15-67358580-67360057	6	yes	Mpeak83552|peak83553	Hepatocytes	chr15-67358602-67359243|chr15-67359345-67360036	1	yes	peak111756|peak111757	chr15-67358694-67359210|chr15-67359357-67360014	peak111757	chr15:67359759:G:C
peak100419	Hepatocytes	chr15-67368069-67368345	1	yes	NA	NA	NA	NA	NA	NA	NA	NA	NA
peak10042	NK-T	chr1-54807298-54807633	1	no	NA	NA	NA	NA	NA	NA	NA	NA	NA
peak100420	Hepatocytes	chr15-67369968-67371028	1	yes	NA	NA	NA	NA	NA	peak111758	chr15-67370368-67370644	peak111758	chr15:67370762:A:G
peak100421	Hepatocytes	chr15-67384840-67385039	1	yes	NA	NA	NA	NA	NA	NA	NA	NA	NA
peak100422	Kupffer	chr15-67389947-67390331	1	no	NA	NA	NA	NA	NA	NA	NA	NA	NA
peak100423	Kupffer	chr15-67396167-67396497	1	no	NA	NA	NA	NA	NA	NA	NA	NA	NA
peak100424	Hepatocytes,Kupffer,LSEC,Mesenchymal,NK-T	chr15-67433420-67433865	5	yes	NA	NA	NA	NA	NA	peak111759	chr15-67433555-67433822	NA	NA
peak100425	Cholangiocytes,Hepatocytes,Kupffer,LSEC,Mesenchymal,NK-T	chr15-67456777-67457491	6	yes	NA	NA	NA	NA	NA	peak111760	chr15-67456831-67457279	NA	NA
peak100426	Hepatocytes	chr15-67457589-67457891	1	yes	NA	NA	NA	NA	NA	peak111761	chr15-67457580-67457874	NA	NA
peak100427	Hepatocytes	chr15-67463404-67464205	1	yes	NA	NA	NA	NA	NA	peak111762	chr15-67463536-67463824	NA	NA
peak100428	Hepatocytes	chr15-67469677-67470057	1	yes	NA	NA	NA	NA	NA	peak111763	chr15-67469759-67470045	NA	NA
peak100429	Hepatocytes	chr15-67501246-67501532	1	yes	NA	NA	NA	NA	NA	peak111764	chr15-67501282-67501507	NA	NA
peak10043	Cholangiocytes,Hepatocytes,Kupffer,LSEC,Mesenchymal,NK-T	chr1-54810313-54810874	6	yes	Mpeak7797	Hepatocytes	chr1-54810313-54810932	1	yes	peak9636	chr1-54810399-54810927	NA	NA
peak100430	Kupffer	chr15-67506011-67506353	1	no	NA	NA	NA	NA	NA	NA	NA	NA	NA
peak100431	Kupffer	chr15-67506895-67507128	1	no	NA	NA	NA	NA	NA	NA	NA	NA	NA
peak100432	Hepatocytes	chr15-67507384-67507703	1	yes	NA	NA	NA	NA	NA	NA	NA	NA	NA
peak100433	Cholangiocytes,Hepatocytes,Kupffer,LSEC,Mesenchymal,NK-T	chr15-67520508-67522060	6	yes	NA	NA	NA	NA	NA	peak111765	chr15-67520539-67522046	NA	NA
peak100434	Hepatocytes	chr15-67522284-67522547	1	yes	NA	NA	NA	NA	NA	NA	NA	NA	NA
peak100435	Hepatocytes	chr15-67531639-67532186	1	yes	NA	NA	NA	NA	NA	peak111766	chr15-67531687-67532001	NA	NA
peak100436	Kupffer	chr15-67539483-67539755	1	no	NA	NA	NA	NA	NA	NA	NA	NA	NA
peak100437	Hepatocytes,Kupffer,LSEC,Mesenchymal,NK-T	chr15-67541563-67542123	5	yes	NA	NA	NA	NA	NA	peak111767	chr15-67541629-67542022	NA	NA
peak100438	Cholangiocytes,Hepatocytes,Kupffer,LSEC,Mesenchymal,NK-T	chr15-67542274-67543814	6	yes	NA	NA	NA	NA	NA	peak111768	chr15-67542304-67543685	NA	NA
peak100439	Hepatocytes,LSEC,Mesenchymal	chr15-67550402-67550845	3	yes	NA	NA	NA	NA	NA	peak111769	chr15-67550473-67550796	NA	NA
peak10044	Hepatocytes	chr1-54811090-54811432	1	yes	NA	NA	NA	NA	NA	peak9637	chr1-54811098-54811374	NA	NA
peak100440	LSEC	chr15-67551330-67551529	1	no	NA	NA	NA	NA	NA	NA	NA	NA	NA
peak100441	Hepatocytes	chr15-67575280-67575600	1	yes	NA	NA	NA	NA	NA	peak111770	chr15-67575322-67575544	NA	NA
peak100442	Cholangiocytes,Hepatocytes,Kupffer,LSEC,Mesenchymal	chr15-67611664-67612204	5	yes	NA	NA	NA	NA	NA	peak111771	chr15-67611804-67612115	peak111771	chr15:67612258:G:A
peak100443	Cholangiocytes,Hepatocytes,Kupffer,LSEC,Mesenchymal,NK-T	chr15-67615020-67615611	6	yes	Mpeak83572	Hepatocytes	chr15-67615020-67615596	1	yes	peak111773	chr15-67615032-67615583	NA	NA
peak100444	Mesenchymal	chr15-67639487-67639744	1	no	NA	NA	NA	NA	NA	NA	NA	NA	NA
peak100445	Hepatocytes	chr15-67680615-67680916	1	yes	NA	NA	NA	NA	NA	peak111774	chr15-67680628-67680917	NA	NA
peak100446	Hepatocytes,Kupffer	chr15-67731181-67731574	2	yes	NA	NA	NA	NA	NA	peak111775	chr15-67731207-67731463	NA	NA
peak100447	Hepatocytes	chr15-67733957-67734173	1	yes	NA	NA	NA	NA	NA	NA	NA	NA	NA
peak100448	Hepatocytes	chr15-67736849-67737165	1	yes	NA	NA	NA	NA	NA	peak111776	chr15-67736861-67737124	NA	NA
peak100449	Hepatocytes	chr15-67737421-67737709	1	yes	NA	NA	NA	NA	NA	NA	NA	NA	NA
peak10045	Hepatocytes	chr1-54816907-54817260	1	yes	NA	NA	NA	NA	NA	NA	NA	NA	NA
peak100450	Kupffer	chr15-67741275-67741643	1	no	NA	NA	NA	NA	NA	peak111777	chr15-67741349-67741631	NA	NA
peak100451	Hepatocytes	chr15-67745712-67745929	1	yes	NA	NA	NA	NA	NA	NA	NA	NA	NA
peak100452	Kupffer	chr15-67746082-67746418	1	no	NA	NA	NA	NA	NA	NA	NA	NA	NA
peak100453	Hepatocytes,Kupffer,LSEC,Mesenchymal,NK-T	chr15-67762811-67763526	5	yes	NA	NA	NA	NA	NA	peak111778	chr15-67762901-67763386	peak111778	chr15:67763232:A:G
peak100454	Kupffer	chr15-67766949-67767291	1	no	NA	NA	NA	NA	NA	NA	NA	NA	NA
peak100455	Kupffer	chr15-67779796-67780078	1	no	NA	NA	NA	NA	NA	NA	NA	NA	NA
peak100456	Hepatocytes	chr15-67781121-67781386	1	yes	NA	NA	NA	NA	NA	NA	NA	NA	NA
peak100457	Mesenchymal	chr15-67782766-67783005	1	no	NA	NA	NA	NA	NA	NA	NA	NA	NA
peak100458	NK-T	chr15-67783327-67783653	1	no	NA	NA	NA	NA	NA	peak111779	chr15-67783249-67783603	NA	NA
peak100459	LSEC	chr15-67784494-67784697	1	no	NA	NA	NA	NA	NA	peak111780	chr15-67784455-67784694	NA	NA
peak10046	Hepatocytes	chr1-54825779-54826180	1	yes	NA	NA	NA	NA	NA	peak9638	chr1-54825715-54826343	NA	NA
peak100460	LSEC,Mesenchymal	chr15-67796756-67797113	2	no	NA	NA	NA	NA	NA	peak111781	chr15-67796768-67797078	NA	NA
peak100461	LSEC	chr15-67799679-67800080	1	no	NA	NA	NA	NA	NA	peak111783	chr15-67799781-67800049	NA	NA
peak100462	Hepatocytes,LSEC	chr15-67804458-67804980	2	yes	NA	NA	NA	NA	NA	peak111784	chr15-67804456-67805464	NA	NA
peak100463	Hepatocytes,Kupffer	chr15-67805126-67805542	2	yes	NA	NA	NA	NA	NA	peak111784	chr15-67804456-67805464	NA	NA
peak100464	Hepatocytes	chr15-67807144-67807354	1	yes	NA	NA	NA	NA	NA	NA	NA	NA	NA
peak100465	Hepatocytes,Kupffer,LSEC	chr15-67820943-67821276	3	yes	NA	NA	NA	NA	NA	peak111788	chr15-67820974-67821264	NA	NA
peak100466	Hepatocytes	chr15-67823091-67823642	1	yes	NA	NA	NA	NA	NA	peak111789	chr15-67823170-67823480	NA	NA
peak100467	Hepatocytes	chr15-67825166-67825580	1	yes	NA	NA	NA	NA	NA	NA	NA	NA	NA
peak100468	Hepatocytes	chr15-67827231-67827729	1	yes	NA	NA	NA	NA	NA	peak111790	chr15-67827226-67827530	NA	NA
peak100469	Hepatocytes	chr15-67828027-67828373	1	yes	NA	NA	NA	NA	NA	peak111791	chr15-67827959-67828274	NA	NA
peak10047	Hepatocytes	chr1-54838673-54839282	1	yes	NA	NA	NA	NA	NA	peak9641	chr1-54838672-54839006	NA	NA
peak100470	Hepatocytes	chr15-67831429-67831679	1	yes	NA	NA	NA	NA	NA	NA	NA	NA	NA
peak100471	Hepatocytes	chr15-67832056-67832259	1	yes	NA	NA	NA	NA	NA	NA	NA	NA	NA
peak100472	Hepatocytes,LSEC,Mesenchymal	chr15-67833817-67834315	3	yes	NA	NA	NA	NA	NA	peak111792	chr15-67833841-67834170	NA	NA
peak100473	Cholangiocytes,Hepatocytes,LSEC,Mesenchymal	chr15-67838854-67839319	4	yes	NA	NA	NA	NA	NA	peak111794	chr15-67838859-67839191	NA	NA
peak100474	Cholangiocytes,Hepatocytes,Kupffer,LSEC,Mesenchymal,NK-T	chr15-67839620-67840886	6	yes	NA	NA	NA	NA	NA	peak111795	chr15-67839653-67840856	NA	NA
peak100475	Hepatocytes	chr15-67841062-67841261	1	yes	NA	NA	NA	NA	NA	peak111796	chr15-67841072-67841470	NA	NA
peak100476	Hepatocytes,Kupffer,LSEC,Mesenchymal	chr15-67850977-67851630	4	yes	NA	NA	NA	NA	NA	peak111797	chr15-67851023-67851561	peak111797	chr15:67851130:G:C
peak100477	Hepatocytes	chr15-67854459-67854658	1	yes	NA	NA	NA	NA	NA	peak111798	chr15-67854515-67854745	NA	NA
peak100478	Hepatocytes	chr15-67857281-67857612	1	yes	NA	NA	NA	NA	NA	peak111799	chr15-67857291-67857581	NA	NA
peak100479	Cholangiocytes,Hepatocytes,Kupffer,LSEC,Mesenchymal,NK-T	chr15-67863340-67864148	6	yes	NA	NA	NA	NA	NA	peak111800	chr15-67863377-67864046	NA	NA
peak10048	Hepatocytes	chr1-54839695-54840443	1	yes	NA	NA	NA	NA	NA	peak9642|peak9643	chr1-54839800-54840114|chr1-54840145-54840401	NA	NA
peak100480	Hepatocytes	chr15-67878991-67879244	1	yes	NA	NA	NA	NA	NA	NA	NA	NA	NA
peak100481	Kupffer	chr15-67880678-67881028	1	no	NA	NA	NA	NA	NA	peak111801	chr15-67880780-67881020	NA	NA
peak100482	Kupffer,LSEC	chr15-67882418-67882725	2	no	NA	NA	NA	NA	NA	NA	NA	NA	NA
peak100483	Cholangiocytes,Hepatocytes,Kupffer,LSEC,Mesenchymal,NK-T	chr15-67884332-67885186	6	yes	NA	NA	NA	NA	NA	peak111802	chr15-67884341-67885186	NA	NA
peak100484	Cholangiocytes,Hepatocytes,Mesenchymal	chr15-67892493-67893042	3	yes	NA	NA	NA	NA	NA	peak111803	chr15-67892574-67892841	NA	NA
peak100485	Hepatocytes,Mesenchymal	chr15-67897695-67897979	2	yes	NA	NA	NA	NA	NA	NA	NA	NA	NA
peak100486	Hepatocytes	chr15-67899066-67899341	1	yes	NA	NA	NA	NA	NA	NA	NA	NA	NA
peak100487	Hepatocytes,LSEC,Mesenchymal	chr15-67899380-67900192	3	yes	NA	NA	NA	NA	NA	peak111804	chr15-67899668-67900137	NA	NA
peak100488	Cholangiocytes,Hepatocytes,LSEC,Mesenchymal	chr15-67914767-67915360	4	yes	NA	NA	NA	NA	NA	peak111805	chr15-67914929-67915299	NA	NA
peak100489	Cholangiocytes,Hepatocytes,Kupffer,LSEC,Mesenchymal,NK-T	chr15-67915375-67916167	6	yes	NA	NA	NA	NA	NA	peak111806	chr15-67915498-67916075	NA	NA
peak10049	Hepatocytes	chr1-54841047-54841519	1	yes	NA	NA	NA	NA	NA	peak9644	chr1-54841018-54841489	peak9644	chr1:54841060:A:G
peak100490	Cholangiocytes,Hepatocytes,Kupffer,LSEC,Mesenchymal	chr15-67917034-67917419	5	yes	NA	NA	NA	NA	NA	peak111807	chr15-67917072-67917405	NA	NA
peak100491	Hepatocytes,LSEC	chr15-67918389-67918864	2	yes	NA	NA	NA	NA	NA	peak111808	chr15-67918335-67918823	peak111808	chr15:67918362:C:G
peak100492	Hepatocytes,Mesenchymal	chr15-67922820-67923914	2	yes	NA	NA	NA	NA	NA	peak111809|peak111810	chr15-67922980-67923665|chr15-67923666-67923876	NA	NA
peak100493	Mesenchymal	chr15-67927818-67928197	1	no	NA	NA	NA	NA	NA	peak111811	chr15-67927871-67928150	NA	NA
peak100494	Hepatocytes,Mesenchymal	chr15-67935153-67935821	2	yes	NA	NA	NA	NA	NA	peak111812	chr15-67935294-67935691	NA	NA
peak100495	Hepatocytes	chr15-67937300-67937564	1	yes	NA	NA	NA	NA	NA	NA	NA	NA	NA
peak100496	Cholangiocytes,NK-T	chr15-67941694-67941972	2	no	NA	NA	NA	NA	NA	peak111813	chr15-67941696-67941942	NA	NA
peak100497	Cholangiocytes,Hepatocytes,Mesenchymal	chr15-67943509-67944820	3	yes	NA	NA	NA	NA	NA	peak111814|peak111815	chr15-67943832-67944339|chr15-67944393-67944644	peak111814|peak111815	chr15:67944732:G:A
peak100498	Hepatocytes	chr15-67945949-67946165	1	yes	NA	NA	NA	NA	NA	NA	NA	NA	NA
peak100499	Hepatocytes	chr15-67946490-67946872	1	yes	NA	NA	NA	NA	NA	NA	NA	NA	NA
peak1005	Hepatocytes,Kupffer	chr1-5342916-5343803	2	yes	NA	NA	NA	NA	NA	peak1084	chr1-5343250-5343851	NA	NA
peak10050	Hepatocytes	chr1-54845106-54845609	1	yes	NA	NA	NA	NA	NA	peak9645	chr1-54845163-54845552	NA	NA
peak100500	LSEC	chr15-67954739-67955102	1	no	NA	NA	NA	NA	NA	NA	NA	NA	NA
peak100501	Cholangiocytes	chr15-67961690-67962270	1	no	NA	NA	NA	NA	NA	peak111816	chr15-67961728-67962200	NA	NA
peak100502	Cholangiocytes,Hepatocytes,Kupffer,LSEC,Mesenchymal,NK-T	chr15-67967830-67968559	6	yes	NA	NA	NA	NA	NA	peak111817	chr15-67968179-67968485	NA	NA
peak100503	Hepatocytes,Kupffer,LSEC,Mesenchymal,NK-T	chr15-68009120-68009661	5	yes	Mpeak83614	Kupffer	chr15-68009120-68009661	1	no	peak111818	chr15-68009212-68009530	NA	NA
peak100504	Cholangiocytes,Hepatocytes,Kupffer,LSEC,Mesenchymal	chr15-68021980-68022717	5	yes	NA	NA	NA	NA	NA	peak111819	chr15-68022084-68022564	NA	NA
peak100505	Hepatocytes	chr15-68028359-68028678	1	yes	NA	NA	NA	NA	NA	peak111821	chr15-68028425-68028669	NA	NA
peak100506	Hepatocytes,Kupffer,LSEC	chr15-68031363-68031745	3	yes	NA	NA	NA	NA	NA	peak111822	chr15-68031411-68031688	peak111822	chr15:68032492:G:A
peak100507	Kupffer	chr15-68032780-68032983	1	no	NA	NA	NA	NA	NA	NA	NA	NA	NA
peak100508	Hepatocytes,Kupffer,LSEC,Mesenchymal	chr15-68041859-68043096	4	yes	NA	NA	NA	NA	NA	peak111824	chr15-68041936-68042931	peak111824	chr15:68042076:T:G
peak100509	Cholangiocytes,Hepatocytes,Kupffer,LSEC,Mesenchymal,NK-T	chr15-68053855-68055032	6	yes	Mpeak83619	Kupffer	chr15-68053917-68055032	1	no	peak111826	chr15-68053882-68055175	NA	NA
peak10051	Hepatocytes	chr1-54845782-54846166	1	yes	NA	NA	NA	NA	NA	peak9646	chr1-54845844-54846104	NA	NA
peak100510	NK-T	chr15-68055396-68055691	1	no	NA	NA	NA	NA	NA	peak111827	chr15-68055407-68055681	NA	NA
peak100511	Kupffer	chr15-68061185-68061395	1	no	NA	NA	NA	NA	NA	NA	NA	NA	NA
peak100512	Hepatocytes	chr15-68080865-68081376	1	yes	NA	NA	NA	NA	NA	peak111828	chr15-68080911-68081210	NA	NA
peak100513	Hepatocytes	chr15-68082948-68083295	1	yes	NA	NA	NA	NA	NA	NA	NA	NA	NA
peak100514	Hepatocytes	chr15-68090846-68091114	1	yes	NA	NA	NA	NA	NA	NA	NA	NA	NA
peak100515	Hepatocytes	chr15-68101688-68101965	1	yes	NA	NA	NA	NA	NA	NA	NA	NA	NA
peak100516	Cholangiocytes,Hepatocytes	chr15-68106469-68106934	2	yes	NA	NA	NA	NA	NA	NA	NA	NA	NA
peak100517	Cholangiocytes,Hepatocytes,LSEC,Mesenchymal,NK-T	chr15-68113187-68114073	5	yes	Mpeak83624	Hepatocytes	chr15-68113285-68114025	1	yes	peak111829|peak111830	chr15-68113338-68113690|chr15-68113763-68114081	NA	NA
peak100518	Hepatocytes,Kupffer,LSEC,Mesenchymal	chr15-68114436-68114727	4	yes	NA	NA	NA	NA	NA	peak111831	chr15-68114455-68114672	NA	NA
peak100519	Hepatocytes	chr15-68126543-68126962	1	yes	NA	NA	NA	NA	NA	NA	NA	NA	NA
peak10052	Hepatocytes	chr1-54846301-54847157	1	yes	NA	NA	NA	NA	NA	peak9647	chr1-54846724-54847113	NA	NA
peak100520	Hepatocytes	chr15-68127055-68127270	1	yes	NA	NA	NA	NA	NA	NA	NA	NA	NA
peak100521	Hepatocytes	chr15-68130923-68131175	1	yes	NA	NA	NA	NA	NA	NA	NA	NA	NA
peak100522	Cholangiocytes,Hepatocytes	chr15-68138599-68139423	2	yes	NA	NA	NA	NA	NA	peak111832	chr15-68138688-68139306	NA	NA
peak100523	Hepatocytes,Kupffer,LSEC,Mesenchymal	chr15-68154972-68155324	4	yes	NA	NA	NA	NA	NA	peak111833	chr15-68155019-68155260	NA	NA
peak100524	Hepatocytes	chr15-68166793-68167032	1	yes	NA	NA	NA	NA	NA	NA	NA	NA	NA
peak100525	Hepatocytes,Mesenchymal	chr15-68186632-68187338	2	yes	NA	NA	NA	NA	NA	peak111834	chr15-68186702-68186983	NA	NA
peak100526	Cholangiocytes,Hepatocytes,Kupffer,LSEC,Mesenchymal,NK-T	chr15-68187436-68188040	6	yes	NA	NA	NA	NA	NA	peak111835	chr15-68187476-68188018	NA	NA
peak100527	Hepatocytes	chr15-68192881-68193163	1	yes	NA	NA	NA	NA	NA	peak111836	chr15-68192873-68193158	NA	NA
peak100528	Kupffer	chr15-68193165-68193364	1	no	NA	NA	NA	NA	NA	NA	NA	NA	NA
peak100529	Cholangiocytes,Hepatocytes,LSEC	chr15-68194899-68195544	3	yes	NA	NA	NA	NA	NA	peak111837	chr15-68195046-68195346	NA	NA
peak10053	Cholangiocytes,Hepatocytes	chr1-54850105-54850456	2	yes	NA	NA	NA	NA	NA	peak9648	chr1-54850139-54850431	peak9648	chr1:54850268:G:T
peak100530	Kupffer,LSEC	chr15-68198088-68198677	2	no	NA	NA	NA	NA	NA	peak111839	chr15-68198204-68198463	NA	NA
peak100531	Cholangiocytes,Hepatocytes,Kupffer,LSEC,Mesenchymal,NK-T	chr15-68205008-68205754	6	yes	NA	NA	NA	NA	NA	peak111841	chr15-68205146-68205733	NA	NA
peak100532	Kupffer,LSEC,Mesenchymal	chr15-68205946-68206421	3	no	Mpeak83634	Kupffer	chr15-68205946-68206421	1	no	peak111842	chr15-68205957-68206315	NA	NA
peak100533	Cholangiocytes,Hepatocytes,Kupffer,LSEC,Mesenchymal,NK-T	chr15-68210817-68211314	6	yes	NA	NA	NA	NA	NA	peak111843	chr15-68210838-68211220	NA	NA
peak100534	Hepatocytes,Kupffer	chr15-68214808-68215259	2	yes	NA	NA	NA	NA	NA	peak111844	chr15-68214910-68215152	NA	NA
peak100535	Kupffer	chr15-68217500-68217733	1	no	NA	NA	NA	NA	NA	NA	NA	NA	NA
peak100536	Hepatocytes,LSEC	chr15-68224038-68224539	2	yes	NA	NA	NA	NA	NA	peak111846	chr15-68224112-68224496	NA	NA
peak100537	Mesenchymal	chr15-68227756-68227985	1	no	NA	NA	NA	NA	NA	NA	NA	NA	NA
peak100538	Cholangiocytes,Hepatocytes,Kupffer,LSEC,Mesenchymal,NK-T	chr15-68229053-68230300	6	yes	NA	NA	NA	NA	NA	peak111847	chr15-68229054-68230308	NA	NA
peak100539	Kupffer	chr15-68232519-68232853	1	no	NA	NA	NA	NA	NA	NA	NA	NA	NA
peak10054	Kupffer,Mesenchymal	chr1-54850775-54851119	2	no	NA	NA	NA	NA	NA	NA	NA	NA	NA
peak100540	Kupffer	chr15-68233034-68233282	1	no	NA	NA	NA	NA	NA	NA	NA	NA	NA
peak100541	Kupffer	chr15-68249079-68249429	1	no	NA	NA	NA	NA	NA	NA	NA	NA	NA
peak100542	Hepatocytes,LSEC,Mesenchymal	chr15-68252995-68253288	3	yes	NA	NA	NA	NA	NA	peak111848	chr15-68253014-68253263	peak111848	chr15:68253814:T:TCAAA
peak100543	Cholangiocytes,Hepatocytes,Kupffer,LSEC,Mesenchymal,NK-T	chr15-68256641-68257669	6	yes	NA	NA	NA	NA	NA	peak111849	chr15-68256633-68257467	NA	NA
peak100544	Cholangiocytes,Hepatocytes,Mesenchymal	chr15-68271806-68272298	3	yes	NA	NA	NA	NA	NA	peak111851	chr15-68271834-68272295	NA	NA
peak100545	Cholangiocytes,Hepatocytes,LSEC	chr15-68275134-68275581	3	yes	Mpeak83647	Hepatocytes	chr15-68275167-68275577	1	yes	peak111852	chr15-68275199-68275534	peak111852	chr15:68275414:A:G
peak100546	Cholangiocytes,Hepatocytes,Kupffer,LSEC,Mesenchymal,NK-T	chr15-68277201-68278661	6	yes	NA	NA	NA	NA	NA	peak111853	chr15-68277253-68278712	NA	NA
peak100547	Kupffer	chr15-68281903-68282146	1	no	NA	NA	NA	NA	NA	NA	NA	NA	NA
peak100548	Cholangiocytes,Hepatocytes,Kupffer,LSEC,Mesenchymal	chr15-68285109-68285815	5	yes	NA	NA	NA	NA	NA	peak111854	chr15-68285276-68285673	NA	NA
peak100549	Hepatocytes	chr15-68286332-68286556	1	yes	NA	NA	NA	NA	NA	peak111855	chr15-68286335-68286551	NA	NA
peak10055	Cholangiocytes,Hepatocytes,Kupffer,LSEC,Mesenchymal,NK-T	chr1-54856220-54857005	6	yes	NA	NA	NA	NA	NA	peak9649	chr1-54856196-54856768	NA	NA
peak100550	Cholangiocytes,Hepatocytes,Kupffer,LSEC,Mesenchymal,NK-T	chr15-68289566-68290103	6	yes	Mpeak83652	Hepatocytes	chr15-68289577-68290101	1	yes	peak111856	chr15-68289600-68290092	NA	NA
peak100551	Hepatocytes	chr15-68295128-68295361	1	yes	NA	NA	NA	NA	NA	NA	NA	NA	NA
peak100552	Cholangiocytes,Hepatocytes,Kupffer,LSEC,Mesenchymal,NK-T	chr15-68298869-68299474	6	yes	NA	NA	NA	NA	NA	peak111857|peak111858	chr15-68298889-68299443|chr15-68299464-68299782	NA	NA
peak100553	Cholangiocytes,Hepatocytes,LSEC	chr15-68300168-68300944	3	yes	Mpeak83654	Hepatocytes	chr15-68300189-68300897	1	yes	peak111859	chr15-68300234-68300878	peak111859	chr15:68300789:C:G
peak100554	Hepatocytes,Mesenchymal	chr15-68306074-68306511	2	yes	NA	NA	NA	NA	NA	peak111860	chr15-68306240-68306491	NA	NA
peak100555	Cholangiocytes,Hepatocytes,Kupffer,LSEC,Mesenchymal,NK-T	chr15-68306530-68306992	6	yes	NA	NA	NA	NA	NA	peak111861	chr15-68306629-68306983	peak111861	chr15:68306184:C:T
peak100556	Hepatocytes	chr15-68309079-68309365	1	yes	NA	NA	NA	NA	NA	peak111862	chr15-68309105-68309322	NA	NA
peak100557	Hepatocytes	chr15-68310469-68310894	1	yes	NA	NA	NA	NA	NA	peak111863	chr15-68310538-68310865	NA	NA
peak100558	Hepatocytes	chr15-68316198-68316811	1	yes	NA	NA	NA	NA	NA	peak111864	chr15-68316337-68316776	NA	NA
peak100559	Hepatocytes	chr15-68326475-68326836	1	yes	NA	NA	NA	NA	NA	peak111867	chr15-68326437-68326854	NA	NA
peak10056	Mesenchymal	chr1-54857067-54857509	1	no	NA	NA	NA	NA	NA	peak9650	chr1-54857207-54857457	NA	NA
peak100560	Kupffer	chr15-68327112-68327387	1	no	NA	NA	NA	NA	NA	peak111868	chr15-68327086-68327326	NA	NA
peak100561	Hepatocytes	chr15-68327639-68327892	1	yes	NA	NA	NA	NA	NA	peak111869	chr15-68327461-68327856	NA	NA
peak100562	Hepatocytes	chr15-68328214-68328474	1	yes	NA	NA	NA	NA	NA	NA	NA	NA	NA
peak100563	Hepatocytes	chr15-68329777-68329985	1	yes	NA	NA	NA	NA	NA	NA	NA	NA	NA
peak100564	Kupffer,LSEC	chr15-68333783-68334483	2	no	NA	NA	NA	NA	NA	peak111870	chr15-68333869-68334367	NA	NA
peak100565	Hepatocytes,Kupffer,LSEC,Mesenchymal	chr15-68334594-68336053	4	yes	NA	NA	NA	NA	NA	peak111871	chr15-68335251-68336024	NA	NA
peak100566	Hepatocytes,Kupffer,Mesenchymal,NK-T	chr15-68341959-68343156	4	yes	NA	NA	NA	NA	NA	peak111872	chr15-68342342-68342793	NA	NA
peak100567	Hepatocytes,Kupffer,LSEC,Mesenchymal	chr15-68352402-68353021	4	yes	NA	NA	NA	NA	NA	peak111874	chr15-68352456-68352731	NA	NA
peak100568	Hepatocytes	chr15-68361448-68361793	1	yes	NA	NA	NA	NA	NA	NA	NA	NA	NA
peak100569	LSEC	chr15-68362170-68362425	1	no	NA	NA	NA	NA	NA	NA	NA	NA	NA
peak10057	Hepatocytes,Kupffer,LSEC	chr1-54857730-54858521	3	yes	NA	NA	NA	NA	NA	peak9651	chr1-54857783-54858347	NA	NA
peak100570	Cholangiocytes,Hepatocytes,Mesenchymal	chr15-68364121-68364886	3	yes	NA	NA	NA	NA	NA	peak111875	chr15-68364407-68364763	NA	NA
peak100571	LSEC	chr15-68365414-68365711	1	no	NA	NA	NA	NA	NA	peak111876	chr15-68365456-68365701	NA	NA
peak100572	LSEC	chr15-68368807-68369170	1	no	NA	NA	NA	NA	NA	peak111878	chr15-68368875-68369140	NA	NA
peak100573	Hepatocytes	chr15-68370335-68370692	1	yes	NA	NA	NA	NA	NA	peak111879	chr15-68370346-68370691	NA	NA
peak100574	Hepatocytes	chr15-68372393-68372838	1	yes	NA	NA	NA	NA	NA	peak111880	chr15-68372560-68372821	NA	NA
peak100575	Hepatocytes	chr15-68374458-68374759	1	yes	NA	NA	NA	NA	NA	NA	NA	NA	NA
peak100576	LSEC	chr15-68377753-68378059	1	no	NA	NA	NA	NA	NA	NA	NA	NA	NA
peak100577	Cholangiocytes,Hepatocytes,Kupffer,LSEC,Mesenchymal	chr15-68383457-68383941	5	yes	NA	NA	NA	NA	NA	peak111881	chr15-68383491-68383731	NA	NA
peak100578	Mesenchymal	chr15-68384437-68384897	1	no	NA	NA	NA	NA	NA	peak111882	chr15-68384564-68384868	NA	NA
peak100579	Hepatocytes,Kupffer,LSEC,Mesenchymal	chr15-68390427-68390789	4	yes	NA	NA	NA	NA	NA	peak111883	chr15-68390465-68390756	NA	NA
peak10058	Hepatocytes	chr1-54862949-54863215	1	yes	NA	NA	NA	NA	NA	NA	NA	NA	NA
peak100580	Mesenchymal	chr15-68399268-68399666	1	no	NA	NA	NA	NA	NA	NA	NA	NA	NA
peak100581	Hepatocytes,Mesenchymal	chr15-68402669-68403187	2	yes	NA	NA	NA	NA	NA	peak111884	chr15-68402788-68403264	NA	NA
peak100582	Hepatocytes	chr15-68405813-68406187	1	yes	NA	NA	NA	NA	NA	peak111885	chr15-68405655-68406053	NA	NA
peak100583	LSEC	chr15-68410860-68411083	1	no	NA	NA	NA	NA	NA	NA	NA	NA	NA
peak100584	Mesenchymal	chr15-68413699-68414116	1	no	NA	NA	NA	NA	NA	NA	NA	NA	NA
peak100585	Hepatocytes	chr15-68415495-68415727	1	yes	NA	NA	NA	NA	NA	NA	NA	NA	NA
peak100586	Kupffer,LSEC,Mesenchymal	chr15-68418376-68419069	3	no	NA	NA	NA	NA	NA	peak111886	chr15-68418666-68419014	NA	NA
peak100587	Hepatocytes,Kupffer,LSEC,Mesenchymal	chr15-68431034-68432500	4	yes	NA	NA	NA	NA	NA	peak111887|peak111888	chr15-68430939-68431257|chr15-68431858-68432379	NA	NA
peak100588	Mesenchymal	chr15-68440955-68441501	1	no	NA	NA	NA	NA	NA	peak111889	chr15-68441071-68441350	NA	NA
peak100589	Mesenchymal	chr15-68465933-68466267	1	no	NA	NA	NA	NA	NA	NA	NA	NA	NA
peak10059	Cholangiocytes,Hepatocytes,LSEC,Mesenchymal	chr1-54864475-54864885	4	yes	Mpeak7808	Hepatocytes	chr1-54864498-54864864	1	yes	peak9652	chr1-54864528-54864894	NA	NA
peak100590	Hepatocytes,NK-T	chr15-68470021-68470453	2	yes	NA	NA	NA	NA	NA	peak111890	chr15-68470130-68470425	NA	NA
peak100591	Mesenchymal	chr15-68479591-68479790	1	no	NA	NA	NA	NA	NA	NA	NA	NA	NA
peak100592	Mesenchymal	chr15-68485070-68485407	1	no	NA	NA	NA	NA	NA	NA	NA	NA	NA
peak100593	Hepatocytes,LSEC	chr15-68485659-68486209	2	yes	NA	NA	NA	NA	NA	peak111891	chr15-68485743-68486111	NA	NA
peak100594	Hepatocytes,Mesenchymal,NK-T	chr15-68486921-68487815	3	yes	NA	NA	NA	NA	NA	peak111892	chr15-68487002-68487291	NA	NA
peak100595	Hepatocytes,Mesenchymal	chr15-68492883-68493394	2	yes	NA	NA	NA	NA	NA	peak111893	chr15-68492948-68493236	NA	NA
peak100596	Mesenchymal	chr15-68493782-68494199	1	no	NA	NA	NA	NA	NA	NA	NA	NA	NA
peak100597	Hepatocytes,Mesenchymal	chr15-68500635-68501300	2	yes	NA	NA	NA	NA	NA	peak111894	chr15-68500735-68501021	NA	NA
peak100598	NK-T	chr15-68503221-68503490	1	no	NA	NA	NA	NA	NA	NA	NA	NA	NA
peak100599	Hepatocytes	chr15-68503891-68504278	1	yes	NA	NA	NA	NA	NA	peak111895	chr15-68503910-68504285	NA	NA
peak1006	Hepatocytes	chr1-5352650-5352925	1	yes	NA	NA	NA	NA	NA	peak1086	chr1-5352629-5353030	NA	NA
peak10060	Cholangiocytes,Hepatocytes,Kupffer,LSEC,Mesenchymal	chr1-54865524-54866047	5	yes	Mpeak7809	Hepatocytes	chr1-54865518-54866029	1	yes	peak9653	chr1-54865521-54866046	NA	NA
peak100600	Hepatocytes	chr15-68504758-68505073	1	yes	NA	NA	NA	NA	NA	NA	NA	NA	NA
peak100601	Mesenchymal	chr15-68510621-68510830	1	no	NA	NA	NA	NA	NA	NA	NA	NA	NA
peak100602	LSEC,Mesenchymal	chr15-68511275-68512058	2	no	NA	NA	NA	NA	NA	peak111897	chr15-68511379-68511948	NA	NA
peak100603	Hepatocytes	chr15-68515346-68515734	1	yes	NA	NA	NA	NA	NA	peak111899	chr15-68515432-68515966	NA	NA
peak100604	Mesenchymal	chr15-68517495-68517760	1	no	NA	NA	NA	NA	NA	NA	NA	NA	NA
peak100605	Hepatocytes	chr15-68518912-68519128	1	yes	NA	NA	NA	NA	NA	peak111900	chr15-68518754-68519155	NA	NA
peak100606	Mesenchymal	chr15-68524788-68525082	1	no	NA	NA	NA	NA	NA	NA	NA	NA	NA
peak100607	Mesenchymal	chr15-68525521-68525786	1	no	NA	NA	NA	NA	NA	NA	NA	NA	NA
peak100608	Hepatocytes,LSEC	chr15-68528970-68529280	2	yes	NA	NA	NA	NA	NA	peak111901	chr15-68529006-68529230	NA	NA
peak100609	Mesenchymal	chr15-68536336-68536694	1	no	NA	NA	NA	NA	NA	NA	NA	NA	NA
peak10061	Kupffer	chr1-54866538-54866770	1	no	NA	NA	NA	NA	NA	NA	NA	NA	NA
peak100610	LSEC	chr15-68542614-68542919	1	no	NA	NA	NA	NA	NA	NA	NA	NA	NA
peak100611	Cholangiocytes,Hepatocytes,LSEC,Mesenchymal	chr15-68542948-68544059	4	yes	Mpeak83704	Mesenchymal	chr15-68542948-68543963	1	no	peak111902	chr15-68543065-68543934	NA	NA
peak100612	Hepatocytes,Kupffer,LSEC	chr15-68550526-68550864	3	yes	NA	NA	NA	NA	NA	peak111903	chr15-68550558-68551015	NA	NA
peak100613	Hepatocytes,Kupffer,LSEC	chr15-68554031-68554353	3	yes	NA	NA	NA	NA	NA	peak111905	chr15-68554046-68554322	NA	NA
peak100614	Cholangiocytes,Hepatocytes,Kupffer,LSEC,Mesenchymal,NK-T	chr15-68559431-68560168	6	yes	NA	NA	NA	NA	NA	peak111906	chr15-68559495-68560139	NA	NA
peak100615	Cholangiocytes,Hepatocytes,Kupffer,LSEC,Mesenchymal,NK-T	chr15-68577773-68579819	6	yes	NA	NA	NA	NA	NA	peak111909|peak111910	chr15-68578146-68579326|chr15-68579327-68579743	peak111909	chr15:68577976:T:G
peak100616	Hepatocytes	chr15-68589009-68589374	1	yes	NA	NA	NA	NA	NA	peak111912	chr15-68589031-68589334	peak111912	chr15:68588856:A:AG
peak100617	Hepatocytes	chr15-68589836-68590093	1	yes	NA	NA	NA	NA	NA	peak111913	chr15-68589849-68590202	NA	NA
peak100618	Hepatocytes	chr15-68591645-68592004	1	yes	NA	NA	NA	NA	NA	peak111914	chr15-68591580-68591836	NA	NA
peak100619	LSEC	chr15-68595139-68595518	1	no	NA	NA	NA	NA	NA	peak111915	chr15-68595186-68595515	NA	NA
peak10062	Cholangiocytes,Hepatocytes,LSEC,Mesenchymal,NK-T	chr1-54866882-54867416	5	yes	Mpeak7811	Hepatocytes	chr1-54866882-54867382	1	yes	peak9654	chr1-54866944-54867382	peak9654	chr1:54867234:G:T
peak100620	Hepatocytes,Kupffer,Mesenchymal	chr15-68598072-68598650	3	yes	NA	NA	NA	NA	NA	peak111916	chr15-68598204-68598437	NA	NA
peak100621	Hepatocytes,Mesenchymal	chr15-68598721-68599181	2	yes	NA	NA	NA	NA	NA	peak111917	chr15-68598780-68599046	NA	NA
peak100622	Mesenchymal	chr15-68599599-68600083	1	no	NA	NA	NA	NA	NA	peak111918	chr15-68599649-68600036	NA	NA
peak100623	Hepatocytes,Mesenchymal	chr15-68601242-68601717	2	yes	NA	NA	NA	NA	NA	NA	NA	NA	NA
peak100624	LSEC,Mesenchymal	chr15-68601774-68602187	2	no	NA	NA	NA	NA	NA	peak111919	chr15-68601769-68602144	peak111919	chr15:68601932:T:G
peak100625	Cholangiocytes,Hepatocytes,Kupffer,LSEC,Mesenchymal	chr15-68608171-68608872	5	yes	Mpeak83716	Mesenchymal	chr15-68608171-68608872	1	no	peak111920	chr15-68608199-68608787	NA	NA
peak100626	Hepatocytes,Mesenchymal	chr15-68609609-68610083	2	yes	NA	NA	NA	NA	NA	peak111921	chr15-68609666-68609968	NA	NA
peak100627	Hepatocytes,LSEC,Mesenchymal	chr15-68614555-68615114	3	yes	NA	NA	NA	NA	NA	peak111922	chr15-68614602-68614960	NA	NA
peak100628	Hepatocytes,Kupffer,LSEC,Mesenchymal	chr15-68618338-68618849	4	yes	NA	NA	NA	NA	NA	peak111923	chr15-68618454-68618771	NA	NA
peak100629	Cholangiocytes,Hepatocytes,Kupffer,LSEC,Mesenchymal,NK-T	chr15-68620685-68621379	6	yes	Mpeak83720	Mesenchymal	chr15-68620685-68621379	1	no	peak111924	chr15-68620701-68621161	NA	NA
peak10063	Hepatocytes,Mesenchymal	chr1-54867715-54867993	2	yes	NA	NA	NA	NA	NA	peak9655	chr1-54867687-54867984	peak9655	chr1:54867852:C:T
peak100630	LSEC	chr15-68623332-68623531	1	no	NA	NA	NA	NA	NA	peak111925	chr15-68623326-68623874	NA	NA
peak100631	Hepatocytes,Mesenchymal	chr15-68629511-68630064	2	yes	NA	NA	NA	NA	NA	peak111926	chr15-68629582-68629865	NA	NA
peak100632	Hepatocytes	chr15-68631571-68631901	1	yes	NA	NA	NA	NA	NA	peak111927	chr15-68631658-68632021	NA	NA
peak100633	Mesenchymal	chr15-68632299-68632655	1	no	NA	NA	NA	NA	NA	NA	NA	NA	NA
peak100634	Kupffer,Mesenchymal	chr15-68637949-68638424	2	no	NA	NA	NA	NA	NA	peak111928	chr15-68638038-68638330	NA	NA
peak100635	Hepatocytes	chr15-68638976-68639344	1	yes	NA	NA	NA	NA	NA	peak111929	chr15-68638978-68639294	NA	NA
peak100636	Hepatocytes,Mesenchymal	chr15-68640808-68641447	2	yes	NA	NA	NA	NA	NA	peak111930	chr15-68640910-68641297	NA	NA
peak100637	Hepatocytes	chr15-68642600-68642818	1	yes	NA	NA	NA	NA	NA	NA	NA	NA	NA
peak100638	Hepatocytes,Mesenchymal	chr15-68643251-68643573	2	yes	NA	NA	NA	NA	NA	peak111931	chr15-68643263-68643537	NA	NA
peak100639	Kupffer	chr15-68646349-68646581	1	no	NA	NA	NA	NA	NA	NA	NA	NA	NA
peak10064	Cholangiocytes,Hepatocytes,Kupffer,LSEC,Mesenchymal	chr1-54869146-54869645	5	yes	Mpeak7813	Hepatocytes	chr1-54869179-54869595	1	yes	peak9656	chr1-54869205-54869516	NA	NA
peak100640	Hepatocytes,LSEC,Mesenchymal	chr15-68650935-68651432	3	yes	NA	NA	NA	NA	NA	peak111932	chr15-68651108-68651413	NA	NA
peak100641	Cholangiocytes,Hepatocytes,Kupffer,LSEC,Mesenchymal,NK-T	chr15-68673810-68674552	6	yes	NA	NA	NA	NA	NA	peak111934|peak111935	chr15-68673988-68674369|chr15-68674428-68674645	NA	NA
peak100642	Kupffer,Mesenchymal	chr15-68674960-68675382	2	no	NA	NA	NA	NA	NA	peak111936	chr15-68674979-68675201	NA	NA
peak100643	Hepatocytes,Mesenchymal	chr15-68679269-68679673	2	yes	NA	NA	NA	NA	NA	NA	NA	NA	NA
peak100644	Hepatocytes	chr15-68691763-68692037	1	yes	NA	NA	NA	NA	NA	NA	NA	NA	NA
peak100645	LSEC	chr15-68693296-68693562	1	no	NA	NA	NA	NA	NA	NA	NA	NA	NA
peak100646	Hepatocytes	chr15-68697887-68698166	1	yes	NA	NA	NA	NA	NA	NA	NA	NA	NA
peak100647	Hepatocytes	chr15-68700011-68700399	1	yes	NA	NA	NA	NA	NA	peak111938	chr15-68700026-68700364	NA	NA
peak100648	Hepatocytes,LSEC,Mesenchymal	chr15-68700541-68701071	3	yes	NA	NA	NA	NA	NA	peak111939	chr15-68700541-68700936	NA	NA
peak100649	Hepatocytes,Kupffer,LSEC,Mesenchymal	chr15-68704474-68705168	4	yes	Mpeak83734	LSEC	chr15-68704474-68705168	1	no	peak111940	chr15-68704543-68705133	NA	NA
peak10065	Hepatocytes	chr1-54871319-54871518	1	yes	NA	NA	NA	NA	NA	peak9657	chr1-54871272-54871648	NA	NA
peak100650	LSEC	chr15-68711330-68711535	1	no	NA	NA	NA	NA	NA	NA	NA	NA	NA
peak100651	Hepatocytes,Kupffer,LSEC,Mesenchymal	chr15-68725660-68726118	4	yes	NA	NA	NA	NA	NA	peak111942	chr15-68725798-68726075	NA	NA
peak100652	Hepatocytes,LSEC	chr15-68729798-68730270	2	yes	NA	NA	NA	NA	NA	peak111944	chr15-68729896-68730229	peak111944	chr15:68729971:G:A
peak100653	Hepatocytes,Kupffer,LSEC,Mesenchymal	chr15-68730441-68730958	4	yes	NA	NA	NA	NA	NA	peak111945	chr15-68730448-68730925	NA	NA
peak100654	Hepatocytes,LSEC,Mesenchymal	chr15-68731051-68731509	3	yes	NA	NA	NA	NA	NA	peak111946	chr15-68730988-68731419	NA	NA
peak100655	Hepatocytes,Kupffer	chr15-68742105-68742438	2	yes	NA	NA	NA	NA	NA	peak111947	chr15-68742121-68742357	NA	NA
peak100656	Cholangiocytes,Hepatocytes,Kupffer,LSEC,Mesenchymal,NK-T	chr15-68754531-68755359	6	yes	NA	NA	NA	NA	NA	peak111948	chr15-68754710-68755153	NA	NA
peak100657	Kupffer	chr15-68769974-68770173	1	no	NA	NA	NA	NA	NA	NA	NA	NA	NA
peak100658	Mesenchymal	chr15-68775006-68775327	1	no	NA	NA	NA	NA	NA	NA	NA	NA	NA
peak100659	Cholangiocytes,Hepatocytes,Kupffer,LSEC,Mesenchymal,NK-T	chr15-68775414-68777177	6	yes	Mpeak83744	Mesenchymal	chr15-68775414-68776793	1	no	peak111949|peak111950	chr15-68775620-68776299|chr15-68776362-68776933	peak111949	chr15:68775837:T:G
peak10066	Hepatocytes,Kupffer	chr1-54871827-54872093	2	yes	NA	NA	NA	NA	NA	peak9658	chr1-54871836-54872093	NA	NA
peak100660	Hepatocytes,Kupffer,LSEC,Mesenchymal,NK-T	chr15-68781305-68782507	5	yes	Mpeak83746	LSEC	chr15-68781305-68782507	1	no	peak111951|peak111952	chr15-68781368-68781570|chr15-68781795-68782264	NA	NA
peak100661	Hepatocytes,LSEC	chr15-68783699-68784032	2	yes	NA	NA	NA	NA	NA	peak111954	chr15-68783721-68784015	NA	NA
peak100662	Hepatocytes	chr15-68789494-68789722	1	yes	NA	NA	NA	NA	NA	NA	NA	NA	NA
peak100663	LSEC,Mesenchymal	chr15-68789833-68790453	2	no	NA	NA	NA	NA	NA	peak111955	chr15-68789893-68790397	NA	NA
peak100664	Kupffer	chr15-68791910-68792269	1	no	NA	NA	NA	NA	NA	peak111956	chr15-68791919-68792158	NA	NA
peak100665	Hepatocytes	chr15-68793042-68793241	1	yes	NA	NA	NA	NA	NA	NA	NA	NA	NA
peak100666	Cholangiocytes,Hepatocytes	chr15-68793329-68793830	2	yes	NA	NA	NA	NA	NA	peak111957	chr15-68793401-68793699	peak111957	chr15:68793977:A:T
peak100667	Cholangiocytes,Hepatocytes,Kupffer,LSEC,Mesenchymal,NK-T	chr15-68794786-68795858	6	yes	NA	NA	NA	NA	NA	peak111958	chr15-68794944-68795776	NA	NA
peak100668	Hepatocytes,Kupffer,LSEC,Mesenchymal	chr15-68801465-68802883	4	yes	NA	NA	NA	NA	NA	peak111959|peak111960	chr15-68801793-68802088|chr15-68802349-68802798	peak111960	chr15:68803209:T:A
peak100669	Hepatocytes	chr15-68802942-68803304	1	yes	NA	NA	NA	NA	NA	peak111961	chr15-68802933-68803253	NA	NA
peak10067	Hepatocytes	chr1-54874368-54874738	1	yes	NA	NA	NA	NA	NA	peak9659	chr1-54874275-54874730	NA	NA
peak100670	Mesenchymal	chr15-68806509-68807043	1	no	NA	NA	NA	NA	NA	peak111962	chr15-68806625-68807068	NA	NA
peak100671	Cholangiocytes,Hepatocytes,Mesenchymal	chr15-68816765-68817178	3	yes	NA	NA	NA	NA	NA	peak111963	chr15-68816808-68817135	NA	NA
peak100672	Cholangiocytes,Hepatocytes,Kupffer,LSEC,Mesenchymal,NK-T	chr15-68817264-68819258	6	yes	Mpeak83756	Kupffer	chr15-68817301-68819258	1	no	peak111964	chr15-68817312-68819232	NA	NA
peak100673	Hepatocytes	chr15-68819411-68819615	1	yes	NA	NA	NA	NA	NA	peak111965	chr15-68819386-68819737	NA	NA
peak100674	Cholangiocytes,Hepatocytes,Kupffer,LSEC,Mesenchymal,NK-T	chr15-68820713-68821391	6	yes	NA	NA	NA	NA	NA	peak111966	chr15-68820713-68821519	NA	NA
peak100675	Hepatocytes,Kupffer,LSEC,Mesenchymal,NK-T	chr15-68828977-68829343	5	yes	NA	NA	NA	NA	NA	peak111967	chr15-68829068-68829335	NA	NA
peak100676	NK-T	chr15-68833928-68834214	1	no	NA	NA	NA	NA	NA	NA	NA	NA	NA
peak100677	Kupffer	chr15-68834377-68834863	1	no	NA	NA	NA	NA	NA	peak111968	chr15-68834437-68834691	NA	NA
peak100678	Hepatocytes,Mesenchymal,NK-T	chr15-68843875-68844348	3	yes	NA	NA	NA	NA	NA	peak111969	chr15-68843892-68844221	NA	NA
peak100679	NK-T	chr15-68852917-68853140	1	no	NA	NA	NA	NA	NA	NA	NA	NA	NA
peak10068	Hepatocytes,Mesenchymal	chr1-54875795-54876178	2	yes	NA	NA	NA	NA	NA	peak9661	chr1-54875826-54876122	NA	NA
peak100680	Cholangiocytes,Hepatocytes,Kupffer,LSEC,Mesenchymal,NK-T	chr15-68875347-68876285	6	yes	NA	NA	NA	NA	NA	peak111970	chr15-68875366-68876236	NA	NA
peak100681	Kupffer	chr15-68905258-68905502	1	no	NA	NA	NA	NA	NA	NA	NA	NA	NA
peak100682	Hepatocytes,LSEC,Mesenchymal,NK-T	chr15-68924904-68925241	4	yes	NA	NA	NA	NA	NA	peak111971	chr15-68924930-68925206	NA	NA
peak100683	Hepatocytes,Kupffer,LSEC,Mesenchymal	chr15-68930144-68930996	4	yes	NA	NA	NA	NA	NA	peak111973	chr15-68930213-68930876	NA	NA
peak100684	LSEC	chr15-68966983-68967430	1	no	NA	NA	NA	NA	NA	NA	NA	NA	NA
peak100685	Hepatocytes	chr15-68975611-68975864	1	yes	NA	NA	NA	NA	NA	peak111974	chr15-68975638-68976021	NA	NA
peak100686	LSEC	chr15-68984302-68984582	1	no	NA	NA	NA	NA	NA	NA	NA	NA	NA
peak100687	Hepatocytes	chr15-68992847-68993046	1	yes	NA	NA	NA	NA	NA	NA	NA	NA	NA
peak100688	Kupffer	chr15-69009392-69009636	1	no	NA	NA	NA	NA	NA	NA	NA	NA	NA
peak100689	Hepatocytes	chr15-69017901-69018336	1	yes	NA	NA	NA	NA	NA	peak111976	chr15-69017953-69018219	NA	NA
peak10069	Hepatocytes	chr1-54876317-54876524	1	yes	NA	NA	NA	NA	NA	peak9662	chr1-54876316-54876556	NA	NA
peak100690	Kupffer	chr15-69029435-69029695	1	no	NA	NA	NA	NA	NA	NA	NA	NA	NA
peak100691	Hepatocytes,Kupffer,LSEC,Mesenchymal,NK-T	chr15-69031398-69032016	5	yes	NA	NA	NA	NA	NA	peak111978	chr15-69031474-69031931	NA	NA
peak100692	Hepatocytes	chr15-69035434-69036023	1	yes	NA	NA	NA	NA	NA	peak111980	chr15-69035703-69035959	NA	NA
peak100693	Hepatocytes	chr15-69039658-69040026	1	yes	NA	NA	NA	NA	NA	NA	NA	NA	NA
peak100694	Hepatocytes,Kupffer	chr15-69047015-69047460	2	yes	NA	NA	NA	NA	NA	peak111982	chr15-69047060-69047576	NA	NA
peak100695	Cholangiocytes,Hepatocytes,Kupffer,LSEC,Mesenchymal	chr15-69058930-69060525	5	yes	NA	NA	NA	NA	NA	peak111983|peak111984	chr15-69059098-69059681|chr15-69060014-69060495	NA	NA
peak100696	Hepatocytes	chr15-69066373-69066647	1	yes	NA	NA	NA	NA	NA	peak111986	chr15-69066386-69066648	NA	NA
peak100697	Hepatocytes	chr15-69068214-69068499	1	yes	NA	NA	NA	NA	NA	peak111987	chr15-69068239-69068507	NA	NA
peak100698	Cholangiocytes,Hepatocytes,Kupffer,LSEC,Mesenchymal,NK-T	chr15-69073946-69074792	6	yes	NA	NA	NA	NA	NA	peak111988	chr15-69074034-69074770	NA	NA
peak100699	Hepatocytes	chr15-69074918-69075222	1	yes	NA	NA	NA	NA	NA	peak111989	chr15-69074936-69075224	NA	NA
peak1007	Kupffer	chr1-5360331-5360648	1	no	NA	NA	NA	NA	NA	NA	NA	NA	NA
peak10070	Cholangiocytes	chr1-54876899-54877155	1	no	NA	NA	NA	NA	NA	NA	NA	NA	NA
peak100700	Cholangiocytes,Hepatocytes,Kupffer,LSEC,Mesenchymal	chr15-69075281-69075919	5	yes	Mpeak83779	Hepatocytes	chr15-69075412-69075910	1	yes	peak111990	chr15-69075446-69075814	NA	NA
peak100701	Hepatocytes	chr15-69076277-69076485	1	yes	NA	NA	NA	NA	NA	peak111991	chr15-69076273-69076489	NA	NA
peak100702	Cholangiocytes,Hepatocytes,LSEC,Mesenchymal	chr15-69081310-69081695	4	yes	NA	NA	NA	NA	NA	peak111993	chr15-69081361-69081675	NA	NA
peak100703	Cholangiocytes,Hepatocytes,LSEC,Mesenchymal	chr15-69081784-69082986	4	yes	NA	NA	NA	NA	NA	peak111994|peak111995	chr15-69081966-69082498|chr15-69082506-69082910	NA	NA
peak100704	Cholangiocytes,Hepatocytes,Mesenchymal	chr15-69088074-69088938	3	yes	NA	NA	NA	NA	NA	peak111996	chr15-69088373-69088772	NA	NA
peak100705	Cholangiocytes,Hepatocytes	chr15-69092133-69092547	2	yes	NA	NA	NA	NA	NA	peak111997	chr15-69092158-69092470	NA	NA
peak100706	Kupffer,LSEC	chr15-69093185-69093488	2	no	NA	NA	NA	NA	NA	peak111998	chr15-69093240-69093488	NA	NA
peak100707	NK-T	chr15-69104229-69104785	1	no	NA	NA	NA	NA	NA	NA	NA	NA	NA
peak100708	Hepatocytes	chr15-69118942-69119167	1	yes	NA	NA	NA	NA	NA	NA	NA	NA	NA
peak100709	Cholangiocytes,Hepatocytes,Kupffer,LSEC,Mesenchymal,NK-T	chr15-69125836-69126531	6	yes	Mpeak83786	Hepatocytes	chr15-69125956-69126506	1	yes	peak112002	chr15-69125835-69126493	NA	NA
peak10071	Hepatocytes	chr1-54878375-54878711	1	yes	NA	NA	NA	NA	NA	peak9663	chr1-54878384-54878670	NA	NA
peak100710	Cholangiocytes,Hepatocytes,Kupffer,LSEC,Mesenchymal	chr15-69128531-69129355	5	yes	NA	NA	NA	NA	NA	peak112003	chr15-69128592-69129311	NA	NA
peak100711	Cholangiocytes,Hepatocytes,Kupffer,LSEC,Mesenchymal	chr15-69131395-69132282	5	yes	NA	NA	NA	NA	NA	peak112004	chr15-69131437-69131916	NA	NA
peak100712	Cholangiocytes,Hepatocytes,Kupffer	chr15-69132938-69133320	3	yes	NA	NA	NA	NA	NA	peak112005	chr15-69132965-69133298	NA	NA
peak100713	Hepatocytes,Kupffer,LSEC	chr15-69133546-69134236	3	yes	NA	NA	NA	NA	NA	peak112006	chr15-69133633-69134194	NA	NA
peak100714	Cholangiocytes,Hepatocytes,Mesenchymal	chr15-69141302-69141766	3	yes	NA	NA	NA	NA	NA	peak112007	chr15-69141407-69141728	NA	NA
peak100715	Cholangiocytes	chr15-69141905-69142153	1	no	NA	NA	NA	NA	NA	NA	NA	NA	NA
peak100716	Kupffer	chr15-69147490-69147748	1	no	NA	NA	NA	NA	NA	NA	NA	NA	NA
peak100717	Kupffer	chr15-69148394-69148642	1	no	NA	NA	NA	NA	NA	NA	NA	NA	NA
peak100718	LSEC	chr15-69154654-69155058	1	no	NA	NA	NA	NA	NA	peak112008	chr15-69154723-69155011	NA	NA
peak100719	Cholangiocytes,Hepatocytes,Kupffer,LSEC,Mesenchymal,NK-T	chr15-69160054-69161057	6	yes	Mpeak83796	Hepatocytes	chr15-69160054-69161046	1	yes	peak112009	chr15-69160045-69161285	NA	NA
peak10072	Hepatocytes	chr1-54882554-54882786	1	yes	NA	NA	NA	NA	NA	peak9664	chr1-54882533-54882798	NA	NA
peak100720	Cholangiocytes,Hepatocytes	chr15-69161447-69161864	2	yes	NA	NA	NA	NA	NA	peak112010	chr15-69161316-69161852	NA	NA
peak100721	Hepatocytes	chr15-69165557-69165905	1	yes	NA	NA	NA	NA	NA	peak112011	chr15-69165596-69165863	NA	NA
peak100722	Kupffer	chr15-69167253-69167746	1	no	NA	NA	NA	NA	NA	NA	NA	NA	NA
peak100723	Kupffer	chr15-69168487-69168686	1	no	NA	NA	NA	NA	NA	NA	NA	NA	NA
peak100724	Hepatocytes	chr15-69176978-69177217	1	yes	NA	NA	NA	NA	NA	NA	NA	NA	NA
peak100725	Kupffer	chr15-69185767-69186068	1	no	NA	NA	NA	NA	NA	NA	NA	NA	NA
peak100726	Hepatocytes,Mesenchymal	chr15-69193965-69194575	2	yes	NA	NA	NA	NA	NA	peak112012	chr15-69194012-69194289	NA	NA
peak100727	Hepatocytes	chr15-69194863-69195134	1	yes	NA	NA	NA	NA	NA	NA	NA	NA	NA
peak100728	Hepatocytes	chr15-69205937-69206485	1	yes	NA	NA	NA	NA	NA	peak112013	chr15-69206157-69206416	NA	NA
peak100729	Hepatocytes	chr15-69209420-69209623	1	yes	NA	NA	NA	NA	NA	NA	NA	NA	NA
peak10073	Hepatocytes	chr1-54883435-54883674	1	yes	NA	NA	NA	NA	NA	peak9665	chr1-54883418-54883675	NA	NA
peak100730	Hepatocytes	chr15-69210658-69210994	1	yes	NA	NA	NA	NA	NA	NA	NA	NA	NA
peak100731	Hepatocytes	chr15-69221968-69222296	1	yes	NA	NA	NA	NA	NA	peak112014	chr15-69222020-69222499	NA	NA
peak100732	Cholangiocytes,Hepatocytes,Kupffer,LSEC,Mesenchymal,NK-T	chr15-69224375-69224886	6	yes	Mpeak83805	Hepatocytes	chr15-69224393-69224844	1	yes	peak112015	chr15-69224398-69224851	NA	NA
peak100733	Hepatocytes	chr15-69225585-69226097	1	yes	NA	NA	NA	NA	NA	peak112016	chr15-69225770-69226050	NA	NA
peak100734	Mesenchymal	chr15-69247409-69247645	1	no	NA	NA	NA	NA	NA	NA	NA	NA	NA
peak100735	Cholangiocytes,Hepatocytes,Mesenchymal	chr15-69253108-69253601	3	yes	NA	NA	NA	NA	NA	peak112017	chr15-69253216-69253527	NA	NA
peak100736	Hepatocytes,LSEC	chr15-69265301-69265710	2	yes	NA	NA	NA	NA	NA	peak112018	chr15-69265444-69265662	NA	NA
peak100737	Mesenchymal	chr15-69275297-69275505	1	no	NA	NA	NA	NA	NA	NA	NA	NA	NA
peak100738	Hepatocytes	chr15-69276289-69276502	1	yes	NA	NA	NA	NA	NA	NA	NA	NA	NA
peak100739	Cholangiocytes,Hepatocytes,Mesenchymal	chr15-69288669-69290004	3	yes	NA	NA	NA	NA	NA	peak112019|peak112020	chr15-69288698-69289117|chr15-69289690-69289969	NA	NA
peak10074	Cholangiocytes,Hepatocytes,Kupffer,LSEC,Mesenchymal	chr1-54883796-54884373	5	yes	NA	NA	NA	NA	NA	peak9666	chr1-54883817-54884205	NA	NA
peak100740	Hepatocytes,LSEC,Mesenchymal	chr15-69290785-69291200	3	yes	NA	NA	NA	NA	NA	peak112021	chr15-69290768-69291147	NA	NA
peak100741	Cholangiocytes,Hepatocytes,Kupffer,LSEC,Mesenchymal	chr15-69298417-69299572	5	yes	NA	NA	NA	NA	NA	peak112022	chr15-69298666-69299381	NA	NA
peak100742	Cholangiocytes	chr15-69300188-69300557	1	no	NA	NA	NA	NA	NA	peak112023	chr15-69300214-69300476	NA	NA
peak100743	Hepatocytes,Mesenchymal	chr15-69304147-69304464	2	yes	NA	NA	NA	NA	NA	peak112024	chr15-69304172-69304471	NA	NA
peak100744	Cholangiocytes,Hepatocytes,Kupffer,LSEC,Mesenchymal	chr15-69305290-69306051	5	yes	NA	NA	NA	NA	NA	peak112025	chr15-69305347-69305954	peak112025	chr15:69305787:T:A
peak100745	Kupffer	chr15-69307198-69307733	1	no	NA	NA	NA	NA	NA	NA	NA	NA	NA
peak100746	Cholangiocytes	chr15-69311462-69311697	1	no	NA	NA	NA	NA	NA	peak112026	chr15-69311387-69311716	NA	NA
peak100747	Kupffer	chr15-69313366-69313778	1	no	NA	NA	NA	NA	NA	peak112027	chr15-69313668-69313896	NA	NA
peak100748	Cholangiocytes,Hepatocytes	chr15-69317235-69318290	2	yes	NA	NA	NA	NA	NA	peak112028	chr15-69317349-69317817	NA	NA
peak100749	Cholangiocytes,Hepatocytes	chr15-69328318-69329108	2	yes	NA	NA	NA	NA	NA	peak112030	chr15-69328617-69329019	NA	NA
peak10075	Hepatocytes	chr1-54885245-54885589	1	yes	NA	NA	NA	NA	NA	peak9667	chr1-54885288-54885556	peak9667	chr1:54885427:A:G
peak100750	Hepatocytes	chr15-69331011-69331277	1	yes	NA	NA	NA	NA	NA	NA	NA	NA	NA
peak100751	Kupffer	chr15-69332307-69332516	1	no	NA	NA	NA	NA	NA	NA	NA	NA	NA
peak100752	Kupffer	chr15-69340595-69340858	1	no	NA	NA	NA	NA	NA	NA	NA	NA	NA
peak100753	Cholangiocytes	chr15-69358430-69358791	1	no	NA	NA	NA	NA	NA	NA	NA	NA	NA
peak100754	LSEC	chr15-69374865-69375183	1	no	NA	NA	NA	NA	NA	NA	NA	NA	NA
peak100755	Hepatocytes	chr15-69380213-69380641	1	yes	NA	NA	NA	NA	NA	peak112032	chr15-69380555-69381153	NA	NA
peak100756	Hepatocytes	chr15-69380750-69380978	1	yes	NA	NA	NA	NA	NA	peak112032	chr15-69380555-69381153	NA	NA
peak100757	Hepatocytes	chr15-69386318-69386578	1	yes	NA	NA	NA	NA	NA	peak112033|peak112034	chr15-69386105-69386462|chr15-69386526-69387162	NA	NA
peak100758	Kupffer	chr15-69387639-69387852	1	no	NA	NA	NA	NA	NA	peak112035	chr15-69387602-69388062	NA	NA
peak100759	LSEC	chr15-69388312-69388534	1	no	NA	NA	NA	NA	NA	NA	NA	NA	NA
peak10076	Cholangiocytes,Hepatocytes,Kupffer,LSEC,Mesenchymal,NK-T	chr1-54886357-54888101	6	yes	Mpeak7821|peak7822	Hepatocytes	chr1-54886366-54887743|chr1-54887781-54888087	1	yes	peak9668	chr1-54886377-54888101	NA	NA
peak100760	LSEC	chr15-69388911-69389110	1	no	NA	NA	NA	NA	NA	NA	NA	NA	NA
peak100761	Cholangiocytes,Hepatocytes,Kupffer,LSEC,Mesenchymal,NK-T	chr15-69394571-69394949	6	yes	NA	NA	NA	NA	NA	peak112036	chr15-69394596-69394940	NA	NA
peak100762	Hepatocytes	chr15-69395497-69395838	1	yes	NA	NA	NA	NA	NA	peak112037	chr15-69395511-69395797	NA	NA
peak100763	Mesenchymal	chr15-69400863-69401193	1	no	NA	NA	NA	NA	NA	NA	NA	NA	NA
peak100764	Cholangiocytes,Hepatocytes,Kupffer,LSEC,Mesenchymal,NK-T	chr15-69413890-69415205	6	yes	NA	NA	NA	NA	NA	peak112039	chr15-69413897-69415116	NA	NA
peak100765	Hepatocytes	chr15-69433840-69434124	1	yes	NA	NA	NA	NA	NA	peak112040	chr15-69433865-69434119	NA	NA
peak100766	Kupffer	chr15-69436938-69437325	1	no	NA	NA	NA	NA	NA	NA	NA	NA	NA
peak100767	Kupffer	chr15-69440094-69440350	1	no	NA	NA	NA	NA	NA	NA	NA	NA	NA
peak100768	Cholangiocytes,Hepatocytes,Kupffer,LSEC,Mesenchymal,NK-T	chr15-69452216-69453567	6	yes	NA	NA	NA	NA	NA	peak112042	chr15-69452230-69453583	NA	NA
peak100769	Cholangiocytes,Hepatocytes,Kupffer,LSEC,Mesenchymal,NK-T	chr15-69462195-69463331	6	yes	NA	NA	NA	NA	NA	peak112043	chr15-69462092-69463196	NA	NA
peak10077	Hepatocytes	chr1-54888420-54888754	1	yes	NA	NA	NA	NA	NA	peak9669	chr1-54888413-54888721	peak9669	chr1:54888662:C:T
peak100770	Cholangiocytes,Hepatocytes	chr15-69466021-69466275	2	yes	NA	NA	NA	NA	NA	peak112044	chr15-69466055-69466268	NA	NA
peak100771	Cholangiocytes,Hepatocytes,LSEC,NK-T	chr15-69468187-69468993	4	yes	NA	NA	NA	NA	NA	peak112045|peak112046	chr15-69468292-69468832|chr15-69468887-69469309	NA	NA
peak100772	Cholangiocytes,Hepatocytes,Kupffer,LSEC,Mesenchymal,NK-T	chr15-69475770-69476306	6	yes	NA	NA	NA	NA	NA	peak112047	chr15-69475796-69476194	NA	NA
peak100773	Hepatocytes,LSEC	chr15-69478284-69478610	2	yes	NA	NA	NA	NA	NA	peak112048	chr15-69478302-69478549	NA	NA
peak100774	Hepatocytes	chr15-69482797-69483131	1	yes	NA	NA	NA	NA	NA	peak112049	chr15-69482840-69483107	NA	NA
peak100775	Cholangiocytes,Mesenchymal	chr15-69489057-69489479	2	no	NA	NA	NA	NA	NA	NA	NA	NA	NA
peak100776	Cholangiocytes,Hepatocytes,LSEC,Mesenchymal	chr15-69491030-69491652	4	yes	NA	NA	NA	NA	NA	peak112051	chr15-69491196-69491585	NA	NA
peak100777	NK-T	chr15-69499509-69499817	1	no	NA	NA	NA	NA	NA	peak112052	chr15-69499545-69499861	NA	NA
peak100778	LSEC	chr15-69500079-69500334	1	no	NA	NA	NA	NA	NA	NA	NA	NA	NA
peak100779	Kupffer	chr15-69515537-69515885	1	no	NA	NA	NA	NA	NA	NA	NA	NA	NA
peak10078	LSEC	chr1-54893228-54893520	1	no	NA	NA	NA	NA	NA	NA	NA	NA	NA
peak100780	Hepatocytes,Kupffer	chr15-69515939-69516248	2	yes	NA	NA	NA	NA	NA	peak112053	chr15-69515943-69516201	NA	NA
peak100781	Hepatocytes	chr15-69522384-69522708	1	yes	NA	NA	NA	NA	NA	peak112054	chr15-69522412-69522694	NA	NA
peak100782	Cholangiocytes,Hepatocytes,Kupffer,LSEC,Mesenchymal,NK-T	chr15-69523401-69523925	6	yes	NA	NA	NA	NA	NA	peak112055	chr15-69523456-69523729	NA	NA
peak100783	Cholangiocytes	chr15-69524949-69525171	1	no	NA	NA	NA	NA	NA	NA	NA	NA	NA
peak100784	Hepatocytes	chr15-69537134-69537338	1	yes	NA	NA	NA	NA	NA	NA	NA	NA	NA
peak100785	Mesenchymal	chr15-69540673-69540932	1	no	NA	NA	NA	NA	NA	NA	NA	NA	NA
peak100786	Cholangiocytes,Hepatocytes,Kupffer,LSEC	chr15-69544351-69545053	4	yes	NA	NA	NA	NA	NA	peak112058|peak112059	chr15-69544384-69544704|chr15-69544779-69545053	NA	NA
peak100787	Hepatocytes,Mesenchymal	chr15-69546185-69546747	2	yes	NA	NA	NA	NA	NA	peak112060	chr15-69546240-69546535	NA	NA
peak100788	Hepatocytes	chr15-69548378-69548705	1	yes	NA	NA	NA	NA	NA	peak112061	chr15-69548391-69548681	NA	NA
peak100789	Hepatocytes	chr15-69554247-69554505	1	yes	NA	NA	NA	NA	NA	peak112062	chr15-69554246-69554487	NA	NA
peak10079	Kupffer	chr1-54904711-54904918	1	no	NA	NA	NA	NA	NA	NA	NA	NA	NA
peak100790	Hepatocytes	chr15-69556398-69556652	1	yes	NA	NA	NA	NA	NA	peak112063	chr15-69556398-69556626	NA	NA
peak100791	Cholangiocytes,Hepatocytes,Kupffer,LSEC,Mesenchymal,NK-T	chr15-69557235-69557809	6	yes	NA	NA	NA	NA	NA	peak112064	chr15-69557269-69557756	NA	NA
peak100792	Cholangiocytes,Hepatocytes,Kupffer,LSEC,Mesenchymal,NK-T	chr15-69561271-69562038	6	yes	NA	NA	NA	NA	NA	peak112065	chr15-69561282-69561909	NA	NA
peak100793	Hepatocytes	chr15-69562158-69562496	1	yes	NA	NA	NA	NA	NA	peak112066	chr15-69562177-69562477	NA	NA
peak100794	Hepatocytes,LSEC,Mesenchymal	chr15-69562587-69562966	3	yes	NA	NA	NA	NA	NA	peak112067	chr15-69562604-69562943	NA	NA
peak100795	LSEC	chr15-69567346-69567545	1	no	NA	NA	NA	NA	NA	peak112068	chr15-69567352-69567752	NA	NA
peak100796	Hepatocytes	chr15-69568698-69568955	1	yes	NA	NA	NA	NA	NA	NA	NA	NA	NA
peak100797	Kupffer	chr15-69574089-69574924	1	no	NA	NA	NA	NA	NA	peak112069|peak112070	chr15-69574116-69574369|chr15-69574608-69574870	NA	NA
peak100798	Hepatocytes,Kupffer,LSEC,Mesenchymal,NK-T	chr15-69575972-69576481	5	yes	NA	NA	NA	NA	NA	peak112071	chr15-69576017-69576303	NA	NA
peak100799	Cholangiocytes,Hepatocytes,LSEC,Mesenchymal	chr15-69578821-69579207	4	yes	NA	NA	NA	NA	NA	peak112072	chr15-69578842-69579146	peak112072	chr15:69579089:T:C
peak1008	Hepatocytes	chr1-5371159-5371764	1	yes	NA	NA	NA	NA	NA	peak1087	chr1-5371253-5371663	NA	NA
peak10080	Cholangiocytes	chr1-54905491-54905716	1	no	NA	NA	NA	NA	NA	NA	NA	NA	NA
peak100800	Cholangiocytes,Hepatocytes,Kupffer,LSEC,Mesenchymal	chr15-69579883-69580649	5	yes	Mpeak83866	Hepatocytes	chr15-69579911-69580562	1	yes	peak112073	chr15-69579922-69580611	NA	NA
peak100801	Kupffer	chr15-69583656-69583936	1	no	NA	NA	NA	NA	NA	NA	NA	NA	NA
peak100802	Kupffer	chr15-69587796-69588369	1	no	NA	NA	NA	NA	NA	peak112074	chr15-69587775-69588096	NA	NA
peak100803	Hepatocytes,LSEC,Mesenchymal	chr15-69591842-69592262	3	yes	NA	NA	NA	NA	NA	peak112075	chr15-69591945-69592248	NA	NA
peak100804	Cholangiocytes,Hepatocytes,Kupffer,LSEC,Mesenchymal,NK-T	chr15-69594213-69595173	6	yes	Mpeak83870	Cholangiocytes	chr15-69594213-69595010	1	no	peak112076	chr15-69594223-69595152	NA	NA
peak100805	Kupffer	chr15-69595452-69595857	1	no	NA	NA	NA	NA	NA	peak112077	chr15-69595577-69595835	NA	NA
peak100806	Hepatocytes	chr15-69600577-69600983	1	yes	NA	NA	NA	NA	NA	peak112078	chr15-69600664-69601001	NA	NA
peak100807	Mesenchymal	chr15-69602250-69602485	1	no	NA	NA	NA	NA	NA	NA	NA	NA	NA
peak100808	Cholangiocytes,Hepatocytes	chr15-69603793-69604430	2	yes	NA	NA	NA	NA	NA	peak112079	chr15-69603974-69604320	NA	NA
peak100809	Kupffer	chr15-69606189-69606433	1	no	NA	NA	NA	NA	NA	NA	NA	NA	NA
peak10081	Cholangiocytes,Hepatocytes,Kupffer,LSEC,Mesenchymal,NK-T	chr1-54919554-54919976	6	yes	NA	NA	NA	NA	NA	peak9671	chr1-54919630-54919949	NA	NA
peak100810	Kupffer	chr15-69609315-69609548	1	no	NA	NA	NA	NA	NA	NA	NA	NA	NA
peak100811	Kupffer	chr15-69610291-69610733	1	no	NA	NA	NA	NA	NA	peak112080	chr15-69610326-69610605	NA	NA
peak100812	Hepatocytes	chr15-69615207-69615532	1	yes	NA	NA	NA	NA	NA	peak112081	chr15-69615044-69615469	NA	NA
peak100813	Hepatocytes	chr15-69616597-69616919	1	yes	NA	NA	NA	NA	NA	peak112082	chr15-69616631-69616886	NA	NA
peak100814	Kupffer	chr15-69626219-69626704	1	no	NA	NA	NA	NA	NA	NA	NA	NA	NA
peak100815	Cholangiocytes,Hepatocytes,Kupffer,LSEC,Mesenchymal,NK-T	chr15-69627643-69628284	6	yes	Mpeak83879	Hepatocytes	chr15-69627772-69628233	1	yes	peak112083	chr15-69627696-69628230	NA	NA
peak100816	Hepatocytes	chr15-69656681-69657001	1	yes	NA	NA	NA	NA	NA	peak112085	chr15-69656707-69656963	NA	NA
peak100817	LSEC	chr15-69657517-69657735	1	no	NA	NA	NA	NA	NA	NA	NA	NA	NA
peak100818	Kupffer	chr15-69660936-69661254	1	no	NA	NA	NA	NA	NA	peak112086	chr15-69660960-69661208	NA	NA
peak100819	Hepatocytes,Kupffer,Mesenchymal	chr15-69666378-69666911	3	yes	NA	NA	NA	NA	NA	peak112088	chr15-69666436-69666763	NA	NA
peak10082	Hepatocytes,Mesenchymal	chr1-54921977-54922495	2	yes	NA	NA	NA	NA	NA	peak9672	chr1-54922126-54922471	NA	NA
peak100820	Hepatocytes,Kupffer	chr15-69666922-69667681	2	yes	Mpeak83884	Kupffer	chr15-69666922-69667681	1	no	peak112089	chr15-69666995-69667292	NA	NA
peak100821	Hepatocytes,Kupffer,LSEC,NK-T	chr15-69668761-69669391	4	yes	NA	NA	NA	NA	NA	peak112090	chr15-69668908-69669311	NA	NA
peak100822	Kupffer	chr15-69677397-69677777	1	no	NA	NA	NA	NA	NA	NA	NA	NA	NA
peak100823	NK-T	chr15-69679620-69679860	1	no	NA	NA	NA	NA	NA	NA	NA	NA	NA
peak100824	Hepatocytes	chr15-69680616-69680847	1	yes	NA	NA	NA	NA	NA	NA	NA	NA	NA
peak100825	Kupffer	chr15-69685575-69685955	1	no	NA	NA	NA	NA	NA	NA	NA	NA	NA
peak100826	LSEC	chr15-69686893-69687092	1	no	NA	NA	NA	NA	NA	NA	NA	NA	NA
peak100827	Kupffer	chr15-69691680-69691907	1	no	NA	NA	NA	NA	NA	NA	NA	NA	NA
peak100828	Kupffer	chr15-69693101-69693380	1	no	NA	NA	NA	NA	NA	NA	NA	NA	NA
peak100829	Kupffer	chr15-69697975-69698260	1	no	NA	NA	NA	NA	NA	NA	NA	NA	NA
peak10083	Cholangiocytes,Hepatocytes,Kupffer,LSEC,Mesenchymal	chr1-54922857-54923549	5	yes	Mpeak7829	Hepatocytes	chr1-54922853-54923534	1	yes	peak9673	chr1-54922886-54923509	NA	NA
peak100830	Hepatocytes,Kupffer,LSEC	chr15-69712995-69713662	3	yes	NA	NA	NA	NA	NA	peak112091	chr15-69713083-69713405	NA	NA
peak100831	Hepatocytes,LSEC,NK-T	chr15-69713891-69714635	3	yes	NA	NA	NA	NA	NA	peak112092	chr15-69714166-69714581	NA	NA
peak100832	Hepatocytes,Kupffer	chr15-69718949-69719312	2	yes	NA	NA	NA	NA	NA	peak112093	chr15-69718984-69719280	NA	NA
peak100833	Hepatocytes,Kupffer,LSEC,NK-T	chr15-69719500-69719919	4	yes	NA	NA	NA	NA	NA	peak112094	chr15-69719532-69719859	NA	NA
peak100834	Hepatocytes,Kupffer,LSEC,Mesenchymal,NK-T	chr15-69721387-69721865	5	yes	Mpeak83897	Kupffer	chr15-69721387-69721865	1	no	peak112095	chr15-69721417-69721816	NA	NA
peak100835	Hepatocytes,Kupffer,LSEC,Mesenchymal,NK-T	chr15-69725861-69726878	5	yes	Mpeak83898	Kupffer	chr15-69725905-69726878	1	no	peak112096	chr15-69725930-69726452	NA	NA
peak100836	Hepatocytes,NK-T	chr15-69729211-69729486	2	yes	NA	NA	NA	NA	NA	NA	NA	NA	NA
peak100837	Hepatocytes	chr15-69732221-69732466	1	yes	NA	NA	NA	NA	NA	NA	NA	NA	NA
peak100838	Hepatocytes	chr15-69732508-69732798	1	yes	NA	NA	NA	NA	NA	NA	NA	NA	NA
peak100839	Hepatocytes,Mesenchymal	chr15-69742339-69742677	2	yes	NA	NA	NA	NA	NA	NA	NA	NA	NA
peak10084	LSEC	chr1-54927143-54927812	1	no	NA	NA	NA	NA	NA	peak9674	chr1-54927505-54927718	NA	NA
peak100840	Hepatocytes	chr15-69749862-69750105	1	yes	NA	NA	NA	NA	NA	NA	NA	NA	NA
peak100841	Cholangiocytes,Hepatocytes,Kupffer,LSEC,Mesenchymal,NK-T	chr15-69755465-69755938	6	yes	NA	NA	NA	NA	NA	peak112098	chr15-69755573-69755841	NA	NA
peak100842	Hepatocytes,Kupffer,LSEC,Mesenchymal,NK-T	chr15-69758988-69759425	5	yes	NA	NA	NA	NA	NA	peak112099	chr15-69759035-69759401	NA	NA
peak100843	Cholangiocytes,Hepatocytes,Kupffer,LSEC,Mesenchymal,NK-T	chr15-69760268-69761331	6	yes	Mpeak83904	Kupffer	chr15-69760268-69761331	1	no	peak112100|peak112101	chr15-69760374-69760643|chr15-69760796-69761294	NA	NA
peak100844	Hepatocytes	chr15-69762766-69762992	1	yes	NA	NA	NA	NA	NA	NA	NA	NA	NA
peak100845	Kupffer	chr15-69767172-69767560	1	no	NA	NA	NA	NA	NA	NA	NA	NA	NA
peak100846	Cholangiocytes,Kupffer,LSEC,Mesenchymal	chr15-69794693-69795541	4	no	NA	NA	NA	NA	NA	peak112102	chr15-69794990-69795433	NA	NA
peak100847	Hepatocytes,Kupffer,LSEC	chr15-69798516-69799184	3	yes	NA	NA	NA	NA	NA	peak112103	chr15-69798715-69799003	NA	NA
peak100848	Hepatocytes,Kupffer,LSEC	chr15-69804790-69805244	3	yes	NA	NA	NA	NA	NA	peak112104	chr15-69804872-69805474	NA	NA
peak100849	Hepatocytes,Kupffer	chr15-69807838-69808097	2	yes	NA	NA	NA	NA	NA	peak112105	chr15-69807849-69808095	peak112105	chr15:69808054:G:T
peak10085	Hepatocytes	chr1-54928291-54928824	1	yes	NA	NA	NA	NA	NA	peak9675	chr1-54928306-54928705	NA	NA
peak100850	Hepatocytes	chr15-69808859-69809103	1	yes	NA	NA	NA	NA	NA	peak112106	chr15-69808864-69809102	NA	NA
peak100851	Hepatocytes	chr15-69817592-69818104	1	yes	NA	NA	NA	NA	NA	peak112107	chr15-69817670-69817951	peak112107	chr15:69817794:A:G
peak100852	Cholangiocytes	chr15-69820828-69821148	1	no	NA	NA	NA	NA	NA	peak112108	chr15-69820913-69821205	NA	NA
peak100853	Kupffer	chr15-69821444-69821652	1	no	NA	NA	NA	NA	NA	peak112109	chr15-69821412-69821807	NA	NA
peak100854	LSEC	chr15-69821751-69822416	1	no	NA	NA	NA	NA	NA	peak112109|peak112110	chr15-69821412-69821807|chr15-69822064-69822358	NA	NA
peak100855	Hepatocytes	chr15-69823161-69823533	1	yes	NA	NA	NA	NA	NA	peak112111	chr15-69823247-69823481	NA	NA
peak100856	Hepatocytes	chr15-69836648-69836977	1	yes	NA	NA	NA	NA	NA	peak112113	chr15-69836713-69837052	NA	NA
peak100857	Hepatocytes	chr15-69837669-69838185	1	yes	NA	NA	NA	NA	NA	peak112114	chr15-69837759-69838049	NA	NA
peak100858	Hepatocytes	chr15-69842318-69842569	1	yes	NA	NA	NA	NA	NA	peak112115	chr15-69842379-69842709	NA	NA
peak100859	LSEC	chr15-69843876-69844075	1	no	NA	NA	NA	NA	NA	NA	NA	NA	NA
peak10086	Mesenchymal	chr1-54934918-54935261	1	no	NA	NA	NA	NA	NA	NA	NA	NA	NA
peak100860	Kupffer	chr15-69856830-69857052	1	no	NA	NA	NA	NA	NA	peak112116	chr15-69856817-69857043	NA	NA
peak100861	Hepatocytes	chr15-69858317-69858580	1	yes	NA	NA	NA	NA	NA	peak112117	chr15-69858277-69858540	NA	NA
peak100862	Cholangiocytes	chr15-69861753-69861966	1	no	NA	NA	NA	NA	NA	NA	NA	NA	NA
peak100863	Hepatocytes,LSEC	chr15-69866762-69867069	2	yes	NA	NA	NA	NA	NA	NA	NA	NA	NA
peak100864	Hepatocytes	chr15-69872154-69872384	1	yes	NA	NA	NA	NA	NA	peak112118	chr15-69871997-69872375	NA	NA
peak100865	LSEC	chr15-69885402-69885788	1	no	NA	NA	NA	NA	NA	peak112119	chr15-69885513-69885764	NA	NA
peak100866	Hepatocytes,Mesenchymal	chr15-69893873-69894241	2	yes	NA	NA	NA	NA	NA	peak112120	chr15-69893702-69894137	NA	NA
peak100867	Kupffer	chr15-69895861-69896067	1	no	NA	NA	NA	NA	NA	NA	NA	NA	NA
peak100868	Hepatocytes	chr15-69900332-69900578	1	yes	NA	NA	NA	NA	NA	peak112121	chr15-69900218-69900587	NA	NA
peak100869	Hepatocytes	chr15-69901061-69901341	1	yes	NA	NA	NA	NA	NA	peak112122	chr15-69900983-69901363	NA	NA
peak10087	Hepatocytes	chr1-54935568-54935962	1	yes	NA	NA	NA	NA	NA	NA	NA	NA	NA
peak100870	Hepatocytes	chr15-69903042-69903282	1	yes	NA	NA	NA	NA	NA	peak112123	chr15-69903074-69903326	NA	NA
peak100871	Hepatocytes	chr15-69903442-69903642	1	yes	NA	NA	NA	NA	NA	NA	NA	NA	NA
peak100872	Hepatocytes	chr15-69913784-69914036	1	yes	NA	NA	NA	NA	NA	NA	NA	NA	NA
peak100873	Hepatocytes,Kupffer	chr15-69915040-69915312	2	yes	NA	NA	NA	NA	NA	NA	NA	NA	NA
peak100874	Hepatocytes	chr15-69916566-69916823	1	yes	NA	NA	NA	NA	NA	NA	NA	NA	NA
peak100875	Hepatocytes	chr15-69918827-69919047	1	yes	NA	NA	NA	NA	NA	NA	NA	NA	NA
peak100876	Hepatocytes,LSEC	chr15-69939905-69940466	2	yes	NA	NA	NA	NA	NA	peak112124	chr15-69940180-69940525	NA	NA
peak100877	Hepatocytes	chr15-69942160-69942427	1	yes	NA	NA	NA	NA	NA	peak112125	chr15-69942161-69942472	NA	NA
peak100878	Hepatocytes	chr15-69943266-69943503	1	yes	NA	NA	NA	NA	NA	NA	NA	NA	NA
peak100879	Hepatocytes	chr15-69954257-69954500	1	yes	NA	NA	NA	NA	NA	peak112126	chr15-69954211-69954477	NA	NA
peak10088	Hepatocytes,Kupffer,LSEC,Mesenchymal,NK-T	chr1-54944682-54945476	5	yes	NA	NA	NA	NA	NA	peak9676	chr1-54945139-54945850	peak9676	chr1:54946035:T:G
peak100880	Hepatocytes	chr15-69955842-69956055	1	yes	NA	NA	NA	NA	NA	peak112127	chr15-69955374-69956064	NA	NA
peak100881	Hepatocytes,Mesenchymal	chr15-69957775-69958163	2	yes	NA	NA	NA	NA	NA	peak112129	chr15-69957872-69958205	NA	NA
peak100882	Hepatocytes	chr15-69973174-69973478	1	yes	NA	NA	NA	NA	NA	peak112130	chr15-69973218-69973449	NA	NA
peak100883	Hepatocytes	chr15-69976432-69976678	1	yes	NA	NA	NA	NA	NA	NA	NA	NA	NA
peak100884	Hepatocytes	chr15-69978748-69979618	1	yes	NA	NA	NA	NA	NA	peak112131	chr15-69979314-69979580	peak112131	chr15:69979558:A:G
peak100885	Hepatocytes,Mesenchymal,NK-T	chr15-69986498-69986804	3	yes	NA	NA	NA	NA	NA	peak112135	chr15-69986539-69986804	NA	NA
peak100886	Hepatocytes	chr15-69991525-69992070	1	yes	NA	NA	NA	NA	NA	peak112136	chr15-69991549-69991911	NA	NA
peak100887	Kupffer	chr15-69993851-69994102	1	no	NA	NA	NA	NA	NA	NA	NA	NA	NA
peak100888	Cholangiocytes,Hepatocytes,LSEC,Mesenchymal	chr15-69996908-69997575	4	yes	NA	NA	NA	NA	NA	peak112138	chr15-69996991-69997510	NA	NA
peak100889	Cholangiocytes,Mesenchymal	chr15-69997918-69998229	2	no	NA	NA	NA	NA	NA	peak112139	chr15-69997950-69998184	NA	NA
peak10089	Cholangiocytes,Hepatocytes	chr1-54945491-54945910	2	yes	NA	NA	NA	NA	NA	peak9676	chr1-54945139-54945850	peak9676	chr1:54946035:T:G
peak100890	LSEC	chr15-69998732-69999277	1	no	NA	NA	NA	NA	NA	peak112140	chr15-69998744-69999172	NA	NA
peak100891	Cholangiocytes,Hepatocytes,Kupffer,Mesenchymal	chr15-70000706-70001349	4	yes	NA	NA	NA	NA	NA	peak112141	chr15-70000805-70001208	NA	NA
peak100892	Hepatocytes	chr15-70001941-70002219	1	yes	NA	NA	NA	NA	NA	NA	NA	NA	NA
peak100893	Mesenchymal	chr15-70006033-70006232	1	no	NA	NA	NA	NA	NA	peak112142	chr15-70005909-70006247	NA	NA
peak100894	Hepatocytes	chr15-70007337-70007911	1	yes	NA	NA	NA	NA	NA	NA	NA	NA	NA
peak100895	Cholangiocytes,Hepatocytes,LSEC,Mesenchymal	chr15-70014779-70015399	4	yes	NA	NA	NA	NA	NA	peak112143	chr15-70014945-70015330	NA	NA
peak100896	Hepatocytes	chr15-70015622-70015884	1	yes	NA	NA	NA	NA	NA	peak112144	chr15-70015694-70016165	NA	NA
peak100897	Hepatocytes,Kupffer,LSEC,Mesenchymal,NK-T	chr15-70023106-70023608	5	yes	NA	NA	NA	NA	NA	peak112145	chr15-70023166-70023594	NA	NA
peak100898	Cholangiocytes,Hepatocytes,LSEC,Mesenchymal	chr15-70023707-70024255	4	yes	NA	NA	NA	NA	NA	peak112146	chr15-70023745-70024193	NA	NA
peak100899	Hepatocytes	chr15-70024341-70024627	1	yes	NA	NA	NA	NA	NA	peak112147	chr15-70024467-70024896	NA	NA
peak1009	Hepatocytes	chr1-5375453-5375932	1	yes	NA	NA	NA	NA	NA	peak1088	chr1-5375495-5375848	NA	NA
peak10090	Cholangiocytes,Hepatocytes,Kupffer,LSEC,Mesenchymal,NK-T	chr1-54950336-54951255	6	yes	NA	NA	NA	NA	NA	peak9677	chr1-54950341-54951198	NA	NA
peak100900	Kupffer	chr15-70024733-70024932	1	no	NA	NA	NA	NA	NA	peak112147	chr15-70024467-70024896	NA	NA
peak100901	LSEC	chr15-70031463-70031662	1	no	NA	NA	NA	NA	NA	NA	NA	NA	NA
peak100902	Hepatocytes	chr15-70033614-70033895	1	yes	NA	NA	NA	NA	NA	peak112149	chr15-70033716-70034078	NA	NA
peak100903	Hepatocytes	chr15-70034326-70034533	1	yes	NA	NA	NA	NA	NA	peak112150	chr15-70034335-70034652	NA	NA
peak100904	Hepatocytes	chr15-70034579-70034917	1	yes	NA	NA	NA	NA	NA	peak112150	chr15-70034335-70034652	NA	NA
peak100905	Hepatocytes,Kupffer	chr15-70035024-70036123	2	yes	NA	NA	NA	NA	NA	peak112151	chr15-70035619-70035999	NA	NA
peak100906	Hepatocytes	chr15-70036665-70036928	1	yes	NA	NA	NA	NA	NA	peak112152	chr15-70036598-70036943	NA	NA
peak100907	Kupffer	chr15-70044233-70044451	1	no	NA	NA	NA	NA	NA	peak112153	chr15-70044205-70044613	NA	NA
peak100908	Hepatocytes	chr15-70044940-70045294	1	yes	NA	NA	NA	NA	NA	NA	NA	NA	NA
peak100909	Hepatocytes	chr15-70046989-70047230	1	yes	NA	NA	NA	NA	NA	peak112154	chr15-70047015-70047272	NA	NA
peak10091	Hepatocytes,Kupffer,LSEC,Mesenchymal	chr1-54965473-54966350	4	yes	NA	NA	NA	NA	NA	peak9678	chr1-54965614-54966295	peak9678	chr1:54965399:G:A
peak100910	Hepatocytes,Mesenchymal	chr15-70047858-70048205	2	yes	NA	NA	NA	NA	NA	peak112155	chr15-70047859-70048132	NA	NA
peak100911	Hepatocytes	chr15-70053292-70053525	1	yes	NA	NA	NA	NA	NA	peak112156	chr15-70053198-70053442	NA	NA
peak100912	Mesenchymal	chr15-70053786-70054337	1	no	NA	NA	NA	NA	NA	peak112157	chr15-70053881-70054267	NA	NA
peak100913	Hepatocytes	chr15-70055796-70056020	1	yes	NA	NA	NA	NA	NA	NA	NA	NA	NA
peak100914	Hepatocytes,LSEC	chr15-70057437-70057783	2	yes	NA	NA	NA	NA	NA	peak112158	chr15-70057471-70057729	NA	NA
peak100915	Cholangiocytes,Hepatocytes,Mesenchymal	chr15-70062231-70062918	3	yes	NA	NA	NA	NA	NA	peak112159	chr15-70062488-70062873	NA	NA
peak100916	Cholangiocytes,Hepatocytes,Kupffer,LSEC,Mesenchymal	chr15-70065008-70065574	5	yes	NA	NA	NA	NA	NA	peak112160	chr15-70065037-70065510	NA	NA
peak100917	Hepatocytes,Mesenchymal	chr15-70069189-70069477	2	yes	NA	NA	NA	NA	NA	peak112162	chr15-70069242-70069510	NA	NA
peak100918	Cholangiocytes,Hepatocytes,Kupffer,LSEC,Mesenchymal	chr15-70078503-70080818	5	yes	Mpeak83948	Hepatocytes	chr15-70078521-70080280	1	yes	peak112163|peak112164	chr15-70078516-70079840|chr15-70079841-70080216	NA	NA
peak100919	Kupffer,LSEC	chr15-70086660-70087004	2	no	NA	NA	NA	NA	NA	peak112165	chr15-70086706-70086959	NA	NA
peak10092	Kupffer	chr1-54971302-54971521	1	no	NA	NA	NA	NA	NA	peak9679	chr1-54971348-54971624	NA	NA
peak100920	Mesenchymal	chr15-70089189-70089472	1	no	NA	NA	NA	NA	NA	NA	NA	NA	NA
peak100921	Hepatocytes,Mesenchymal,NK-T	chr15-70091937-70092573	3	yes	NA	NA	NA	NA	NA	peak112166	chr15-70091961-70092521	NA	NA
peak100922	Hepatocytes	chr15-70093532-70093760	1	yes	NA	NA	NA	NA	NA	peak112167	chr15-70093548-70093775	NA	NA
peak100923	Cholangiocytes,Hepatocytes,Kupffer,LSEC,Mesenchymal,NK-T	chr15-70097280-70098187	6	yes	NA	NA	NA	NA	NA	peak112168	chr15-70097246-70098163	NA	NA
peak100924	Cholangiocytes,Hepatocytes,Kupffer,LSEC,Mesenchymal,NK-T	chr15-70098688-70099960	6	yes	NA	NA	NA	NA	NA	peak112169|peak112170	chr15-70098719-70099294|chr15-70099388-70099948	NA	NA
peak100925	Hepatocytes	chr15-70100632-70100958	1	yes	NA	NA	NA	NA	NA	peak112171	chr15-70100615-70100958	NA	NA
peak100926	Hepatocytes,LSEC,Mesenchymal	chr15-70101486-70101760	3	yes	NA	NA	NA	NA	NA	peak112172	chr15-70101500-70101727	NA	NA
peak100927	Hepatocytes	chr15-70104275-70104564	1	yes	NA	NA	NA	NA	NA	peak112173	chr15-70104277-70104531	NA	NA
peak100928	Cholangiocytes,Hepatocytes,Kupffer,LSEC,Mesenchymal	chr15-70111222-70112336	5	yes	Mpeak83958	Mesenchymal	chr15-70111222-70112087	1	no	peak112174	chr15-70111327-70112053	NA	NA
peak100929	Hepatocytes,Kupffer,LSEC,Mesenchymal,NK-T	chr15-70113171-70113822	5	yes	NA	NA	NA	NA	NA	peak112175	chr15-70113300-70113761	NA	NA
peak10093	Cholangiocytes,Hepatocytes,LSEC,Mesenchymal	chr1-54972975-54973934	4	yes	NA	NA	NA	NA	NA	peak9680	chr1-54973133-54973521	peak9680	chr1:54973252:C:T
peak100930	Hepatocytes	chr15-70120201-70120601	1	yes	NA	NA	NA	NA	NA	peak112176	chr15-70120230-70120511	peak112176	chr15:70120892:C:T
peak100931	Cholangiocytes,Hepatocytes,Kupffer,LSEC,Mesenchymal,NK-T	chr15-70120975-70122211	6	yes	NA	NA	NA	NA	NA	peak112177|peak112178	chr15-70120893-70121207|chr15-70121573-70122142	NA	NA
peak100932	Hepatocytes,Mesenchymal	chr15-70122335-70122818	2	yes	NA	NA	NA	NA	NA	peak112179	chr15-70122419-70122790	NA	NA
peak100933	Hepatocytes,LSEC	chr15-70127303-70127789	2	yes	NA	NA	NA	NA	NA	peak112180	chr15-70127453-70127740	NA	NA
peak100934	Hepatocytes	chr15-70127863-70128122	1	yes	NA	NA	NA	NA	NA	peak112181	chr15-70127874-70128113	NA	NA
peak100935	Hepatocytes,Mesenchymal	chr15-70132213-70132453	2	yes	NA	NA	NA	NA	NA	peak112182	chr15-70132205-70132477	NA	NA
peak100936	Cholangiocytes,Hepatocytes,Kupffer,LSEC,Mesenchymal,NK-T	chr15-70133164-70133910	6	yes	NA	NA	NA	NA	NA	peak112183	chr15-70133198-70133878	NA	NA
peak100937	Hepatocytes,Kupffer,LSEC,Mesenchymal	chr15-70140090-70141635	4	yes	NA	NA	NA	NA	NA	peak112185|peak112186	chr15-70140370-70140972|chr15-70141143-70141503	peak112185	chr15:70140778:G:C
peak100938	Cholangiocytes,Kupffer,LSEC,Mesenchymal	chr15-70142086-70143524	4	no	NA	NA	NA	NA	NA	peak112187	chr15-70142668-70143253	NA	NA
peak100939	Hepatocytes	chr15-70150136-70150388	1	yes	NA	NA	NA	NA	NA	NA	NA	NA	NA
peak10094	Hepatocytes	chr1-54979536-54979758	1	yes	NA	NA	NA	NA	NA	NA	NA	NA	NA
peak100940	Hepatocytes	chr15-70151475-70151845	1	yes	NA	NA	NA	NA	NA	peak112188	chr15-70151520-70151799	NA	NA
peak100941	Hepatocytes,Kupffer,LSEC,NK-T	chr15-70151920-70152514	4	yes	NA	NA	NA	NA	NA	peak112189	chr15-70152078-70152457	NA	NA
peak100942	Hepatocytes,Kupffer,LSEC,Mesenchymal	chr15-70154153-70155383	4	yes	NA	NA	NA	NA	NA	peak112190|peak112191	chr15-70154267-70154959|chr15-70154993-70155318	NA	NA
peak100943	Hepatocytes	chr15-70156788-70156991	1	yes	NA	NA	NA	NA	NA	NA	NA	NA	NA
peak100944	Hepatocytes	chr15-70159670-70159890	1	yes	NA	NA	NA	NA	NA	NA	NA	NA	NA
peak100945	Kupffer	chr15-70160380-70160579	1	no	NA	NA	NA	NA	NA	peak112192	chr15-70160338-70160603	peak112192	chr15:70160408:A:G
peak100946	Cholangiocytes,Hepatocytes,Kupffer,LSEC,Mesenchymal,NK-T	chr15-70164993-70166439	6	yes	NA	NA	NA	NA	NA	peak112193|peak112194	chr15-70165046-70165701|chr15-70165834-70166389	NA	NA
peak100947	LSEC	chr15-70170249-70170625	1	no	NA	NA	NA	NA	NA	NA	NA	NA	NA
peak100948	Hepatocytes,LSEC,Mesenchymal	chr15-70171286-70171891	3	yes	NA	NA	NA	NA	NA	peak112195	chr15-70171330-70171743	NA	NA
peak100949	Hepatocytes	chr15-70172094-70172515	1	yes	NA	NA	NA	NA	NA	peak112196	chr15-70172097-70172493	NA	NA
peak10095	Cholangiocytes,Hepatocytes,LSEC,Mesenchymal	chr1-54980296-54981170	4	yes	NA	NA	NA	NA	NA	peak9681	chr1-54980459-54981116	NA	NA
peak100950	Cholangiocytes,Hepatocytes	chr15-70180891-70181400	2	yes	NA	NA	NA	NA	NA	peak112197|peak112198	chr15-70180914-70181252|chr15-70181283-70181536	peak112198	chr15:70181589:A:C
peak100951	Hepatocytes,Kupffer	chr15-70186034-70186812	2	yes	NA	NA	NA	NA	NA	peak112199	chr15-70186169-70186501	NA	NA
peak100952	Hepatocytes	chr15-70187389-70187619	1	yes	NA	NA	NA	NA	NA	peak112200	chr15-70187429-70187705	NA	NA
peak100953	Hepatocytes	chr15-70192576-70192811	1	yes	NA	NA	NA	NA	NA	NA	NA	NA	NA
peak100954	Cholangiocytes,Hepatocytes,Kupffer,LSEC,Mesenchymal,NK-T	chr15-70195576-70197063	6	yes	Mpeak83978	Hepatocytes	chr15-70195576-70197063	1	yes	peak112201	chr15-70195750-70197044	NA	NA
peak100955	Cholangiocytes,Hepatocytes,Kupffer,LSEC,Mesenchymal	chr15-70197796-70198411	5	yes	Mpeak83979	Hepatocytes	chr15-70197830-70198411	1	yes	peak112202	chr15-70197821-70198331	peak112202	chr15:70198125:T:C
peak100956	NK-T	chr15-70204373-70204924	1	no	NA	NA	NA	NA	NA	NA	NA	NA	NA
peak100957	Cholangiocytes,Hepatocytes,LSEC,Mesenchymal,NK-T	chr15-70211966-70213103	5	yes	NA	NA	NA	NA	NA	peak112204|peak112205	chr15-70212275-70212701|chr15-70212821-70213145	NA	NA
peak100958	Hepatocytes	chr15-70213793-70214177	1	yes	NA	NA	NA	NA	NA	peak112206	chr15-70213812-70214120	NA	NA
peak100959	Hepatocytes	chr15-70214229-70214638	1	yes	NA	NA	NA	NA	NA	NA	NA	NA	NA
peak10096	LSEC	chr1-54988129-54988328	1	no	NA	NA	NA	NA	NA	peak9683	chr1-54988215-54988547	NA	NA
peak100960	Hepatocytes	chr15-70214996-70215551	1	yes	NA	NA	NA	NA	NA	peak112207	chr15-70214911-70215183	NA	NA
peak100961	Kupffer,LSEC,Mesenchymal	chr15-70234423-70234993	3	no	NA	NA	NA	NA	NA	peak112208	chr15-70234647-70234916	NA	NA
peak100962	Mesenchymal	chr15-70239006-70239262	1	no	NA	NA	NA	NA	NA	NA	NA	NA	NA
peak100963	Hepatocytes,LSEC,Mesenchymal,NK-T	chr15-70244982-70245606	4	yes	Mpeak83984	Hepatocytes	chr15-70245041-70245551	1	yes	peak112210	chr15-70245118-70245493	NA	NA
peak100964	Cholangiocytes,Hepatocytes,Kupffer,LSEC,Mesenchymal	chr15-70245885-70246380	5	yes	NA	NA	NA	NA	NA	peak112211	chr15-70245951-70246321	NA	NA
peak100965	Mesenchymal	chr15-70250736-70251182	1	no	NA	NA	NA	NA	NA	peak112212	chr15-70250801-70251145	NA	NA
peak100966	Hepatocytes	chr15-70252193-70252542	1	yes	NA	NA	NA	NA	NA	peak112213	chr15-70252448-70252683	NA	NA
peak100967	Hepatocytes,Kupffer	chr15-70257541-70257979	2	yes	NA	NA	NA	NA	NA	peak112214	chr15-70257632-70257921	peak112214	chr15:70257987:T:C
peak100968	Hepatocytes,Kupffer,LSEC,Mesenchymal,NK-T	chr15-70258610-70259366	5	yes	NA	NA	NA	NA	NA	peak112215	chr15-70258623-70259298	NA	NA
peak100969	Hepatocytes	chr15-70259751-70260064	1	yes	NA	NA	NA	NA	NA	NA	NA	NA	NA
peak10097	Cholangiocytes,Hepatocytes	chr1-54989441-54989861	2	yes	NA	NA	NA	NA	NA	peak9684	chr1-54989507-54989821	NA	NA
peak100970	Kupffer	chr15-70264108-70264650	1	no	Mpeak83989	Kupffer	chr15-70264108-70264650	1	no	peak112216	chr15-70264236-70264515	NA	NA
peak100971	Hepatocytes	chr15-70265568-70265918	1	yes	NA	NA	NA	NA	NA	peak112217	chr15-70265624-70265888	NA	NA
peak100972	Cholangiocytes,Hepatocytes,Kupffer,LSEC,Mesenchymal,NK-T	chr15-70266432-70267190	6	yes	Mpeak83990	Kupffer	chr15-70266432-70267190	1	no	peak112218	chr15-70266439-70267168	NA	NA
peak100973	Hepatocytes	chr15-70269535-70269893	1	yes	NA	NA	NA	NA	NA	NA	NA	NA	NA
peak100974	Hepatocytes,Kupffer,LSEC	chr15-70270022-70270748	3	yes	NA	NA	NA	NA	NA	peak112219	chr15-70270060-70270693	NA	NA
peak100975	Hepatocytes,Kupffer,LSEC,Mesenchymal	chr15-70271273-70271969	4	yes	NA	NA	NA	NA	NA	peak112220|peak112221	chr15-70271506-70271776|chr15-70271819-70272034	NA	NA
peak100976	Hepatocytes,LSEC	chr15-70275427-70275711	2	yes	NA	NA	NA	NA	NA	peak112222	chr15-70275440-70275708	NA	NA
peak100977	Cholangiocytes,Hepatocytes,Kupffer,LSEC,Mesenchymal,NK-T	chr15-70284397-70285274	6	yes	NA	NA	NA	NA	NA	peak112225	chr15-70284655-70285245	NA	NA
peak100978	Mesenchymal	chr15-70289185-70289546	1	no	NA	NA	NA	NA	NA	peak112226	chr15-70289166-70289557	peak112226	chr15:70290079:T:A
peak100979	Mesenchymal	chr15-70289709-70289992	1	no	NA	NA	NA	NA	NA	peak112227	chr15-70289603-70289941	peak112227	chr15:70290079:T:A
peak10098	Hepatocytes,Mesenchymal	chr1-54990015-54990476	2	yes	NA	NA	NA	NA	NA	peak9685	chr1-54990078-54990390	NA	NA
peak100980	Mesenchymal	chr15-70291986-70292521	1	no	NA	NA	NA	NA	NA	peak112228|peak112229	chr15-70292004-70292319|chr15-70292425-70292758	NA	NA
peak100981	Hepatocytes	chr15-70297589-70297818	1	yes	NA	NA	NA	NA	NA	NA	NA	NA	NA
peak100982	Hepatocytes,Mesenchymal,NK-T	chr15-70300239-70300870	3	yes	NA	NA	NA	NA	NA	peak112230	chr15-70300506-70300827	NA	NA
peak100983	Hepatocytes	chr15-70301525-70301724	1	yes	NA	NA	NA	NA	NA	peak112231	chr15-70301522-70301915	NA	NA
peak100984	Kupffer,Mesenchymal	chr15-70307945-70308817	2	no	NA	NA	NA	NA	NA	peak112232	chr15-70308308-70308576	NA	NA
peak100985	Kupffer,LSEC	chr15-70320472-70320886	2	no	NA	NA	NA	NA	NA	peak112235	chr15-70320517-70320803	NA	NA
peak100986	Kupffer	chr15-70322328-70322550	1	no	NA	NA	NA	NA	NA	NA	NA	NA	NA
peak100987	Hepatocytes,Kupffer,LSEC,Mesenchymal	chr15-70323001-70323870	4	yes	NA	NA	NA	NA	NA	peak112238	chr15-70323086-70323536	NA	NA
peak100988	Mesenchymal	chr15-70324082-70324560	1	no	NA	NA	NA	NA	NA	NA	NA	NA	NA
peak100989	Kupffer	chr15-70327905-70328494	1	no	NA	NA	NA	NA	NA	peak112239	chr15-70327956-70328417	NA	NA
peak10099	NK-T	chr1-54995801-54996123	1	no	NA	NA	NA	NA	NA	peak9686	chr1-54995855-54996134	NA	NA
peak100990	Kupffer	chr15-70329140-70329392	1	no	NA	NA	NA	NA	NA	NA	NA	NA	NA
peak100991	Mesenchymal	chr15-70337305-70338037	1	no	NA	NA	NA	NA	NA	peak112240	chr15-70337346-70337682	NA	NA
peak100992	Kupffer,Mesenchymal	chr15-70339637-70340488	2	no	NA	NA	NA	NA	NA	peak112241	chr15-70340175-70340445	NA	NA
peak100993	Hepatocytes	chr15-70342507-70342791	1	yes	NA	NA	NA	NA	NA	peak112242	chr15-70342506-70342776	NA	NA
peak100994	Hepatocytes,NK-T	chr15-70344646-70345057	2	yes	NA	NA	NA	NA	NA	peak112243	chr15-70344681-70345005	NA	NA
peak100995	Cholangiocytes,Hepatocytes,Kupffer,LSEC,Mesenchymal,NK-T	chr15-70348775-70349717	6	yes	Mpeak84012	Hepatocytes	chr15-70348775-70349673	1	yes	peak112244	chr15-70348908-70349676	peak112244	chr15:70348838:G:A
peak100996	Hepatocytes	chr15-70349903-70350181	1	yes	NA	NA	NA	NA	NA	peak112245	chr15-70349780-70350150	NA	NA
peak100997	Hepatocytes	chr15-70353992-70354629	1	yes	NA	NA	NA	NA	NA	peak112246	chr15-70354350-70354620	NA	NA
peak100998	Hepatocytes	chr15-70356196-70356481	1	yes	NA	NA	NA	NA	NA	peak112247	chr15-70356098-70356399	NA	NA
peak100999	Cholangiocytes,Hepatocytes,Kupffer,LSEC,Mesenchymal,NK-T	chr15-70362170-70363331	6	yes	NA	NA	NA	NA	NA	peak112249	chr15-70362449-70363290	peak112249	chr15:70362495:T:C
peak101	Cholangiocytes,Hepatocytes,Mesenchymal,NK-T	chr1-1144097-1144956	4	yes	NA	NA	NA	NA	NA	peak102|peak103	chr1-1144124-1144835|chr1-1144854-1145406	NA	NA
peak1010	Hepatocytes	chr1-5376904-5377194	1	yes	NA	NA	NA	NA	NA	peak1089	chr1-5376776-5377169	NA	NA
peak10100	Cholangiocytes,Hepatocytes,Kupffer,LSEC,Mesenchymal,NK-T	chr1-54996357-54997286	6	yes	NA	NA	NA	NA	NA	peak9687|peak9688	chr1-54996331-54996738|chr1-54996938-54997271	NA	NA
peak101000	Cholangiocytes,Hepatocytes,Kupffer,LSEC,Mesenchymal,NK-T	chr15-70367812-70369043	6	yes	Mpeak84015	Hepatocytes	chr15-70367941-70368996	1	yes	peak112250	chr15-70367857-70368950	NA	NA
peak101001	Hepatocytes	chr15-70375218-70375419	1	yes	NA	NA	NA	NA	NA	peak112251	chr15-70375146-70375419	peak112251	chr15:70374459:G:A
peak101002	Cholangiocytes,Hepatocytes,Kupffer,LSEC,Mesenchymal,NK-T	chr15-70376821-70377686	6	yes	Mpeak84016	Hepatocytes	chr15-70376821-70377657	1	yes	peak112252	chr15-70376869-70377625	NA	NA
peak101003	Hepatocytes	chr15-70378076-70378345	1	yes	NA	NA	NA	NA	NA	peak112253	chr15-70378053-70378432	peak112253	chr15:70377947:A:G
peak101004	Hepatocytes	chr15-70385048-70385407	1	yes	NA	NA	NA	NA	NA	peak112254	chr15-70385038-70385317	NA	NA
peak101005	Mesenchymal	chr15-70392684-70392976	1	no	NA	NA	NA	NA	NA	NA	NA	NA	NA
peak101006	Hepatocytes	chr15-70393554-70393859	1	yes	NA	NA	NA	NA	NA	NA	NA	NA	NA
peak101007	Cholangiocytes	chr15-70398395-70398646	1	no	NA	NA	NA	NA	NA	peak112255	chr15-70398444-70398783	NA	NA
peak101008	Hepatocytes,LSEC,Mesenchymal,NK-T	chr15-70406427-70407381	4	yes	Mpeak84019	Hepatocytes	chr15-70406579-70407254	1	yes	peak112256	chr15-70406596-70407209	NA	NA
peak101009	Cholangiocytes,Hepatocytes,LSEC,Mesenchymal	chr15-70420792-70421592	4	yes	NA	NA	NA	NA	NA	peak112259	chr15-70421140-70421495	NA	NA
peak10101	Hepatocytes	chr1-55005754-55006070	1	yes	NA	NA	NA	NA	NA	peak9690|peak9691	chr1-55005800-55006043|chr1-55006044-55006358	NA	NA
peak101010	Hepatocytes	chr15-70422384-70422715	1	yes	NA	NA	NA	NA	NA	peak112260	chr15-70422404-70422671	NA	NA
peak101011	Kupffer	chr15-70424616-70425176	1	no	NA	NA	NA	NA	NA	NA	NA	NA	NA
peak101012	Hepatocytes	chr15-70427068-70427747	1	yes	NA	NA	NA	NA	NA	peak112262	chr15-70427108-70427656	peak112262	chr15:70427695:C:T
peak101013	Hepatocytes	chr15-70430216-70430431	1	yes	NA	NA	NA	NA	NA	NA	NA	NA	NA
peak101014	Cholangiocytes,Hepatocytes,Kupffer,LSEC,Mesenchymal,NK-T	chr15-70433067-70433501	6	yes	NA	NA	NA	NA	NA	peak112264	chr15-70433107-70433463	NA	NA
peak101015	Hepatocytes	chr15-70433579-70433926	1	yes	NA	NA	NA	NA	NA	peak112265	chr15-70433655-70433901	NA	NA
peak101016	Cholangiocytes,Hepatocytes	chr15-70434209-70435188	2	yes	NA	NA	NA	NA	NA	peak112266|peak112267	chr15-70434262-70434556|chr15-70434761-70435143	NA	NA
peak101017	Hepatocytes,Kupffer	chr15-70437106-70437466	2	yes	NA	NA	NA	NA	NA	peak112268	chr15-70437144-70437437	NA	NA
peak101018	Kupffer,LSEC,NK-T	chr15-70447929-70448286	3	no	NA	NA	NA	NA	NA	peak112271	chr15-70447973-70448301	NA	NA
peak101019	Cholangiocytes,Hepatocytes,Kupffer,LSEC,Mesenchymal,NK-T	chr15-70451779-70452903	6	yes	Mpeak84030	Hepatocytes	chr15-70451889-70452900	1	yes	peak112273	chr15-70451794-70452839	NA	NA
peak10102	Mesenchymal	chr1-55010438-55010637	1	no	NA	NA	NA	NA	NA	NA	NA	NA	NA
peak101020	Cholangiocytes,Hepatocytes,Kupffer,LSEC,Mesenchymal,NK-T	chr15-70459377-70460631	6	yes	Mpeak84032	Kupffer	chr15-70459800-70460587	1	no	peak112274	chr15-70459426-70460585	NA	NA
peak101021	Hepatocytes,Kupffer,LSEC,Mesenchymal	chr15-70462674-70463514	4	yes	Mpeak84033	Kupffer	chr15-70462674-70463514	1	no	peak112275	chr15-70462965-70463469	peak112275	chr15:70462442:A:G
peak101022	Cholangiocytes,Hepatocytes,Mesenchymal	chr15-70466943-70467285	3	yes	NA	NA	NA	NA	NA	peak112276	chr15-70466963-70467241	NA	NA
peak101023	Hepatocytes	chr15-70469163-70469587	1	yes	NA	NA	NA	NA	NA	peak112277	chr15-70469255-70469541	NA	NA
peak101024	Cholangiocytes,Hepatocytes,Kupffer,LSEC,Mesenchymal,NK-T	chr15-70474384-70475454	6	yes	Mpeak84036	Hepatocytes	chr15-70474384-70475454	1	yes	peak112278	chr15-70474464-70475417	NA	NA
peak101025	Kupffer	chr15-70478473-70478882	1	no	NA	NA	NA	NA	NA	peak112279	chr15-70478551-70478823	NA	NA
peak101026	Hepatocytes,NK-T	chr15-70480252-70480618	2	yes	NA	NA	NA	NA	NA	peak112280	chr15-70480292-70480570	NA	NA
peak101027	Hepatocytes,Kupffer,LSEC,Mesenchymal,NK-T	chr15-70486344-70487137	5	yes	Mpeak84039	Kupffer	chr15-70486344-70487127	1	no	peak112281	chr15-70486425-70487130	peak112281	chr15:70486500:C:G
peak101028	Kupffer	chr15-70487471-70487709	1	no	NA	NA	NA	NA	NA	peak112282	chr15-70487348-70487624	peak112282	chr15:70487947:A:G
peak101029	Cholangiocytes,Hepatocytes,Kupffer,LSEC,Mesenchymal	chr15-70488000-70488419	5	yes	NA	NA	NA	NA	NA	peak112283	chr15-70488062-70488363	NA	NA
peak10103	Hepatocytes	chr1-55011765-55012244	1	yes	NA	NA	NA	NA	NA	NA	NA	NA	NA
peak101030	Cholangiocytes,Hepatocytes,Kupffer,LSEC,Mesenchymal,NK-T	chr15-70492248-70493330	6	yes	NA	NA	NA	NA	NA	peak112284	chr15-70492327-70493237	NA	NA
peak101031	Hepatocytes	chr15-70493910-70494408	1	yes	NA	NA	NA	NA	NA	peak112285	chr15-70493843-70494382	NA	NA
peak101032	Hepatocytes,Kupffer,LSEC,Mesenchymal,NK-T	chr15-70504207-70505046	5	yes	Mpeak84044	Kupffer	chr15-70504207-70505046	1	no	peak112286	chr15-70504312-70504996	NA	NA
peak101033	Kupffer	chr15-70505608-70505823	1	no	NA	NA	NA	NA	NA	NA	NA	NA	NA
peak101034	Cholangiocytes,Hepatocytes,Kupffer,LSEC,Mesenchymal	chr15-70507768-70508386	5	yes	NA	NA	NA	NA	NA	peak112287	chr15-70507810-70508384	NA	NA
peak101035	Hepatocytes,Kupffer,LSEC,Mesenchymal,NK-T	chr15-70509259-70509709	5	yes	NA	NA	NA	NA	NA	peak112288	chr15-70509321-70509821	NA	NA
peak101036	Hepatocytes,Kupffer,LSEC,NK-T	chr15-70512795-70513132	4	yes	NA	NA	NA	NA	NA	peak112289	chr15-70512834-70513111	NA	NA
peak101037	NK-T	chr15-70519821-70520022	1	no	NA	NA	NA	NA	NA	NA	NA	NA	NA
peak101038	Hepatocytes	chr15-70526528-70527129	1	yes	NA	NA	NA	NA	NA	peak112291	chr15-70526743-70527033	NA	NA
peak101039	Hepatocytes,Kupffer,LSEC,Mesenchymal,NK-T	chr15-70528200-70528648	5	yes	NA	NA	NA	NA	NA	peak112292	chr15-70528210-70528599	NA	NA
peak10104	Hepatocytes	chr1-55015922-55016127	1	yes	NA	NA	NA	NA	NA	peak9692	chr1-55015757-55016043	NA	NA
peak101040	Hepatocytes,Kupffer,Mesenchymal,NK-T	chr15-70535437-70536012	4	yes	NA	NA	NA	NA	NA	peak112293	chr15-70535492-70535931	NA	NA
peak101041	Hepatocytes	chr15-70555699-70555964	1	yes	NA	NA	NA	NA	NA	NA	NA	NA	NA
peak101042	Hepatocytes,Kupffer,LSEC,Mesenchymal,NK-T	chr15-70558915-70559698	5	yes	NA	NA	NA	NA	NA	peak112294	chr15-70558991-70559516	NA	NA
peak101043	LSEC	chr15-70566091-70566308	1	no	NA	NA	NA	NA	NA	peak112295	chr15-70566106-70566345	NA	NA
peak101044	NK-T	chr15-70567016-70567249	1	no	NA	NA	NA	NA	NA	NA	NA	NA	NA
peak101045	Hepatocytes,Kupffer,LSEC,Mesenchymal	chr15-70569160-70569503	4	yes	NA	NA	NA	NA	NA	peak112296	chr15-70569244-70569469	NA	NA
peak101046	LSEC	chr15-70577781-70577980	1	no	NA	NA	NA	NA	NA	NA	NA	NA	NA
peak101047	Mesenchymal	chr15-70582545-70582889	1	no	NA	NA	NA	NA	NA	NA	NA	NA	NA
peak101048	Hepatocytes,Kupffer,LSEC,NK-T	chr15-70584671-70585961	4	yes	NA	NA	NA	NA	NA	peak112297|peak112298	chr15-70585084-70585517|chr15-70585651-70585939	NA	NA
peak101049	Cholangiocytes	chr15-70587755-70587954	1	no	NA	NA	NA	NA	NA	NA	NA	NA	NA
peak10105	Cholangiocytes,Hepatocytes,Kupffer,LSEC,Mesenchymal,NK-T	chr1-55021778-55022716	6	yes	NA	NA	NA	NA	NA	peak9693	chr1-55021896-55022600	peak9693	chr1:55022113:A:G
peak101050	Mesenchymal	chr15-70604727-70604971	1	no	NA	NA	NA	NA	NA	NA	NA	NA	NA
peak101051	Cholangiocytes,Hepatocytes,Kupffer,LSEC,Mesenchymal	chr15-70605506-70605992	5	yes	NA	NA	NA	NA	NA	peak112301	chr15-70605563-70605862	peak112301	chr15:70604791:G:A
peak101052	Mesenchymal	chr15-70608107-70608538	1	no	NA	NA	NA	NA	NA	peak112302	chr15-70608178-70608431	NA	NA
peak101053	Cholangiocytes,Hepatocytes,Kupffer,LSEC,Mesenchymal,NK-T	chr15-70616724-70617795	6	yes	NA	NA	NA	NA	NA	peak112303|peak112304	chr15-70616961-70617471|chr15-70617536-70617813	NA	NA
peak101054	Hepatocytes	chr15-70617900-70618242	1	yes	NA	NA	NA	NA	NA	NA	NA	NA	NA
peak101055	Kupffer	chr15-70625505-70625799	1	no	NA	NA	NA	NA	NA	NA	NA	NA	NA
peak101056	Mesenchymal	chr15-70627682-70627920	1	no	NA	NA	NA	NA	NA	NA	NA	NA	NA
peak101057	LSEC	chr15-70629464-70629737	1	no	NA	NA	NA	NA	NA	NA	NA	NA	NA
peak101058	Mesenchymal	chr15-70633453-70634327	1	no	NA	NA	NA	NA	NA	peak112306|peak112307	chr15-70633524-70633777|chr15-70633956-70634188	NA	NA
peak101059	Hepatocytes	chr15-70636803-70637003	1	yes	NA	NA	NA	NA	NA	peak112308	chr15-70636707-70636971	NA	NA
peak10106	Cholangiocytes,Hepatocytes,LSEC,Mesenchymal,NK-T	chr1-55032352-55033118	5	yes	Mpeak7848	Hepatocytes	chr1-55032392-55033081	1	yes	peak9694	chr1-55032353-55033077	peak9694	chr1:55033125:C:T
peak101060	Mesenchymal	chr15-70643577-70644133	1	no	NA	NA	NA	NA	NA	peak112309	chr15-70643846-70644081	NA	NA
peak101061	Mesenchymal	chr15-70646264-70646535	1	no	NA	NA	NA	NA	NA	NA	NA	NA	NA
peak101062	LSEC	chr15-70650601-70650809	1	no	NA	NA	NA	NA	NA	NA	NA	NA	NA
peak101063	Mesenchymal	chr15-70658656-70659082	1	no	NA	NA	NA	NA	NA	NA	NA	NA	NA
peak101064	Mesenchymal	chr15-70666748-70667006	1	no	NA	NA	NA	NA	NA	NA	NA	NA	NA
peak101065	Hepatocytes,Mesenchymal	chr15-70670179-70670649	2	yes	NA	NA	NA	NA	NA	peak112310	chr15-70670317-70670579	NA	NA
peak101066	Hepatocytes	chr15-70670751-70670953	1	yes	NA	NA	NA	NA	NA	NA	NA	NA	NA
peak101067	NK-T	chr15-70672177-70672548	1	no	NA	NA	NA	NA	NA	NA	NA	NA	NA
peak101068	Hepatocytes,Kupffer,LSEC	chr15-70679655-70679940	3	yes	NA	NA	NA	NA	NA	NA	NA	NA	NA
peak101069	LSEC	chr15-70680837-70681147	1	no	NA	NA	NA	NA	NA	NA	NA	NA	NA
peak10107	Hepatocytes	chr1-55033283-55034020	1	yes	NA	NA	NA	NA	NA	peak9695	chr1-55033293-55033933	NA	NA
peak101070	Hepatocytes,LSEC	chr15-70690932-70691257	2	yes	NA	NA	NA	NA	NA	NA	NA	NA	NA
peak101071	Mesenchymal	chr15-70698449-70698728	1	no	NA	NA	NA	NA	NA	NA	NA	NA	NA
peak101072	LSEC,Mesenchymal	chr15-70701890-70702450	2	no	NA	NA	NA	NA	NA	peak112311	chr15-70701939-70702406	NA	NA
peak101073	Hepatocytes,LSEC,Mesenchymal	chr15-70703121-70704035	3	yes	NA	NA	NA	NA	NA	peak112312	chr15-70703525-70703866	NA	NA
peak101074	Hepatocytes	chr15-70704162-70704673	1	yes	NA	NA	NA	NA	NA	peak112313	chr15-70704231-70704493	peak112313	chr15:70704414:A:C
peak101075	LSEC	chr15-70708866-70709202	1	no	NA	NA	NA	NA	NA	NA	NA	NA	NA
peak101076	LSEC	chr15-70710472-70710703	1	no	NA	NA	NA	NA	NA	NA	NA	NA	NA
peak101077	Mesenchymal	chr15-70712848-70713736	1	no	Mpeak84087	Mesenchymal	chr15-70712848-70713736	1	no	peak112314	chr15-70712991-70713390	NA	NA
peak101078	Hepatocytes,LSEC,Mesenchymal	chr15-70713980-70714513	3	yes	NA	NA	NA	NA	NA	peak112315	chr15-70714087-70714360	NA	NA
peak101079	Hepatocytes	chr15-70714599-70714892	1	yes	NA	NA	NA	NA	NA	peak112316	chr15-70714655-70714869	NA	NA
peak10108	Cholangiocytes,Hepatocytes,Kupffer	chr1-55035904-55036204	3	yes	NA	NA	NA	NA	NA	peak9696	chr1-55035954-55036202	NA	NA
peak101080	Hepatocytes	chr15-70716174-70716437	1	yes	NA	NA	NA	NA	NA	NA	NA	NA	NA
peak101081	Hepatocytes	chr15-70717230-70717749	1	yes	NA	NA	NA	NA	NA	peak112317	chr15-70717449-70717722	NA	NA
peak101082	Hepatocytes,LSEC,Mesenchymal	chr15-70722629-70722985	3	yes	NA	NA	NA	NA	NA	peak112318	chr15-70722682-70722915	NA	NA
peak101083	Mesenchymal	chr15-70726794-70727082	1	no	NA	NA	NA	NA	NA	NA	NA	NA	NA
peak101084	Cholangiocytes,Hepatocytes,Kupffer,LSEC,Mesenchymal,NK-T	chr15-70740982-70741540	6	yes	NA	NA	NA	NA	NA	peak112319	chr15-70741008-70741504	NA	NA
peak101085	Cholangiocytes,Hepatocytes,Kupffer,LSEC,Mesenchymal	chr15-70741828-70742160	5	yes	NA	NA	NA	NA	NA	peak112320	chr15-70741852-70742126	NA	NA
peak101086	Hepatocytes,LSEC,Mesenchymal	chr15-70743641-70744423	3	yes	NA	NA	NA	NA	NA	peak112321	chr15-70743662-70744340	NA	NA
peak101087	Kupffer,Mesenchymal	chr15-70748214-70748530	2	no	NA	NA	NA	NA	NA	peak112322	chr15-70748288-70748528	NA	NA
peak101088	Kupffer,Mesenchymal	chr15-70752102-70752664	2	no	NA	NA	NA	NA	NA	peak112323	chr15-70752198-70752467	NA	NA
peak101089	Cholangiocytes,Hepatocytes,Kupffer,LSEC,Mesenchymal,NK-T	chr15-70762502-70763987	6	yes	NA	NA	NA	NA	NA	peak112324	chr15-70762540-70763968	NA	NA
peak10109	Cholangiocytes,Hepatocytes,Kupffer,LSEC,Mesenchymal,NK-T	chr1-55039100-55040395	6	yes	Mpeak7850	Hepatocytes	chr1-55039177-55040200	1	yes	peak9698	chr1-55039138-55040495	NA	NA
peak101090	Kupffer	chr15-70768193-70768550	1	no	NA	NA	NA	NA	NA	NA	NA	NA	NA
peak101091	Hepatocytes	chr15-70768582-70769143	1	yes	NA	NA	NA	NA	NA	peak112326|peak112327	chr15-70768581-70768828|chr15-70768996-70769255	NA	NA
peak101092	LSEC	chr15-70770982-70771349	1	no	NA	NA	NA	NA	NA	NA	NA	NA	NA
peak101093	Mesenchymal	chr15-70775244-70775490	1	no	NA	NA	NA	NA	NA	NA	NA	NA	NA
peak101094	Kupffer,LSEC	chr15-70777509-70777931	2	no	NA	NA	NA	NA	NA	peak112328	chr15-70777599-70777842	NA	NA
peak101095	Mesenchymal	chr15-70778723-70778957	1	no	NA	NA	NA	NA	NA	NA	NA	NA	NA
peak101096	Hepatocytes,LSEC,Mesenchymal	chr15-70788052-70788901	3	yes	NA	NA	NA	NA	NA	peak112329	chr15-70788117-70788772	peak112329	chr15:70789365:C:T
peak101097	Kupffer	chr15-70793940-70794143	1	no	NA	NA	NA	NA	NA	NA	NA	NA	NA
peak101098	Mesenchymal	chr15-70795307-70795662	1	no	NA	NA	NA	NA	NA	peak112330	chr15-70795384-70795620	NA	NA
peak101099	Cholangiocytes,Hepatocytes,LSEC,Mesenchymal	chr15-70800022-70800498	4	yes	NA	NA	NA	NA	NA	peak112331	chr15-70800061-70800368	NA	NA
peak1011	Hepatocytes	chr1-5379306-5379635	1	yes	NA	NA	NA	NA	NA	peak1091	chr1-5379300-5379624	NA	NA
peak10110	Hepatocytes	chr1-55044727-55044960	1	yes	NA	NA	NA	NA	NA	peak9701	chr1-55044723-55044947	peak9701	chr1:55044227:C:T
peak101100	Mesenchymal	chr15-70802708-70803026	1	no	NA	NA	NA	NA	NA	NA	NA	NA	NA
peak101101	Cholangiocytes,Hepatocytes,Kupffer,LSEC,Mesenchymal	chr15-70806999-70807875	5	yes	NA	NA	NA	NA	NA	peak112332|peak112333	chr15-70807101-70807675|chr15-70807749-70808030	NA	NA
peak101102	Mesenchymal	chr15-70809114-70809434	1	no	NA	NA	NA	NA	NA	NA	NA	NA	NA
peak101103	Hepatocytes,LSEC,Mesenchymal,NK-T	chr15-70812064-70812428	4	yes	NA	NA	NA	NA	NA	peak112334	chr15-70812113-70812398	NA	NA
peak101104	Cholangiocytes,Hepatocytes,LSEC,Mesenchymal	chr15-70825134-70825598	4	yes	NA	NA	NA	NA	NA	peak112335	chr15-70825153-70825427	NA	NA
peak101105	Cholangiocytes,Hepatocytes,Kupffer,LSEC,Mesenchymal,NK-T	chr15-70826605-70827014	6	yes	NA	NA	NA	NA	NA	peak112336	chr15-70826639-70826988	NA	NA
peak101106	Cholangiocytes,Hepatocytes,Kupffer,LSEC,Mesenchymal,NK-T	chr15-70830578-70831238	6	yes	NA	NA	NA	NA	NA	peak112337|peak112338	chr15-70830601-70831057|chr15-70831058-70831273	NA	NA
peak101107	Hepatocytes,LSEC,Mesenchymal	chr15-70835309-70836071	3	yes	NA	NA	NA	NA	NA	peak112340	chr15-70835329-70835831	peak112340	chr15:70834789:G:A
peak101108	Cholangiocytes,Hepatocytes,Kupffer,LSEC,Mesenchymal,NK-T	chr15-70853625-70854854	6	yes	NA	NA	NA	NA	NA	peak112341|peak112342	chr15-70853523-70854580|chr15-70854623-70854830	NA	NA
peak101109	Cholangiocytes,Hepatocytes,Kupffer,LSEC,Mesenchymal,NK-T	chr15-70856708-70857295	6	yes	Mpeak84117	Mesenchymal	chr15-70856737-70857295	1	no	peak112343	chr15-70856778-70857232	NA	NA
peak10111	Cholangiocytes,Hepatocytes,Mesenchymal	chr1-55049898-55050260	3	yes	NA	NA	NA	NA	NA	peak9702	chr1-55049989-55050205	NA	NA
peak101110	Cholangiocytes	chr15-70863416-70863853	1	no	NA	NA	NA	NA	NA	peak112346	chr15-70863528-70863802	NA	NA
peak101111	Mesenchymal	chr15-70867313-70867573	1	no	NA	NA	NA	NA	NA	NA	NA	NA	NA
peak101112	Mesenchymal	chr15-70867829-70868165	1	no	NA	NA	NA	NA	NA	NA	NA	NA	NA
peak101113	Mesenchymal	chr15-70868220-70868451	1	no	NA	NA	NA	NA	NA	NA	NA	NA	NA
peak101114	Mesenchymal	chr15-70870067-70870479	1	no	NA	NA	NA	NA	NA	NA	NA	NA	NA
peak101115	Hepatocytes,Kupffer,LSEC,Mesenchymal,NK-T	chr15-70875056-70875887	5	yes	Mpeak84123	Hepatocytes	chr15-70875059-70875782	1	yes	peak112349	chr15-70875115-70875751	NA	NA
peak101116	Hepatocytes	chr15-70876423-70877044	1	yes	NA	NA	NA	NA	NA	peak112350	chr15-70876738-70877004	NA	NA
peak101117	Cholangiocytes,Hepatocytes,Kupffer,LSEC,Mesenchymal,NK-T	chr15-70891854-70893201	6	yes	NA	NA	NA	NA	NA	peak112351	chr15-70891806-70893147	NA	NA
peak101118	Cholangiocytes	chr15-70917115-70917383	1	no	NA	NA	NA	NA	NA	peak112353	chr15-70917012-70917308	NA	NA
peak101119	LSEC	chr15-70947778-70948206	1	no	NA	NA	NA	NA	NA	NA	NA	NA	NA
peak10112	Cholangiocytes,Hepatocytes,Kupffer,LSEC,Mesenchymal,NK-T	chr1-55052615-55054118	6	yes	Mpeak7852	Hepatocytes	chr1-55052676-55054077	1	yes	peak9703	chr1-55052660-55054080	peak9703	chr1:55053501:G:A
peak101120	Hepatocytes	chr15-70974081-70974378	1	yes	NA	NA	NA	NA	NA	NA	NA	NA	NA
peak101121	Mesenchymal	chr15-71002390-71002636	1	no	NA	NA	NA	NA	NA	NA	NA	NA	NA
peak101122	Hepatocytes,Mesenchymal	chr15-71011577-71011831	2	yes	NA	NA	NA	NA	NA	peak112354	chr15-71011602-71011812	NA	NA
peak101123	Kupffer,LSEC	chr15-71023440-71023678	2	no	NA	NA	NA	NA	NA	peak112355	chr15-71023660-71024149	NA	NA
peak101124	Hepatocytes	chr15-71023778-71024224	1	yes	NA	NA	NA	NA	NA	peak112355	chr15-71023660-71024149	NA	NA
peak101125	Mesenchymal	chr15-71051608-71051942	1	no	NA	NA	NA	NA	NA	NA	NA	NA	NA
peak101126	Mesenchymal	chr15-71067060-71067355	1	no	NA	NA	NA	NA	NA	NA	NA	NA	NA
peak101127	Cholangiocytes,Hepatocytes	chr15-71079385-71079908	2	yes	NA	NA	NA	NA	NA	peak112356	chr15-71079450-71079928	NA	NA
peak101128	Mesenchymal	chr15-71082808-71083752	1	no	NA	NA	NA	NA	NA	peak112358|peak112359	chr15-71082883-71083178|chr15-71083421-71083762	NA	NA
peak101129	Cholangiocytes	chr15-71093312-71093677	1	no	NA	NA	NA	NA	NA	peak112360	chr15-71093355-71093602	NA	NA
peak10113	Hepatocytes	chr1-55055539-55055745	1	yes	NA	NA	NA	NA	NA	NA	NA	NA	NA
peak101130	Hepatocytes,LSEC	chr15-71103155-71103464	2	yes	NA	NA	NA	NA	NA	peak112361	chr15-71103177-71103417	NA	NA
peak101131	Hepatocytes	chr15-71114271-71114602	1	yes	NA	NA	NA	NA	NA	peak112362	chr15-71114296-71114549	peak112362	chr15:71114206:T:A
peak101132	Cholangiocytes,Hepatocytes,Kupffer,LSEC,Mesenchymal,NK-T	chr15-71115062-71116331	6	yes	NA	NA	NA	NA	NA	peak112363	chr15-71115074-71116300	NA	NA
peak101133	Hepatocytes	chr15-71122241-71122532	1	yes	NA	NA	NA	NA	NA	peak112364	chr15-71122271-71122532	NA	NA
peak101134	Hepatocytes	chr15-71122715-71123032	1	yes	NA	NA	NA	NA	NA	peak112365	chr15-71122805-71123294	NA	NA
peak101135	Hepatocytes	chr15-71125142-71125424	1	yes	NA	NA	NA	NA	NA	NA	NA	NA	NA
peak101136	Hepatocytes,Mesenchymal	chr15-71125481-71125788	2	yes	NA	NA	NA	NA	NA	peak112366	chr15-71125505-71125921	NA	NA
peak101137	Hepatocytes	chr15-71126096-71126388	1	yes	NA	NA	NA	NA	NA	peak112367	chr15-71126115-71126374	NA	NA
peak101138	Cholangiocytes,Hepatocytes	chr15-71129231-71129494	2	yes	NA	NA	NA	NA	NA	peak112368	chr15-71129225-71129500	NA	NA
peak101139	Hepatocytes	chr15-71129749-71130169	1	yes	NA	NA	NA	NA	NA	peak112369	chr15-71129761-71130144	peak112369	chr15:71130288:C:G
peak10114	Hepatocytes,Kupffer,LSEC	chr1-55063332-55064030	3	yes	NA	NA	NA	NA	NA	peak9704	chr1-55063462-55063985	NA	NA
peak101140	Cholangiocytes,Hepatocytes,LSEC,Mesenchymal	chr15-71133750-71134474	4	yes	NA	NA	NA	NA	NA	peak112370	chr15-71133992-71134464	peak112370	chr15:71133791:T:G
peak101141	Cholangiocytes,Hepatocytes,Mesenchymal	chr15-71136246-71137531	3	yes	NA	NA	NA	NA	NA	peak112371|peak112372	chr15-71136335-71137043|chr15-71137141-71137463	NA	NA
peak101142	Cholangiocytes	chr15-71139226-71139460	1	no	NA	NA	NA	NA	NA	NA	NA	NA	NA
peak101143	Cholangiocytes,Hepatocytes,LSEC,Mesenchymal,NK-T	chr15-71143306-71144215	5	yes	NA	NA	NA	NA	NA	peak112373	chr15-71143354-71144201	NA	NA
peak101144	Cholangiocytes,Hepatocytes,Kupffer,LSEC,Mesenchymal	chr15-71146592-71147050	5	yes	NA	NA	NA	NA	NA	peak112374	chr15-71146643-71146994	NA	NA
peak101145	Cholangiocytes,Hepatocytes,Kupffer,LSEC,Mesenchymal	chr15-71149484-71150486	5	yes	NA	NA	NA	NA	NA	peak112378	chr15-71149699-71150425	NA	NA
peak101146	Hepatocytes,Kupffer,LSEC,NK-T	chr15-71154573-71155256	4	yes	NA	NA	NA	NA	NA	peak112379	chr15-71154816-71155177	NA	NA
peak101147	Hepatocytes	chr15-71168517-71168763	1	yes	NA	NA	NA	NA	NA	peak112382	chr15-71168538-71168789	NA	NA
peak101148	Hepatocytes	chr15-71195244-71195691	1	yes	NA	NA	NA	NA	NA	peak112383	chr15-71195324-71195627	NA	NA
peak101149	Kupffer	chr15-71199548-71199884	1	no	NA	NA	NA	NA	NA	peak112384	chr15-71199514-71199879	peak112384	chr15:71200137:C:T
peak10115	Cholangiocytes,Hepatocytes,Kupffer,LSEC	chr1-55064106-55064632	4	yes	NA	NA	NA	NA	NA	peak9705	chr1-55064112-55064580	NA	NA
peak101150	Hepatocytes,LSEC,Mesenchymal,NK-T	chr15-71202698-71203219	4	yes	NA	NA	NA	NA	NA	peak112385	chr15-71202743-71203159	NA	NA
peak101151	Hepatocytes,LSEC,Mesenchymal	chr15-71203611-71204615	3	yes	NA	NA	NA	NA	NA	peak112386	chr15-71203945-71204502	NA	NA
peak101152	Hepatocytes	chr15-71213604-71213822	1	yes	NA	NA	NA	NA	NA	peak112387	chr15-71213564-71213939	NA	NA
peak101153	Hepatocytes,LSEC,Mesenchymal,NK-T	chr15-71217927-71218916	4	yes	NA	NA	NA	NA	NA	peak112389	chr15-71218125-71218721	NA	NA
peak101154	Hepatocytes	chr15-71225566-71225910	1	yes	NA	NA	NA	NA	NA	peak112390	chr15-71225580-71225840	NA	NA
peak101155	Mesenchymal	chr15-71231371-71231778	1	no	NA	NA	NA	NA	NA	NA	NA	NA	NA
peak101156	Mesenchymal	chr15-71232399-71232623	1	no	NA	NA	NA	NA	NA	NA	NA	NA	NA
peak101157	Cholangiocytes,Hepatocytes,Kupffer,LSEC,Mesenchymal,NK-T	chr15-71237536-71238251	6	yes	Mpeak84158	Hepatocytes	chr15-71237569-71238246	1	yes	peak112392	chr15-71237557-71238157	NA	NA
peak101158	Hepatocytes,LSEC	chr15-71239654-71240107	2	yes	NA	NA	NA	NA	NA	peak112393	chr15-71239672-71240013	NA	NA
peak101159	Hepatocytes	chr15-71242221-71242527	1	yes	NA	NA	NA	NA	NA	peak112394	chr15-71242248-71242517	NA	NA
peak10116	Hepatocytes,LSEC,Mesenchymal	chr1-55064861-55065383	3	yes	NA	NA	NA	NA	NA	peak9706	chr1-55064965-55065340	peak9706	chr1:55065463:T:C
peak101160	Mesenchymal	chr15-71251611-71251836	1	no	NA	NA	NA	NA	NA	NA	NA	NA	NA
peak101161	Hepatocytes,Mesenchymal	chr15-71254517-71254872	2	yes	NA	NA	NA	NA	NA	peak112397	chr15-71254515-71254809	NA	NA
peak101162	Cholangiocytes,Hepatocytes,LSEC,Mesenchymal,NK-T	chr15-71273673-71274219	5	yes	NA	NA	NA	NA	NA	peak112399	chr15-71273790-71274198	NA	NA
peak101163	Cholangiocytes,Hepatocytes,Kupffer,LSEC,Mesenchymal,NK-T	chr15-71278882-71280316	6	yes	NA	NA	NA	NA	NA	peak112401	chr15-71278952-71280337	NA	NA
peak101164	Mesenchymal	chr15-71282120-71282395	1	no	NA	NA	NA	NA	NA	NA	NA	NA	NA
peak101165	Hepatocytes	chr15-71285299-71285503	1	yes	NA	NA	NA	NA	NA	NA	NA	NA	NA
peak101166	Cholangiocytes,Hepatocytes	chr15-71288182-71288929	2	yes	NA	NA	NA	NA	NA	peak112402	chr15-71288378-71288868	NA	NA
peak101167	Hepatocytes,Mesenchymal	chr15-71294222-71294585	2	yes	NA	NA	NA	NA	NA	peak112404	chr15-71294215-71294583	NA	NA
peak101168	Cholangiocytes,Hepatocytes,Kupffer,LSEC,Mesenchymal,NK-T	chr15-71294871-71296266	6	yes	NA	NA	NA	NA	NA	peak112405	chr15-71294908-71295954	peak112405	chr15:71295781:G:C
peak101169	Hepatocytes	chr15-71312889-71313437	1	yes	NA	NA	NA	NA	NA	peak112410	chr15-71313083-71313394	NA	NA
peak10117	Hepatocytes	chr1-55067469-55067750	1	yes	NA	NA	NA	NA	NA	peak9707	chr1-55067501-55067709	NA	NA
peak101170	Hepatocytes	chr15-71314618-71314835	1	yes	NA	NA	NA	NA	NA	peak112411	chr15-71314598-71314825	NA	NA
peak101171	Hepatocytes,LSEC,Mesenchymal	chr15-71314939-71315491	3	yes	NA	NA	NA	NA	NA	peak112412	chr15-71314978-71315450	NA	NA
peak101172	Cholangiocytes,Hepatocytes,LSEC	chr15-71319704-71320490	3	yes	NA	NA	NA	NA	NA	peak112413	chr15-71319978-71320301	NA	NA
peak101173	Cholangiocytes,Hepatocytes,Kupffer,LSEC,Mesenchymal,NK-T	chr15-71328303-71329428	6	yes	Mpeak84171	Hepatocytes	chr15-71328460-71328957	1	yes	peak112415|peak112416	chr15-71328454-71328902|chr15-71329038-71329433	NA	NA
peak101174	Hepatocytes	chr15-71329471-71329897	1	yes	NA	NA	NA	NA	NA	peak112417	chr15-71329512-71329850	NA	NA
peak101175	Hepatocytes	chr15-71330792-71331047	1	yes	NA	NA	NA	NA	NA	peak112418	chr15-71330799-71331109	NA	NA
peak101176	Mesenchymal	chr15-71333879-71334085	1	no	NA	NA	NA	NA	NA	NA	NA	NA	NA
peak101177	Cholangiocytes,Hepatocytes	chr15-71337075-71337698	2	yes	NA	NA	NA	NA	NA	peak112419	chr15-71337151-71337468	NA	NA
peak101178	Hepatocytes	chr15-71338832-71339106	1	yes	NA	NA	NA	NA	NA	NA	NA	NA	NA
peak101179	Hepatocytes	chr15-71340495-71340757	1	yes	NA	NA	NA	NA	NA	peak112420	chr15-71340416-71340731	NA	NA
peak10118	Hepatocytes	chr1-55069332-55069706	1	yes	NA	NA	NA	NA	NA	peak9708	chr1-55069353-55069686	NA	NA
peak101180	Hepatocytes,LSEC	chr15-71342473-71342767	2	yes	NA	NA	NA	NA	NA	peak112421	chr15-71342388-71342788	NA	NA
peak101181	Hepatocytes	chr15-71353009-71353546	1	yes	NA	NA	NA	NA	NA	peak112423	chr15-71352888-71353381	NA	NA
peak101182	Cholangiocytes,Hepatocytes,Mesenchymal	chr15-71357224-71357729	3	yes	NA	NA	NA	NA	NA	peak112424	chr15-71357298-71357656	NA	NA
peak101183	Cholangiocytes,Hepatocytes,Kupffer,LSEC,Mesenchymal	chr15-71366345-71367441	5	yes	NA	NA	NA	NA	NA	peak112425	chr15-71366495-71367303	NA	NA
peak101184	LSEC,Mesenchymal	chr15-71374574-71374950	2	no	NA	NA	NA	NA	NA	peak112426	chr15-71374614-71374925	NA	NA
peak101185	Hepatocytes	chr15-71379925-71380677	1	yes	NA	NA	NA	NA	NA	NA	NA	NA	NA
peak101186	Hepatocytes,Mesenchymal	chr15-71384935-71385811	2	yes	NA	NA	NA	NA	NA	peak112429|peak112430	chr15-71385108-71385415|chr15-71385465-71385672	NA	NA
peak101187	Hepatocytes	chr15-71386310-71386793	1	yes	NA	NA	NA	NA	NA	peak112431	chr15-71386296-71386746	peak112431	chr15:71386624:T:G
peak101188	Hepatocytes,Mesenchymal	chr15-71395854-71397232	2	yes	NA	NA	NA	NA	NA	peak112432	chr15-71396296-71397114	NA	NA
peak101189	Hepatocytes	chr15-71397441-71397717	1	yes	NA	NA	NA	NA	NA	peak112433	chr15-71397432-71397727	NA	NA
peak10119	Hepatocytes	chr1-55070383-55070626	1	yes	NA	NA	NA	NA	NA	NA	NA	NA	NA
peak101190	Mesenchymal	chr15-71409618-71409835	1	no	NA	NA	NA	NA	NA	NA	NA	NA	NA
peak101191	Hepatocytes	chr15-71411274-71411476	1	yes	NA	NA	NA	NA	NA	NA	NA	NA	NA
peak101192	Cholangiocytes,Mesenchymal	chr15-71411988-71412425	2	no	NA	NA	NA	NA	NA	peak112437	chr15-71411836-71412167	NA	NA
peak101193	Cholangiocytes,Hepatocytes,LSEC,Mesenchymal	chr15-71414602-71415392	4	yes	NA	NA	NA	NA	NA	peak112438	chr15-71414807-71415191	NA	NA
peak101194	Hepatocytes	chr15-71424843-71425077	1	yes	NA	NA	NA	NA	NA	NA	NA	NA	NA
peak101195	Cholangiocytes	chr15-71431964-71432228	1	no	NA	NA	NA	NA	NA	NA	NA	NA	NA
peak101196	Hepatocytes	chr15-71433451-71433890	1	yes	NA	NA	NA	NA	NA	peak112440	chr15-71433473-71433815	NA	NA
peak101197	Hepatocytes	chr15-71436758-71437000	1	yes	NA	NA	NA	NA	NA	peak112441	chr15-71436806-71437071	NA	NA
peak101198	Hepatocytes,Mesenchymal	chr15-71440518-71440855	2	yes	NA	NA	NA	NA	NA	peak112442	chr15-71440549-71440780	NA	NA
peak101199	Kupffer	chr15-71442642-71442942	1	no	NA	NA	NA	NA	NA	NA	NA	NA	NA
peak1012	LSEC	chr1-5382412-5382619	1	no	NA	NA	NA	NA	NA	NA	NA	NA	NA
peak10120	Hepatocytes,Mesenchymal	chr1-55070680-55071341	2	yes	NA	NA	NA	NA	NA	peak9709	chr1-55070752-55071196	NA	NA
peak101200	Hepatocytes,LSEC,Mesenchymal	chr15-71443470-71443820	3	yes	NA	NA	NA	NA	NA	peak112444	chr15-71443512-71443747	NA	NA
peak101201	Hepatocytes	chr15-71444107-71444354	1	yes	NA	NA	NA	NA	NA	peak112445	chr15-71444117-71444378	NA	NA
peak101202	Hepatocytes	chr15-71447753-71448203	1	yes	NA	NA	NA	NA	NA	peak112448	chr15-71447833-71448149	NA	NA
peak101203	Cholangiocytes,Hepatocytes,Kupffer,LSEC,Mesenchymal	chr15-71448604-71449199	5	yes	NA	NA	NA	NA	NA	peak112449	chr15-71448640-71449151	NA	NA
peak101204	Hepatocytes	chr15-71452987-71453204	1	yes	NA	NA	NA	NA	NA	NA	NA	NA	NA
peak101205	Hepatocytes	chr15-71456938-71457161	1	yes	NA	NA	NA	NA	NA	NA	NA	NA	NA
peak101206	LSEC	chr15-71458161-71458618	1	no	NA	NA	NA	NA	NA	NA	NA	NA	NA
peak101207	Hepatocytes	chr15-71462671-71462998	1	yes	NA	NA	NA	NA	NA	NA	NA	NA	NA
peak101208	Hepatocytes,LSEC	chr15-71471132-71471723	2	yes	NA	NA	NA	NA	NA	peak112452	chr15-71471368-71471693	NA	NA
peak101209	Hepatocytes	chr15-71485149-71485374	1	yes	NA	NA	NA	NA	NA	NA	NA	NA	NA
peak10121	Hepatocytes,Kupffer,LSEC,Mesenchymal	chr1-55071463-55071877	4	yes	NA	NA	NA	NA	NA	peak9710	chr1-55071510-55071819	NA	NA
peak101210	Hepatocytes	chr15-71493623-71494008	1	yes	NA	NA	NA	NA	NA	peak112454	chr15-71493672-71493965	NA	NA
peak101211	Hepatocytes	chr15-71495466-71495727	1	yes	NA	NA	NA	NA	NA	NA	NA	NA	NA
peak101212	Cholangiocytes,Hepatocytes,Kupffer,LSEC,Mesenchymal	chr15-71501212-71502029	5	yes	NA	NA	NA	NA	NA	peak112455	chr15-71501367-71501721	NA	NA
peak101213	Hepatocytes,Kupffer	chr15-71508197-71508737	2	yes	NA	NA	NA	NA	NA	peak112457	chr15-71508233-71508610	NA	NA
peak101214	Hepatocytes	chr15-71512418-71512802	1	yes	NA	NA	NA	NA	NA	peak112458	chr15-71512455-71512746	NA	NA
peak101215	Hepatocytes,Kupffer,LSEC,Mesenchymal,NK-T	chr15-71513574-71514323	5	yes	Mpeak84201	Hepatocytes	chr15-71513582-71514254	1	yes	peak112459	chr15-71513607-71514290	NA	NA
peak101216	Cholangiocytes,Hepatocytes,Kupffer,LSEC,Mesenchymal,NK-T	chr15-71515216-71516154	6	yes	Mpeak84202	Hepatocytes	chr15-71515320-71516086	1	yes	peak112460	chr15-71515334-71516089	NA	NA
peak101217	Kupffer	chr15-71522669-71522902	1	no	NA	NA	NA	NA	NA	NA	NA	NA	NA
peak101218	Hepatocytes	chr15-71526163-71526952	1	yes	NA	NA	NA	NA	NA	peak112461	chr15-71526510-71526842	NA	NA
peak101219	Hepatocytes	chr15-71529383-71529692	1	yes	NA	NA	NA	NA	NA	peak112462	chr15-71529443-71529657	NA	NA
peak10122	Cholangiocytes	chr1-55081272-55081743	1	no	NA	NA	NA	NA	NA	NA	NA	NA	NA
peak101220	Hepatocytes	chr15-71532943-71533306	1	yes	NA	NA	NA	NA	NA	peak112464	chr15-71532975-71533248	NA	NA
peak101221	Hepatocytes	chr15-71562544-71562788	1	yes	NA	NA	NA	NA	NA	peak112465	chr15-71562584-71562783	peak112465	chr15:71562825:T:C
peak101222	LSEC	chr15-71565804-71566009	1	no	NA	NA	NA	NA	NA	NA	NA	NA	NA
peak101223	LSEC	chr15-71572654-71573021	1	no	NA	NA	NA	NA	NA	peak112467	chr15-71572708-71573076	NA	NA
peak101224	Hepatocytes	chr15-71575509-71575969	1	yes	NA	NA	NA	NA	NA	peak112468	chr15-71575579-71575838	NA	NA
peak101225	Hepatocytes	chr15-71581455-71581945	1	yes	NA	NA	NA	NA	NA	peak112469	chr15-71581621-71581873	NA	NA
peak101226	Hepatocytes	chr15-71591233-71591630	1	yes	NA	NA	NA	NA	NA	NA	NA	NA	NA
peak101227	Mesenchymal	chr15-71596316-71596532	1	no	NA	NA	NA	NA	NA	NA	NA	NA	NA
peak101228	Hepatocytes,Mesenchymal	chr15-71596665-71597084	2	yes	NA	NA	NA	NA	NA	peak112470	chr15-71596736-71597025	peak112470	chr15:71596915:G:A
peak101229	Hepatocytes	chr15-71609327-71609596	1	yes	NA	NA	NA	NA	NA	peak112471	chr15-71609382-71609636	NA	NA
peak10123	Cholangiocytes,Hepatocytes,Kupffer,LSEC,Mesenchymal,NK-T	chr1-55127953-55129088	6	yes	NA	NA	NA	NA	NA	peak9712	chr1-55128007-55128943	NA	NA
peak101230	Hepatocytes	chr15-71609818-71610740	1	yes	NA	NA	NA	NA	NA	peak112472	chr15-71609856-71610598	peak112472	chr15:71610078:C:G
peak101231	Cholangiocytes,Hepatocytes,NK-T	chr15-71610827-71611666	3	yes	NA	NA	NA	NA	NA	peak112473	chr15-71611023-71611332	NA	NA
peak101232	Mesenchymal	chr15-71612235-71612868	1	no	NA	NA	NA	NA	NA	peak112474	chr15-71612526-71612793	NA	NA
peak101233	Hepatocytes	chr15-71651770-71651972	1	yes	NA	NA	NA	NA	NA	peak112476	chr15-71651770-71652059	peak112476	chr15:71651537:A:G
peak101234	Cholangiocytes,Hepatocytes,Kupffer,LSEC,Mesenchymal,NK-T	chr15-71653923-71655261	6	yes	Mpeak84216	Hepatocytes	chr15-71653985-71655235	1	yes	peak112477|peak112478	chr15-71654009-71654436|chr15-71654721-71655180	peak112478	chr15:71654047:C:A
peak101235	Hepatocytes	chr15-71657148-71657465	1	yes	NA	NA	NA	NA	NA	peak112479	chr15-71657153-71657463	peak112479	chr15:71658132:C:T
peak101236	Hepatocytes	chr15-71659394-71659656	1	yes	NA	NA	NA	NA	NA	peak112481	chr15-71659409-71659655	peak112481	chr15:71660030:GT:G
peak101237	Cholangiocytes,Hepatocytes,Mesenchymal	chr15-71660541-71661584	3	yes	NA	NA	NA	NA	NA	peak112482|peak112483	chr15-71660551-71660898|chr15-71661041-71661539	peak112482|peak112483	chr15:71661338:G:T|chr15:71661187:G:A
peak101238	Hepatocytes	chr15-71667260-71667559	1	yes	NA	NA	NA	NA	NA	NA	NA	NA	NA
peak101239	Hepatocytes	chr15-71669604-71669980	1	yes	NA	NA	NA	NA	NA	peak112484	chr15-71669667-71669944	peak112484	chr15:71669947:A:G
peak10124	Cholangiocytes,Hepatocytes,Kupffer,LSEC,Mesenchymal	chr1-55129294-55129892	5	yes	NA	NA	NA	NA	NA	peak9713	chr1-55129384-55129674	NA	NA
peak101240	Cholangiocytes,Hepatocytes,Kupffer,LSEC,Mesenchymal,NK-T	chr15-71676757-71677812	6	yes	Mpeak84222	Hepatocytes	chr15-71676801-71677763	1	yes	peak112485	chr15-71676856-71677709	peak112485	chr15:71677513:A:G
peak101241	LSEC	chr15-71679663-71679960	1	no	NA	NA	NA	NA	NA	peak112486	chr15-71679697-71679946	NA	NA
peak101242	Cholangiocytes,Hepatocytes,LSEC,Mesenchymal	chr15-71691319-71692422	4	yes	NA	NA	NA	NA	NA	peak112487	chr15-71691418-71692179	NA	NA
peak101243	Hepatocytes,LSEC,Mesenchymal	chr15-71707550-71708322	3	yes	NA	NA	NA	NA	NA	peak112488	chr15-71707622-71708283	NA	NA
peak101244	LSEC	chr15-71715881-71716390	1	no	NA	NA	NA	NA	NA	peak112490|peak112491	chr15-71716003-71716310|chr15-71716345-71716894	peak112490	chr15:71716188:A:T
peak101245	Hepatocytes,LSEC	chr15-71716977-71717299	2	yes	NA	NA	NA	NA	NA	NA	NA	NA	NA
peak101246	Cholangiocytes,Hepatocytes,Kupffer,LSEC,Mesenchymal	chr15-71730556-71730884	5	yes	NA	NA	NA	NA	NA	peak112493	chr15-71730599-71730868	NA	NA
peak101247	Cholangiocytes,Hepatocytes,Kupffer,LSEC,Mesenchymal,NK-T	chr15-71732465-71733271	6	yes	Mpeak84229	Hepatocytes	chr15-71732529-71733120	1	yes	peak112494	chr15-71732531-71733163	NA	NA
peak101248	Cholangiocytes	chr15-71739343-71739654	1	no	NA	NA	NA	NA	NA	NA	NA	NA	NA
peak101249	Hepatocytes	chr15-71743981-71744198	1	yes	NA	NA	NA	NA	NA	NA	NA	NA	NA
peak10125	Hepatocytes	chr1-55134205-55134757	1	yes	NA	NA	NA	NA	NA	peak9714	chr1-55134285-55134701	NA	NA
peak101250	Cholangiocytes,Hepatocytes,Kupffer,LSEC,Mesenchymal,NK-T	chr15-71746826-71748105	6	yes	NA	NA	NA	NA	NA	peak112497	chr15-71746784-71748088	NA	NA
peak101251	Hepatocytes,Mesenchymal	chr15-71752686-71753004	2	yes	NA	NA	NA	NA	NA	peak112499	chr15-71752661-71752937	NA	NA
peak101252	Hepatocytes	chr15-71753556-71753903	1	yes	NA	NA	NA	NA	NA	peak112500	chr15-71753614-71753859	NA	NA
peak101253	Hepatocytes	chr15-71755060-71755439	1	yes	NA	NA	NA	NA	NA	peak112501	chr15-71755122-71755363	NA	NA
peak101254	Cholangiocytes,Hepatocytes,Kupffer,LSEC,Mesenchymal,NK-T	chr15-71761594-71762249	6	yes	NA	NA	NA	NA	NA	peak112503	chr15-71761677-71762082	NA	NA
peak101255	Cholangiocytes,Hepatocytes,Kupffer,LSEC,Mesenchymal,NK-T	chr15-71780004-71780766	6	yes	NA	NA	NA	NA	NA	peak112505	chr15-71780232-71780713	NA	NA
peak101256	Cholangiocytes	chr15-71781957-71782198	1	no	NA	NA	NA	NA	NA	peak112506	chr15-71781810-71782200	NA	NA
peak101257	Hepatocytes	chr15-71784770-71785014	1	yes	NA	NA	NA	NA	NA	peak112507	chr15-71784783-71785037	NA	NA
peak101258	Cholangiocytes,LSEC	chr15-71790067-71790712	2	no	NA	NA	NA	NA	NA	peak112509|peak112510	chr15-71790082-71790405|chr15-71790414-71790667	NA	NA
peak101259	Cholangiocytes	chr15-71792599-71792842	1	no	NA	NA	NA	NA	NA	NA	NA	NA	NA
peak10126	NK-T	chr1-55138790-55139219	1	no	NA	NA	NA	NA	NA	NA	NA	NA	NA
peak101260	Cholangiocytes,Hepatocytes,LSEC,Mesenchymal	chr15-71801052-71801520	4	yes	NA	NA	NA	NA	NA	peak112512	chr15-71801192-71801510	NA	NA
peak101261	Hepatocytes,LSEC	chr15-71802742-71803039	2	yes	NA	NA	NA	NA	NA	peak112513	chr15-71802747-71803032	NA	NA
peak101262	Cholangiocytes,Hepatocytes,Kupffer,LSEC,Mesenchymal	chr15-71806401-71806810	5	yes	NA	NA	NA	NA	NA	peak112514	chr15-71806432-71806722	NA	NA
peak101263	Kupffer	chr15-71807234-71807449	1	no	NA	NA	NA	NA	NA	NA	NA	NA	NA
peak101264	Hepatocytes,LSEC	chr15-71811779-71812305	2	yes	NA	NA	NA	NA	NA	peak112515	chr15-71811482-71812180	NA	NA
peak101265	Hepatocytes	chr15-71813382-71814244	1	yes	NA	NA	NA	NA	NA	peak112517	chr15-71813680-71814168	NA	NA
peak101266	Hepatocytes	chr15-71850898-71851126	1	yes	NA	NA	NA	NA	NA	NA	NA	NA	NA
peak101267	NK-T	chr15-71852825-71853062	1	no	NA	NA	NA	NA	NA	NA	NA	NA	NA
peak101268	LSEC	chr15-71869334-71869579	1	no	NA	NA	NA	NA	NA	NA	NA	NA	NA
peak101269	Kupffer	chr15-71926192-71926431	1	no	NA	NA	NA	NA	NA	NA	NA	NA	NA
peak10127	Cholangiocytes,Hepatocytes,Kupffer,LSEC,Mesenchymal,NK-T	chr1-55140554-55140978	6	yes	NA	NA	NA	NA	NA	peak9715	chr1-55140579-55140904	NA	NA
peak101270	Cholangiocytes	chr15-72005551-72005832	1	no	NA	NA	NA	NA	NA	NA	NA	NA	NA
peak101271	Cholangiocytes,Hepatocytes	chr15-72009249-72009599	2	yes	NA	NA	NA	NA	NA	peak112518	chr15-72009302-72009564	NA	NA
peak101272	Kupffer	chr15-72052659-72052858	1	no	NA	NA	NA	NA	NA	NA	NA	NA	NA
peak101273	Kupffer	chr15-72060707-72060990	1	no	NA	NA	NA	NA	NA	NA	NA	NA	NA
peak101274	Hepatocytes	chr15-72086130-72086654	1	yes	NA	NA	NA	NA	NA	peak112520	chr15-72086275-72086628	NA	NA
peak101275	Kupffer	chr15-72103076-72103536	1	no	NA	NA	NA	NA	NA	NA	NA	NA	NA
peak101276	Cholangiocytes,Hepatocytes	chr15-72110296-72110726	2	yes	NA	NA	NA	NA	NA	peak112522	chr15-72110318-72110643	NA	NA
peak101277	Mesenchymal	chr15-72112224-72112427	1	no	NA	NA	NA	NA	NA	NA	NA	NA	NA
peak101278	Cholangiocytes,Hepatocytes,Kupffer,LSEC,Mesenchymal,NK-T	chr15-72117359-72118743	6	yes	NA	NA	NA	NA	NA	peak112523	chr15-72117307-72118746	NA	NA
peak101279	Kupffer	chr15-72131964-72132234	1	no	NA	NA	NA	NA	NA	NA	NA	NA	NA
peak10128	Hepatocytes	chr1-55141602-55141944	1	yes	NA	NA	NA	NA	NA	peak9716	chr1-55141621-55141885	NA	NA
peak101280	Hepatocytes,Kupffer	chr15-72134746-72135274	2	yes	NA	NA	NA	NA	NA	peak112524	chr15-72134927-72135249	NA	NA
peak101281	Kupffer	chr15-72137427-72137626	1	no	NA	NA	NA	NA	NA	NA	NA	NA	NA
peak101282	Cholangiocytes,Hepatocytes,Kupffer,LSEC	chr15-72141437-72142046	4	yes	NA	NA	NA	NA	NA	peak112525	chr15-72141570-72141984	NA	NA
peak101283	Kupffer	chr15-72147002-72147985	1	no	Mpeak84261	Kupffer	chr15-72147002-72147985	1	no	peak112526	chr15-72147507-72147832	NA	NA
peak101284	Cholangiocytes,Hepatocytes,Kupffer,LSEC,Mesenchymal,NK-T	chr15-72154934-72156555	6	yes	NA	NA	NA	NA	NA	peak112527	chr15-72154979-72156445	NA	NA
peak101285	Hepatocytes	chr15-72161293-72161644	1	yes	NA	NA	NA	NA	NA	peak112529	chr15-72161293-72161623	NA	NA
peak101286	Mesenchymal	chr15-72168474-72168850	1	no	NA	NA	NA	NA	NA	peak112531	chr15-72168531-72168862	NA	NA
peak101287	Hepatocytes	chr15-72169052-72169833	1	yes	NA	NA	NA	NA	NA	peak112532	chr15-72169176-72169773	NA	NA
peak101288	Hepatocytes	chr15-72174596-72174965	1	yes	NA	NA	NA	NA	NA	peak112534	chr15-72174711-72174965	NA	NA
peak101289	Hepatocytes	chr15-72176004-72176436	1	yes	NA	NA	NA	NA	NA	peak112536	chr15-72176027-72176463	NA	NA
peak10129	Hepatocytes	chr1-55143748-55144044	1	yes	NA	NA	NA	NA	NA	peak9717	chr1-55143765-55144017	NA	NA
peak101290	Hepatocytes	chr15-72178557-72178775	1	yes	NA	NA	NA	NA	NA	NA	NA	NA	NA
peak101291	Mesenchymal	chr15-72179984-72180183	1	no	NA	NA	NA	NA	NA	peak112537	chr15-72179724-72180056	NA	NA
peak101292	Hepatocytes	chr15-72182696-72183087	1	yes	NA	NA	NA	NA	NA	peak112538	chr15-72182789-72183061	NA	NA
peak101293	Cholangiocytes,Hepatocytes,LSEC,Mesenchymal	chr15-72183926-72184739	4	yes	NA	NA	NA	NA	NA	peak112539	chr15-72184179-72184639	NA	NA
peak101294	Kupffer	chr15-72195041-72195489	1	no	NA	NA	NA	NA	NA	peak112540	chr15-72195162-72195416	NA	NA
peak101295	Cholangiocytes,Hepatocytes,Kupffer,LSEC,Mesenchymal	chr15-72197202-72198003	5	yes	NA	NA	NA	NA	NA	peak112541	chr15-72197465-72197993	NA	NA
peak101296	Cholangiocytes,Hepatocytes,Kupffer,LSEC,Mesenchymal,NK-T	chr15-72199672-72200149	6	yes	NA	NA	NA	NA	NA	peak112542	chr15-72199703-72200114	peak112542	chr15:72200438:C:A
peak101297	Hepatocytes,Mesenchymal	chr15-72203518-72203807	2	yes	NA	NA	NA	NA	NA	peak112543	chr15-72203490-72203757	peak112543	chr15:72203670:C:A
peak101298	Cholangiocytes,Hepatocytes,Kupffer,LSEC,Mesenchymal,NK-T	chr15-72210556-72211288	6	yes	NA	NA	NA	NA	NA	peak112544	chr15-72210733-72211232	NA	NA
peak101299	Hepatocytes,Mesenchymal	chr15-72222288-72222794	2	yes	NA	NA	NA	NA	NA	peak112545	chr15-72222444-72222774	NA	NA
peak1013	Hepatocytes	chr1-5383013-5383241	1	yes	NA	NA	NA	NA	NA	NA	NA	NA	NA
peak10130	Kupffer	chr1-55147606-55147892	1	no	NA	NA	NA	NA	NA	NA	NA	NA	NA
peak101300	Hepatocytes,NK-T	chr15-72226718-72227041	2	yes	NA	NA	NA	NA	NA	peak112546	chr15-72226750-72227001	NA	NA
peak101301	Kupffer	chr15-72227839-72228057	1	no	NA	NA	NA	NA	NA	NA	NA	NA	NA
peak101302	Kupffer	chr15-72228453-72228753	1	no	NA	NA	NA	NA	NA	NA	NA	NA	NA
peak101303	Cholangiocytes,Hepatocytes,Kupffer,LSEC,Mesenchymal,NK-T	chr15-72229984-72231959	6	yes	Mpeak84277	Kupffer	chr15-72229984-72231768	1	no	peak112547	chr15-72230034-72231961	NA	NA
peak101304	Hepatocytes,Kupffer,LSEC,Mesenchymal,NK-T	chr15-72237374-72237816	5	yes	NA	NA	NA	NA	NA	peak112548	chr15-72237444-72237736	NA	NA
peak101305	Kupffer	chr15-72249450-72249764	1	no	NA	NA	NA	NA	NA	NA	NA	NA	NA
peak101306	Cholangiocytes,Hepatocytes,Kupffer,LSEC,Mesenchymal,NK-T	chr15-72272083-72273103	6	yes	NA	NA	NA	NA	NA	peak112549	chr15-72272089-72273071	NA	NA
peak101307	Hepatocytes	chr15-72280662-72281402	1	yes	NA	NA	NA	NA	NA	peak112550|peak112551	chr15-72280794-72281111|chr15-72281245-72281503	NA	NA
peak101308	Hepatocytes	chr15-72285977-72286292	1	yes	NA	NA	NA	NA	NA	peak112552	chr15-72286031-72286273	NA	NA
peak101309	Hepatocytes,Mesenchymal	chr15-72289359-72289985	2	yes	NA	NA	NA	NA	NA	peak112553	chr15-72289371-72289987	NA	NA
peak10131	Hepatocytes,Kupffer,LSEC,Mesenchymal,NK-T	chr1-55150925-55151658	5	yes	Mpeak7868	Kupffer	chr1-55150925-55151658	1	no	peak9718	chr1-55151176-55151609	NA	NA
peak101310	Cholangiocytes	chr15-72305301-72305553	1	no	NA	NA	NA	NA	NA	NA	NA	NA	NA
peak101311	Hepatocytes,Kupffer,Mesenchymal,NK-T	chr15-72306288-72306809	4	yes	NA	NA	NA	NA	NA	peak112554	chr15-72306319-72306840	NA	NA
peak101312	Cholangiocytes,Hepatocytes,Kupffer,LSEC,Mesenchymal,NK-T	chr15-72312601-72313028	6	yes	NA	NA	NA	NA	NA	peak112556	chr15-72312626-72312982	NA	NA
peak101313	Cholangiocytes,Hepatocytes,Kupffer,LSEC,Mesenchymal,NK-T	chr15-72319487-72320673	6	yes	Mpeak84287	Kupffer	chr15-72319496-72320570	1	no	peak112557	chr15-72319497-72320618	NA	NA
peak101314	Hepatocytes,Kupffer,Mesenchymal	chr15-72338651-72339368	3	yes	NA	NA	NA	NA	NA	peak112558	chr15-72338905-72339352	NA	NA
peak101315	Hepatocytes,Kupffer,Mesenchymal	chr15-72339635-72340109	3	yes	NA	NA	NA	NA	NA	peak112559	chr15-72339766-72340100	NA	NA
peak101316	Hepatocytes	chr15-72342456-72342676	1	yes	NA	NA	NA	NA	NA	peak112560	chr15-72342461-72342692	NA	NA
peak101317	Hepatocytes,Kupffer	chr15-72345230-72345667	2	yes	NA	NA	NA	NA	NA	peak112561	chr15-72345317-72345645	NA	NA
peak101318	LSEC	chr15-72351589-72351886	1	no	NA	NA	NA	NA	NA	NA	NA	NA	NA
peak101319	LSEC	chr15-72351935-72352144	1	no	NA	NA	NA	NA	NA	NA	NA	NA	NA
peak10132	Hepatocytes,Kupffer,LSEC	chr1-55155555-55155910	3	yes	NA	NA	NA	NA	NA	peak9719	chr1-55155620-55155848	NA	NA
peak101320	Kupffer	chr15-72355882-72356139	1	no	NA	NA	NA	NA	NA	NA	NA	NA	NA
peak101321	Hepatocytes,Kupffer,LSEC,Mesenchymal,NK-T	chr15-72358632-72359185	5	yes	NA	NA	NA	NA	NA	peak112562	chr15-72358735-72359178	NA	NA
peak101322	Kupffer,LSEC,NK-T	chr15-72365920-72366277	3	no	NA	NA	NA	NA	NA	peak112563	chr15-72365965-72366240	NA	NA
peak101323	Kupffer	chr15-72368398-72368657	1	no	NA	NA	NA	NA	NA	peak112564	chr15-72368403-72368698	NA	NA
peak101324	Hepatocytes,Kupffer,Mesenchymal	chr15-72368885-72369325	3	yes	NA	NA	NA	NA	NA	peak112565	chr15-72368943-72369226	NA	NA
peak101325	Kupffer	chr15-72370066-72370332	1	no	NA	NA	NA	NA	NA	NA	NA	NA	NA
peak101326	Cholangiocytes,Hepatocytes,Kupffer,LSEC,Mesenchymal,NK-T	chr15-72375483-72376714	6	yes	Mpeak84299	NK-T	chr15-72375483-72376714	1	no	peak112566	chr15-72375494-72376631	NA	NA
peak101327	Hepatocytes	chr15-72382206-72382517	1	yes	NA	NA	NA	NA	NA	NA	NA	NA	NA
peak101328	Kupffer	chr15-72385393-72385695	1	no	NA	NA	NA	NA	NA	NA	NA	NA	NA
peak101329	Kupffer	chr15-72387043-72387244	1	no	NA	NA	NA	NA	NA	NA	NA	NA	NA
peak10133	Hepatocytes	chr1-55179180-55179516	1	yes	NA	NA	NA	NA	NA	peak9720	chr1-55179179-55179509	NA	NA
peak101330	Kupffer	chr15-72397893-72398513	1	no	NA	NA	NA	NA	NA	NA	NA	NA	NA
peak101331	Hepatocytes	chr15-72398702-72399002	1	yes	NA	NA	NA	NA	NA	peak112567	chr15-72398723-72398974	NA	NA
peak101332	Kupffer	chr15-72420541-72420910	1	no	NA	NA	NA	NA	NA	NA	NA	NA	NA
peak101333	Hepatocytes	chr15-72451274-72451490	1	yes	NA	NA	NA	NA	NA	NA	NA	NA	NA
peak101334	Cholangiocytes,Hepatocytes,Kupffer,LSEC,Mesenchymal,NK-T	chr15-72461759-72462770	6	yes	NA	NA	NA	NA	NA	peak112568|peak112569	chr15-72461895-72462488|chr15-72462565-72462770	NA	NA
peak101335	Kupffer	chr15-72464314-72464517	1	no	NA	NA	NA	NA	NA	NA	NA	NA	NA
peak101336	Cholangiocytes,Hepatocytes,Kupffer,LSEC,Mesenchymal,NK-T	chr15-72473571-72475485	6	yes	NA	NA	NA	NA	NA	peak112570	chr15-72473613-72475470	NA	NA
peak101337	Hepatocytes	chr15-72481266-72481642	1	yes	NA	NA	NA	NA	NA	peak112572	chr15-72481349-72481593	NA	NA
peak101338	Hepatocytes,Mesenchymal	chr15-72492751-72493604	2	yes	NA	NA	NA	NA	NA	peak112574|peak112575	chr15-72492791-72493087|chr15-72493286-72493535	NA	NA
peak101339	Kupffer	chr15-72494412-72494624	1	no	NA	NA	NA	NA	NA	NA	NA	NA	NA
peak10134	Kupffer	chr1-55194942-55195229	1	no	NA	NA	NA	NA	NA	NA	NA	NA	NA
peak101340	Hepatocytes	chr15-72503752-72504121	1	yes	NA	NA	NA	NA	NA	peak112576	chr15-72503785-72504074	NA	NA
peak101341	Hepatocytes	chr15-72509028-72509227	1	yes	NA	NA	NA	NA	NA	NA	NA	NA	NA
peak101342	Hepatocytes	chr15-72528989-72529546	1	yes	NA	NA	NA	NA	NA	peak112577	chr15-72529127-72529472	NA	NA
peak101343	Hepatocytes	chr15-72533073-72533366	1	yes	NA	NA	NA	NA	NA	peak112578	chr15-72533118-72533366	NA	NA
peak101344	Hepatocytes	chr15-72556348-72556550	1	yes	NA	NA	NA	NA	NA	NA	NA	NA	NA
peak101345	Kupffer	chr15-72562521-72562720	1	no	NA	NA	NA	NA	NA	NA	NA	NA	NA
peak101346	Kupffer	chr15-72564061-72564542	1	no	NA	NA	NA	NA	NA	NA	NA	NA	NA
peak101347	Hepatocytes	chr15-72567030-72567301	1	yes	NA	NA	NA	NA	NA	NA	NA	NA	NA
peak101348	Hepatocytes	chr15-72579947-72580172	1	yes	NA	NA	NA	NA	NA	NA	NA	NA	NA
peak101349	Hepatocytes	chr15-72584119-72584318	1	yes	NA	NA	NA	NA	NA	NA	NA	NA	NA
peak10135	Kupffer	chr1-55195504-55195783	1	no	NA	NA	NA	NA	NA	NA	NA	NA	NA
peak101350	Hepatocytes,Kupffer	chr15-72585518-72585951	2	yes	NA	NA	NA	NA	NA	NA	NA	NA	NA
peak101351	Hepatocytes,LSEC,Mesenchymal,NK-T	chr15-72599877-72600198	4	yes	NA	NA	NA	NA	NA	peak112579	chr15-72599918-72600180	NA	NA
peak101352	Hepatocytes	chr15-72600287-72600563	1	yes	NA	NA	NA	NA	NA	peak112580	chr15-72600318-72600557	NA	NA
peak101353	Hepatocytes	chr15-72603483-72604119	1	yes	NA	NA	NA	NA	NA	peak112581	chr15-72603647-72604024	NA	NA
peak101354	Hepatocytes	chr15-72615563-72616099	1	yes	NA	NA	NA	NA	NA	peak112584	chr15-72615609-72616063	NA	NA
peak101355	Cholangiocytes,Hepatocytes,LSEC,Mesenchymal,NK-T	chr15-72636821-72637092	5	yes	NA	NA	NA	NA	NA	peak112588	chr15-72636832-72637061	NA	NA
peak101356	Cholangiocytes,Hepatocytes,Kupffer,LSEC,Mesenchymal,NK-T	chr15-72670599-72671385	6	yes	NA	NA	NA	NA	NA	peak112589	chr15-72670562-72671362	NA	NA
peak101357	Cholangiocytes,Hepatocytes,Kupffer,LSEC,Mesenchymal,NK-T	chr15-72685670-72686856	6	yes	NA	NA	NA	NA	NA	peak112590	chr15-72685789-72686770	NA	NA
peak101358	Hepatocytes,LSEC	chr15-72722111-72722497	2	yes	NA	NA	NA	NA	NA	peak112591	chr15-72722141-72722413	NA	NA
peak101359	Hepatocytes	chr15-72726876-72727560	1	yes	NA	NA	NA	NA	NA	peak112592	chr15-72727122-72727498	NA	NA
peak10136	Kupffer,Mesenchymal	chr1-55196452-55196927	2	no	NA	NA	NA	NA	NA	NA	NA	NA	NA
peak101360	Hepatocytes	chr15-72728867-72729153	1	yes	NA	NA	NA	NA	NA	peak112593	chr15-72728847-72729125	NA	NA
peak101361	Kupffer	chr15-72740253-72740559	1	no	NA	NA	NA	NA	NA	NA	NA	NA	NA
peak101362	Kupffer	chr15-72751767-72752173	1	no	NA	NA	NA	NA	NA	peak112594	chr15-72751832-72752074	NA	NA
peak101363	Mesenchymal	chr15-72758242-72758464	1	no	NA	NA	NA	NA	NA	NA	NA	NA	NA
peak101364	Kupffer	chr15-72774974-72775393	1	no	NA	NA	NA	NA	NA	NA	NA	NA	NA
peak101365	Kupffer	chr15-72781691-72782020	1	no	NA	NA	NA	NA	NA	NA	NA	NA	NA
peak101366	Cholangiocytes,Hepatocytes,Kupffer,LSEC,Mesenchymal,NK-T	chr15-72782896-72784638	6	yes	Mpeak84329	Kupffer	chr15-72782896-72784604	1	no	peak112596	chr15-72782988-72784603	NA	NA
peak101367	Mesenchymal	chr15-72789221-72789688	1	no	NA	NA	NA	NA	NA	NA	NA	NA	NA
peak101368	Mesenchymal	chr15-72794900-72795192	1	no	NA	NA	NA	NA	NA	NA	NA	NA	NA
peak101369	Cholangiocytes,Hepatocytes,Kupffer,LSEC,Mesenchymal,NK-T	chr15-72796412-72797591	6	yes	NA	NA	NA	NA	NA	peak112597	chr15-72796506-72797578	peak112597	chr15:72797284:T:A
peak10137	LSEC	chr1-55203172-55203415	1	no	NA	NA	NA	NA	NA	peak9721	chr1-55203162-55203402	NA	NA
peak101370	NK-T	chr15-72809014-72809266	1	no	NA	NA	NA	NA	NA	NA	NA	NA	NA
peak101371	NK-T	chr15-72809418-72809644	1	no	NA	NA	NA	NA	NA	NA	NA	NA	NA
peak101372	Kupffer	chr15-72821349-72821753	1	no	NA	NA	NA	NA	NA	peak112599	chr15-72821484-72821842	NA	NA
peak101373	Kupffer	chr15-72833412-72833632	1	no	NA	NA	NA	NA	NA	NA	NA	NA	NA
peak101374	Hepatocytes,NK-T	chr15-72835310-72835736	2	yes	NA	NA	NA	NA	NA	peak112603	chr15-72835341-72835603	NA	NA
peak101375	Mesenchymal	chr15-72838320-72838535	1	no	NA	NA	NA	NA	NA	NA	NA	NA	NA
peak101376	Mesenchymal	chr15-72845910-72846458	1	no	NA	NA	NA	NA	NA	NA	NA	NA	NA
peak101377	Mesenchymal	chr15-72847488-72847716	1	no	NA	NA	NA	NA	NA	NA	NA	NA	NA
peak101378	Mesenchymal	chr15-72852272-72852848	1	no	NA	NA	NA	NA	NA	peak112604	chr15-72852359-72852702	NA	NA
peak101379	Hepatocytes	chr15-72856734-72856937	1	yes	NA	NA	NA	NA	NA	peak112605	chr15-72856612-72856939	NA	NA
peak10138	Hepatocytes,Kupffer,LSEC,Mesenchymal	chr1-55204872-55205403	4	yes	NA	NA	NA	NA	NA	peak9722	chr1-55204949-55205254	NA	NA
peak101380	Kupffer	chr15-72859875-72860099	1	no	NA	NA	NA	NA	NA	NA	NA	NA	NA
peak101381	LSEC	chr15-72861289-72861495	1	no	NA	NA	NA	NA	NA	NA	NA	NA	NA
peak101382	Hepatocytes	chr15-72866806-72867191	1	yes	NA	NA	NA	NA	NA	peak112606	chr15-72866908-72867228	NA	NA
peak101383	LSEC,Mesenchymal	chr15-72890119-72890463	2	no	NA	NA	NA	NA	NA	NA	NA	NA	NA
peak101384	Mesenchymal	chr15-72899071-72899499	1	no	NA	NA	NA	NA	NA	NA	NA	NA	NA
peak101385	LSEC,Mesenchymal	chr15-72902370-72903193	2	no	Mpeak84346	Mesenchymal	chr15-72902370-72903193	1	no	peak112607	chr15-72902622-72903115	NA	NA
peak101386	Mesenchymal	chr15-72912192-72912495	1	no	NA	NA	NA	NA	NA	NA	NA	NA	NA
peak101387	LSEC	chr15-72937264-72937530	1	no	NA	NA	NA	NA	NA	NA	NA	NA	NA
peak101388	Mesenchymal	chr15-72952170-72952444	1	no	NA	NA	NA	NA	NA	NA	NA	NA	NA
peak101389	Cholangiocytes,Hepatocytes,Kupffer,LSEC,Mesenchymal,NK-T	chr15-72958488-72959191	6	yes	NA	NA	NA	NA	NA	peak112611	chr15-72958648-72959039	NA	NA
peak10139	Cholangiocytes,Hepatocytes,Kupffer,LSEC,Mesenchymal,NK-T	chr1-55214593-55215974	6	yes	NA	NA	NA	NA	NA	peak9723	chr1-55214525-55215949	NA	NA
peak101390	Hepatocytes	chr15-72964147-72964399	1	yes	NA	NA	NA	NA	NA	peak112613	chr15-72964167-72964405	NA	NA
peak101391	NK-T	chr15-72964605-72964882	1	no	NA	NA	NA	NA	NA	peak112614	chr15-72964582-72964890	NA	NA
peak101392	NK-T	chr15-72967427-72967955	1	no	NA	NA	NA	NA	NA	NA	NA	NA	NA
peak101393	Mesenchymal	chr15-72968569-72968840	1	no	NA	NA	NA	NA	NA	NA	NA	NA	NA
peak101394	Hepatocytes,LSEC,Mesenchymal	chr15-72971085-72972249	3	yes	NA	NA	NA	NA	NA	peak112615|peak112616	chr15-72971007-72971334|chr15-72971440-72971702	NA	NA
peak101395	Mesenchymal	chr15-72972364-72972563	1	no	NA	NA	NA	NA	NA	NA	NA	NA	NA
peak101396	Mesenchymal	chr15-72982718-72983093	1	no	NA	NA	NA	NA	NA	NA	NA	NA	NA
peak101397	Mesenchymal	chr15-72992138-72992363	1	no	NA	NA	NA	NA	NA	NA	NA	NA	NA
peak101398	Mesenchymal	chr15-72992720-72993365	1	no	NA	NA	NA	NA	NA	NA	NA	NA	NA
peak101399	Mesenchymal	chr15-72994707-72995056	1	no	NA	NA	NA	NA	NA	NA	NA	NA	NA
peak1014	NK-T	chr1-5388903-5389397	1	no	NA	NA	NA	NA	NA	NA	NA	NA	NA
peak10140	Kupffer,LSEC,Mesenchymal	chr1-55217608-55218006	3	no	NA	NA	NA	NA	NA	NA	NA	NA	NA
peak101400	Mesenchymal	chr15-73029066-73029472	1	no	NA	NA	NA	NA	NA	NA	NA	NA	NA
peak101401	Cholangiocytes,Hepatocytes,Kupffer,LSEC,Mesenchymal,NK-T	chr15-73051446-73052907	6	yes	NA	NA	NA	NA	NA	peak112618	chr15-73051464-73052909	peak112618	chr15:73051855:C:G
peak101402	Hepatocytes,LSEC,Mesenchymal	chr15-73053006-73053446	3	yes	NA	NA	NA	NA	NA	peak112619	chr15-73052941-73053398	NA	NA
peak101403	Cholangiocytes,Hepatocytes	chr15-73078732-73079143	2	yes	NA	NA	NA	NA	NA	peak112620	chr15-73078796-73079070	NA	NA
peak101404	Cholangiocytes,Hepatocytes,Kupffer,LSEC,Mesenchymal	chr15-73081395-73081908	5	yes	NA	NA	NA	NA	NA	peak112621	chr15-73081468-73081762	NA	NA
peak101405	Cholangiocytes,Hepatocytes,Kupffer	chr15-73082788-73083370	3	yes	NA	NA	NA	NA	NA	peak112622	chr15-73082867-73083271	NA	NA
peak101406	Hepatocytes	chr15-73125331-73125530	1	yes	NA	NA	NA	NA	NA	NA	NA	NA	NA
peak101407	Hepatocytes	chr15-73127332-73127651	1	yes	NA	NA	NA	NA	NA	peak112623	chr15-73127367-73127606	NA	NA
peak101408	Mesenchymal	chr15-73141298-73141510	1	no	NA	NA	NA	NA	NA	NA	NA	NA	NA
peak101409	Mesenchymal	chr15-73141739-73141980	1	no	NA	NA	NA	NA	NA	NA	NA	NA	NA
peak10141	Hepatocytes,LSEC	chr1-55233339-55233924	2	yes	NA	NA	NA	NA	NA	peak9724	chr1-55233388-55233777	NA	NA
peak101410	Hepatocytes,Kupffer	chr15-73142469-73143465	2	yes	NA	NA	NA	NA	NA	peak112624|peak112625	chr15-73142820-73143348|chr15-73143384-73143685	NA	NA
peak101411	Mesenchymal	chr15-73143529-73144022	1	no	NA	NA	NA	NA	NA	peak112625	chr15-73143384-73143685	NA	NA
peak101412	Mesenchymal	chr15-73172647-73172960	1	no	NA	NA	NA	NA	NA	NA	NA	NA	NA
peak101413	Mesenchymal	chr15-73190181-73190866	1	no	NA	NA	NA	NA	NA	NA	NA	NA	NA
peak101414	Mesenchymal	chr15-73212476-73212716	1	no	NA	NA	NA	NA	NA	NA	NA	NA	NA
peak101415	Hepatocytes,Mesenchymal	chr15-73237926-73238417	2	yes	NA	NA	NA	NA	NA	peak112627	chr15-73237957-73238297	NA	NA
peak101416	Mesenchymal	chr15-73238622-73238858	1	no	NA	NA	NA	NA	NA	NA	NA	NA	NA
peak101417	Hepatocytes	chr15-73239842-73240216	1	yes	NA	NA	NA	NA	NA	peak112628	chr15-73239864-73240177	peak112628	chr15:73240031:C:T
peak101418	Cholangiocytes,Hepatocytes,Mesenchymal	chr15-73240920-73241213	3	yes	NA	NA	NA	NA	NA	peak112629	chr15-73240976-73241190	NA	NA
peak101419	Hepatocytes	chr15-73244397-73244677	1	yes	NA	NA	NA	NA	NA	peak112630	chr15-73244414-73244641	NA	NA
peak10142	Kupffer,LSEC	chr1-55235819-55236130	2	no	NA	NA	NA	NA	NA	NA	NA	NA	NA
peak101420	Hepatocytes,Mesenchymal	chr15-73265464-73265841	2	yes	NA	NA	NA	NA	NA	peak112631	chr15-73265606-73265876	NA	NA
peak101421	Hepatocytes,Kupffer,LSEC,Mesenchymal	chr15-73273178-73273705	4	yes	NA	NA	NA	NA	NA	peak112632	chr15-73273401-73273687	NA	NA
peak101422	Hepatocytes,Kupffer,LSEC	chr15-73286968-73287416	3	yes	NA	NA	NA	NA	NA	peak112633	chr15-73287037-73287370	NA	NA
peak101423	Mesenchymal	chr15-73293344-73293580	1	no	NA	NA	NA	NA	NA	NA	NA	NA	NA
peak101424	Hepatocytes	chr15-73293790-73294167	1	yes	NA	NA	NA	NA	NA	peak112634	chr15-73293830-73294120	NA	NA
peak101425	Hepatocytes,Kupffer	chr15-73295914-73296296	2	yes	NA	NA	NA	NA	NA	peak112635	chr15-73295948-73296400	NA	NA
peak101426	LSEC	chr15-73303792-73303991	1	no	NA	NA	NA	NA	NA	peak112636	chr15-73303777-73304055	NA	NA
peak101427	Hepatocytes,Mesenchymal	chr15-73305911-73306258	2	yes	NA	NA	NA	NA	NA	peak112637	chr15-73305938-73306200	NA	NA
peak101428	Hepatocytes,LSEC	chr15-73309103-73309475	2	yes	NA	NA	NA	NA	NA	NA	NA	NA	NA
peak101429	Hepatocytes	chr15-73318665-73319114	1	yes	NA	NA	NA	NA	NA	peak112638	chr15-73318710-73319363	NA	NA
peak10143	Cholangiocytes,Hepatocytes,Kupffer,LSEC,Mesenchymal,NK-T	chr1-55244342-55245307	6	yes	NA	NA	NA	NA	NA	peak9725	chr1-55244535-55245156	NA	NA
peak101430	Hepatocytes	chr15-73319154-73319399	1	yes	NA	NA	NA	NA	NA	peak112638	chr15-73318710-73319363	NA	NA
peak101431	Mesenchymal	chr15-73323181-73323418	1	no	NA	NA	NA	NA	NA	peak112639	chr15-73323022-73323455	NA	NA
peak101432	Mesenchymal	chr15-73325565-73325821	1	no	NA	NA	NA	NA	NA	NA	NA	NA	NA
peak101433	Hepatocytes	chr15-73334108-73334368	1	yes	NA	NA	NA	NA	NA	NA	NA	NA	NA
peak101434	Hepatocytes	chr15-73337848-73338165	1	yes	NA	NA	NA	NA	NA	NA	NA	NA	NA
peak101435	Hepatocytes	chr15-73339104-73339464	1	yes	NA	NA	NA	NA	NA	peak112642	chr15-73338916-73339410	NA	NA
peak101436	Hepatocytes	chr15-73340050-73340381	1	yes	NA	NA	NA	NA	NA	peak112643	chr15-73340059-73340330	NA	NA
peak101437	Hepatocytes	chr15-73346753-73347059	1	yes	NA	NA	NA	NA	NA	peak112644	chr15-73346787-73347032	NA	NA
peak101438	Hepatocytes	chr15-73358096-73358615	1	yes	NA	NA	NA	NA	NA	peak112645	chr15-73358336-73358612	NA	NA
peak101439	Hepatocytes,LSEC	chr15-73367512-73368363	2	yes	NA	NA	NA	NA	NA	peak112647	chr15-73367724-73368885	NA	NA
peak10144	Cholangiocytes,Hepatocytes,LSEC	chr1-55252786-55253597	3	yes	NA	NA	NA	NA	NA	peak9726	chr1-55253049-55253452	peak9726	chr1:55254174:C:CAT
peak101440	Hepatocytes,Mesenchymal	chr15-73368472-73368982	2	yes	NA	NA	NA	NA	NA	peak112647	chr15-73367724-73368885	NA	NA
peak101441	Hepatocytes,LSEC	chr15-73375259-73376387	2	yes	NA	NA	NA	NA	NA	peak112649|peak112650	chr15-73375546-73375879|chr15-73376034-73376410	NA	NA
peak101442	Hepatocytes	chr15-73378200-73378400	1	yes	NA	NA	NA	NA	NA	NA	NA	NA	NA
peak101443	Cholangiocytes	chr15-73380186-73380385	1	no	NA	NA	NA	NA	NA	NA	NA	NA	NA
peak101444	Cholangiocytes,Hepatocytes,LSEC	chr15-73387988-73388838	3	yes	NA	NA	NA	NA	NA	peak112651	chr15-73388177-73388631	NA	NA
peak101445	Mesenchymal	chr15-73398884-73399468	1	no	NA	NA	NA	NA	NA	peak112654	chr15-73398977-73399299	NA	NA
peak101446	Hepatocytes	chr15-73440613-73440819	1	yes	NA	NA	NA	NA	NA	NA	NA	NA	NA
peak101447	Kupffer	chr15-73482300-73482531	1	no	NA	NA	NA	NA	NA	NA	NA	NA	NA
peak101448	Hepatocytes	chr15-73485526-73485766	1	yes	NA	NA	NA	NA	NA	NA	NA	NA	NA
peak101449	Cholangiocytes,Hepatocytes,Kupffer,LSEC,Mesenchymal,NK-T	chr15-73485857-73486324	6	yes	NA	NA	NA	NA	NA	peak112657	chr15-73485895-73486270	NA	NA
peak10145	NK-T	chr1-55258018-55258330	1	no	NA	NA	NA	NA	NA	peak9727	chr1-55258047-55258321	NA	NA
peak101450	Mesenchymal	chr15-73495153-73495547	1	no	NA	NA	NA	NA	NA	NA	NA	NA	NA
peak101451	Kupffer	chr15-73519377-73519768	1	no	NA	NA	NA	NA	NA	NA	NA	NA	NA
peak101452	Hepatocytes	chr15-73539249-73539534	1	yes	NA	NA	NA	NA	NA	peak112658	chr15-73539253-73539528	peak112658	chr15:73540282:C:T
peak101453	Hepatocytes,Kupffer	chr15-73540211-73540711	2	yes	NA	NA	NA	NA	NA	peak112659	chr15-73540227-73540504	peak112659	chr15:73540282:C:T
peak101454	Hepatocytes,Mesenchymal	chr15-73560588-73561018	2	yes	NA	NA	NA	NA	NA	NA	NA	NA	NA
peak101455	Kupffer	chr15-73564343-73564657	1	no	NA	NA	NA	NA	NA	peak112660	chr15-73564357-73564655	NA	NA
peak101456	Hepatocytes,LSEC,Mesenchymal	chr15-73573326-73574013	3	yes	NA	NA	NA	NA	NA	peak112662	chr15-73573488-73573968	NA	NA
peak101457	Kupffer	chr15-73589820-73590019	1	no	NA	NA	NA	NA	NA	NA	NA	NA	NA
peak101458	Mesenchymal	chr15-73598590-73599107	1	no	NA	NA	NA	NA	NA	NA	NA	NA	NA
peak101459	Cholangiocytes,Hepatocytes,Mesenchymal	chr15-73601378-73602267	3	yes	NA	NA	NA	NA	NA	peak112664	chr15-73601407-73602112	NA	NA
peak10146	Kupffer	chr1-55276016-55276402	1	no	NA	NA	NA	NA	NA	NA	NA	NA	NA
peak101460	Hepatocytes,LSEC	chr15-73602473-73602827	2	yes	NA	NA	NA	NA	NA	peak112665	chr15-73602469-73602767	NA	NA
peak101461	Hepatocytes	chr15-73612957-73613166	1	yes	NA	NA	NA	NA	NA	NA	NA	NA	NA
peak101462	Hepatocytes	chr15-73621497-73621787	1	yes	NA	NA	NA	NA	NA	NA	NA	NA	NA
peak101463	Mesenchymal	chr15-73624631-73624899	1	no	NA	NA	NA	NA	NA	NA	NA	NA	NA
peak101464	Hepatocytes	chr15-73629279-73629578	1	yes	NA	NA	NA	NA	NA	peak112666	chr15-73629334-73629550	NA	NA
peak101465	Cholangiocytes,Hepatocytes,Kupffer,LSEC,Mesenchymal,NK-T	chr15-73633000-73633863	6	yes	Mpeak84415	LSEC	chr15-73633000-73633881	1	no	peak112668	chr15-73632816-73633843	NA	NA
peak101466	Cholangiocytes,Hepatocytes,Kupffer,LSEC,Mesenchymal,NK-T	chr15-73636453-73636798	6	yes	NA	NA	NA	NA	NA	peak112669	chr15-73636456-73636769	NA	NA
peak101467	Kupffer	chr15-73650837-73651111	1	no	NA	NA	NA	NA	NA	NA	NA	NA	NA
peak101468	Cholangiocytes,Hepatocytes,Kupffer,LSEC,Mesenchymal,NK-T	chr15-73676925-73677784	6	yes	NA	NA	NA	NA	NA	peak112670	chr15-73677100-73677671	NA	NA
peak101469	Cholangiocytes,Hepatocytes,Kupffer,LSEC,Mesenchymal,NK-T	chr15-73683641-73685464	6	yes	NA	NA	NA	NA	NA	peak112671	chr15-73683641-73685140	peak112671	chr15:73684930:A:G
peak10147	Kupffer	chr1-55276608-55277062	1	no	NA	NA	NA	NA	NA	peak9729	chr1-55276722-55277014	NA	NA
peak101470	Hepatocytes,Kupffer,LSEC	chr15-73686804-73687277	3	yes	NA	NA	NA	NA	NA	peak112672	chr15-73686832-73687238	peak112672	chr15:73687166:C:T
peak101471	Kupffer,LSEC	chr15-73689229-73689595	2	no	NA	NA	NA	NA	NA	peak112673	chr15-73689238-73689507	peak112673	chr15:73689995:C:T
peak101472	Kupffer	chr15-73691445-73691675	1	no	NA	NA	NA	NA	NA	peak112674	chr15-73691489-73691704	NA	NA
peak101473	Hepatocytes,Kupffer,Mesenchymal	chr15-73694071-73694912	3	yes	NA	NA	NA	NA	NA	peak112675|peak112676	chr15-73694084-73694338|chr15-73694512-73694847	peak112675|peak112676	chr15:73693923:G:T
peak101474	Cholangiocytes,Hepatocytes,Kupffer,LSEC,Mesenchymal,NK-T	chr15-73696905-73697481	6	yes	Mpeak84425	LSEC	chr15-73696905-73697481	1	no	peak112677	chr15-73696950-73697462	NA	NA
peak101475	Hepatocytes,Kupffer,LSEC,Mesenchymal,NK-T	chr15-73700093-73700589	5	yes	NA	NA	NA	NA	NA	peak112678	chr15-73700288-73700568	NA	NA
peak101476	Cholangiocytes,Hepatocytes,Kupffer,LSEC,Mesenchymal	chr15-73704681-73705168	5	yes	NA	NA	NA	NA	NA	peak112679	chr15-73704827-73705137	NA	NA
peak101477	Hepatocytes	chr15-73714093-73714337	1	yes	NA	NA	NA	NA	NA	peak112681	chr15-73713867-73714270	NA	NA
peak101478	Hepatocytes	chr15-73714756-73715093	1	yes	NA	NA	NA	NA	NA	peak112682	chr15-73714813-73715066	peak112682	chr15:73714908:C:T
peak101479	Hepatocytes	chr15-73715556-73715805	1	yes	NA	NA	NA	NA	NA	peak112683	chr15-73715538-73715764	NA	NA
peak10148	Cholangiocytes,Hepatocytes,Kupffer,LSEC,Mesenchymal,NK-T	chr1-55277370-55277922	6	yes	NA	NA	NA	NA	NA	peak9730	chr1-55277384-55277884	peak9730	chr1:55278494:C:T
peak101480	Hepatocytes	chr15-73716471-73716865	1	yes	NA	NA	NA	NA	NA	NA	NA	NA	NA
peak101481	Hepatocytes	chr15-73718791-73719046	1	yes	NA	NA	NA	NA	NA	peak112684	chr15-73718750-73719030	peak112684	chr15:73718947:C:T
peak101482	Cholangiocytes	chr15-73721974-73722225	1	no	NA	NA	NA	NA	NA	peak112686	chr15-73721845-73722127	NA	NA
peak101483	Hepatocytes	chr15-73727041-73727327	1	yes	NA	NA	NA	NA	NA	peak112687	chr15-73726970-73727299	NA	NA
peak101484	Hepatocytes	chr15-73728925-73729382	1	yes	NA	NA	NA	NA	NA	peak112688	chr15-73729008-73729348	NA	NA
peak101485	Hepatocytes	chr15-73732219-73732504	1	yes	NA	NA	NA	NA	NA	peak112689	chr15-73732191-73732584	peak112689	chr15:73731789:T:C
peak101486	NK-T	chr15-73735896-73736127	1	no	NA	NA	NA	NA	NA	NA	NA	NA	NA
peak101487	Hepatocytes	chr15-73739035-73739234	1	yes	NA	NA	NA	NA	NA	NA	NA	NA	NA
peak101488	Hepatocytes,LSEC	chr15-73740083-73741049	2	yes	NA	NA	NA	NA	NA	peak112691	chr15-73740357-73740938	NA	NA
peak101489	LSEC	chr15-73747023-73747222	1	no	NA	NA	NA	NA	NA	NA	NA	NA	NA
peak10149	Hepatocytes	chr1-55279572-55279982	1	yes	NA	NA	NA	NA	NA	peak9731	chr1-55279586-55279916	NA	NA
peak101490	Cholangiocytes,Hepatocytes,LSEC,Mesenchymal	chr15-73752296-73753593	4	yes	NA	NA	NA	NA	NA	peak112693	chr15-73752433-73753445	NA	NA
peak101491	Cholangiocytes	chr15-73759464-73759673	1	no	NA	NA	NA	NA	NA	NA	NA	NA	NA
peak101492	Hepatocytes	chr15-73769628-73770139	1	yes	NA	NA	NA	NA	NA	peak112694	chr15-73769710-73770054	NA	NA
peak101493	Hepatocytes	chr15-73771745-73772012	1	yes	NA	NA	NA	NA	NA	NA	NA	NA	NA
peak101494	Hepatocytes	chr15-73781168-73781634	1	yes	NA	NA	NA	NA	NA	peak112696	chr15-73781289-73781598	NA	NA
peak101495	Cholangiocytes,Hepatocytes	chr15-73785606-73786111	2	yes	NA	NA	NA	NA	NA	NA	NA	NA	NA
peak101496	Cholangiocytes,Mesenchymal	chr15-73786556-73786811	2	no	NA	NA	NA	NA	NA	NA	NA	NA	NA
peak101497	Hepatocytes	chr15-73787147-73787423	1	yes	NA	NA	NA	NA	NA	NA	NA	NA	NA
peak101498	Hepatocytes,Kupffer	chr15-73797361-73797651	2	yes	NA	NA	NA	NA	NA	NA	NA	NA	NA
peak101499	Mesenchymal	chr15-73800625-73800883	1	no	NA	NA	NA	NA	NA	peak112698	chr15-73800616-73801377	NA	NA
peak1015	Cholangiocytes	chr1-5404488-5404987	1	no	NA	NA	NA	NA	NA	peak1097	chr1-5404500-5404984	NA	NA
peak10150	Hepatocytes,LSEC,Mesenchymal	chr1-55284781-55285154	3	yes	NA	NA	NA	NA	NA	peak9732	chr1-55284822-55285068	NA	NA
peak101500	Hepatocytes	chr15-73807374-73807621	1	yes	NA	NA	NA	NA	NA	NA	NA	NA	NA
peak101501	Hepatocytes,Kupffer,LSEC	chr15-73809406-73810181	3	yes	NA	NA	NA	NA	NA	peak112699|peak112700	chr15-73809623-73809948|chr15-73810142-73810538	NA	NA
peak101502	Hepatocytes	chr15-73811986-73812573	1	yes	NA	NA	NA	NA	NA	peak112701	chr15-73812120-73812355	NA	NA
peak101503	Hepatocytes	chr15-73817316-73817669	1	yes	NA	NA	NA	NA	NA	peak112702	chr15-73817359-73817901	NA	NA
peak101504	Cholangiocytes,Hepatocytes,LSEC,Mesenchymal	chr15-73838708-73839473	4	yes	NA	NA	NA	NA	NA	peak112705|peak112706	chr15-73838762-73839130|chr15-73839240-73839674	peak112705	chr15:73839052:G:A
peak101505	Hepatocytes	chr15-73840873-73841118	1	yes	NA	NA	NA	NA	NA	NA	NA	NA	NA
peak101506	LSEC	chr15-73844516-73844979	1	no	NA	NA	NA	NA	NA	NA	NA	NA	NA
peak101507	Mesenchymal	chr15-73849731-73850000	1	no	NA	NA	NA	NA	NA	NA	NA	NA	NA
peak101508	Hepatocytes	chr15-73856743-73856965	1	yes	NA	NA	NA	NA	NA	peak112707	chr15-73856838-73857162	NA	NA
peak101509	Mesenchymal	chr15-73857372-73857629	1	no	NA	NA	NA	NA	NA	NA	NA	NA	NA
peak10151	LSEC	chr1-55310512-55311106	1	no	NA	NA	NA	NA	NA	peak9734	chr1-55310617-55311004	NA	NA
peak101510	LSEC	chr15-73868113-73868320	1	no	NA	NA	NA	NA	NA	peak112710	chr15-73868050-73868319	NA	NA
peak101511	Hepatocytes,LSEC,Mesenchymal	chr15-73870791-73871501	3	yes	Mpeak84449	LSEC	chr15-73870978-73871501	1	no	peak112711	chr15-73870916-73871447	NA	NA
peak101512	Hepatocytes	chr15-73873935-73874223	1	yes	NA	NA	NA	NA	NA	peak112712	chr15-73873772-73874150	NA	NA
peak101513	Hepatocytes,Mesenchymal	chr15-73883031-73883302	2	yes	NA	NA	NA	NA	NA	peak112714	chr15-73882920-73883221	NA	NA
peak101514	Hepatocytes	chr15-73886912-73887167	1	yes	NA	NA	NA	NA	NA	NA	NA	NA	NA
peak101515	Hepatocytes	chr15-73889822-73890294	1	yes	NA	NA	NA	NA	NA	peak112716	chr15-73889903-73890149	NA	NA
peak101516	Hepatocytes,Kupffer,LSEC,Mesenchymal,NK-T	chr15-73897401-73897941	5	yes	NA	NA	NA	NA	NA	peak112718|peak112719	chr15-73897416-73897783|chr15-73897872-73898250	NA	NA
peak101517	Hepatocytes	chr15-73898070-73898269	1	yes	NA	NA	NA	NA	NA	peak112719	chr15-73897872-73898250	NA	NA
peak101518	Hepatocytes	chr15-73904538-73904758	1	yes	NA	NA	NA	NA	NA	peak112721	chr15-73904509-73904793	NA	NA
peak101519	Cholangiocytes,Hepatocytes,Kupffer,LSEC,Mesenchymal,NK-T	chr15-73908141-73908821	6	yes	NA	NA	NA	NA	NA	peak112722	chr15-73908242-73908654	NA	NA
peak10152	Mesenchymal	chr1-55313926-55314233	1	no	NA	NA	NA	NA	NA	NA	NA	NA	NA
peak101520	Hepatocytes,LSEC	chr15-73914178-73914579	2	yes	NA	NA	NA	NA	NA	peak112723	chr15-73914234-73914601	NA	NA
peak101521	Hepatocytes,Kupffer,Mesenchymal,NK-T	chr15-73920565-73920893	4	yes	NA	NA	NA	NA	NA	peak112724	chr15-73920586-73920897	NA	NA
peak101522	Hepatocytes,LSEC,Mesenchymal	chr15-73924299-73924810	3	yes	NA	NA	NA	NA	NA	peak112726	chr15-73924329-73924594	NA	NA
peak101523	Cholangiocytes,Hepatocytes,Kupffer,LSEC,Mesenchymal,NK-T	chr15-73926239-73928146	6	yes	NA	NA	NA	NA	NA	peak112727	chr15-73926305-73928082	NA	NA
peak101524	Mesenchymal	chr15-73930436-73930706	1	no	NA	NA	NA	NA	NA	NA	NA	NA	NA
peak101525	Hepatocytes	chr15-73935478-73935677	1	yes	NA	NA	NA	NA	NA	NA	NA	NA	NA
peak101526	Cholangiocytes,Hepatocytes	chr15-73936214-73936572	2	yes	NA	NA	NA	NA	NA	peak112728	chr15-73936317-73936552	NA	NA
peak101527	Hepatocytes	chr15-73940012-73940211	1	yes	NA	NA	NA	NA	NA	peak112729	chr15-73940002-73940291	NA	NA
peak101528	Hepatocytes	chr15-73940488-73940915	1	yes	NA	NA	NA	NA	NA	peak112730	chr15-73940556-73940883	NA	NA
peak101529	Mesenchymal	chr15-73941121-73941497	1	no	NA	NA	NA	NA	NA	peak112731	chr15-73941025-73941365	NA	NA
peak10153	LSEC	chr1-55316491-55316890	1	no	NA	NA	NA	NA	NA	peak9735	chr1-55316539-55316835	NA	NA
peak101530	LSEC	chr15-73941953-73942161	1	no	NA	NA	NA	NA	NA	peak112732	chr15-73941935-73942191	NA	NA
peak101531	Mesenchymal	chr15-73944733-73945011	1	no	NA	NA	NA	NA	NA	NA	NA	NA	NA
peak101532	Cholangiocytes,Hepatocytes,Kupffer,LSEC,Mesenchymal,NK-T	chr15-73950854-73951849	6	yes	NA	NA	NA	NA	NA	peak112733	chr15-73951122-73951703	NA	NA
peak101533	Hepatocytes,LSEC	chr15-73956759-73957088	2	yes	NA	NA	NA	NA	NA	peak112734	chr15-73956780-73957088	NA	NA
peak101534	NK-T	chr15-73959302-73959554	1	no	NA	NA	NA	NA	NA	NA	NA	NA	NA
peak101535	Hepatocytes	chr15-73959902-73960161	1	yes	NA	NA	NA	NA	NA	NA	NA	NA	NA
peak101536	Mesenchymal	chr15-73962534-73962788	1	no	NA	NA	NA	NA	NA	NA	NA	NA	NA
peak101537	Cholangiocytes,Hepatocytes,Kupffer,LSEC,Mesenchymal,NK-T	chr15-73964721-73965409	6	yes	NA	NA	NA	NA	NA	peak112735	chr15-73964751-73965271	NA	NA
peak101538	Kupffer	chr15-73965865-73966066	1	no	NA	NA	NA	NA	NA	NA	NA	NA	NA
peak101539	Cholangiocytes,Hepatocytes,Kupffer,LSEC,Mesenchymal,NK-T	chr15-73972881-73973633	6	yes	NA	NA	NA	NA	NA	peak112736	chr15-73972880-73973847	peak112736	chr15:73973167:G:C
peak10154	Hepatocytes,LSEC	chr1-55317829-55318755	2	yes	Mpeak7890	LSEC	chr1-55317829-55318755	1	no	peak9736	chr1-55318127-55318533	NA	NA
peak101540	Cholangiocytes,Hepatocytes,Kupffer,LSEC,Mesenchymal	chr15-73981587-73983143	5	yes	NA	NA	NA	NA	NA	peak112738	chr15-73982258-73983031	NA	NA
peak101541	Cholangiocytes,Hepatocytes,Mesenchymal	chr15-73983208-73983637	3	yes	NA	NA	NA	NA	NA	peak112739	chr15-73983197-73983496	NA	NA
peak101542	LSEC,Mesenchymal	chr15-73991243-73991602	2	no	NA	NA	NA	NA	NA	peak112740	chr15-73991314-73991583	NA	NA
peak101543	Cholangiocytes,Hepatocytes,Kupffer,LSEC,Mesenchymal,NK-T	chr15-73991915-73992564	6	yes	NA	NA	NA	NA	NA	peak112741	chr15-73991883-73992556	peak112741	chr15:73992065:C:G
peak101544	Cholangiocytes,Hepatocytes,Kupffer,LSEC,Mesenchymal,NK-T	chr15-73994369-73995376	6	yes	NA	NA	NA	NA	NA	peak112742	chr15-73994415-73995361	peak112742	chr15:73994541:C:T
peak101545	Kupffer,LSEC,Mesenchymal	chr15-73997062-73997380	3	no	NA	NA	NA	NA	NA	NA	NA	NA	NA
peak101546	Hepatocytes,LSEC,Mesenchymal,NK-T	chr15-74007740-74008361	4	yes	NA	NA	NA	NA	NA	peak112743	chr15-74007852-74008158	NA	NA
peak101547	Cholangiocytes,Hepatocytes,Kupffer,LSEC,Mesenchymal,NK-T	chr15-74010876-74012019	6	yes	NA	NA	NA	NA	NA	peak112744	chr15-74010913-74012002	peak112744	chr15:74012147:AG:A
peak101548	Hepatocytes	chr15-74013395-74013752	1	yes	NA	NA	NA	NA	NA	peak112745	chr15-74013495-74013716	NA	NA
peak101549	Cholangiocytes	chr15-74015583-74015828	1	no	NA	NA	NA	NA	NA	NA	NA	NA	NA
peak10155	Mesenchymal	chr1-55321846-55322279	1	no	NA	NA	NA	NA	NA	NA	NA	NA	NA
peak101550	Hepatocytes,Kupffer,Mesenchymal	chr15-74022992-74023480	3	yes	NA	NA	NA	NA	NA	peak112746	chr15-74023008-74023372	NA	NA
peak101551	LSEC	chr15-74024589-74024803	1	no	NA	NA	NA	NA	NA	peak112747	chr15-74024728-74025025	peak112747	chr15:74025021:G:A
peak101552	Hepatocytes,LSEC	chr15-74025338-74025899	2	yes	NA	NA	NA	NA	NA	peak112748	chr15-74025512-74025821	NA	NA
peak101553	Hepatocytes	chr15-74029327-74029527	1	yes	NA	NA	NA	NA	NA	NA	NA	NA	NA
peak101554	Hepatocytes,LSEC	chr15-74032885-74033399	2	yes	NA	NA	NA	NA	NA	peak112749	chr15-74032949-74033364	NA	NA
peak101555	Cholangiocytes,Hepatocytes,Kupffer,LSEC	chr15-74036394-74037252	4	yes	NA	NA	NA	NA	NA	peak112751	chr15-74036852-74037215	NA	NA
peak101556	Mesenchymal	chr15-74039158-74039358	1	no	NA	NA	NA	NA	NA	NA	NA	NA	NA
peak101557	LSEC,Mesenchymal	chr15-74040452-74040894	2	no	NA	NA	NA	NA	NA	peak112752	chr15-74040534-74040811	NA	NA
peak101558	Hepatocytes,LSEC,Mesenchymal	chr15-74043948-74044846	3	yes	NA	NA	NA	NA	NA	peak112753|peak112754	chr15-74044208-74044485|chr15-74044566-74044832	NA	NA
peak101559	Hepatocytes	chr15-74045270-74045478	1	yes	NA	NA	NA	NA	NA	NA	NA	NA	NA
peak10156	Hepatocytes,LSEC,Mesenchymal	chr1-55328985-55329426	3	yes	NA	NA	NA	NA	NA	peak9737	chr1-55329066-55329386	NA	NA
peak101560	Hepatocytes,Kupffer,LSEC,Mesenchymal,NK-T	chr15-74048210-74048829	5	yes	NA	NA	NA	NA	NA	peak112755	chr15-74048240-74048706	peak112755	chr15:74048639:A:G
peak101561	Cholangiocytes,Hepatocytes,Kupffer,LSEC,Mesenchymal	chr15-74050947-74051781	5	yes	NA	NA	NA	NA	NA	peak112756|peak112757	chr15-74050941-74051167|chr15-74051334-74051723	NA	NA
peak101562	Cholangiocytes,Hepatocytes,Kupffer,LSEC,Mesenchymal,NK-T	chr15-74053846-74054418	6	yes	NA	NA	NA	NA	NA	peak112759	chr15-74053928-74054392	NA	NA
peak101563	Cholangiocytes,Hepatocytes,Kupffer,LSEC,Mesenchymal,NK-T	chr15-74099906-74100454	6	yes	NA	NA	NA	NA	NA	peak112764	chr15-74099939-74100451	NA	NA
peak101564	Hepatocytes,Kupffer	chr15-74107085-74107428	2	yes	NA	NA	NA	NA	NA	peak112766	chr15-74107066-74107484	NA	NA
peak101565	Cholangiocytes,Hepatocytes,Kupffer,LSEC,Mesenchymal,NK-T	chr15-74127380-74128282	6	yes	NA	NA	NA	NA	NA	peak112769	chr15-74127411-74128283	NA	NA
peak101566	Hepatocytes,Kupffer,Mesenchymal	chr15-74134417-74135132	3	yes	NA	NA	NA	NA	NA	peak112770	chr15-74134422-74134949	NA	NA
peak101567	Hepatocytes,Kupffer,LSEC,Mesenchymal,NK-T	chr15-74136027-74136936	5	yes	Mpeak84499	LSEC	chr15-74136027-74136936	1	no	peak112771	chr15-74136107-74136585	NA	NA
peak101568	LSEC,Mesenchymal	chr15-74156650-74157300	2	no	NA	NA	NA	NA	NA	peak112773	chr15-74156998-74157237	NA	NA
peak101569	Hepatocytes	chr15-74167954-74168258	1	yes	NA	NA	NA	NA	NA	peak112774	chr15-74167997-74168289	NA	NA
peak10157	Hepatocytes,Kupffer,LSEC,Mesenchymal	chr1-55332730-55333604	4	yes	Mpeak7893	LSEC	chr1-55332730-55333604	1	no	peak9738	chr1-55332756-55333618	NA	NA
peak101570	Mesenchymal	chr15-74168661-74169086	1	no	NA	NA	NA	NA	NA	peak112775	chr15-74168646-74168978	NA	NA
peak101571	Cholangiocytes,LSEC,Mesenchymal	chr15-74172955-74173257	3	no	NA	NA	NA	NA	NA	peak112777	chr15-74172966-74173205	NA	NA
peak101572	Hepatocytes,Mesenchymal	chr15-74173514-74174447	2	yes	NA	NA	NA	NA	NA	peak112778|peak112779	chr15-74173663-74173951|chr15-74174086-74174446	NA	NA
peak101573	Hepatocytes,LSEC,Mesenchymal	chr15-74179347-74180112	3	yes	Mpeak84505	LSEC	chr15-74179347-74179934	1	no	peak112780	chr15-74179476-74179869	NA	NA
peak101574	Hepatocytes	chr15-74181033-74181331	1	yes	NA	NA	NA	NA	NA	NA	NA	NA	NA
peak101575	Hepatocytes	chr15-74184855-74185199	1	yes	NA	NA	NA	NA	NA	peak112781	chr15-74184632-74185175	NA	NA
peak101576	Hepatocytes	chr15-74187021-74187230	1	yes	NA	NA	NA	NA	NA	NA	NA	NA	NA
peak101577	Hepatocytes	chr15-74188124-74188323	1	yes	NA	NA	NA	NA	NA	peak112782	chr15-74188152-74188564	NA	NA
peak101578	Hepatocytes,Mesenchymal	chr15-74196266-74196657	2	yes	NA	NA	NA	NA	NA	peak112783	chr15-74196287-74196615	NA	NA
peak101579	Hepatocytes	chr15-74200367-74200753	1	yes	NA	NA	NA	NA	NA	peak112786	chr15-74200419-74200698	NA	NA
peak10158	Kupffer	chr1-55337175-55337420	1	no	NA	NA	NA	NA	NA	NA	NA	NA	NA
peak101580	Hepatocytes	chr15-74202697-74203051	1	yes	NA	NA	NA	NA	NA	peak112787	chr15-74202724-74203012	NA	NA
peak101581	Mesenchymal	chr15-74204098-74204413	1	no	NA	NA	NA	NA	NA	peak112788	chr15-74204106-74204409	NA	NA
peak101582	Hepatocytes	chr15-74206727-74206992	1	yes	NA	NA	NA	NA	NA	NA	NA	NA	NA
peak101583	Cholangiocytes	chr15-74209009-74209294	1	no	NA	NA	NA	NA	NA	NA	NA	NA	NA
peak101584	Hepatocytes	chr15-74212038-74212335	1	yes	NA	NA	NA	NA	NA	NA	NA	NA	NA
peak101585	Hepatocytes	chr15-74218506-74219193	1	yes	NA	NA	NA	NA	NA	peak112790	chr15-74218578-74219054	NA	NA
peak101586	Hepatocytes,Kupffer	chr15-74221631-74222029	2	yes	NA	NA	NA	NA	NA	NA	NA	NA	NA
peak101587	Hepatocytes	chr15-74224215-74224496	1	yes	NA	NA	NA	NA	NA	NA	NA	NA	NA
peak101588	LSEC	chr15-74228380-74228595	1	no	NA	NA	NA	NA	NA	NA	NA	NA	NA
peak101589	LSEC	chr15-74228660-74229081	1	no	NA	NA	NA	NA	NA	peak112792	chr15-74228640-74229072	NA	NA
peak10159	Hepatocytes,LSEC,Mesenchymal	chr1-55338127-55338425	3	yes	NA	NA	NA	NA	NA	peak9740	chr1-55338138-55338418	NA	NA
peak101590	Cholangiocytes	chr15-74236199-74236477	1	no	NA	NA	NA	NA	NA	NA	NA	NA	NA
peak101591	Cholangiocytes,Hepatocytes,Kupffer,LSEC,Mesenchymal,NK-T	chr15-74239832-74240618	6	yes	NA	NA	NA	NA	NA	peak112794	chr15-74239920-74240578	peak112794	chr15:74241095:C:T
peak101592	Cholangiocytes,Hepatocytes,LSEC,Mesenchymal,NK-T	chr15-74242513-74242881	5	yes	NA	NA	NA	NA	NA	peak112795	chr15-74242575-74242874	NA	NA
peak101593	Cholangiocytes,Hepatocytes,Kupffer,LSEC,Mesenchymal,NK-T	chr15-74250906-74251878	6	yes	NA	NA	NA	NA	NA	peak112796	chr15-74250952-74251814	peak112796	chr15:74251405:C:G
peak101594	Hepatocytes	chr15-74257629-74258008	1	yes	NA	NA	NA	NA	NA	peak112797	chr15-74257682-74257989	NA	NA
peak101595	Hepatocytes	chr15-74261453-74261692	1	yes	NA	NA	NA	NA	NA	NA	NA	NA	NA
peak101596	LSEC	chr15-74262740-74262967	1	no	NA	NA	NA	NA	NA	NA	NA	NA	NA
peak101597	Hepatocytes	chr15-74271565-74272084	1	yes	NA	NA	NA	NA	NA	peak112799	chr15-74271741-74272203	NA	NA
peak101598	Hepatocytes	chr15-74277955-74278183	1	yes	NA	NA	NA	NA	NA	peak112801	chr15-74277958-74278295	NA	NA
peak101599	Hepatocytes,Kupffer,LSEC,Mesenchymal	chr15-74291499-74291996	4	yes	NA	NA	NA	NA	NA	peak112802	chr15-74291517-74291794	NA	NA
peak1016	Hepatocytes	chr1-5408529-5408769	1	yes	NA	NA	NA	NA	NA	peak1098	chr1-5408517-5408775	NA	NA
peak10160	Cholangiocytes,Hepatocytes,LSEC	chr1-55344164-55345088	3	yes	NA	NA	NA	NA	NA	peak9741	chr1-55344229-55344947	NA	NA
peak101600	Hepatocytes	chr15-74295901-74296100	1	yes	NA	NA	NA	NA	NA	NA	NA	NA	NA
peak101601	Hepatocytes	chr15-74297825-74298053	1	yes	NA	NA	NA	NA	NA	NA	NA	NA	NA
peak101602	Hepatocytes	chr15-74300033-74300410	1	yes	NA	NA	NA	NA	NA	peak112803	chr15-74300088-74300393	NA	NA
peak101603	Hepatocytes,Kupffer,Mesenchymal	chr15-74302583-74303286	3	yes	NA	NA	NA	NA	NA	peak112804	chr15-74302734-74303220	NA	NA
peak101604	Hepatocytes,LSEC,Mesenchymal	chr15-74307848-74308310	3	yes	NA	NA	NA	NA	NA	peak112805	chr15-74307881-74308171	NA	NA
peak101605	Hepatocytes	chr15-74308940-74309147	1	yes	NA	NA	NA	NA	NA	peak112806	chr15-74308826-74309119	NA	NA
peak101606	LSEC	chr15-74309221-74309439	1	no	NA	NA	NA	NA	NA	NA	NA	NA	NA
peak101607	Hepatocytes	chr15-74311803-74312092	1	yes	NA	NA	NA	NA	NA	peak112807	chr15-74311824-74312067	NA	NA
peak101608	Mesenchymal	chr15-74317738-74318193	1	no	NA	NA	NA	NA	NA	peak112808	chr15-74317943-74318180	NA	NA
peak101609	Hepatocytes	chr15-74320681-74320999	1	yes	NA	NA	NA	NA	NA	peak112810	chr15-74320648-74320929	NA	NA
peak10161	LSEC,Mesenchymal	chr1-55362310-55363097	2	no	NA	NA	NA	NA	NA	peak9743	chr1-55362645-55362931	NA	NA
peak101610	Cholangiocytes,Hepatocytes,LSEC,Mesenchymal,NK-T	chr15-74322593-74322982	5	yes	NA	NA	NA	NA	NA	peak112811	chr15-74322619-74322929	NA	NA
peak101611	Hepatocytes	chr15-74330305-74330523	1	yes	NA	NA	NA	NA	NA	NA	NA	NA	NA
peak101612	Hepatocytes	chr15-74330929-74331397	1	yes	NA	NA	NA	NA	NA	peak112813	chr15-74331081-74331376	NA	NA
peak101613	Hepatocytes	chr15-74339300-74339596	1	yes	NA	NA	NA	NA	NA	NA	NA	NA	NA
peak101614	Hepatocytes	chr15-74347850-74348124	1	yes	NA	NA	NA	NA	NA	peak112816	chr15-74347840-74348078	NA	NA
peak101615	Hepatocytes	chr15-74348328-74348530	1	yes	NA	NA	NA	NA	NA	NA	NA	NA	NA
peak101616	Cholangiocytes,Hepatocytes,Kupffer,LSEC,Mesenchymal,NK-T	chr15-74365432-74366480	6	yes	NA	NA	NA	NA	NA	peak112817	chr15-74365440-74366435	NA	NA
peak101617	Mesenchymal	chr15-74369117-74369420	1	no	NA	NA	NA	NA	NA	NA	NA	NA	NA
peak101618	Mesenchymal	chr15-74369470-74369718	1	no	NA	NA	NA	NA	NA	NA	NA	NA	NA
peak101619	Cholangiocytes,Hepatocytes,Kupffer,LSEC,Mesenchymal,NK-T	chr15-74373575-74374796	6	yes	Mpeak84530	NK-T	chr15-74373656-74374707	1	no	peak112818	chr15-74373589-74374774	peak112818	chr15:74374395:T:A
peak10162	Hepatocytes,LSEC,Mesenchymal,NK-T	chr1-55375486-55376023	4	yes	NA	NA	NA	NA	NA	peak9744	chr1-55375670-55375947	NA	NA
peak101620	Hepatocytes,Kupffer,LSEC	chr15-74375286-74375539	3	yes	NA	NA	NA	NA	NA	peak112819	chr15-74375288-74375500	NA	NA
peak101621	Cholangiocytes,Hepatocytes,Kupffer,LSEC,Mesenchymal,NK-T	chr15-74382227-74382891	6	yes	NA	NA	NA	NA	NA	peak112820	chr15-74382357-74382742	NA	NA
peak101622	LSEC,NK-T	chr15-74385173-74385437	2	no	NA	NA	NA	NA	NA	peak112821	chr15-74385185-74385446	NA	NA
peak101623	LSEC	chr15-74385817-74386068	1	no	NA	NA	NA	NA	NA	peak112822	chr15-74385813-74386056	NA	NA
peak101624	Kupffer	chr15-74391057-74391292	1	no	NA	NA	NA	NA	NA	NA	NA	NA	NA
peak101625	Hepatocytes	chr15-74395556-74395858	1	yes	NA	NA	NA	NA	NA	peak112823	chr15-74395611-74395945	NA	NA
peak101626	Hepatocytes	chr15-74397101-74397351	1	yes	NA	NA	NA	NA	NA	peak112825	chr15-74396994-74397357	NA	NA
peak101627	Hepatocytes,NK-T	chr15-74399920-74400314	2	yes	NA	NA	NA	NA	NA	peak112827	chr15-74400014-74400248	NA	NA
peak101628	Hepatocytes	chr15-74401185-74401824	1	yes	NA	NA	NA	NA	NA	NA	NA	NA	NA
peak101629	Hepatocytes,Kupffer,LSEC,NK-T	chr15-74402893-74403779	4	yes	NA	NA	NA	NA	NA	peak112828|peak112829	chr15-74402907-74403384|chr15-74403412-74403647	NA	NA
peak10163	Cholangiocytes,Hepatocytes	chr1-55378567-55378853	2	yes	NA	NA	NA	NA	NA	peak9745	chr1-55378599-55378847	NA	NA
peak101630	Mesenchymal	chr15-74407332-74407592	1	no	NA	NA	NA	NA	NA	peak112830	chr15-74407374-74407629	NA	NA
peak101631	Hepatocytes	chr15-74408998-74409197	1	yes	NA	NA	NA	NA	NA	NA	NA	NA	NA
peak101632	Hepatocytes,Mesenchymal	chr15-74418706-74419219	2	yes	NA	NA	NA	NA	NA	peak112833	chr15-74418743-74419058	NA	NA
peak101633	Kupffer	chr15-74428403-74428848	1	no	NA	NA	NA	NA	NA	peak112835	chr15-74428525-74428827	NA	NA
peak101634	Kupffer	chr15-74428906-74429315	1	no	NA	NA	NA	NA	NA	NA	NA	NA	NA
peak101635	Cholangiocytes,Hepatocytes,Kupffer,LSEC,Mesenchymal,NK-T	chr15-74433395-74434590	6	yes	NA	NA	NA	NA	NA	peak112836	chr15-74433395-74434356	NA	NA
peak101636	Hepatocytes,Kupffer,LSEC,Mesenchymal,NK-T	chr15-74438738-74439055	5	yes	NA	NA	NA	NA	NA	peak112837	chr15-74438766-74439044	NA	NA
peak101637	Mesenchymal	chr15-74439998-74440209	1	no	NA	NA	NA	NA	NA	NA	NA	NA	NA
peak101638	Cholangiocytes,Hepatocytes	chr15-74443180-74443987	2	yes	NA	NA	NA	NA	NA	peak112838	chr15-74443217-74443938	NA	NA
peak101639	Cholangiocytes,Hepatocytes,Kupffer,LSEC,Mesenchymal,NK-T	chr15-74444115-74445116	6	yes	NA	NA	NA	NA	NA	peak112839	chr15-74444406-74445069	NA	NA
peak10164	Hepatocytes	chr1-55379027-55379324	1	yes	NA	NA	NA	NA	NA	peak9746	chr1-55379041-55379311	NA	NA
peak101640	Mesenchymal	chr15-74451896-74452383	1	no	NA	NA	NA	NA	NA	peak112840	chr15-74452165-74452428	NA	NA
peak101641	Mesenchymal	chr15-74453931-74454535	1	no	NA	NA	NA	NA	NA	NA	NA	NA	NA
peak101642	Cholangiocytes,Hepatocytes,Kupffer,LSEC,Mesenchymal,NK-T	chr15-74460823-74461694	6	yes	NA	NA	NA	NA	NA	peak112841	chr15-74460847-74461704	NA	NA
peak101643	Kupffer	chr15-74464302-74464540	1	no	NA	NA	NA	NA	NA	NA	NA	NA	NA
peak101644	Kupffer	chr15-74487721-74487935	1	no	NA	NA	NA	NA	NA	NA	NA	NA	NA
peak101645	Hepatocytes,Kupffer,LSEC,Mesenchymal,NK-T	chr15-74489670-74490173	5	yes	NA	NA	NA	NA	NA	peak112843	chr15-74489815-74490105	NA	NA
peak101646	Hepatocytes	chr15-74505902-74506146	1	yes	NA	NA	NA	NA	NA	NA	NA	NA	NA
peak101647	Hepatocytes,Kupffer	chr15-74512080-74512628	2	yes	NA	NA	NA	NA	NA	peak112844	chr15-74512150-74512470	NA	NA
peak101648	Hepatocytes,LSEC	chr15-74525163-74525709	2	yes	NA	NA	NA	NA	NA	peak112845	chr15-74525321-74525599	NA	NA
peak101649	LSEC	chr15-74525982-74526317	1	no	NA	NA	NA	NA	NA	NA	NA	NA	NA
peak10165	NK-T	chr1-55399588-55399787	1	no	NA	NA	NA	NA	NA	NA	NA	NA	NA
peak101650	Kupffer	chr15-74529968-74530405	1	no	NA	NA	NA	NA	NA	NA	NA	NA	NA
peak101651	Cholangiocytes,Hepatocytes,Kupffer,LSEC,Mesenchymal,NK-T	chr15-74540641-74541515	6	yes	NA	NA	NA	NA	NA	peak112846	chr15-74540699-74541606	NA	NA
peak101652	Cholangiocytes,Hepatocytes,Kupffer,LSEC,Mesenchymal,NK-T	chr15-74545939-74546701	6	yes	NA	NA	NA	NA	NA	peak112848	chr15-74545963-74546676	NA	NA
peak101653	NK-T	chr15-74570158-74570438	1	no	NA	NA	NA	NA	NA	NA	NA	NA	NA
peak101654	LSEC	chr15-74575512-74575744	1	no	NA	NA	NA	NA	NA	NA	NA	NA	NA
peak101655	Mesenchymal	chr15-74580905-74581106	1	no	NA	NA	NA	NA	NA	NA	NA	NA	NA
peak101656	Hepatocytes,Kupffer,LSEC,Mesenchymal	chr15-74588477-74589001	4	yes	NA	NA	NA	NA	NA	peak112850	chr15-74588616-74588931	NA	NA
peak101657	Cholangiocytes,Hepatocytes,Kupffer,LSEC,Mesenchymal,NK-T	chr15-74598075-74599011	6	yes	NA	NA	NA	NA	NA	peak112852	chr15-74598084-74598971	NA	NA
peak101658	Hepatocytes	chr15-74604093-74604595	1	yes	NA	NA	NA	NA	NA	peak112853|peak112854	chr15-74603991-74604465|chr15-74604466-74604668	NA	NA
peak101659	Cholangiocytes,Hepatocytes	chr15-74605388-74605630	2	yes	NA	NA	NA	NA	NA	NA	NA	NA	NA
peak10166	LSEC,Mesenchymal	chr1-55423437-55423807	2	no	NA	NA	NA	NA	NA	peak9749	chr1-55423475-55423737	NA	NA
peak101660	Hepatocytes	chr15-74606137-74606353	1	yes	NA	NA	NA	NA	NA	NA	NA	NA	NA
peak101661	Cholangiocytes,Hepatocytes,Kupffer,LSEC,Mesenchymal,NK-T	chr15-74614585-74616303	6	yes	NA	NA	NA	NA	NA	peak112855	chr15-74614604-74616332	NA	NA
peak101662	Hepatocytes	chr15-74616442-74616839	1	yes	NA	NA	NA	NA	NA	peak112856	chr15-74616391-74616776	NA	NA
peak101663	Cholangiocytes,Hepatocytes,Kupffer,LSEC,Mesenchymal,NK-T	chr15-74621022-74621668	6	yes	Mpeak84568	Hepatocytes	chr15-74621061-74621510	1	yes	peak112857	chr15-74621061-74621614	NA	NA
peak101664	Kupffer	chr15-74627182-74627532	1	no	NA	NA	NA	NA	NA	NA	NA	NA	NA
peak101665	Cholangiocytes,Hepatocytes,NK-T	chr15-74631182-74631871	3	yes	NA	NA	NA	NA	NA	peak112858	chr15-74631338-74631804	NA	NA
peak101666	Hepatocytes,Kupffer,LSEC,Mesenchymal	chr15-74631981-74632297	4	yes	NA	NA	NA	NA	NA	peak112859	chr15-74632001-74632279	NA	NA
peak101667	Cholangiocytes,Hepatocytes,Kupffer,LSEC,Mesenchymal,NK-T	chr15-74635199-74635654	6	yes	NA	NA	NA	NA	NA	peak112860	chr15-74635211-74635501	NA	NA
peak101668	Kupffer	chr15-74641006-74641370	1	no	NA	NA	NA	NA	NA	NA	NA	NA	NA
peak101669	Kupffer	chr15-74641424-74641696	1	no	NA	NA	NA	NA	NA	NA	NA	NA	NA
peak10167	Mesenchymal	chr1-55428232-55428593	1	no	NA	NA	NA	NA	NA	peak9750	chr1-55428210-55428495	NA	NA
peak101670	Hepatocytes	chr15-74643480-74643816	1	yes	NA	NA	NA	NA	NA	peak112861	chr15-74643509-74643786	NA	NA
peak101671	Cholangiocytes,Hepatocytes,LSEC,Mesenchymal	chr15-74651158-74651747	4	yes	NA	NA	NA	NA	NA	peak112862	chr15-74651178-74651664	NA	NA
peak101672	Cholangiocytes,Hepatocytes,LSEC,Mesenchymal	chr15-74654055-74654461	4	yes	NA	NA	NA	NA	NA	peak112863	chr15-74654086-74654432	NA	NA
peak101673	Hepatocytes,LSEC	chr15-74656982-74657613	2	yes	NA	NA	NA	NA	NA	peak112864	chr15-74657018-74657556	NA	NA
peak101674	Hepatocytes	chr15-74662864-74663107	1	yes	NA	NA	NA	NA	NA	peak112865	chr15-74662914-74663137	NA	NA
peak101675	Cholangiocytes,Hepatocytes,Kupffer,LSEC,Mesenchymal,NK-T	chr15-74663911-74664780	6	yes	Mpeak84578	Hepatocytes	chr15-74663921-74664757	1	yes	peak112866	chr15-74663951-74664744	NA	NA
peak101676	Cholangiocytes,Hepatocytes,Kupffer,LSEC,Mesenchymal,NK-T	chr15-74695570-74696497	6	yes	NA	NA	NA	NA	NA	peak112868	chr15-74695554-74696434	NA	NA
peak101677	Hepatocytes,Kupffer	chr15-74710300-74710552	2	yes	NA	NA	NA	NA	NA	peak112869	chr15-74710235-74710605	NA	NA
peak101678	Kupffer	chr15-74712410-74712620	1	no	NA	NA	NA	NA	NA	NA	NA	NA	NA
peak101679	Hepatocytes	chr15-74716639-74716965	1	yes	NA	NA	NA	NA	NA	peak112870	chr15-74716710-74716951	NA	NA
peak10168	Cholangiocytes,Hepatocytes,LSEC,Mesenchymal	chr1-55428954-55429634	4	yes	NA	NA	NA	NA	NA	peak9751	chr1-55429039-55429606	NA	NA
peak101680	Hepatocytes	chr15-74718145-74718390	1	yes	NA	NA	NA	NA	NA	peak112871	chr15-74718110-74718376	NA	NA
peak101681	Hepatocytes,Mesenchymal	chr15-74724036-74724289	2	yes	NA	NA	NA	NA	NA	peak112872	chr15-74724049-74724261	NA	NA
peak101682	Cholangiocytes,Hepatocytes,Kupffer,LSEC,Mesenchymal,NK-T	chr15-74725454-74727187	6	yes	Mpeak84583	Hepatocytes	chr15-74725485-74727141	1	yes	peak112873	chr15-74725461-74727133	NA	NA
peak101683	Cholangiocytes,Hepatocytes,Kupffer,LSEC,Mesenchymal	chr15-74730873-74731341	5	yes	Mpeak84584	Hepatocytes	chr15-74730905-74731341	1	yes	peak112874	chr15-74730920-74731338	NA	NA
peak101684	Hepatocytes,NK-T	chr15-74731902-74732293	2	yes	NA	NA	NA	NA	NA	peak112875	chr15-74731917-74732232	NA	NA
peak101685	Hepatocytes,Mesenchymal,NK-T	chr15-74735128-74735920	3	yes	NA	NA	NA	NA	NA	peak112876	chr15-74735383-74735655	peak112876	chr15:74735539:C:T
peak101686	Cholangiocytes,Hepatocytes,Kupffer,Mesenchymal	chr15-74748371-74748976	4	yes	NA	NA	NA	NA	NA	peak112877	chr15-74748421-74748954	NA	NA
peak101687	Cholangiocytes,Hepatocytes,LSEC,Mesenchymal,NK-T	chr15-74749648-74750467	5	yes	NA	NA	NA	NA	NA	peak112878	chr15-74749771-74750382	NA	NA
peak101688	Hepatocytes	chr15-74756839-74757190	1	yes	NA	NA	NA	NA	NA	peak112879	chr15-74756889-74757150	NA	NA
peak101689	Hepatocytes	chr15-74758123-74758361	1	yes	NA	NA	NA	NA	NA	peak112880	chr15-74758115-74758369	NA	NA
peak10169	Hepatocytes,Kupffer,LSEC,Mesenchymal,NK-T	chr1-55443162-55444019	5	yes	Mpeak7905	Mesenchymal	chr1-55443162-55444019	1	no	peak9753	chr1-55443436-55443965	NA	NA
peak101690	Cholangiocytes,Hepatocytes	chr15-74758698-74759694	2	yes	NA	NA	NA	NA	NA	peak112881|peak112882	chr15-74758785-74759164|chr15-74759351-74759622	NA	NA
peak101691	Hepatocytes,Kupffer	chr15-74763315-74763796	2	yes	NA	NA	NA	NA	NA	peak112885	chr15-74763377-74763677	NA	NA
peak101692	Cholangiocytes,Hepatocytes,Kupffer,LSEC,Mesenchymal,NK-T	chr15-74768819-74769187	6	yes	NA	NA	NA	NA	NA	peak112886	chr15-74768864-74769158	NA	NA
peak101693	Cholangiocytes,Hepatocytes,Kupffer,LSEC,Mesenchymal,NK-T	chr15-74770889-74771488	6	yes	NA	NA	NA	NA	NA	peak112887	chr15-74770892-74771467	NA	NA
peak101694	Kupffer	chr15-74775147-74775355	1	no	NA	NA	NA	NA	NA	NA	NA	NA	NA
peak101695	Kupffer	chr15-74777191-74777683	1	no	NA	NA	NA	NA	NA	NA	NA	NA	NA
peak101696	Cholangiocytes,Hepatocytes,Kupffer	chr15-74779608-74780562	3	yes	Mpeak84596	Hepatocytes	chr15-74779667-74780229	1	yes	peak112888|peak112889	chr15-74779740-74780156|chr15-74780262-74780572	NA	NA
peak101697	Hepatocytes,Kupffer,NK-T	chr15-74780913-74781317	3	yes	Mpeak84598	Kupffer	chr15-74780915-74781317	1	no	peak112890	chr15-74780920-74781233	NA	NA
peak101698	Cholangiocytes,Hepatocytes,Kupffer,LSEC,Mesenchymal,NK-T	chr15-74781824-74782620	6	yes	NA	NA	NA	NA	NA	peak112891	chr15-74781824-74782710	NA	NA
peak101699	Hepatocytes	chr15-74783643-74783924	1	yes	NA	NA	NA	NA	NA	peak112893	chr15-74783378-74783858	NA	NA
peak1017	Hepatocytes,Mesenchymal	chr1-5413253-5413701	2	yes	NA	NA	NA	NA	NA	peak1099	chr1-5413424-5413733	NA	NA
peak10170	Kupffer	chr1-55452322-55452547	1	no	NA	NA	NA	NA	NA	NA	NA	NA	NA
peak101700	Kupffer	chr15-74786860-74787171	1	no	NA	NA	NA	NA	NA	NA	NA	NA	NA
peak101701	Hepatocytes,Kupffer,LSEC,Mesenchymal,NK-T	chr15-74787427-74788179	5	yes	NA	NA	NA	NA	NA	peak112894	chr15-74787457-74788143	NA	NA
peak101702	Cholangiocytes,Hepatocytes,LSEC,Mesenchymal,NK-T	chr15-74788696-74789745	5	yes	NA	NA	NA	NA	NA	peak112896	chr15-74789337-74789701	NA	NA
peak101703	Hepatocytes,Kupffer,LSEC,Mesenchymal	chr15-74790088-74790654	4	yes	NA	NA	NA	NA	NA	peak112897	chr15-74790155-74790569	peak112897	chr15:74790211:C:G
peak101704	Hepatocytes	chr15-74796717-74797012	1	yes	NA	NA	NA	NA	NA	NA	NA	NA	NA
peak101705	Cholangiocytes,Hepatocytes,Kupffer,LSEC,Mesenchymal,NK-T	chr15-74798358-74798968	6	yes	Mpeak84605	Hepatocytes	chr15-74798388-74798859	1	yes	peak112898	chr15-74798378-74798870	NA	NA
peak101706	Hepatocytes	chr15-74799457-74799787	1	yes	NA	NA	NA	NA	NA	peak112899	chr15-74799452-74800595	NA	NA
peak101707	Cholangiocytes,Hepatocytes,Kupffer,LSEC,Mesenchymal,NK-T	chr15-74799870-74800645	6	yes	NA	NA	NA	NA	NA	peak112899	chr15-74799452-74800595	NA	NA
peak101708	Kupffer	chr15-74800838-74801133	1	no	NA	NA	NA	NA	NA	NA	NA	NA	NA
peak101709	Cholangiocytes,Hepatocytes,Kupffer,LSEC,Mesenchymal,NK-T	chr15-74807927-74808792	6	yes	Mpeak84609	Hepatocytes	chr15-74808010-74808664	1	yes	peak112900	chr15-74808046-74808531	NA	NA
peak10171	Cholangiocytes	chr1-55472825-55473043	1	no	NA	NA	NA	NA	NA	NA	NA	NA	NA
peak101710	Mesenchymal	chr15-74812674-74812916	1	no	NA	NA	NA	NA	NA	NA	NA	NA	NA
peak101711	Hepatocytes,LSEC	chr15-74815046-74815497	2	yes	NA	NA	NA	NA	NA	peak112901	chr15-74815154-74815457	NA	NA
peak101712	Hepatocytes,LSEC,Mesenchymal,NK-T	chr15-74817295-74817764	4	yes	NA	NA	NA	NA	NA	peak112902	chr15-74817344-74817740	peak112902	chr15:74817612:C:T
peak101713	Hepatocytes,Kupffer,LSEC	chr15-74818559-74819033	3	yes	NA	NA	NA	NA	NA	peak112903	chr15-74818605-74818987	NA	NA
peak101714	Hepatocytes	chr15-74825409-74825639	1	yes	NA	NA	NA	NA	NA	NA	NA	NA	NA
peak101715	Hepatocytes,Kupffer,LSEC,Mesenchymal,NK-T	chr15-74826361-74826798	5	yes	NA	NA	NA	NA	NA	peak112904	chr15-74826416-74826769	NA	NA
peak101716	Hepatocytes	chr15-74831880-74832114	1	yes	NA	NA	NA	NA	NA	NA	NA	NA	NA
peak101717	Cholangiocytes,Hepatocytes,Kupffer,LSEC,Mesenchymal,NK-T	chr15-74835299-74835926	6	yes	NA	NA	NA	NA	NA	peak112905	chr15-74835324-74835669	NA	NA
peak101718	Cholangiocytes,Hepatocytes,Kupffer,LSEC,Mesenchymal,NK-T	chr15-74842537-74843612	6	yes	NA	NA	NA	NA	NA	peak112906	chr15-74842548-74843594	NA	NA
peak101719	NK-T	chr15-74845358-74845597	1	no	NA	NA	NA	NA	NA	NA	NA	NA	NA
peak10172	Kupffer	chr1-55474189-55474515	1	no	NA	NA	NA	NA	NA	peak9754	chr1-55474251-55474501	peak9754	chr1:55475316:G:A
peak101720	Hepatocytes	chr15-74850519-74850784	1	yes	NA	NA	NA	NA	NA	NA	NA	NA	NA
peak101721	Cholangiocytes,Hepatocytes	chr15-74857028-74857302	2	yes	NA	NA	NA	NA	NA	peak112908	chr15-74857038-74857297	NA	NA
peak101722	NK-T	chr15-74858082-74858420	1	no	NA	NA	NA	NA	NA	NA	NA	NA	NA
peak101723	Kupffer	chr15-74858464-74858690	1	no	NA	NA	NA	NA	NA	NA	NA	NA	NA
peak101724	Cholangiocytes,Hepatocytes	chr15-74863380-74863677	2	yes	NA	NA	NA	NA	NA	peak112909	chr15-74863447-74863783	NA	NA
peak101725	Hepatocytes	chr15-74863734-74863953	1	yes	NA	NA	NA	NA	NA	peak112909	chr15-74863447-74863783	NA	NA
peak101726	Hepatocytes	chr15-74867063-74867543	1	yes	NA	NA	NA	NA	NA	peak112910	chr15-74867081-74867447	NA	NA
peak101727	Kupffer	chr15-74868026-74868454	1	no	NA	NA	NA	NA	NA	peak112911	chr15-74868101-74868332	NA	NA
peak101728	Kupffer,LSEC,Mesenchymal	chr15-74869935-74870345	3	no	NA	NA	NA	NA	NA	peak112912	chr15-74870029-74870285	NA	NA
peak101729	Cholangiocytes,Hepatocytes,Kupffer,LSEC,Mesenchymal,NK-T	chr15-74872864-74873897	6	yes	NA	NA	NA	NA	NA	peak112913	chr15-74872849-74873893	NA	NA
peak10173	Cholangiocytes,Hepatocytes,LSEC	chr1-55476240-55476959	3	yes	NA	NA	NA	NA	NA	peak9755	chr1-55476379-55476806	NA	NA
peak101730	Kupffer	chr15-74886031-74886437	1	no	NA	NA	NA	NA	NA	NA	NA	NA	NA
peak101731	Cholangiocytes,Hepatocytes,Kupffer,LSEC,Mesenchymal,NK-T	chr15-74889428-74890372	6	yes	NA	NA	NA	NA	NA	peak112915	chr15-74889761-74890714	NA	NA
peak101732	Hepatocytes,LSEC	chr15-74890446-74890739	2	yes	NA	NA	NA	NA	NA	peak112915	chr15-74889761-74890714	NA	NA
peak101733	Hepatocytes	chr15-74891450-74891838	1	yes	NA	NA	NA	NA	NA	peak112916	chr15-74891497-74891787	peak112916	chr15:74892117:G:C
peak101734	Hepatocytes,LSEC,Mesenchymal	chr15-74892228-74892846	3	yes	NA	NA	NA	NA	NA	peak112917	chr15-74892300-74892738	peak112917	chr15:74893329:A:G
peak101735	NK-T	chr15-74893715-74893923	1	no	NA	NA	NA	NA	NA	NA	NA	NA	NA
peak101736	LSEC	chr15-74899451-74899761	1	no	NA	NA	NA	NA	NA	NA	NA	NA	NA
peak101737	Cholangiocytes,Hepatocytes,Kupffer,LSEC,Mesenchymal,NK-T	chr15-74901443-74901950	6	yes	NA	NA	NA	NA	NA	peak112918	chr15-74901552-74901898	NA	NA
peak101738	Cholangiocytes,Hepatocytes,Kupffer,LSEC,Mesenchymal,NK-T	chr15-74905969-74907480	6	yes	NA	NA	NA	NA	NA	peak112919	chr15-74906096-74907724	NA	NA
peak101739	Hepatocytes	chr15-74907531-74907777	1	yes	NA	NA	NA	NA	NA	peak112919	chr15-74906096-74907724	NA	NA
peak10174	Hepatocytes	chr1-55478746-55479049	1	yes	NA	NA	NA	NA	NA	peak9756	chr1-55478779-55479016	NA	NA
peak101740	Hepatocytes	chr15-74928696-74929259	1	yes	NA	NA	NA	NA	NA	peak112920	chr15-74928788-74929195	NA	NA
peak101741	Hepatocytes	chr15-74930095-74930336	1	yes	NA	NA	NA	NA	NA	peak112921	chr15-74930060-74930335	NA	NA
peak101742	Hepatocytes	chr15-74930466-74930703	1	yes	NA	NA	NA	NA	NA	NA	NA	NA	NA
peak101743	Cholangiocytes,Hepatocytes,Kupffer,LSEC,Mesenchymal,NK-T	chr15-74937429-74938552	6	yes	NA	NA	NA	NA	NA	peak112922	chr15-74937428-74938434	NA	NA
peak101744	Cholangiocytes,Hepatocytes,Kupffer,LSEC,Mesenchymal,NK-T	chr15-74950186-74950905	6	yes	NA	NA	NA	NA	NA	peak112923	chr15-74950374-74950739	NA	NA
peak101745	LSEC,Mesenchymal	chr15-74954553-74954872	2	no	NA	NA	NA	NA	NA	peak112924	chr15-74954588-74954856	NA	NA
peak101746	Cholangiocytes,Hepatocytes,Kupffer,LSEC,Mesenchymal,NK-T	chr15-74956128-74957574	6	yes	Mpeak84639	LSEC	chr15-74956141-74957574	1	no	peak112925	chr15-74956132-74957513	NA	NA
peak101747	Cholangiocytes,Hepatocytes,Kupffer,Mesenchymal	chr15-74958339-74958803	4	yes	NA	NA	NA	NA	NA	peak112926	chr15-74958363-74958772	peak112926	chr15:74958700:C:G
peak101748	LSEC	chr15-74961728-74962049	1	no	NA	NA	NA	NA	NA	NA	NA	NA	NA
peak101749	Hepatocytes	chr15-74962662-74962879	1	yes	NA	NA	NA	NA	NA	NA	NA	NA	NA
peak10175	Cholangiocytes	chr1-55491086-55491322	1	no	NA	NA	NA	NA	NA	NA	NA	NA	NA
peak101750	Hepatocytes,Kupffer,LSEC,NK-T	chr15-74964757-74965256	4	yes	NA	NA	NA	NA	NA	peak112927	chr15-74964788-74965196	NA	NA
peak101751	LSEC	chr15-74981938-74982569	1	no	NA	NA	NA	NA	NA	peak112928	chr15-74982137-74982482	NA	NA
peak101752	Hepatocytes,LSEC	chr15-74988071-74988363	2	yes	NA	NA	NA	NA	NA	peak112929	chr15-74988076-74988313	NA	NA
peak101753	Cholangiocytes,Hepatocytes,Kupffer,LSEC,Mesenchymal,NK-T	chr15-74995123-74995786	6	yes	NA	NA	NA	NA	NA	peak112930	chr15-74995216-74996037	peak112930	chr15:74995034:C:G
peak101754	Hepatocytes	chr15-74996056-74996288	1	yes	NA	NA	NA	NA	NA	peak112931	chr15-74996058-74996287	peak112931	chr15:74996269:G:C
peak101755	LSEC	chr15-74997148-74997551	1	no	NA	NA	NA	NA	NA	peak112932	chr15-74997232-74997519	peak112932	chr15:74997381:T:C
peak101756	LSEC	chr15-75002493-75002718	1	no	NA	NA	NA	NA	NA	NA	NA	NA	NA
peak101757	Kupffer	chr15-75007334-75007604	1	no	NA	NA	NA	NA	NA	NA	NA	NA	NA
peak101758	Kupffer	chr15-75008186-75008642	1	no	NA	NA	NA	NA	NA	NA	NA	NA	NA
peak101759	Kupffer	chr15-75008945-75009303	1	no	NA	NA	NA	NA	NA	peak112933	chr15-75009078-75009365	NA	NA
peak10176	Hepatocytes	chr1-55524075-55524306	1	yes	NA	NA	NA	NA	NA	NA	NA	NA	NA
peak101760	Cholangiocytes,Hepatocytes,Kupffer,LSEC,Mesenchymal,NK-T	chr15-75023112-75024345	6	yes	NA	NA	NA	NA	NA	peak112935	chr15-75023289-75024336	NA	NA
peak101761	Cholangiocytes,Hepatocytes,Kupffer,LSEC,Mesenchymal,NK-T	chr15-75029106-75030436	6	yes	NA	NA	NA	NA	NA	peak112936	chr15-75029206-75030367	peak112936	chr15:75029569:C:T
peak101762	Kupffer	chr15-75034603-75034965	1	no	NA	NA	NA	NA	NA	peak112937	chr15-75034679-75034913	NA	NA
peak101763	Cholangiocytes,Hepatocytes,Kupffer,LSEC,Mesenchymal,NK-T	chr15-75042856-75044227	6	yes	NA	NA	NA	NA	NA	peak112939	chr15-75042863-75044182	NA	NA
peak101764	Cholangiocytes,Hepatocytes,Kupffer,LSEC,Mesenchymal,NK-T	chr15-75047082-75047723	6	yes	NA	NA	NA	NA	NA	peak112940	chr15-75047098-75047526	NA	NA
peak101765	Cholangiocytes,Hepatocytes	chr15-75049297-75049803	2	yes	NA	NA	NA	NA	NA	peak112941	chr15-75049495-75049758	NA	NA
peak101766	Mesenchymal	chr15-75051056-75051514	1	no	NA	NA	NA	NA	NA	NA	NA	NA	NA
peak101767	Cholangiocytes,LSEC	chr15-75054280-75054871	2	no	NA	NA	NA	NA	NA	peak112942	chr15-75054567-75054860	NA	NA
peak101768	LSEC	chr15-75054974-75055223	1	no	NA	NA	NA	NA	NA	NA	NA	NA	NA
peak101769	LSEC	chr15-75061477-75061780	1	no	NA	NA	NA	NA	NA	NA	NA	NA	NA
peak10177	Hepatocytes	chr1-55524835-55525065	1	yes	NA	NA	NA	NA	NA	NA	NA	NA	NA
peak101770	Hepatocytes,Kupffer	chr15-75062053-75062538	2	yes	NA	NA	NA	NA	NA	peak112943	chr15-75062094-75062390	peak112943	chr15:75062953:C:CAG
peak101771	Hepatocytes	chr15-75062629-75062918	1	yes	NA	NA	NA	NA	NA	NA	NA	NA	NA
peak101772	Cholangiocytes	chr15-75065468-75065667	1	no	NA	NA	NA	NA	NA	NA	NA	NA	NA
peak101773	Cholangiocytes	chr15-75066092-75066353	1	no	NA	NA	NA	NA	NA	NA	NA	NA	NA
peak101774	Kupffer	chr15-75067093-75067456	1	no	NA	NA	NA	NA	NA	peak112944	chr15-75067189-75067417	NA	NA
peak101775	Hepatocytes,Kupffer,Mesenchymal	chr15-75069535-75069893	3	yes	NA	NA	NA	NA	NA	peak112945	chr15-75069538-75069874	NA	NA
peak101776	Hepatocytes,Kupffer,LSEC	chr15-75073109-75073603	3	yes	NA	NA	NA	NA	NA	peak112947	chr15-75073245-75073528	NA	NA
peak101777	Cholangiocytes,Kupffer	chr15-75077417-75078030	2	no	NA	NA	NA	NA	NA	peak112949	chr15-75077556-75077970	NA	NA
peak101778	Hepatocytes,Kupffer,LSEC,Mesenchymal	chr15-75090098-75090865	4	yes	Mpeak84668	LSEC	chr15-75090098-75090865	1	no	peak112950	chr15-75090226-75090659	NA	NA
peak101779	Hepatocytes,Kupffer,LSEC	chr15-75097612-75098367	3	yes	NA	NA	NA	NA	NA	NA	NA	NA	NA
peak10178	NK-T	chr1-55535967-55536195	1	no	NA	NA	NA	NA	NA	NA	NA	NA	NA
peak101780	Hepatocytes,Kupffer	chr15-75098550-75098818	2	yes	NA	NA	NA	NA	NA	peak112951	chr15-75098414-75098801	NA	NA
peak101781	Hepatocytes,Kupffer,LSEC,Mesenchymal,NK-T	chr15-75104831-75105365	5	yes	Mpeak84671	Kupffer	chr15-75104831-75105365	1	no	peak112952	chr15-75104859-75105283	NA	NA
peak101782	Hepatocytes,Kupffer,NK-T	chr15-75108308-75108897	3	yes	NA	NA	NA	NA	NA	peak112953	chr15-75108495-75108862	NA	NA
peak101783	Hepatocytes	chr15-75109128-75109401	1	yes	NA	NA	NA	NA	NA	NA	NA	NA	NA
peak101784	Hepatocytes,Kupffer,Mesenchymal	chr15-75110992-75111493	3	yes	NA	NA	NA	NA	NA	peak112954	chr15-75111100-75111414	NA	NA
peak101785	Kupffer	chr15-75112948-75113424	1	no	NA	NA	NA	NA	NA	peak112955	chr15-75113049-75113338	NA	NA
peak101786	LSEC	chr15-75115928-75116175	1	no	NA	NA	NA	NA	NA	peak112957	chr15-75115933-75116454	peak112957	chr15:75116342:G:C
peak101787	Hepatocytes	chr15-75119927-75120195	1	yes	NA	NA	NA	NA	NA	peak112958	chr15-75119946-75120209	NA	NA
peak101788	Hepatocytes,Kupffer,LSEC,Mesenchymal,NK-T	chr15-75124803-75125708	5	yes	Mpeak84676	Kupffer	chr15-75124803-75125708	1	no	peak112959	chr15-75125230-75125649	NA	NA
peak101789	Hepatocytes,Kupffer,LSEC,NK-T	chr15-75130937-75131679	4	yes	Mpeak84677	Kupffer	chr15-75130937-75131679	1	no	peak112960	chr15-75131008-75131593	NA	NA
peak10179	NK-T	chr1-55536572-55536876	1	no	NA	NA	NA	NA	NA	peak9760	chr1-55536624-55536864	NA	NA
peak101790	LSEC	chr15-75140048-75140626	1	no	NA	NA	NA	NA	NA	peak112961	chr15-75140222-75140584	NA	NA
peak101791	Kupffer	chr15-75153017-75153506	1	no	NA	NA	NA	NA	NA	peak112963	chr15-75153163-75153437	NA	NA
peak101792	Hepatocytes,Kupffer,LSEC	chr15-75153578-75153936	3	yes	NA	NA	NA	NA	NA	peak112964	chr15-75153634-75153972	NA	NA
peak101793	Hepatocytes	chr15-75158522-75158870	1	yes	NA	NA	NA	NA	NA	peak112966	chr15-75158524-75158904	NA	NA
peak101794	Cholangiocytes	chr15-75159291-75159597	1	no	NA	NA	NA	NA	NA	NA	NA	NA	NA
peak101795	Kupffer	chr15-75161122-75161342	1	no	NA	NA	NA	NA	NA	NA	NA	NA	NA
[truncated: 304,709+ more rows]
