# Supplementary material for: Liver single-nucleus multiome profiling reveals cell-type mechanisms for cardiometabolic traits
Source: Am J Hum Genet. 2025 Dec 2;113(1):133–48. doi: 10.1016/j.ajhg.2025.11.009 (PMC12805840; doi:10.1016/j.ajhg.2025.11.009)
Supplement: Data S3. Pairwise cell-type marker peaks [file mmc4.zip]

Archive with 13 entries (12 files):
- pairwise_snMarkers/
- pairwise_snMarkers/moreAccessible_peaksCalledOnMergedBams_downsampled10Percent_Hepatocytes_vs_allOtherCellTypes_minMean10countsFocalCellType_liver-snATAC-pilot.txt
- __MACOSX/pairwise_snMarkers/._moreAccessible_peaksCalledOnMergedBams_downsampled10Percent_Hepatocytes_vs_allOtherCellTypes_minMean10countsFocalCellType_liver-snATAC-pilot.txt
- pairwise_snMarkers/moreAccessible_peaksCalledOnMergedBams_NK-T_vs_allOtherCellTypes_minMean10countsFocalCellType_liver-snATAC-pilot.txt
- __MACOSX/pairwise_snMarkers/._moreAccessible_peaksCalledOnMergedBams_NK-T_vs_allOtherCellTypes_minMean10countsFocalCellType_liver-snATAC-pilot.txt
- pairwise_snMarkers/moreAccessible_peaksCalledOnMergedBams_LSEC_vs_allOtherCellTypes_minMean10countsFocalCellType_liver-snATAC-pilot.txt
- __MACOSX/pairwise_snMarkers/._moreAccessible_peaksCalledOnMergedBams_LSEC_vs_allOtherCellTypes_minMean10countsFocalCellType_liver-snATAC-pilot.txt
- pairwise_snMarkers/moreAccessible_peaksCalledOnMergedBams_Cholangiocytes_vs_allOtherCellTypes_minMean10countsFocalCellType_liver-snATAC-pilot.txt
- __MACOSX/pairwise_snMarkers/._moreAccessible_peaksCalledOnMergedBams_Cholangiocytes_vs_allOtherCellTypes_minMean10countsFocalCellType_liver-snATAC-pilot.txt
- pairwise_snMarkers/moreAccessible_peaksCalledOnMergedBams_Mesenchymal_vs_allOtherCellTypes_minMean10countsFocalCellType_liver-snATAC-pilot.txt
- __MACOSX/pairwise_snMarkers/._moreAccessible_peaksCalledOnMergedBams_Mesenchymal_vs_allOtherCellTypes_minMean10countsFocalCellType_liver-snATAC-pilot.txt
- pairwise_snMarkers/moreAccessible_peaksCalledOnMergedBams_Kupffer_vs_allOtherCellTypes_minMean10countsFocalCellType_liver-snATAC-pilot.txt
- __MACOSX/pairwise_snMarkers/._moreAccessible_peaksCalledOnMergedBams_Kupffer_vs_allOtherCellTypes_minMean10countsFocalCellType_liver-snATAC-pilot.txt
