# Supplementary material for: Liver single-nucleus multiome profiling reveals cell-type mechanisms for cardiometabolic traits
Source: Am J Hum Genet. 2025 Dec 2;113(1):133–48. doi: 10.1016/j.ajhg.2025.11.009 (PMC12805840; doi:10.1016/j.ajhg.2025.11.009)
Supplement: Data S3. Pairwise cell-type marker peaks [file mmc4.zip › pairwise_snMarkers/moreAccessible_peaksCalledOnMergedBams_downsampled10Percent_Hepatocytes_vs_allOtherCellTypes_minMean10countsFocalCellType_liver-snATAC-pilot.txt]

#chr	start	stop	peak_ID	baseMean_downsampled10Percent_Hepatocytes_vs_Cholangiocytes	log2FoldChange_downsampled10Percent_Hepatocytes_vs_Cholangiocytes	lfcSE_downsampled10Percent_Hepatocytes_vs_Cholangiocytes	stat_downsampled10Percent_Hepatocytes_vs_Cholangiocytes	pvalue_downsampled10Percent_Hepatocytes_vs_Cholangiocytes	padj_downsampled10Percent_Hepatocytes_vs_Cholangiocytes	baseMean_downsampled10Percent_Hepatocytes_vs_Kupffer	log2FoldChange_downsampled10Percent_Hepatocytes_vs_Kupffer	lfcSE_downsampled10Percent_Hepatocytes_vs_Kupffer	stat_downsampled10Percent_Hepatocytes_vs_Kupffer	pvalue_downsampled10Percent_Hepatocytes_vs_Kupffer	padj_downsampled10Percent_Hepatocytes_vs_Kupffer	baseMean_downsampled10Percent_Hepatocytes_vs_LSEC	log2FoldChange_downsampled10Percent_Hepatocytes_vs_LSEC	lfcSE_downsampled10Percent_Hepatocytes_vs_LSEC	stat_downsampled10Percent_Hepatocytes_vs_LSEC	pvalue_downsampled10Percent_Hepatocytes_vs_LSEC	padj_downsampled10Percent_Hepatocytes_vs_LSEC	baseMean_downsampled10Percent_Hepatocytes_vs_Mesenchymal	log2FoldChange_downsampled10Percent_Hepatocytes_vs_Mesenchymal	lfcSE_downsampled10Percent_Hepatocytes_vs_Mesenchymal	stat_downsampled10Percent_Hepatocytes_vs_Mesenchymal	pvalue_downsampled10Percent_Hepatocytes_vs_Mesenchymal	padj_downsampled10Percent_Hepatocytes_vs_Mesenchymal	baseMean_downsampled10Percent_Hepatocytes_vs_NK.T	log2FoldChange_downsampled10Percent_Hepatocytes_vs_NK.T	lfcSE_downsampled10Percent_Hepatocytes_vs_NK.T	stat_downsampled10Percent_Hepatocytes_vs_NK.T	pvalue_downsampled10Percent_Hepatocytes_vs_NK.T	padj_downsampled10Percent_Hepatocytes_vs_NK.T
chr17	29566577	29567381	peak100005	9.90394999405728	0.928676634337157	0.198321806464079	4.68267534919497	2.83154785261905e-06	1.77882500592554e-05	9.90394999405728	0.77205473043957	0.18586672164596	4.15380829662548	3.26987148792959e-05	5.9865830482007e-05	9.90394999405728	0.806445336131892	0.182607858068639	4.41626852568832	1.00419325943652e-05	2.66821059547371e-05	9.90394999405728	0.718781377985447	0.180202300188566	3.98874696512367	6.64232270660918e-05	0.000141088476046636	9.90394999405728	0.495383984814608	0.193580617506313	2.55905777756109	0.0104956295936541	0.0148975086992782
chr17	29574592	29575170	peak100008	3.75844633395793	0.481663106185842	0.204975896852198	2.34985241476053	0.018780856034677	0.0401195000564013	3.75844633395793	1.82817601791965	0.217183259082519	8.41766545746989	3.8406064459575e-17	3.51482144958305e-16	3.75844633395793	1.18712627653849	0.193752726543299	6.12701714044368	8.95418293641247e-10	6.32850652059338e-09	3.75844633395793	1.41160284278588	0.19938697065754	7.07971457779152	1.44451667502792e-12	1.67042604976913e-11	3.75844633395793	1.85359770648046	0.247622315315583	7.48558426213784	7.12295401690353e-14	6.66639144705738e-13
chr17	31567953	31568986	peak100254	6.80427042171476	0.868046842810653	0.189126530488341	4.58976771037507	4.437395487956e-06	2.61372035507604e-05	6.80427042171476	1.3459203582571	0.178225620759256	7.55177820407284	4.29355228178082e-14	2.31836749305286e-13	6.80427042171476	0.922881829362426	0.168403844857851	5.48017077722559	4.24915491753647e-08	1.95339762100763e-07	6.80427042171476	1.33801362535922	0.17395345771561	7.69179091309979	1.4508958931926e-14	2.73056437166172e-13	6.80427042171476	1.92522142637134	0.215491811804129	8.93408157949533	4.10574331983247e-19	1.13663398066242e-17
chr1	84724396	84724940	peak10064	3.05029509772141	1.27064479331565	0.307630131305785	4.1304302277615	3.62084977922921e-05	0.000164711805776975	3.05029509772141	2.92704380651102	0.317488756557195	9.21936209096499	2.98872925020483e-20	4.70380787735477e-19	3.05029509772141	2.03972239116483	0.290152150871749	7.02983722518194	2.06774619658735e-12	2.75076817425873e-11	3.05029509772141	1.87091296017167	0.289003612027412	6.47366635678662	9.56529921532553e-11	6.72949792826104e-10	3.05029509772141	2.25911035610915	0.327724806888763	6.8933150882165	5.45069580123838e-12	3.46173577796475e-11
chr1	84839336	84840063	peak10075	2.19754653766308	2.01133547151464	0.432424126565283	4.65130261692507	3.29844886814902e-06	2.02156870635017e-05	2.19754653766308	2.56081012626306	0.42001498694705	6.09694940858359	1.08111716008075e-09	3.02665490633232e-09	2.19754653766308	1.62843278790191	0.39852942319597	4.08610429524335	4.38676650186401e-05	0.000103294415103856	2.19754653766308	2.70062763033839	0.417780246306074	6.4642300688383	1.01815866081063e-10	7.09635054528736e-10	2.19754653766308	2.47528229992147	0.443049390376383	5.58692180530628	2.31129729783018e-08	7.07183403991278e-08
chr17	35979963	35980370	peak100751	2.19751995358016	1.76758965196807	0.345450645041822	5.11676465896908	3.10821042841476e-07	2.67478077402034e-06	2.19751995358016	2.40143445819945	0.32761802491775	7.32998271020752	2.30182426312859e-13	1.09925311196225e-12	2.19751995358016	1.83964764408462	0.306985514424557	5.99262036038747	2.06486505128705e-09	1.33124648532442e-08	2.19751995358016	1.94243341053601	0.313130454628643	6.20327209258403	5.53011045765583e-10	3.21022390248992e-09	2.19751995358016	2.24254185925921	0.356366620359201	6.29279436160106	3.11801285143985e-10	1.35978367642188e-09
chr17	35981372	35982372	peak100752	3.96055888697638	1.62321164937767	0.290616665842847	5.58540455575741	2.33156810817443e-08	2.98414847465099e-07	3.96055888697638	2.08529253705431	0.269692771181327	7.73210393411797	1.05783521092414e-14	6.33739666289201e-14	3.96055888697638	0.966623171899029	0.243901177299616	3.96317550657658	7.39593684479518e-05	0.000167538757557737	3.96055888697638	1.36423379155043	0.250248560469207	5.45151504165516	4.99424965871849e-08	1.83199691999421e-07	3.96055888697638	1.62919319528266	0.286601164567089	5.68453096742839	1.31172153753895e-08	4.19125239505476e-08
chr17	36001884	36002377	peak100759	2.76506423551624	1.08981156986144	0.337553054296278	3.22856379461133	0.00124413506036206	0.00372031054342874	2.76506423551624	2.81140886588656	0.345819021632136	8.12971146762769	4.30313455417672e-16	3.24540386060173e-15	2.76506423551624	1.5768736105703	0.317106867889049	4.97268829611733	6.60307840288768e-07	2.28556667298753e-06	2.76506423551624	2.32264737542402	0.332810819310266	6.97888181711639	2.9753863081001e-12	3.19142171845964e-11	2.76506423551624	2.10528800994961	0.356714749584111	5.90188101950967	3.59380312999138e-09	1.26627015210235e-08
chr1	84847228	84847984	peak10076	2.53100242156797	0.780459543667919	0.32719149654111	2.38532954529231	0.0170638280204765	0.0370186517450726	2.53100242156797	1.19955767583091	0.309430577843856	3.87666171905035	0.000105899431654418	0.0001862118817277	2.53100242156797	1.15870002809679	0.304115649387005	3.81006380445184	0.000138930932015111	0.000299009867208764	2.53100242156797	1.24988911118095	0.307543183613272	4.06410929514423	4.82162302109148e-05	0.000104396849457138	2.53100242156797	1.22416158675115	0.336270997207811	3.6404019285512	0.000272212778309606	0.000459844920351668
chr17	37024186	37024846	peak100869	2.61579388244997	2.14355066607218	0.359707146358512	5.95915507315428	2.535454152008e-09	4.49081975330707e-08	2.61579388244997	2.88937662411499	0.342537086620489	8.43522274513957	3.30572601810522e-17	3.05459676519443e-16	2.61579388244997	1.51094463473925	0.312252006712838	4.83886284877839	1.30584116899474e-06	4.22323679000588e-06	2.61579388244997	2.11070873272185	0.322979194747588	6.53512290279685	6.3557327136432e-11	4.71342363901683e-10	2.61579388244997	2.24312674986069	0.357603461955301	6.27266508438073	3.54919816290297e-10	1.52737450554649e-09
chr17	37031448	37032112	peak100870	2.75588737710192	1.55716474463323	0.375769013510841	4.14394132737159	3.41387123131831e-05	0.00015636931033722	2.75588737710192	2.53975016900946	0.367453001923935	6.91176873154299	4.78647745792875e-12	1.85327051671748e-11	2.75588737710192	1.67528191830818	0.345689282628557	4.84620728062395	1.25844036503802e-06	4.08616737810374e-06	2.75588737710192	2.18775733620785	0.35365097934996	6.18620465926358	6.16299850879907e-10	3.52915249998628e-09	2.75588737710192	2.85352128657404	0.401928527134848	7.09957391408715	1.25142103113162e-12	9.03843981890105e-12
chr17	37067450	37068163	peak100874	3.84074303472584	1.16807244511362	0.238130522235244	4.90517735462615	9.33429586723432e-07	6.79491577145714e-06	3.84074303472584	2.28015579151651	0.237119632092725	9.61605655083365	6.84034408186601e-22	1.4389672155196e-20	3.84074303472584	1.17931381876301	0.204695687526733	5.76130270750814	8.34671894409073e-09	4.60850752389724e-08	3.84074303472584	1.23935699271952	0.206454349726011	6.00305585406308	1.93637968185803e-09	9.7519983832195e-09	3.84074303472584	1.86591026661303	0.250984591273787	7.43436183529532	1.05073988146818e-13	9.47205564264578e-13
chr17	37107391	37108003	peak100882	2.12344707805853	1.57289843125112	0.31744163167803	4.95492170619401	7.23594196721878e-07	5.48255687421047e-06	2.12344707805853	2.19735890207614	0.297547368842134	7.38490449647351	1.52562856681565e-13	7.47530995464148e-13	2.12344707805853	1.14087812814565	0.26174484669462	4.35874150934754	1.30812510547501e-05	3.40358415601222e-05	2.12344707805853	1.79200297516672	0.278437323549224	6.43592946636667	1.22720015283909e-10	8.36999483399784e-10	2.12344707805853	1.59745049787672	0.310816109617446	5.13953572047108	2.75418133293742e-07	6.98934421313039e-07
chr17	37358431	37359884	peak100899	26.3640496689206	0.40744977457815	0.132011757091411	3.08646580846593	0.00202551239981781	0.00573180877814129	26.3640496689206	1.28065887948787	0.128915102592619	9.93412605453091	2.95757981145175e-23	7.92619937078706e-22	26.3640496689206	0.749392970500166	0.124150100934914	6.03618494755021	1.57800386495001e-09	1.04962659772407e-08	26.3640496689206	0.648956547178432	0.123799608978837	5.24199189748143	1.58852347517887e-07	5.2328276876311e-07	26.3640496689206	1.32768473382202	0.138206283519024	9.60654392851291	7.50249839557333e-22	3.39377721540935e-20
chr17	37406463	37407823	peak100909	19.5517769397762	0.591296845078034	0.157393638523116	3.75680269308464	0.000172098077802038	0.000645053233938753	19.5517769397762	0.66463340982044	0.147914118748405	4.4933736917363	7.01036084231029e-06	1.35234359667283e-05	19.5517769397762	0.701401304448146	0.144915550570486	4.84006927956974	1.29793873420565e-06	4.20062379211469e-06	19.5517769397762	0.931335643507418	0.1461753876827	6.3713574376081	1.87362404972792e-10	1.21787762837914e-09	19.5517769397762	0.842144099188666	0.156273197466425	5.38892217502362	7.08814896058252e-08	1.98732343350989e-07
chr17	37501979	37502521	peak100921	2.13648668264108	1.83349817570331	0.413036166621575	4.43907416316684	9.03466828936086e-06	4.88889282491529e-05	2.13648668264108	2.24329801836568	0.394083193843454	5.69244782170743	1.25230875317787e-08	3.11322876463508e-08	2.13648668264108	1.8336830247026	0.38051182473155	4.81899091045661	1.44286126425652e-06	4.61622226276175e-06	2.13648668264108	1.48080523598432	0.375035464613932	3.94844054950559	7.86619450207048e-05	0.000165426715736341	2.13648668264108	1.92626104458579	0.412768531871129	4.66668579567783	3.0609686147877e-06	6.60997309920302e-06
chr17	37675331	37677002	peak100938	5.96779708048121	1.06690360878899	0.219581107665543	4.8588133110889	1.18091418300446e-06	8.33990516385091e-06	5.96779708048121	1.99044757786714	0.213597909578676	9.31866600096093	1.17812164973004e-20	2.0046170713661e-19	5.96779708048121	1.3243146742817	0.200348872848507	6.61004304867277	3.84208281338075e-11	3.76111105394741e-10	5.96779708048121	1.73141877198668	0.20619390732149	8.39704137953558	4.57868729793437e-17	1.54769693719188e-15	5.96779708048121	1.86188853699222	0.236388581520248	7.87638948132842	3.36976714701087e-15	4.18898220466318e-14
chr17	37707985	37708580	peak100943	3.01781231625029	0.740234126106771	0.285239658138093	2.59513046305925	0.00945550202602213	0.0221760520237544	3.01781231625029	2.4860141430816	0.295816156214601	8.40391605006897	4.31831445385546e-17	3.91576211400375e-16	3.01781231625029	1.50143319173365	0.268063386774533	5.60103791047191	2.13072126623641e-08	1.06091524342606e-07	3.01781231625029	1.3695935975978	0.266917951073847	5.13114083218358	2.87991327241618e-07	8.98844633974853e-07	3.01781231625029	2.37699920580008	0.325970420793594	7.29207024371455	3.05227939097375e-13	2.50516758552379e-12
chr17	38557707	38558716	peak101021	11.2805757919611	0.426778456644873	0.117904219996863	3.61970467771407	0.000294939437620876	0.0010381568202284	11.2805757919611	0.939867772276808	0.10952980452031	8.58093170523765	9.41077459238783e-18	9.59587049044805e-17	11.2805757919611	1.04682048203747	0.106159328506515	9.86084310031434	6.15305347173119e-23	5.24126560958173e-21	11.2805757919611	0.829344046717054	0.10463369538386	7.92616607560801	2.26015283794946e-15	5.05412529610604e-14	11.2805757919611	1.47305898601845	0.137110672079044	10.7435764385228	6.3534450265338e-27	6.87065516072506e-25
chr17	38613969	38614662	peak101031	2.82729220214126	0.6582027691718	0.283204440342464	2.32412588014464	0.0201187483454564	0.0425588316035467	2.82729220214126	2.29894141178716	0.294366213582389	7.80980053318419	5.72785620444496e-15	3.57059155964545e-14	2.82729220214126	1.53748072890577	0.269555530952786	5.70376249921974	1.17191336506663e-08	6.25713589170774e-08	2.82729220214126	1.49724067467385	0.269297226307061	5.55980726279986	2.70072732048216e-08	1.04853609321831e-07	2.82729220214126	2.36534463499327	0.327155001248378	7.2300427197122	4.82842125975122e-13	3.81260736323311e-12
chr17	38871483	38871874	peak101076	3.93723324092149	0.696073144542177	0.239068845607681	2.91160122839449	0.00359581372122908	0.00950143238126428	3.93723324092149	0.963660612459252	0.220474940167718	4.37083965971908	1.237696581437e-05	2.33806838352111e-05	3.93723324092149	1.02523369413499	0.214797988441067	4.77301347920339	1.81489639166162e-06	5.67916714216799e-06	3.93723324092149	0.942736544396225	0.214257457257328	4.40001742046242	1.08242188299443e-05	2.56161458444331e-05	3.93723324092149	1.25702976248114	0.254766495707811	4.93404660211998	8.05432090578828e-07	1.88850529309598e-06
chr17	39256405	39257046	peak101153	2.82521690986667	2.06980243277874	0.370840405377221	5.5813832655946	2.38613180282176e-08	3.03992972063128e-07	2.82521690986667	2.50301507509034	0.351671141126256	7.11748785264047	1.09911903026482e-12	4.69568074596469e-12	2.82521690986667	1.5506398043209	0.330596529288896	4.69042977449366	2.72631790238897e-06	8.19138102992579e-06	2.82521690986667	1.9415227239124	0.336019194164855	5.77801136848113	7.55887022616551e-09	3.30427543567292e-08	2.82521690986667	2.38879888112858	0.374831587522516	6.37299246020744	1.85375002030086e-10	8.46293132618884e-10
chr17	39453466	39454010	peak101171	2.15580253476996	1.83489852117587	0.421322488624131	4.35509276318932	1.33010579264389e-05	6.83927354449359e-05	2.15580253476996	2.4197579245165	0.408358034863752	5.9255793150338	3.11198333298145e-09	8.26716693122142e-09	2.15580253476996	1.38784835690204	0.384218294113513	3.61213502366968	0.000303686360231819	0.000618044048861109	2.15580253476996	1.98975392305395	0.39317696096471	5.06070833390601	4.17701769806966e-07	1.26268353301333e-06	2.15580253476996	2.49655409848268	0.432307448711282	5.77495045696059	7.69757309442237e-09	2.56129343204314e-08
chr17	39702934	39703850	peak101219	3.934519290272	0.741541371821177	0.249799264274149	2.968549062688	0.0029920933169713	0.00808680185365941	3.934519290272	1.91127562210364	0.250636735389874	7.62568032627214	2.42750711595855e-14	1.36148920174628e-13	3.934519290272	1.64128323463242	0.237488679369016	6.91099566932261	4.81263750238684e-12	5.87965827961507e-11	3.934519290272	1.88841023809431	0.244074810713217	7.73701404326048	1.01778820809842e-14	1.99126846310931e-13	3.934519290272	1.94433919657156	0.277477925982126	7.00718512901385	2.43160435932296e-12	1.65559604238802e-11
chr17	39716341	39717420	peak101222	1.66713275994794	1.22091545378273	0.257467729323401	4.74201352142724	2.11604497001472e-06	1.38488389952452e-05	1.66713275994794	1.5152481457242	0.240179490875176	6.30881571196139	2.81178678264573e-10	8.4998367864997e-10	1.66713275994794	0.939160565481398	0.207451652861471	4.52712982773165	5.97902098942308e-06	1.66505600111849e-05	1.66713275994794	0.988818345813596	0.213809712431926	4.62475878465259	3.75034587459989e-06	9.53919286957216e-06	1.66713275994794	1.36928645586319	0.26411456175205	5.18444135294848	2.16663307710983e-07	5.59733763593772e-07
chr17	39828195	39828988	peak101242	2.33662732006977	0.937643010991901	0.359616760022231	2.60733957709295	0.00912488170499102	0.0215081502870133	2.33662732006977	1.84385209983286	0.350239939728737	5.26453979309422	1.40540957627491e-07	3.15243548125057e-07	2.33662732006977	0.984470279346653	0.329372760236639	2.98892439872489	0.00279961394267001	0.00487971493980209	2.33662732006977	1.3516456422106	0.336028500134498	4.02241369904514	5.7604763758464e-05	0.000123412032184594	2.33662732006977	1.67034623229612	0.372969485467892	4.47850641239634	7.51671129721067e-06	1.53630591031362e-05
chr17	39922042	39922368	peak101252	1.87736968142089	2.81041047817582	0.415186861190216	6.76902556626966	1.29652633262937e-11	4.97133448649745e-10	1.87736968142089	2.38247016247659	0.370904676106645	6.42340287398146	1.33261184482184e-10	4.20757599361858e-10	1.87736968142089	1.9149607832894	0.352013585511478	5.44001953932246	5.32747279238828e-08	2.39036882957013e-07	1.87736968142089	2.47991558058928	0.369628716612223	6.70920702081425	1.95684884717906e-11	1.66125125683242e-10	1.87736968142089	2.32083407369304	0.399940595864108	5.80294698186032	6.51593997144261e-09	2.19449248381286e-08
chr17	39924180	39924603	peak101253	2.11452129391608	1.76644881981724	0.315655232711766	5.59613349236077	2.19184959036638e-08	2.8364558223973e-07	2.11452129391608	1.94744285411242	0.289596325971392	6.72468080380551	1.75977782591336e-11	6.27239466107706e-11	2.11452129391608	1.70013258241019	0.274423136349125	6.19529608555765	5.81755648125474e-10	4.30360142757839e-09	2.11452129391608	1.79423164555275	0.278643350141296	6.4391690835002	1.20129318184209e-10	8.21556335131337e-10	2.11452129391608	2.32274782560448	0.328124473687269	7.07886187062735	1.45343163961551e-12	1.03542978669881e-11
chr17	39926494	39928309	peak101254	20.1349117594089	1.19920648845236	0.179058639059637	6.69728360915867	2.12329300401152e-11	7.54573087587356e-10	20.1349117594089	1.38259669777599	0.169551174619399	8.15445071896193	3.50770408634939e-16	2.69517846035239e-15	20.1349117594089	1.24764201464608	0.166787189953591	7.48044268263792	7.40726695880782e-14	1.37533721319675e-12	20.1349117594089	0.931526299552429	0.164356274523278	5.66772581244226	1.44705281063737e-08	5.96933542090375e-08	20.1349117594089	1.19113118044031	0.177731950045186	6.70184049709398	2.05810622270631e-11	1.14410868814059e-10
chr17	39943880	39944678	peak101259	1.85238905552073	1.08071007794673	0.274924553438696	3.93093328489378	8.46167519388012e-05	0.000345404034307545	1.85238905552073	1.29330478996971	0.25916560758591	4.99026395522405	6.02968414291299e-07	1.27268813519673e-06	1.85238905552073	1.03876049539121	0.232899787933012	4.46011782410891	8.19146071579198e-06	2.21457420367173e-05	1.85238905552073	1.36171124198262	0.246460531270298	5.52506819231515	3.29357661761826e-08	1.25453185308398e-07	1.85238905552073	1.41327853620445	0.272417729166095	5.18790954072876	2.12667856545533e-07	5.50284787419995e-07
chr17	39996732	39997257	peak101267	2.94316579944181	1.41251396446186	0.289851485611306	4.87323348190825	1.09786343734321e-06	7.83735208855321e-06	2.94316579944181	1.85036970771072	0.266923692165934	6.93220482863855	4.14331439314507e-12	1.62033501426512e-11	2.94316579944181	1.75449154020819	0.255129012568973	6.87687975013768	6.11777083063888e-12	7.29076055425772e-11	2.94316579944181	0.702778079228947	0.235831363191813	2.98000261592579	0.00288245921913647	0.00499736980351792	2.94316579944181	2.19931044860387	0.3104319225598	7.0846787613481	1.39367205843776e-12	9.96446726905756e-12
chr17	40098042	40098511	peak101287	4.88268426502114	1.01055982391435	0.206092284218369	4.90343356495381	9.41758032206346e-07	6.84654132447492e-06	4.88268426502114	1.88456718765063	0.201063795576216	9.37298125826066	7.05121496887183e-21	1.25858049773209e-19	4.88268426502114	1.5293810045162	0.185734886052253	8.23421510639596	1.80738680645485e-16	5.51661481255746e-15	4.88268426502114	1.19856587000589	0.180517984346811	6.63959258321436	3.14551376041359e-11	2.52333824813937e-10	4.88268426502114	2.18051283317761	0.239628033957368	9.09957318919348	9.06875070890391e-20	2.78028011766662e-18
chr17	40100401	40101517	peak101289	19.3025315529993	0.464558708041886	0.105534600017336	4.40195640070248	1.07279117944082e-05	5.671415109692e-05	19.3025315529993	0.689797743925772	0.0943947180349255	7.30758837237642	2.71979450346271e-13	1.28687046716564e-12	19.3025315529993	0.423392603316438	0.0893744769931767	4.73728761902307	2.16597656375345e-06	6.65884455202116e-06	19.3025315529993	0.469368718985403	0.0899899606348438	5.21578980226451	1.83035645013864e-07	5.94248715440812e-07	19.3025315529993	1.01431408399319	0.109959006268102	9.22447481491495	2.84953862591387e-20	9.65564593877597e-19
chr17	40185080	40185754	peak101304	2.345954225611	2.09115315285202	0.332856612582683	6.2824443733488	3.33290543553022e-10	7.99550728572086e-09	2.345954225611	1.58380070982647	0.288183043262904	5.49581506217075	3.88909918443762e-08	9.21323137275125e-08	2.345954225611	1.74746442076885	0.285822972320189	6.11379976418159	9.72863633570463e-10	6.81841945107967e-09	2.345954225611	1.72855491471219	0.285823697012104	6.04762632623491	1.46995400770102e-09	7.65072508915118e-09	2.345954225611	2.45881660359747	0.338300730582629	7.2681386154941	3.64474693753895e-13	2.94601968522126e-12
chr17	40326145	40326519	peak101335	2.11916891136995	1.06868811336138	0.334536241920234	3.19453613523941	0.00140055750596543	0.00413667278300939	2.11916891136995	1.2266803257955	0.307702948567922	3.98657319178963	6.70344551647006e-05	0.000119720137847853	2.11916891136995	0.795001780166517	0.290209517664509	2.73940629709313	0.00615502572130059	0.0101941807997897	2.11916891136995	1.29227229328276	0.30123979623046	4.28984586184664	1.7879716754323e-05	4.10364847145315e-05	2.11916891136995	1.52103271100532	0.343090239983933	4.43333133311093	9.27881018435725e-06	1.87240018327681e-05
chr17	40331701	40332738	peak101338	20.3851000941737	0.480694797787322	0.183648066076368	2.61747813661936	0.0088582162794868	0.0209610273565647	20.3851000941737	1.92382796257725	0.185270301827491	10.3838982481313	2.93538826770623e-25	1.12242111606601e-23	20.3851000941737	1.51513036045365	0.180496428031213	8.39424013527645	4.68916898511619e-17	1.61260812650878e-15	20.3851000941737	1.27518859293152	0.178820269527027	7.13111883962785	9.95563136635532e-13	1.21414845262635e-11	20.3851000941737	2.6150738191728	0.207679666311463	12.5918625815341	2.34083827685858e-36	7.62397257135917e-34
chr17	40446147	40446402	peak101372	1.82033477529068	1.69372306901421	0.364789222481926	4.64301839152644	3.4335577351065e-06	2.09442355881158e-05	1.82033477529068	2.81278076398089	0.359873005676745	7.81603710089737	5.45123139515463e-15	3.41275192092855e-14	1.82033477529068	2.25041980436749	0.341632413299665	6.58725494642548	4.48032591686628e-11	4.31720649782548e-10	1.82033477529068	2.38740701143384	0.346942063891761	6.88128439847715	5.93152964332024e-12	5.86025939711371e-11	1.82033477529068	2.54530214589251	0.378583092199642	6.72323249066354	1.77736643649112e-11	1.00417576383306e-10
chr17	40447124	40447633	peak101373	5.69415245345177	0.705892863082097	0.205067982951902	3.44223829054612	0.000576921801921306	0.00187789572773538	5.69415245345177	2.0554595925737	0.211378126454119	9.72408842416273	2.38027778123588e-22	5.41014861212923e-21	5.69415245345177	0.950097760859338	0.184858573234661	5.13959263146144	2.75334733342551e-07	1.04173387424562e-06	5.69415245345177	1.15312398151667	0.186870834441335	6.17070066050713	6.79880305370742e-10	3.85534747519124e-09	5.69415245345177	2.4466171297013	0.253370724642878	9.65627395647135	4.6237602285164e-22	2.19561197540734e-20
chr17	40448222	40449121	peak101374	8.62568370834587	0.467175992146282	0.154115926087221	3.03132845519084	0.00243480229032043	0.00674725391443752	8.62568370834587	1.96554390093222	0.161101014874616	12.2006922331433	3.08192692806712e-34	4.20295887076897e-32	8.62568370834587	1.14328400705053	0.144379467410275	7.91860523907963	2.40189600531613e-15	6.0339463712497e-14	8.62568370834587	1.19612694532207	0.145789990765222	8.20445175312681	2.31645519624767e-16	6.59082689135873e-15	8.62568370834587	2.14621505854527	0.191032859293141	11.23479524144	2.75130977782342e-29	4.13952499398171e-27
chr17	40461060	40461554	peak101379	1.97558220043419	1.86780608308172	0.406928503499958	4.59001044905156	4.43223821185426e-06	2.61123819231694e-05	1.97558220043419	2.37131625544534	0.387367913892779	6.12161247847105	9.26330925038602e-10	2.61705738634235e-09	1.97558220043419	0.733063449215976	0.342925393223278	2.13767619342987	0.0325430329846197	0.0476375489184756	1.97558220043419	0.928069939948719	0.346484542265188	2.67853201727656	0.00739456622697534	0.0121743188479087	1.97558220043419	2.03929687724563	0.403372361738811	5.05561875497583	4.28997577106775e-07	1.05109911714523e-06
chr1	85374114	85374590	peak10139	2.31206482685518	1.05235073546521	0.370429798572169	2.84089114731462	0.00449876652698414	0.0115548590753781	2.31206482685518	2.65597833792632	0.380501800417414	6.98019913443955	2.94761959523219e-12	1.18029656096323e-11	2.31206482685518	1.62256537565533	0.350015996459835	4.63568920296909	3.55750152072623e-06	1.04184779540659e-05	2.31206482685518	1.8080411905272	0.354268339345563	5.10359236127953	3.33265743186235e-07	1.02626572128673e-06	2.31206482685518	2.45638321822402	0.402592162908617	6.10141836959103	1.05131328276491e-09	4.12245848726114e-09
chr17	40548922	40549775	peak101407	8.19998138098483	1.45318726218025	0.18504630565629	7.85310064432974	4.05875700499749e-15	4.10082587322447e-13	8.19998138098483	2.28480059780191	0.177994767111029	12.8363357804598	1.02617623410684e-37	2.07362502664334e-35	8.19998138098483	1.64673815748677	0.163439280569048	10.0755347903717	7.08741709568478e-24	6.83651759153092e-22	8.19998138098483	1.26672897902992	0.15850550243342	7.99170350292416	1.33086805163198e-15	3.14098475203578e-14	8.19998138098483	1.74870934797855	0.189469778521413	9.22948958733765	2.71924553760982e-20	9.2594825907983e-19
chr1	85385965	85386707	peak10141	1.96801379359639	1.38506465953255	0.38804961025244	3.56929790145005	0.000357939221441465	0.00122844533830696	1.96801379359639	2.69281395496708	0.386428079348	6.96847382185715	3.20397581897718e-12	1.27716150572447e-11	1.96801379359639	1.8089121646885	0.36373056979294	4.97322005603833	6.58498396139202e-07	2.28101471455426e-06	1.96801379359639	2.12426259777162	0.371307060579441	5.72104013981476	1.05873878412606e-08	4.49266163392794e-08	1.96801379359639	2.45312662045338	0.408752839127268	6.00149133077844	1.95513383229752e-09	7.27401223132973e-09
chr17	40596152	40596907	peak101417	2.6051738155737	2.626616985978	0.421282693556343	6.23480865972651	4.52330624199683e-10	1.0349025620119e-08	2.6051738155737	2.51455836558959	0.386743419786098	6.50187756776925	7.93236498342979e-11	2.5859584573866e-10	2.6051738155737	1.84496266092619	0.369571860106637	4.99216217488485	5.97070874430257e-07	2.09205291579892e-06	2.6051738155737	1.84800138761638	0.368046104673168	5.02111383370689	5.13727009911277e-07	1.52662285770543e-06	2.6051738155737	1.73680291901905	0.395656797010668	4.38967037124406	1.13522608416511e-05	2.26358390334392e-05
chr1	85460457	85461080	peak10153	3.38022591419171	1.03770847274058	0.32250041476843	3.21769655237715	0.0012922445299663	0.00384920352567108	3.38022591419171	2.78735150314454	0.332920416936479	8.37242584517238	5.6444043199774e-17	4.99072785673121e-16	3.38022591419171	1.93404162167588	0.310533654110905	6.22812244686739	4.72058074958447e-10	3.56964101260575e-09	3.38022591419171	1.80778344032734	0.308058001887692	5.86832164478688	4.4022861206201e-09	2.03698627717277e-08	3.38022591419171	3.13982274336564	0.37004873115205	8.48488990515012	2.15923068054929e-17	4.13675724292917e-16
chr17	41919861	41920330	peak101594	3.30402935453239	1.08796755314678	0.298953220824993	3.63925683805787	0.000273425987768074	0.000971199005051496	3.30402935453239	2.67686443815536	0.305203226505987	8.77076061351156	1.77463378266583e-18	2.05560508951133e-17	3.30402935453239	1.60254042146608	0.277585777178274	5.77313592128633	7.78096249035058e-09	4.32894223438235e-08	3.30402935453239	1.81827710205986	0.282258092306736	6.44189538446924	1.17990603515601e-10	8.08727870197051e-10	3.30402935453239	2.78325566365149	0.34071601054113	8.16884319357662	3.11360541253502e-16	4.75963844509218e-15
chr17	41937948	41938498	peak101597	1.32969579884447	1.30021890940535	0.336832775604488	3.86013180300506	0.000113325881909945	0.000447293087367397	1.32969579884447	1.76308232880555	0.321261622932145	5.48799546212197	4.0652050617042e-08	9.60740455251998e-08	1.32969579884447	1.37265181023507	0.299439991950354	4.5840630748569	4.56026575530721e-06	1.302986863143e-05	1.32969579884447	1.70351107283833	0.315052477095046	5.40707087449566	6.40637975783259e-08	2.29525323173078e-07	1.32969579884447	2.02469801891319	0.35264468861479	5.74146750052107	9.38595739672941e-09	3.07868299254807e-08
chr17	41989645	41990296	peak101609	3.61439720786978	1.19400315500606	0.300240027072959	3.97682869484925	6.98404389491528e-05	0.000292240434079254	3.61439720786978	2.48571533918651	0.302026372028638	8.23012680147949	1.87015370021896e-16	1.49590681990355e-15	3.61439720786978	1.92358685446007	0.286263421145112	6.71963901907317	1.82175304830833e-11	1.93305524681364e-10	3.61439720786978	1.79116701802516	0.283974146901642	6.30750030440465	2.83578021624014e-10	1.76655579447327e-09	3.61439720786978	1.91099412706641	0.314108499092202	6.08386634742239	1.17318412340125e-09	4.56093656399947e-09
chr17	42122515	42123368	peak101640	2.41449070123144	0.93159579105854	0.250616969969606	3.71720953761241	0.000201435369970621	0.000741085330570853	2.41449070123144	1.57035986323881	0.239472340048352	6.55758348927369	5.46866949379569e-11	1.82025570646528e-10	2.41449070123144	1.21289508499387	0.216220036840021	5.60954064535325	2.02864349959426e-08	1.0153854030513e-07	2.41449070123144	1.02353270752192	0.221395341033504	4.62309957718138	3.78048128993869e-06	9.60349091857796e-06	2.41449070123144	1.36961419215102	0.261887237692229	5.22978593466474	1.69706431250616e-07	4.46083634897652e-07
chr17	42382408	42382898	peak101701	2.14989146450861	1.58209975980687	0.352437619507581	4.48902067270047	7.15513542231387e-06	3.96800418732646e-05	2.14989146450861	2.27626015656532	0.338369475091174	6.7271439184991	1.73025587773266e-11	6.17114193753555e-11	2.14989146450861	1.72302898286573	0.318809599038107	5.404570590297	6.49638359027791e-08	2.863332006261e-07	2.14989146450861	1.48683531546665	0.316255527930799	4.70137336474318	2.58417507268453e-06	6.74335966747087e-06	2.14989146450861	1.93897359462774	0.355702592470357	5.4511089760734	5.00566830523619e-08	1.44320892899561e-07
chr17	42387267	42388047	peak101702	5.40425496748371	0.583421532005831	0.170847324761419	3.4148707497794	0.000638122839706408	0.00205559607801166	5.40425496748371	0.624081893516668	0.146429460308421	4.26199681540981	2.02608331328636e-05	3.76544645844654e-05	5.40425496748371	0.411060873171134	0.136822589180552	3.00433485167202	0.00266162212771904	0.00465296457336284	5.40425496748371	0.639590384523519	0.141236286768895	4.52851316864542	5.94001799099678e-06	1.46419248564469e-05	5.40425496748371	1.124404932832	0.183783840144496	6.11808378771476	9.47072698782865e-10	3.75018382655105e-09
chr17	42541283	42541740	peak101748	2.78284838580087	1.4708575315957	0.328296618455865	4.4802701243584	7.45486311523286e-06	4.11690465753254e-05	2.78284838580087	2.03077718698449	0.310735144277753	6.5353958970578	6.34414978226641e-11	2.09609073364677e-10	2.78284838580087	1.27758583107113	0.288609399344975	4.4266951595157	9.56878098524985e-06	2.55204366855161e-05	2.78284838580087	1.75427984624937	0.297916959619364	5.88848600123585	3.89749553647193e-09	1.82723567200151e-08	2.78284838580087	1.60911529556085	0.327219963129076	4.91753400426281	8.76412365872179e-07	2.0443714136169e-06
chr17	42667453	42668509	peak101764	5.25287563813492	0.726470712025481	0.234830947146002	3.09359017989145	0.00197750443151143	0.00560971745895711	5.25287563813492	1.61979855991357	0.22950462523606	7.05780355514624	1.69154957890359e-12	7.04193361539354e-12	5.25287563813492	1.07764821359826	0.213984583736942	5.0361021096877	4.75107184590415e-07	1.70200245720471e-06	5.25287563813492	0.493943309347043	0.20597923106255	2.39802482414863	0.0164837480778002	0.0257061785593634	5.25287563813492	1.78304958181403	0.258895782948446	6.88713258094704	5.69281627585107e-12	3.59735050857478e-11
chr1	85628777	85629985	peak10177	4.88640251944667	1.60822444769903	0.281231029014619	5.7185170972561	1.07457706134202e-08	1.56406894669782e-07	4.88640251944667	2.24103541995988	0.268803156699941	8.33708743406426	7.61427603546448e-17	6.54841931549546e-16	4.88640251944667	1.39013333034469	0.253551987809494	5.48263629228243	4.19033943513854e-08	1.92924258976177e-07	4.88640251944667	1.63414850131179	0.256940692718326	6.36002216707357	2.01724635535993e-10	1.30297359080225e-09	4.88640251944667	1.9383543686181	0.287984632605904	6.73075625972953	1.68783501883358e-11	9.58875942158602e-11
chr17	42865481	42866033	peak101805	3.34318196638164	1.43699479039012	0.307066426009923	4.67975222515433	2.87221816138434e-06	1.7997846894469e-05	3.34318196638164	3.19615309398923	0.318821511415679	10.024897880313	1.18482018799883e-23	3.40962183831181e-22	3.34318196638164	2.01647204604834	0.286703274126989	7.03330665542098	2.01695401344236e-12	2.68966064104712e-11	3.34318196638164	1.87899559941927	0.285759735336274	6.57543861876874	4.85099524528193e-11	3.71185606330528e-10	3.34318196638164	2.80812949617469	0.34258841457866	8.19680227548947	2.46866004513675e-16	3.84594173829859e-15
chr17	42866694	42867261	peak101806	3.19759053581482	1.63936712434989	0.323882483092056	5.06161095437797	4.15728684509569e-07	3.43963924147128e-06	3.19759053581482	2.61808704617114	0.314887621444244	8.31435365468858	9.22536650499669e-17	7.79993703976826e-16	3.19759053581482	2.1689959328942	0.30072388192109	7.21258291505877	5.49003796133496e-13	8.42495625951203e-12	3.19759053581482	1.63452403389961	0.2934905381885	5.56925631738698	2.55828907630746e-08	9.98078844257267e-08	3.19759053581482	2.47932642329169	0.339751960189393	7.29746024690956	2.93250330544175e-13	2.41330028263524e-12
chr17	42886256	42887287	peak101809	5.53243613106469	0.625524192202702	0.211329854059512	2.95994238479221	0.00307696580638892	0.00828786936992323	5.53243613106469	0.919816702662801	0.194493431628528	4.72929442892242	2.25301450829648e-06	4.52926103025777e-06	5.53243613106469	0.663210645601825	0.187164038926514	3.54347261047419	0.000394894327249458	0.000787172707054579	5.53243613106469	1.14656295998016	0.194707571012432	5.88864086803769	3.89384565394898e-09	1.8258337243212e-08	5.53243613106469	1.82987535781961	0.240747249533502	7.60081521747549	2.94271044270093e-14	2.99177362819437e-13
chr17	42900399	42901060	peak101815	5.27326807986252	1.31177735834602	0.228079930533324	5.75139318605836	8.8510995641533e-09	1.32594069444816e-07	5.27326807986252	2.58107770098138	0.227327446185543	11.3540082567713	7.08391480276836e-30	5.43244037118669e-28	5.27326807986252	1.64610182930311	0.209319245556978	7.86407300925913	3.71840643364913e-15	8.99042477809105e-14	5.27326807986252	1.74236869426738	0.210170798732148	8.29025109472007	1.13009644917298e-16	3.49169532353847e-15	5.27326807986252	2.70614650214705	0.260901178947913	10.3723046137991	3.31433476497729e-25	2.77202548742089e-23
chr17	43040573	43041085	peak101844	2.57899102264774	1.89714374039622	0.364789580943098	5.200652210218	1.98590406485541e-07	1.82711093823387e-06	2.57899102264774	2.36307514197776	0.344160515300977	6.86620061546338	6.5934335061302e-12	2.49873529341148e-11	2.57899102264774	1.72150748846212	0.326876251805126	5.26654193737035	1.39017500601275e-07	5.63066640328557e-07	2.57899102264774	2.02446488733582	0.332255676316135	6.09309345676786	1.1074936116894e-09	5.92003343232465e-09	2.57899102264774	2.30645990085967	0.370373301703278	6.22739244500803	4.74262101035249e-10	1.98660493343317e-09
chr17	43068668	43069610	peak101845	4.14079315948625	2.44317039470778	0.375522122089825	6.50606249536311	7.7146142190725e-11	2.27688038423031e-09	4.14079315948625	2.40877999450109	0.347891406804883	6.92394220548271	4.39245171378387e-12	1.71051671464893e-11	4.14079315948625	1.65138795413749	0.335822894908442	4.91743707524088	8.76846288471435e-07	2.94809480811795e-06	4.14079315948625	2.05411008606562	0.34040225432866	6.03436099480812	1.59592938607852e-09	8.20611239305309e-09	4.14079315948625	2.44887645353471	0.371286527707307	6.59565125795571	4.23393118308934e-11	2.20158059490318e-10
chr17	43084241	43085047	peak101847	3.39731720330991	1.09415691423688	0.342139315889521	3.19798650263916	0.00138390757606076	0.00409404758876535	3.39731720330991	2.19539023323401	0.33787307420698	6.49767738487831	8.15694890174206e-11	2.65230177819858e-10	3.39731720330991	1.39648349923534	0.32319573442208	4.32085993254971	1.55422311722742e-05	3.98953294180102e-05	3.39731720330991	1.89059285295779	0.329406898133497	5.73938452312433	9.50212490346384e-09	4.07145683063756e-08	3.39731720330991	2.4972408744349	0.370609364843698	6.73820229957786	1.60358204440979e-11	9.1570885555777e-11
chr17	43429399	43429969	peak101890	1.99034523528792	1.62698716582206	0.442814813266013	3.67419317755452	0.000238602168175668	0.000859526665422928	1.99034523528792	2.87720550419787	0.442378071009176	6.50395146765353	7.82371470231653e-11	2.55324434538407e-10	1.99034523528792	2.14978410943339	0.42439713739192	5.06550096601645	4.07327712545028e-07	1.48276928258995e-06	1.99034523528792	1.89136229131195	0.420512623773944	4.49775389461005	6.86751261851446e-06	1.67374081636548e-05	1.99034523528792	2.57023287485467	0.459975086013761	5.58776540948954	2.30010065347531e-08	7.03991005979109e-08
chr17	43444729	43445287	peak101893	2.06187120048619	2.2695836650459	0.379745600095707	5.9765897602866	2.27857031144905e-09	4.12287192824546e-08	2.06187120048619	2.36646416515604	0.345633702130452	6.8467402066679	7.55517385937731e-12	2.83680229381529e-11	2.06187120048619	1.6283720174526	0.326567882163221	4.98632016922816	6.15401324531685e-07	2.14866569155444e-06	2.06187120048619	2.03161477204135	0.335381971064296	6.0576147417652	1.38154791215006e-09	7.24464506607796e-09	2.06187120048619	2.0915890905038	0.366655474850103	5.70450800266624	1.16679612563887e-08	3.76299906129852e-08
chr17	43449337	43450180	peak101894	5.01377624341542	1.04707020093371	0.275732646779073	3.7974110543851	0.000146215215917393	0.00056009714092391	5.01377624341542	2.22723308678459	0.27511839514536	8.09554404970932	5.70089788447069e-16	4.20750885187114e-15	5.01377624341542	1.65048996803011	0.262228694066764	6.29408606065778	3.09216245684186e-10	2.44581215586314e-09	5.01377624341542	1.40200929384097	0.258352107368478	5.42673836928041	5.73931604295438e-08	2.07831557008697e-07	5.01377624341542	2.24227394939337	0.299723458918903	7.48114264222499	7.36791526715766e-14	6.87241800053884e-13
chr17	43456685	43457378	peak101895	6.86966565382566	0.861632227086322	0.232314475311738	3.70890460411525	0.000208157828920234	0.000762354985557318	6.86966565382566	1.38651615961718	0.221922102825552	6.24776055185046	4.16379337580719e-10	1.22955152870236e-09	6.86966565382566	0.580000211299416	0.210531352203227	2.75493509745541	0.00587037790786374	0.00974547505404771	6.86966565382566	1.76408623451787	0.223818852618082	7.88175890405469	3.22804424583124e-15	6.97076262882934e-14	6.86966565382566	2.36882364532099	0.265336262063702	8.92762876395792	4.35237389232513e-19	1.20011074536981e-17
chr17	43465704	43466717	peak101899	4.9704773406905	0.757681784239775	0.301357309527315	2.51423065008184	0.0119292387175774	0.0271631061570499	4.9704773406905	1.95032824265268	0.302206799161245	6.45362132177597	1.09208497161283e-10	3.48470266875629e-10	4.9704773406905	2.13233394101946	0.301724955037933	7.06714478009079	1.58153925916391e-12	2.15787741994548e-11	4.9704773406905	2.07130271286419	0.300599581657071	6.89057084326605	5.55689445220725e-12	5.53370741060811e-11	4.9704773406905	2.15199402311202	0.330035110191295	6.52050026394066	7.00732841067763e-11	3.48970922527695e-10
chr17	43479960	43480342	peak101903	1.96601829504773	2.02648350984161	0.383744446649022	5.28081520797891	1.28610356094361e-07	1.26350290495825e-06	1.96601829504773	3.08682662002278	0.376151210802717	8.20634503192322	2.28023529265954e-16	1.8005143708496e-15	1.96601829504773	2.15737297591222	0.351118310954167	6.14429070944647	8.03216183105505e-10	5.73394451085426e-09	1.96601829504773	2.39088190697905	0.355505608871357	6.72530010024178	1.7523090892639e-11	1.50889346274282e-10	1.96601829504773	2.98229066233474	0.396244987919577	7.52638078273947	5.21660652313277e-14	5.02668064693378e-13
chr17	43771407	43772560	peak101955	5.52924553599697	0.783928575878993	0.238320453071035	3.28938857650347	0.00100405302004826	0.00307344137627332	5.52924553599697	1.81542055396966	0.236304963805349	7.68253245608954	1.55974008720931e-14	9.03722155175861e-14	5.52924553599697	0.929921746390308	0.22062070329901	4.2150248480079	2.49750689863859e-05	6.15516611607859e-05	5.52924553599697	1.4285417717666	0.226716038120026	6.3010177119023	2.95697597791713e-10	1.83380203791796e-09	5.52924553599697	2.24309630586886	0.272010506861576	8.24635905336684	1.63293535721695e-16	2.64673199234157e-15
chr17	44001394	44001853	peak101988	3.37748775699732	2.44698094063429	0.276584596370015	8.84713383445515	8.97956806962517e-19	2.12425561989797e-16	3.37748775699732	2.35917533795173	0.233411001115275	10.1073870840672	5.12324269768287e-24	1.57843153610571e-22	3.37748775699732	1.7930529970429	0.210631462280445	8.51275007840733	1.69855913713825e-17	6.3716681778503e-16	3.37748775699732	1.6256821327443	0.208348217430418	7.80271678248087	6.05884243288858e-15	1.24338764945951e-13	3.37748775699732	2.20120672157196	0.259049397212425	8.49724703187374	1.94139987654392e-17	3.75627300129603e-16
chr17	44002391	44002764	peak101989	2.58034305653628	1.76508723505971	0.313127999968678	5.63695113575364	1.73087200197478e-08	2.32609031566358e-07	2.58034305653628	2.39846137283276	0.292490151069215	8.20014405293662	2.40099141757353e-16	1.89101127749945e-15	2.58034305653628	0.564886526937122	0.251065107036017	2.2499603135058	0.0244514646935879	0.0365563724457141	2.58034305653628	1.61196453205371	0.270610260735884	5.95677535534022	2.57263485137238e-09	1.25676412961696e-08	2.58034305653628	2.22944416547066	0.322786095831951	6.90687794257208	4.95435847413227e-12	3.17198103602862e-11
chr17	44004266	44005525	peak101990	5.20712799564439	1.71534806016536	0.236540154173669	7.2518260849105	4.11189664660106e-13	2.40155583891358e-11	5.20712799564439	1.94711634482569	0.21381490719277	9.10655094347665	8.50425418795532e-20	1.2443539795949e-18	5.20712799564439	1.1429180580686	0.202468947045194	5.64490542746529	1.65272073084974e-08	8.46824370032283e-08	5.20712799564439	1.8052603872733	0.20706748246822	8.71822251255876	2.8260315799812e-18	1.24579392134076e-16	5.20712799564439	1.61838914360658	0.232695533685902	6.95496436038656	3.52651177400867e-12	2.32898991385165e-11
chr17	44097439	44098550	peak102013	3.64678554753373	1.0757314299722	0.214243720594443	5.02106398725463	5.1386036289292e-07	4.10791518519422e-06	3.64678554753373	0.743399673028954	0.168535797262699	4.41093040827525	1.02927396812641e-05	1.9579757117853e-05	3.64678554753373	0.414628259414614	0.155756021553508	2.66203678855634	0.00776693891432104	0.0126407958203447	3.64678554753373	0.759340233253149	0.159578247850175	4.75841941795275	1.95114754881174e-06	5.20331073512227e-06	3.64678554753373	1.03797843094539	0.199780557424043	5.19559282609387	2.04068476555214e-07	5.29667326547397e-07
chr17	44247428	44248094	peak102043	2.0860159339362	1.34015185675174	0.279899529607394	4.78797466587931	1.6847290960166e-06	1.13341531698964e-05	2.0860159339362	1.69868263400233	0.252833010316553	6.71859513864719	1.83484927910536e-11	6.52317547743068e-11	2.0860159339362	0.862690821773953	0.217160301705821	3.97259911225675	7.10926401453383e-05	0.000161467606020473	2.0860159339362	1.26738897958844	0.229044395166603	5.53337696242935	3.1412335660527e-08	1.20179532949976e-07	2.0860159339362	1.71610217384546	0.275434668085178	6.23052350590362	4.64879067773506e-10	1.95350821375861e-09
chr17	45273496	45274135	peak102196	1.98454213725786	1.34447998841771	0.305968754438835	4.39417414004762	1.11194657408923e-05	5.84785884443127e-05	1.98454213725786	1.46160213802381	0.273775256305558	5.33869334193054	9.36188365456546e-08	2.13840253377055e-07	1.98454213725786	0.80675798779473	0.249004677178719	3.23993106047439	0.00119558601858555	0.00220510348691022	1.98454213725786	1.52532884179695	0.262833328782186	5.80340723478419	6.49807104249931e-09	2.88381851139068e-08	1.98454213725786	1.45297321275918	0.301053888505866	4.826289472527	1.39100287341438e-06	3.15669510186112e-06
chr17	45284133	45285110	peak102200	1.83433589047113	0.785907768799386	0.290012881127774	2.70990642120179	0.00673021936116241	0.0164840655396284	1.83433589047113	1.03227266996204	0.270430356005501	3.817147916416	0.000135003240149653	0.000235710753046355	1.83433589047113	0.865835129182986	0.255007760445765	3.3953285487056	0.000685462904776113	0.001314061010721	1.83433589047113	0.983003718715585	0.260218932530953	3.77760261005857	0.000158345272870691	0.000321286318832615	1.83433589047113	1.40228908965633	0.312439452742335	4.48819468011545	7.18292749516535e-06	1.4725426893969e-05
chr1	86792736	86793585	peak10228	6.03423982194482	0.675728115885284	0.229332106565163	2.94650463908455	0.00321387598170099	0.00861056253531502	6.03423982194482	2.09522282010665	0.234699099155357	8.92727252744901	4.36640782131281e-19	5.63278816986132e-18	6.03423982194482	1.17626937280587	0.217143996740864	5.41700157711296	6.06068063366138e-08	2.68454212259651e-07	6.03423982194482	1.4999673213282	0.22056185469226	6.8006651622559	1.04137205974715e-11	9.6226115160347e-11	6.03423982194482	1.86463583269143	0.25245181216104	7.38610595317089	1.51191330657691e-13	1.31829316470158e-12
chr17	45923523	45924890	peak102281	3.10500234306604	1.38651627177838	0.323596507704109	4.2847071546464	1.82980046453174e-05	9.00714723685931e-05	3.10500234306604	1.62418896834878	0.302047964137669	5.37725514219491	7.56299635099131e-08	1.74245997820276e-07	3.10500234306604	1.4450976980656	0.294755835925551	4.90269410112919	9.45311316532499e-07	3.1587203967273e-06	3.10500234306604	1.38884066567719	0.293951285286382	4.72473071285984	2.30420485756175e-06	6.06768831701128e-06	3.10500234306604	1.39811644860131	0.323121154058105	4.32691091574243	1.51215082851585e-05	2.9666489643989e-05
chr17	45942191	45942759	peak102286	2.75779498682154	1.30250592456645	0.342396039794111	3.80409167509552	0.000142325467950118	0.00054716542906972	2.75779498682154	2.22244172040766	0.336885738433859	6.59701930612892	4.19506154469914e-11	1.41888923400673e-10	2.75779498682154	1.71569177594946	0.321559989168113	5.33552628978503	9.52678238281523e-08	4.02655638909705e-07	2.75779498682154	1.16425804006559	0.312091727496728	3.73049952141968	0.000191100506397932	0.000383558792077165	2.75779498682154	1.98180142577434	0.358113252924351	5.53400749508977	3.12995589546463e-08	9.32419014419915e-08
chr17	46046929	46047533	peak102305	2.48189580031835	2.44897645839191	0.473335780873454	5.17386717284034	2.29297859450163e-07	2.06771398730238e-06	2.48189580031835	2.34329887172525	0.443226424884882	5.28691147495067	1.24398802534626e-07	2.80558570213326e-07	2.48189580031835	1.31245595387408	0.425641560594066	3.08347698011982	0.00204596938295295	0.00363360382330443	2.48189580031835	2.4123078661855	0.443100016842121	5.44416107987877	5.20501037237353e-08	1.90124696066485e-07	2.48189580031835	1.57214642560142	0.45004431425032	3.49331471550815	0.00047706391467298	0.000785572056495763
chr1	86852585	86853351	peak10235	2.18773140042925	1.47340932850781	0.439287883970922	3.35408597020476	0.000796276189381147	0.00249961560571807	2.18773140042925	2.56388022690118	0.435467713959777	5.88764710840998	3.91732441275822e-09	1.02783820531512e-08	2.18773140042925	1.51122760299382	0.412193735535757	3.66630414950282	0.000246081224161568	0.000507714458912569	2.18773140042925	2.28555047000623	0.425900218204208	5.36639891766941	8.03241826498675e-08	2.81793353987789e-07	2.18773140042925	2.6818394661593	0.461732942300012	5.80820474450092	6.31462671480148e-09	2.13135974119196e-08
chr17	46771059	46772486	peak102353	10.625114239695	1.96461221629316	0.189621886955853	10.3606827662808	3.74280705853652e-25	2.51713233913095e-22	10.625114239695	2.14417004906624	0.182230119598256	11.7662769129125	5.82384569000908e-32	5.99358156439448e-30	10.625114239695	1.56675966577226	0.171124531545719	9.1556695677713	5.40217472143918e-20	3.00308845358077e-18	10.625114239695	1.57896724332782	0.168471035197262	9.3723365650304	7.09442829314211e-21	5.10135461993107e-19	10.625114239695	1.95746857879344	0.192020985505616	10.194034644907	2.10828593838323e-24	1.54816413576131e-22
chr17	46984874	46985366	peak102393	1.88181694186115	1.52365096253933	0.474126249760657	3.21359756669976	0.00131083254475515	0.00389786124264248	1.88181694186115	2.57506624171973	0.471424145662829	5.46231300498865	4.69970477393156e-08	1.1045642835684e-07	1.88181694186115	1.17399118889909	0.439420055796303	2.67168321839936	0.00754718587491292	0.0123142744009601	1.88181694186115	2.50836158855987	0.463522310564456	5.41152287902884	6.2491008312945e-08	2.24471399265028e-07	1.88181694186115	2.6324676984609	0.489487970084376	5.37800285062598	7.53166243605871e-08	2.1012450154172e-07
chr17	47229699	47230429	peak102409	7.36188002772934	1.02381874368248	0.212589833771329	4.81593463581964	1.46512481396102e-06	1.00421439854505e-05	7.36188002772934	1.13212322336906	0.191992591675928	5.89670264611051	3.70837257869944e-09	9.76344141404806e-09	7.36188002772934	0.492922991302808	0.182613175408187	2.69927397188621	0.00694909422897556	0.0114110400756248	7.36188002772934	0.51855991129916	0.182927417301835	2.83478506911582	0.00458565253619432	0.00775404378280012	7.36188002772934	1.18346412009986	0.214167346561592	5.52588496379165	3.27828891780829e-08	9.72943293316946e-08
chr17	47316235	47316921	peak102430	3.6998721050892	1.50847503610342	0.342579058895485	4.40329026814109	1.06621356630688e-05	5.64163921438065e-05	3.6998721050892	2.07881335975356	0.33108232780657	6.27884119797563	3.41105769584138e-10	1.02033194221148e-09	3.6998721050892	1.3637003119867	0.319606316347585	4.26681277006934	1.98285434230328e-05	4.99030360112036e-05	3.6998721050892	1.8281483824732	0.325838844805414	5.61059066964512	2.01637192291105e-08	8.05617553959729e-08	3.6998721050892	2.41801920042269	0.360160884501028	6.71371963052748	1.89724693297526e-11	1.06279611680468e-10
chr17	47472000	47472548	peak102435	1.6551793530437	1.70738040518348	0.398319535576107	4.28645911808975	1.81543593342444e-05	8.94279864429223e-05	1.6551793530437	2.8644444739046	0.399893421142339	7.16301975091763	7.89189739909438e-13	3.4465891717389e-12	1.6551793530437	1.08450937693909	0.3524938537811	3.0766759911013	0.00209322694806296	0.003710153968255	1.6551793530437	1.51779103257377	0.362371501196437	4.18849448028475	2.808111393289e-05	6.26125610597719e-05	1.6551793530437	2.03323901429916	0.407244986843395	4.99266800079981	5.95508740883181e-07	1.42810672060031e-06
chr17	47493212	47493925	peak102437	2.28096303096502	2.06444167437534	0.376546611965196	5.4825660589562	4.19200389260407e-08	4.90911318793786e-07	2.28096303096502	2.11583906364396	0.348001458009492	6.07997183617043	1.2020365903709e-09	3.34746815892044e-09	2.28096303096502	1.95547145091619	0.340224072768703	5.74759873692299	9.0519742087335e-09	4.96817712122479e-08	2.28096303096502	2.05965638912891	0.342748362789451	6.00923771704243	1.86397648846019e-09	9.43197315052677e-09	2.28096303096502	2.62341337968228	0.385676879780323	6.80210175205873	1.03103730762007e-11	6.16218411574998e-11
chr17	47948623	47949077	peak102522	3.60136738915476	0.866868773527585	0.251775143636035	3.44302761983814	0.000575240561806962	0.0018730839464907	3.60136738915476	2.19730538946168	0.258607015514729	8.4966967546808	1.95062155723451e-17	1.88682764467087e-16	3.60136738915476	1.71715146773519	0.23761363556703	7.22665373827334	4.95040158183032e-13	7.69062387157074e-12	3.60136738915476	1.63297958849506	0.235831938949348	6.92433601559707	4.38025102477258e-12	4.47629639607989e-11	3.60136738915476	2.16534475267922	0.287930127850901	7.52038270132156	5.46161346212576e-14	5.24685773665847e-13
chr17	48162385	48163495	peak102574	3.31996267808727	1.25129230131641	0.302717447209972	4.1335321529997	3.57230293264089e-05	0.00016281796902738	3.31996267808727	1.59249131409551	0.282529619579375	5.63654641402338	1.7349429084341e-08	4.24932845059626e-08	3.31996267808727	1.2459765749627	0.274605879315368	4.53732665181495	5.69718261675682e-06	1.59378338280412e-05	3.31996267808727	1.48632243869302	0.277796512333707	5.35039992477497	8.77600731468002e-08	3.05104843023486e-07	3.31996267808727	1.90180864424758	0.31627290730863	6.01318861116273	1.81909176974267e-09	6.8099711363835e-09
chr17	49703946	49704347	peak102819	2.40207410637392	1.7403895553721	0.340002360128869	5.11875727778021	3.07555472381124e-07	2.65245037302151e-06	2.40207410637392	2.18235839014881	0.314787974088128	6.93278832036269	4.12625414576319e-12	1.61411925634179e-11	2.40207410637392	1.58156402618918	0.292952244490407	5.39870936623244	6.71220061998589e-08	2.95000098370677e-07	2.40207410637392	1.95793365183944	0.302937181423566	6.46316719076443	1.02533896609697e-10	7.13920622168722e-10	2.40207410637392	2.09512021706279	0.347037491894552	6.03715813419776	1.56851997230661e-09	5.94183181627478e-09
chr17	50101348	50102614	peak102897	5.28652017250905	0.644706104168668	0.222861797721147	2.89285158228575	0.00381761647182684	0.0100229921852835	5.28652017250905	1.56210311974924	0.216848655398013	7.20365601014258	5.86191404666605e-13	2.61701706930984e-12	5.28652017250905	1.07778006123892	0.209807315596497	5.13699943290689	2.79159797891137e-07	1.05490852372621e-06	5.28652017250905	1.25287388883427	0.205109960714113	6.10830348985614	1.0069574047702e-09	5.44784225007979e-09	5.28652017250905	1.84994750505988	0.251918317895851	7.34344179697441	2.08169945863067e-13	1.76345678741528e-12
chr17	50144804	50145220	peak102907	2.00336193017081	0.888658227745109	0.271935950209652	3.26789535204884	0.0010835042008099	0.0032908096868043	2.00336193017081	1.65940585212194	0.260300330482327	6.37496636691594	1.83003107975345e-10	5.66885760455349e-10	2.00336193017081	1.10470307575437	0.230140433636415	4.80012598524787	1.58565847519655e-06	5.0225822914578e-06	2.00336193017081	0.553877934074127	0.221289937454908	2.50295128845156	0.0123162494055676	0.0196271614404635	2.00336193017081	1.24486838795549	0.275379389962917	4.52055757739577	6.16769667766372e-06	1.27527458977102e-05
chr17	50428746	50429255	peak102963	2.56325710488011	1.26505884086361	0.404885874505901	3.12448252833571	0.00178118099426589	0.00512271270938927	2.56325710488011	2.75686559714897	0.410124194634106	6.72202623795097	1.79214670654794e-11	6.37791353953891e-11	2.56325710488011	2.14997384120635	0.391798062906121	5.4874539839711	4.07768192342204e-08	1.88458341181996e-07	2.56325710488011	2.65548840650296	0.401296736792647	6.61726887621086	3.65895637726599e-11	2.88670699197012e-10	2.56325710488011	2.07192123066457	0.423614407761621	4.89105467779673	1.00297095499849e-06	2.32120447401591e-06
chr17	50458883	50459478	peak102969	3.92648989194596	1.65280101911473	0.304466874357517	5.42850851214095	5.68269360962225e-08	6.37437965513705e-07	3.92648989194596	2.21591487984117	0.286557561572699	7.73287875454998	1.05141425985917e-14	6.30165671572661e-14	3.92648989194596	1.60515292161732	0.272326900646893	5.89421360065565	3.76469931100508e-09	2.27063040797091e-08	3.92648989194596	1.75315951643315	0.275746021030105	6.35787783948382	2.04560042545989e-10	1.3185558903611e-09	3.92648989194596	1.83438863910369	0.30563612636163	6.0018711169413	1.95056508513075e-09	7.25896542771335e-09
chr17	50466258	50466925	peak102971	2.70313398385557	0.913686198123278	0.256713585953434	3.55916573222975	0.000372034715841902	0.00127121810335315	2.70313398385557	1.9113299244739	0.261314473989823	7.31429030811487	2.58745211764701e-13	1.22803059188993e-12	2.70313398385557	1.06542736795544	0.226854101267473	4.69653121544955	2.64616811623262e-06	7.97566882196885e-06	2.70313398385557	1.71754621018029	0.244468607585491	7.02563092719241	2.13101075263905e-12	2.37213114901726e-11	2.70313398385557	1.94092253311449	0.286441455434078	6.77598335119888	1.23562908281911e-11	7.25342568464044e-11
chr17	50636039	50636703	peak103012	4.68650955798513	0.761666530426652	0.29175912718995	2.61060052435229	0.00903834039605626	0.0213314079730965	4.68650955798513	2.32189420207495	0.29772793804077	7.79871119033847	6.25426165849837e-15	3.87778230131845e-14	4.68650955798513	1.60812350016533	0.281972312775427	5.70312554568469	1.17630277363784e-08	6.27694024390709e-08	4.68650955798513	1.84840223605624	0.285446911146196	6.47546763996877	9.45187435614563e-11	6.66834071548256e-10	4.68650955798513	2.09493631861613	0.320250963556096	6.54154571575294	6.088621570571e-11	3.0741820091134e-10
chr17	50663608	50664262	peak103022	5.1160755945881	1.37161794370851	0.210203903263438	6.52517827887114	6.79206975956798e-11	2.03497466692511e-09	5.1160755945881	2.07243309935378	0.208059670755039	9.96076313988682	2.26318737749333e-23	6.14858482419286e-22	5.1160755945881	1.81915971953083	0.19313725655445	9.41899948246373	4.55406680375246e-21	3.02337614856315e-19	5.1160755945881	1.88740220466712	0.194030257541655	9.72736019928196	2.30496887311191e-22	2.09903810142204e-20	5.1160755945881	2.0918509572757	0.234161383600691	8.93337289483598	4.13214007968776e-19	1.14279886079996e-17
chr17	50673017	50673758	peak103025	1.77732772304558	0.669034198802676	0.262361993078659	2.55004237066491	0.0107709827806364	0.0248590151979272	1.77732772304558	1.2780457163928	0.24879242087198	5.13699618305673	2.79164623586576e-07	6.08247555436075e-07	1.77732772304558	1.13733703774009	0.229142161375229	4.96345600876855	6.92497320157762e-07	2.38773144990005e-06	1.77732772304558	1.60944570612504	0.251857297115783	6.39030802186823	1.65551931694909e-10	1.09200373529708e-09	1.77732772304558	1.67107397400573	0.293770667459862	5.68836224683341	1.28263516274588e-08	4.10835032343596e-08
chr17	50675480	50676203	peak103026	2.95627941176206	1.29708924163478	0.242625423691511	5.34605657519213	8.98911214912476e-08	9.35543536602894e-07	2.95627941176206	1.59469239668328	0.218287361127057	7.30547287964631	2.76293307313329e-13	1.30482837251146e-12	2.95627941176206	1.36444191362277	0.202600879570068	6.73462976329722	1.64347874317403e-11	1.77104186555196e-10	2.95627941176206	1.35244748655294	0.200461114021055	6.74668248332137	1.5126379196724e-11	1.33150614207347e-10	2.95627941176206	1.67982095875314	0.244773689123292	6.86275132253705	6.75467556765275e-12	4.19650894108839e-11
chr17	50684517	50685162	peak103030	4.25914868883072	0.51841044512861	0.205345441487875	2.52457732381276	0.0115837518463322	0.0264762917142798	4.25914868883072	1.71294329396118	0.212410958928397	8.06428869114334	7.3663499229592e-16	5.33150408541706e-15	4.25914868883072	1.55457323214645	0.199015154096529	7.81133094715205	5.658721241874e-15	1.30983310083645e-13	4.25914868883072	1.70534248182779	0.202257901692147	8.43152464037457	3.41190431502582e-17	1.17921546887859e-15	4.25914868883072	1.63567829860049	0.233353624491375	7.00944029545573	2.39273368069488e-12	1.63113615405952e-11
chr17	50716282	50716781	peak103039	3.94318595799624	1.50456151112424	0.325309735051989	4.62501225450197	3.74576254452322e-06	2.26068651150165e-05	3.94318595799624	1.27463513209706	0.297879617215376	4.27902769586097	1.87711506992782e-05	3.497984221586e-05	3.94318595799624	1.78427849271206	0.302949203769562	5.88969527072687	3.86908390193746e-09	2.32548238691352e-08	3.94318595799624	1.87526246427796	0.304040688333087	6.1678010090003	6.92462089905506e-10	3.91626567864025e-09	3.94318595799624	2.19919303369669	0.339622548890325	6.47540347624821	9.45589199554227e-11	4.58840476886188e-10
chr17	50806288	50806788	peak103057	2.28993675017328	1.53136871682512	0.334259531139409	4.58137636825211	4.61925654535997e-06	2.71045990253805e-05	2.28993675017328	2.2520255237326	0.318828168808636	7.06344590613724	1.62423447803495e-12	6.77903019597761e-12	2.28993675017328	1.63272128619682	0.293090766738655	5.57070188312242	2.53715135520745e-08	1.23594049124693e-07	2.28993675017328	1.34847798250538	0.288017691346361	4.68192761424417	2.84189839996788e-06	7.37003422058181e-06	2.28993675017328	1.63309161105654	0.33041237192531	4.94258614331093	7.70930230143388e-07	1.81298271247787e-06
chr17	50806998	50807399	peak103058	1.86098528015118	2.43410986971042	0.382225595487777	6.36825450321852	1.91191484918235e-10	4.97457243277859e-09	1.86098528015118	2.83873464314136	0.356744994962809	7.95732156925509	1.75803380213152e-15	1.19832434083644e-14	1.86098528015118	1.76247550121086	0.328833499981419	5.35978086572825	8.33229590378387e-08	3.56965768802774e-07	1.86098528015118	2.04765226769446	0.335402970589209	6.10505107959331	1.02767810249717e-09	5.54261457033543e-09	1.86098528015118	2.3226988284242	0.372929475003525	6.22825221418138	4.71667328559693e-10	1.97843004906766e-09
chr17	50807477	50808019	peak103059	2.22941557595995	1.29655659913836	0.394050669959422	3.29032964027665	0.00100070076441604	0.00306487442881886	2.22941557595995	3.00558553508885	0.405307361102875	7.41557105429913	1.21101857167795e-13	6.0385155148293e-13	2.22941557595995	2.22495605644667	0.380653344204555	5.84509788320951	5.06270483168994e-09	2.95155824904491e-08	2.22941557595995	1.54666213683759	0.367848438277163	4.2046179238424	2.61523560671032e-05	5.85667226469573e-05	2.22941557595995	2.21510413829999	0.412476769561491	5.37025185843774	7.86267543019029e-08	2.18544484547578e-07
chr17	50853124	50853660	peak103069	2.62994219976836	1.79807312963622	0.350264571999648	5.13347130533666	2.84446414784193e-07	2.4801935580742e-06	2.62994219976836	2.57955579478409	0.332977057000536	7.74694754653905	9.41278154156724e-15	5.68959485145737e-14	2.62994219976836	1.37703453817507	0.306583840867582	4.4915431102901	7.07089841980157e-06	1.93927830249442e-05	2.62994219976836	2.04455566558085	0.318820609395499	6.41287170693712	1.4280369129089e-10	9.58162236960009e-10	2.62994219976836	2.55351111771381	0.361736657740325	7.05903331352962	1.67664877512522e-12	1.18137807815135e-11
chr17	50909102	50910713	peak103084	9.75889624210599	0.30858538687152	0.134762361264037	2.28984847087174	0.0220301022137163	0.0460600671916412	9.75889624210599	1.63627398452106	0.142401427801443	11.4905728810711	1.47132946820817e-30	1.25822631750527e-28	9.75889624210599	1.36229637441407	0.131867282953811	10.3308140116244	5.11248696659301e-25	5.63880833399047e-23	9.75889624210599	1.43220447834607	0.133114465143845	10.7591949289539	5.36366865436844e-27	9.10968116733348e-25	9.75889624210599	0.994811454579871	0.146080328300243	6.81003024948853	9.75782259140417e-12	5.86613595266955e-11
chr17	50939840	50940500	peak103092	2.72176387035361	1.61822432390264	0.253210103576899	6.39083630962296	1.64980919954799e-10	4.38744648225616e-09	2.72176387035361	1.9187085387968	0.232569431921592	8.25004611716844	1.58333412956533e-16	1.27942270994999e-15	2.72176387035361	1.08995321256951	0.202791577344298	5.3747459674767	7.6690727552611e-08	3.3147636246159e-07	2.72176387035361	1.44411234388032	0.212448418601758	6.79747278602888	1.06470252331905e-11	9.80872700684344e-11	2.72176387035361	2.33184241531018	0.276973678095973	8.41900368056702	3.79699478050522e-17	6.99237684488846e-16
chr17	50946879	50947209	peak103094	1.14697138370715	0.809597287482835	0.306488150667853	2.64152883469942	0.00825327814676998	0.0196951773308491	1.14697138370715	1.76089940314136	0.29836569874746	5.90181582713301	3.59522383657954e-09	9.48087032690684e-09	1.14697138370715	1.7324495286786	0.290625685993174	5.96110258719284	2.50541607497718e-09	1.58211538822236e-08	1.14697138370715	0.898062266562304	0.262897773215797	3.41601321143614	0.000635451639659268	0.00119248999742245	1.14697138370715	1.23642953587088	0.312210713575018	3.96024057506852	7.48742945469703e-05	0.000134659908415405
chr17	51024823	51025355	peak103106	2.05274023294561	2.06580008109659	0.420531639875546	4.9123535192452	8.99896092411288e-07	6.5819612740592e-06	2.05274023294561	2.99563476273811	0.412435552459872	7.26327966847516	3.77815637638859e-13	1.73947249499321e-12	2.05274023294561	2.16644046637233	0.386577190711969	5.60416009641526	2.09267217056978e-08	1.04478875329223e-07	2.05274023294561	2.58634257737595	0.396721769043317	6.51928575437854	7.06429615044963e-11	5.15171510370252e-10	2.05274023294561	3.20582422888827	0.443173022774993	7.23379823260571	4.6966940775712e-13	3.71176930755013e-12
chr17	51145797	51146595	peak103128	3.09099139731799	1.70704409126759	0.326665932394688	5.22565692343176	1.7353786931327e-07	1.62634474409904e-06	3.09099139731799	2.22893013331236	0.307072078001603	7.25865454071249	3.90959543407615e-13	1.79580620535862e-12	3.09099139731799	1.63673989656499	0.288723913005398	5.66887543026058	1.43737820290368e-08	7.49950587432822e-08	3.09099139731799	1.45268945603653	0.286257761410297	5.07476006547251	3.87985255500882e-07	1.18006853584777e-06	3.09099139731799	1.52405871455	0.317604680155035	4.79860282224448	1.59776277919052e-06	3.59146352542306e-06
chr17	51435096	51436113	peak103157	3.27354945797819	1.16185413316395	0.28711248151875	4.04668625696121	5.19477928700508e-05	0.000225128788011034	3.27354945797819	1.0376422823953	0.256400324338295	4.04696166072799	5.18867357291569e-05	9.3499472233677e-05	3.27354945797819	1.18557471882128	0.255853561443247	4.63380189876411	3.59010563706989e-06	1.05061822892857e-05	3.27354945797819	1.13084499156845	0.256106318560055	4.41552944857656	1.00763060516749e-05	2.39382525302126e-05	3.27354945797819	1.60340265821794	0.296432787194735	5.40899228250559	6.33803606952955e-08	1.79317517167967e-07
chr17	51559625	51560275	peak103161	2.94815593025247	1.98876317314626	0.408356740117447	4.87016125306092	1.11507211605253e-06	7.94585751886701e-06	2.94815593025247	2.39681676716266	0.386296462650303	6.2046044913758	5.48346301502059e-10	1.59441434836498e-09	2.94815593025247	2.12264568376668	0.376050934689539	5.64456962597128	1.65594957291207e-08	8.48321761223124e-08	2.94815593025247	1.83975711204348	0.371932831349951	4.9464767747606	7.55687391577407e-07	2.17039628057153e-06	2.94815593025247	2.50249234951699	0.413885188520229	6.0463442977126	1.48169286933442e-09	5.63760107128286e-09
chr17	54881049	54881946	peak103229	2.68035419453878	1.89837469571693	0.390637160158695	4.8596879389194	1.17570926063117e-06	8.30950604322527e-06	2.68035419453878	2.93009543732468	0.382303344083156	7.66432070938763	1.79780151708108e-14	1.03236542623672e-13	2.68035419453878	1.7152441440655	0.356259874596025	4.81458695288228	1.47504666400912e-06	4.70722672581307e-06	2.68035419453878	2.15326535847539	0.364502135129268	5.90741493931649	3.47517659393594e-09	1.64831666575439e-08	2.68035419453878	2.09545204316519	0.390997243064965	5.35925017460296	8.3568066415884e-08	2.31188003463309e-07
chr17	55284089	55284625	peak103265	3.82226969155612	0.932007553801995	0.269281262000489	3.4610932334397	0.000537986458029577	0.00176391981396973	3.82226969155612	2.5588162074061	0.275486342570453	9.28835957358469	1.56684470102339e-20	2.59428999420643e-19	3.82226969155612	1.9853172970201	0.259591474602412	7.64785245763865	2.04363500401935e-14	4.24426042395137e-13	3.82226969155612	1.63122283986323	0.25304613171216	6.4463456873498	1.14579160602116e-10	7.89057085101735e-10	3.82226969155612	2.60130115950021	0.304120188462199	8.55353001276843	1.1938023717396e-17	2.43546240672358e-16
chr17	55295396	55296255	peak103269	4.18185328933622	1.31296990858115	0.26499788953504	4.9546428874768	7.24632504248862e-07	5.48556911337859e-06	4.18185328933622	2.3577818346742	0.259790309302289	9.07571125730757	1.12937437724931e-19	1.62503119853273e-18	4.18185328933622	1.77991455878462	0.244053732200852	7.29312575035643	3.02845177158565e-13	4.94629255720219e-12	4.18185328933622	1.2545423864067	0.235757964783068	5.32131496622421	1.03019860341306e-07	3.53276577937409e-07	4.18185328933622	1.81854290950646	0.276462562107977	6.57789935693428	4.77140996019941e-11	2.45268935964025e-10
chr17	55446563	55447257	peak103298	5.28670685962119	0.725096708104518	0.290504378015398	2.49599236010854	0.0125605306744939	0.0283880913701273	5.28670685962119	2.68011890561435	0.301075816699949	8.90180730883926	5.49445949392056e-19	6.97106400686053e-18	5.28670685962119	1.9807270032054	0.288995574662964	6.85383160456832	7.18977117729999e-12	8.426825794766e-11	5.28670685962119	2.33757830608459	0.293786590907143	7.95672225497666	1.76656660565057e-15	4.0890994908721e-14	5.28670685962119	2.90725947818784	0.332048118850771	8.75553666212583	2.03134583840477e-18	4.94163252991192e-17
chr17	55531119	55531894	peak103313	3.04786331988141	1.58275465776266	0.403888040219279	3.91879555755935	8.89925571345133e-05	0.00036103018049705	3.04786331988141	2.15846952060356	0.392933581254263	5.49321723461155	3.94676815681542e-08	9.34329158988975e-08	3.04786331988141	2.07488741659634	0.385346486764675	5.38447212537697	7.26575621326626e-08	3.15918321042977e-07	3.04786331988141	1.8274951613581	0.381744859608381	4.78721616116289	1.69110661116877e-06	4.56569099118355e-06	3.04786331988141	1.60977871285123	0.40282797628194	3.99619392801195	6.43690103861492e-05	0.000116744738176766
chr17	55583869	55584802	peak103323	4.80980181040279	1.28027426898923	0.28276283719803	4.52773172626149	5.96202056386753e-06	3.38361167056393e-05	4.80980181040279	1.16116330527196	0.258147351118223	4.49806399423479	6.85750581529929e-06	1.32396395139651e-05	4.80980181040279	0.658788070687709	0.252124348228794	2.61294902819098	0.008976468875605	0.0144672855767741	4.80980181040279	2.17004641778254	0.270142692141808	8.03296361851391	9.51458887124492e-16	2.32276788634519e-14	4.80980181040279	2.18428094669788	0.300407525124034	7.27105935777082	3.56679157714562e-13	2.89145118657978e-12
chr17	55649909	55650630	peak103338	3.38908487489609	1.94884062357893	0.376785800206149	5.17227725278571	2.31258100781661e-07	2.08132290703495e-06	3.38908487489609	2.45046811439251	0.362229223537529	6.76496526277269	1.33341187587853e-11	4.8298016972159e-11	3.38908487489609	1.51203483231923	0.345305057742652	4.3788377795674	1.19313901219728e-05	3.12644206471079e-05	3.38908487489609	2.16851911048663	0.353651318531204	6.13179987421791	8.6890364613928e-10	4.77560622190189e-09	3.38908487489609	3.11077496532232	0.400723192709175	7.76290222757324	8.3007604213476e-15	9.52334237482748e-14
chr17	55698959	55699592	peak103345	1.8351511015692	1.5109493808851	0.398251383629104	3.79395889881518	0.000148264226843801	0.000566848067386242	1.8351511015692	2.23460438604715	0.387092274559642	5.77279510057195	7.79672304916117e-09	1.98186099433457e-08	1.8351511015692	1.2820956515111	0.361258455801887	3.54897063562216	0.000386740205220213	0.000772085948028872	1.8351511015692	1.69047160766642	0.372039947742371	4.54379057390104	5.52515528573576e-06	1.36765378156571e-05	1.8351511015692	2.02395712075047	0.407405490240506	4.96791812882947	6.76755217790606e-07	1.60859375369753e-06
chr17	55732796	55733317	peak103355	2.58815370410685	2.79200874596371	0.408979710204726	6.82676591600619	8.68502344832878e-12	3.5436136072843e-10	2.58815370410685	2.5630403121848	0.374126400935936	6.8507336177638	7.34722183597985e-12	2.76246759890352e-11	2.58815370410685	2.02595889864191	0.36017952132076	5.62485865718525	1.85659928653884e-08	9.38092619977028e-08	2.58815370410685	1.52568994590802	0.352680426292469	4.3259841833207	1.51852319013786e-05	3.52142703935135e-05	2.58815370410685	2.51110385334087	0.397639341368604	6.31502870087777	2.70111342226044e-10	1.19110582959315e-09
chr17	55897213	55897795	peak103377	2.29729564811617	1.67032348676576	0.378757727773131	4.41000503563652	1.03368215399688e-05	5.49787833837648e-05	2.29729564811617	2.47836528743512	0.366361737876476	6.76480382968031	1.33489945306355e-11	4.83455735983928e-11	2.29729564811617	1.88628101867534	0.350867551132364	5.37604863313148	7.613823439036e-08	3.29242561834228e-07	2.29729564811617	1.79535318228373	0.350224505033962	5.12629229673588	2.95503718920753e-07	9.1907931183037e-07	2.29729564811617	1.95177865917243	0.381031195253388	5.1223592280272	3.01736347640308e-07	7.61256634290923e-07
chr17	55902845	55903684	peak103378	2.14040726133085	1.88171062163158	0.426793956687396	4.4089439228162	1.03875915419023e-05	5.52063897573476e-05	2.14040726133085	2.47857382263543	0.414171162246488	5.98441912080865	2.17163464186389e-09	5.86932865619057e-09	2.14040726133085	1.5708765775962	0.39113528000212	4.01619761221152	5.91446675337884e-05	0.000136163074927684	2.14040726133085	1.9292638504899	0.398023188473208	4.8471142043016	1.25270321361557e-06	3.46694349352529e-06	2.14040726133085	1.72448878089356	0.421783068104227	4.08856806093369	4.34044202328521e-05	8.04223436794823e-05
chr17	56912249	56912803	peak103457	4.15175140996811	1.53976217671788	0.25473444565486	6.04457780634861	1.49801749491296e-09	2.87594426693276e-08	4.15175140996811	1.31335564763075	0.218733880195361	6.00435399608753	1.92095182809716e-09	5.2270130144527e-09	4.15175140996811	1.01686211161737	0.209256836079853	4.85939733519306	1.17743619407391e-06	3.84569886700593e-06	4.15175140996811	1.06529755803265	0.210550291771635	5.05958718493765	4.20165131217972e-07	1.26902154621845e-06	4.15175140996811	2.024146541997	0.262657197814519	7.70641946552098	1.29396831520008e-14	1.42151662055551e-13
chr17	57068168	57068629	peak103480	2.29712912679516	1.30992894371809	0.373613449595748	3.50610756956272	0.000454711411301908	0.00151848380102316	2.29712912679516	2.80651557931493	0.380528118378227	7.37531720724349	1.63954210264321e-13	7.99103583971386e-13	2.29712912679516	1.57631974651166	0.343509752227721	4.58886461385433	4.45663339440395e-06	1.27640636137677e-05	2.29712912679516	1.3015265651662	0.338646546508723	3.84331858270603	0.000121381734866145	0.000249560486300361	2.29712912679516	2.53660197541386	0.400999395063843	6.32570025451037	2.52086744234198e-10	1.1191099145894e-09
chr17	58507006	58507683	peak103731	3.28706385083152	2.24272673690991	0.306579356234603	7.31532208970296	2.56764761483233e-13	1.6009629857887e-11	3.28706385083152	1.84540037983095	0.256578089834551	7.19235372365941	6.36837807616573e-13	2.82445015476726e-12	3.28706385083152	1.18834604580577	0.237238493649595	5.00907769023763	5.46914941688674e-07	1.93245606199225e-06	3.28706385083152	1.47370510976531	0.243084226681812	6.06252873698109	1.33997856762512e-09	7.04710612958471e-09	3.28706385083152	2.12323899528876	0.29282824487691	7.25079985430117	4.14317542043007e-13	3.31310422701288e-12
chr17	58517015	58517301	peak103734	1.76315214523919	1.39978849398573	0.332490685504711	4.21000814462182	2.5536148241979e-05	0.000121155566055004	1.76315214523919	2.14397269046042	0.315808150882411	6.78884533052697	1.13034541417799e-11	4.1288405391349e-11	1.76315214523919	1.7978196208191	0.296064845960742	6.07238463244464	1.26024633530471e-09	8.55114204572934e-09	1.76315214523919	0.951357816669604	0.275650778993102	3.45131553824998	0.000557860946809826	0.00105476181201224	1.76315214523919	0.97347307365867	0.308055373110524	3.16005873823667	0.00157737335356436	0.00245215655436185
chr17	58741042	58741691	peak103764	2.44787244176731	2.72311246597077	0.428743228558801	6.35138302970842	2.13387641705354e-10	5.45972594544457e-09	2.44787244176731	2.31875912896994	0.392202970215752	5.91214066455026	3.37689957094665e-09	8.9323607607574e-09	2.44787244176731	1.16023356908149	0.369058387851559	3.14376696824502	0.00166788200906206	0.00300472737286874	2.44787244176731	2.05708651937288	0.38266363967211	5.37570415923372	7.62839583506037e-08	2.69196316504539e-07	2.44787244176731	2.28209146486816	0.420168984391686	5.43136583051731	5.59243546908244e-08	1.59778143269321e-07
chr17	58991586	58992263	peak103778	4.76018377060688	1.14781715603193	0.294978751134935	3.89118589598637	9.97554667263432e-05	0.000399657068140678	4.76018377060688	2.6292397752868	0.298591124543026	8.80548535831624	1.30287542776875e-18	1.5526820207641e-17	4.76018377060688	1.64374341948833	0.279990638619278	5.87070849080578	4.33936689968139e-09	2.57283676403049e-08	4.76018377060688	1.64593813263685	0.278612311348448	5.90762886489373	3.47066820466923e-09	1.64693141203399e-08	4.76018377060688	2.52563243206951	0.324141377399994	7.79176189207357	6.60811750546358e-15	7.73200021222543e-14
chr17	58992549	58992953	peak103779	1.9389001149422	1.95263602126876	0.431869339477053	4.5213582970099	6.14440852058016e-06	3.47572140342749e-05	1.9389001149422	2.35345995336673	0.407536173718016	5.77484921619533	7.70220276933506e-09	1.95891393170668e-08	1.9389001149422	1.4955355004588	0.386027066557178	3.87417264234058	0.00010698755033669	0.000235291018709956	1.9389001149422	1.81367772679039	0.393110118396924	4.61366330173958	3.95633147659041e-06	1.00216927987857e-05	1.9389001149422	1.98590665446852	0.426850676418527	4.65246224073297	3.27994812419621e-06	7.04930392595667e-06
chr17	59465016	59466078	peak103853	5.28619834899618	1.42014973076121	0.224847090399575	6.3160689704166	2.68300345191404e-10	6.65557953071578e-09	5.28619834899618	2.35913615604655	0.218168392185269	10.8133727916149	2.97525687804067e-27	1.55116782319544e-25	5.28619834899618	1.54627194860951	0.198060431224856	7.80707150361619	5.85320662781307e-15	1.35146098652525e-13	5.28619834899618	1.41785015818092	0.196847820914044	7.20277294204868	5.90001785184257e-13	7.68640443343104e-12	5.28619834899618	2.00751459581087	0.237265624577231	8.46104276330773	2.64997200426899e-17	4.9770573247071e-16
chr17	59469842	59470256	peak103854	1.94211386350179	1.56486069989319	0.398101134252637	3.93081196020941	8.4659467122263e-05	0.000345527449183655	1.94211386350179	2.58704037875761	0.386990182149763	6.68502845314158	2.30879781206377e-11	8.10201022045548e-11	1.94211386350179	2.02816578481349	0.369421308844393	5.49011585487015	4.01670184267784e-08	1.8604379088622e-07	1.94211386350179	1.83320606973411	0.367330134324459	4.99062259921986	6.018498653645e-07	1.76182845223124e-06	1.94211386350179	2.1747267683905	0.40309128945032	5.39512221004847	6.84769283685905e-08	1.92419334648402e-07
chr17	59750885	59751890	peak103887	3.41819007739755	2.32554646946796	0.373474972571014	6.22677994581224	4.76119108278199e-10	1.08443269502756e-08	3.41819007739755	1.99295266157028	0.335759387901932	5.93565729918584	2.92670566673275e-09	7.79741311498697e-09	3.41819007739755	1.67184511677757	0.327899319068299	5.0986538231552	3.42077489083341e-07	1.26672996358791e-06	3.41819007739755	1.70446822897382	0.327757534944349	5.20039372783063	1.98866800451219e-07	6.41112328239829e-07	3.41819007739755	2.28360333457885	0.368207047170667	6.20195444961265	5.57662202796069e-10	2.3080162090307e-09
chr1	88647159	88647642	peak10391	1.82852091071168	2.21778845859327	0.421964438015658	5.25586580002502	1.47329697422061e-07	1.41522392207923e-06	1.82852091071168	2.86015047148033	0.404127892776547	7.07733992778812	1.46947774291014e-12	6.17314443622522e-12	1.82852091071168	1.88065758388421	0.377764460914691	4.9783867421793	6.41164439270056e-07	2.22787023504811e-06	1.82852091071168	2.01338606705545	0.381436609759208	5.2784290116422	1.30296124315084e-07	4.36327314084771e-07	1.82852091071168	2.51922024099609	0.421916940176806	5.97089142697232	2.35960738944879e-09	8.63266432793713e-09
chr17	59842527	59844737	peak103914	21.2697455530442	0.702489171351978	0.135107815880602	5.19947100597632	1.9985649826544e-07	1.83814860398021e-06	21.2697455530442	0.332463113206819	0.121350010985118	2.73970402233909	0.00614945347363828	0.00925225380240229	21.2697455530442	1.37989385009454	0.129031936619574	10.6942039796155	1.08345963686705e-26	1.52256327852931e-24	21.2697455530442	0.600616259618982	0.121521314614733	4.94247664718863	7.71363473700021e-07	2.21151889042164e-06	21.2697455530442	1.4864043186234	0.146746538148022	10.1290588342471	4.10582237302745e-24	2.82048601922809e-22
chr17	59845581	59846090	peak103915	5.0437785805142	1.06038652186266	0.249959373810025	4.24223547090728	2.2130431649738e-05	0.000106456797531077	5.0437785805142	1.38748869868808	0.232619428126945	5.96462948026381	2.4518977531368e-09	6.59076972500623e-09	5.0437785805142	2.42783316471803	0.246758832025539	9.8388906479617	7.65502394685732e-23	6.44138853935557e-21	5.0437785805142	1.35403983738868	0.229293811445909	5.9052611531476	3.52088552823341e-09	1.66761668030135e-08	5.0437785805142	2.83883098946333	0.295259698799305	9.61469174766364	6.93166574162355e-22	3.1561880656432e-20
chr17	60559826	60560695	peak103998	1.85643495801888	1.53061121240165	0.343340577854666	4.45799684373324	8.27291199287916e-06	4.51903228598384e-05	1.85643495801888	1.27063727659371	0.302816073217053	4.19606945924216	2.71586988227083e-05	4.99774938984218e-05	1.85643495801888	1.1528948257753	0.293681160729672	3.92566830950561	8.64892688898485e-05	0.000193374973344094	1.85643495801888	1.69131946772033	0.310158153992863	5.45308722645817	4.95027714423007e-08	1.81827613720134e-07	1.85643495801888	1.56325742401678	0.339700060408415	4.60187561384976	4.18703241505403e-06	8.8598796436869e-06
chr17	61335849	61336388	peak104087	2.09070335580754	1.65728494738807	0.376793095979611	4.39839520700175	1.09054260916246e-05	5.75058696991498e-05	2.09070335580754	2.06177833202538	0.351681402035392	5.86263112036242	4.55589588158095e-09	1.18739805672837e-08	2.09070335580754	1.54392465050213	0.332514056980264	4.64318610925303	3.43077050847074e-06	1.00900298264638e-05	2.09070335580754	1.01509943938699	0.325465197258496	3.1189185447093	0.00181516134432217	0.00322741982377745	2.09070335580754	2.15505015326175	0.382400783562826	5.6355798572983	1.74470270409176e-08	5.45705001243659e-08
chr1	88892454	88892905	peak10412	2.67119260919228	1.54362323880995	0.350914285548448	4.39886121021664	1.08820388284225e-05	5.74153540930147e-05	2.67119260919228	1.5676117761826	0.325383997922151	4.81772854901626	1.45201726573723e-06	2.96661593982802e-06	2.67119260919228	1.1955924218676	0.316300032854977	3.77993138690497	0.000156871581950966	0.000334604582381581	2.67119260919228	2.04676389770536	0.3296660202975	6.20859831370639	5.34592741683998e-10	3.11506324158699e-09	2.67119260919228	2.2014436172744	0.366927346761433	5.9996716971486	1.97716868116623e-09	7.34907864787942e-09
chr1	88946880	88948121	peak10416	4.77358283774264	1.36374078255097	0.303588168276324	4.49207487331886	7.05326161151127e-06	3.92093362355578e-05	4.77358283774264	1.9588897271417	0.293253776419343	6.6798448465351	2.3919535179785e-11	8.37577045177294e-11	4.77358283774264	1.289881857546	0.279869837866448	4.6088634180062	4.0487618337921e-06	1.16903550196387e-05	4.77358283774264	2.0995103395833	0.290414512336563	7.2293575231191	4.85284326185929e-13	6.45274317297371e-12	4.77358283774264	1.93180004879774	0.316255599580931	6.10835049674237	1.00666093677649e-09	3.96533884088222e-09
chr1	88992314	88993325	peak10420	32.3764767169108	0.370866005247925	0.135506703504269	2.73688308885946	0.00620243313722244	0.0153351932634515	32.3764767169108	0.625605179533573	0.130695900823592	4.78672380381686	1.69525876878637e-06	3.44022458254521e-06	32.3764767169108	0.320837785063058	0.127546998686448	2.51544754770579	0.0118881365402261	0.0187656045147462	32.3764767169108	0.485297690462519	0.128392741626207	3.77979069779022	0.000156960244872757	0.000318709653737524	32.3764767169108	1.52774947828601	0.143048907763321	10.6799101242613	1.26393967833067e-26	1.31052082602645e-24
chr1	89045059	89045740	peak10427	2.8250693535799	2.21398865403464	0.422026420613061	5.2460901637828	1.55360892303986e-07	1.48157455823064e-06	2.8250693535799	2.0381003083508	0.394822223289468	5.16207089704914	2.44232750430681e-07	5.34662301354022e-07	2.8250693535799	2.03051855081778	0.391622877282223	5.1848823667022	2.16151250593073e-07	8.37616352382226e-07	2.8250693535799	1.86799193378037	0.388842533259424	4.80398046510541	1.55542011439162e-06	4.22490683347898e-06	2.8250693535799	2.16406355935758	0.420513526906494	5.14624006337562	2.65759284738463e-07	6.76407101103209e-07
chr17	63520140	63520883	peak104284	3.13232224952689	1.15125172984638	0.323354409635273	3.56034028156578	0.000370374531920235	0.00126648326848811	3.13232224952689	1.88070888477877	0.311698717844249	6.03373956038706	1.60208194934933e-09	4.39346574401057e-09	3.13232224952689	1.33184533524293	0.296651650208731	4.48959354955827	7.13592033429016e-06	1.95556145846851e-05	3.13232224952689	1.58445149767433	0.302820689679585	5.2323092565136	1.67405364193123e-07	5.48520547085147e-07	3.13232224952689	1.72125708710389	0.335444340623034	5.13127478587635	2.87786418114522e-07	7.28718485235746e-07
chr17	63601818	63602232	peak104295	1.70022522125349	1.40590497183723	0.447218374298849	3.14366549460632	0.00166846042146019	0.00483610703671908	1.70022522125349	2.1888616077574	0.435341293079113	5.02792094973547	4.95826180527481e-07	1.05442095419594e-06	1.70022522125349	1.77073919657931	0.421295838915496	4.2030778208908	2.63310012556684e-05	6.46573921200926e-05	1.70022522125349	2.08336317715326	0.429160070406531	4.85451308454617	1.20682901855157e-06	3.3486874360611e-06	1.70022522125349	2.3828745493579	0.465443893390278	5.11957420259855	3.06226265069196e-07	7.71880899770157e-07
chr17	64092849	64093550	peak104403	3.01242143704212	1.56841409394995	0.33439253264217	4.69033827267994	2.7275374397608e-06	1.7200261157708e-05	3.01242143704212	2.03630582995829	0.312889745108944	6.50806190292137	7.61265496734891e-11	2.48847254830661e-10	3.01242143704212	1.53714993275174	0.300795767364526	5.11027780151213	3.21685447430773e-07	1.19907633319961e-06	3.01242143704212	1.42238993761109	0.297298519951223	4.78438284134231	1.71513502895702e-06	4.62424991640495e-06	3.01242143704212	1.1492563029615	0.320784199566143	3.58264622919663	0.000340131103019272	0.000568679155452683
chr17	64128138	64128665	peak104420	2.80080487945568	1.87429133449068	0.368383337472875	5.08788303876173	3.62082552790185e-07	3.0486293769597e-06	2.80080487945568	2.47101525042597	0.353127267779271	6.99752037265647	2.60532188748161e-12	1.05262304630825e-11	2.80080487945568	1.56384016954605	0.332163743595457	4.70803993421586	2.50110110248226e-06	7.57471643377298e-06	2.80080487945568	1.91323170700271	0.337163279679886	5.67449607448118	1.39097506572967e-08	5.76377095040566e-08	2.80080487945568	2.25223988189064	0.375532250542147	5.99746061393966	2.00426956075307e-09	7.43882538140341e-09
chr17	64147211	64147737	peak104423	4.00160859496602	0.916468000021892	0.295535736815249	3.1010395219811	0.00192842549892366	0.00549187650573012	4.00160859496602	2.12375258688189	0.295895949935186	7.17736281063356	7.10689120086844e-13	3.1229710476959e-12	4.00160859496602	1.26594492818798	0.280071972946113	4.52007001940016	6.18191817831062e-06	1.71620760979093e-05	4.00160859496602	1.86213810780278	0.286609320080909	6.49713033503969	8.1866534851222e-11	5.86692506037077e-10	4.00160859496602	2.34939733701852	0.329725420279603	7.12531455726484	1.03843256806985e-12	7.6445164795227e-12
chr17	64178038	64178574	peak104431	2.57945202469132	0.960028139595959	0.364075788630802	2.63689091550521	0.00836697329255107	0.0199317941293842	2.57945202469132	2.44849968535641	0.368169645698357	6.65046593048706	2.92166627819628e-11	1.01003258298684e-10	2.57945202469132	1.89896485756449	0.350812030134172	5.41305512481486	6.19584056756776e-08	2.74046413600489e-07	2.57945202469132	1.55054665613761	0.346069793596206	4.48044494153911	7.44875936798611e-06	1.80286286364161e-05	2.57945202469132	1.74277868277077	0.379601171589016	4.59107825056355	4.40961959507997e-06	9.29960454560782e-06
chr17	64187124	64187762	peak104436	2.93108167741422	1.52035828021592	0.311598179057749	4.87922710207541	1.06502374334397e-06	7.62849089540345e-06	2.93108167741422	2.30481094014234	0.298907391065012	7.7107860462408	1.25045145742747e-14	7.37641128221226e-14	2.93108167741422	1.56838680509705	0.278817053896002	5.62514660843542	1.85350487392019e-08	9.3687107777262e-08	2.93108167741422	1.86493273635979	0.284619567631329	6.55237007026675	5.66309863536138e-11	4.25182807081425e-10	2.93108167741422	2.48233774823767	0.334909894782605	7.41195702757302	1.24449087010344e-13	1.10601878805597e-12
chr17	65131886	65132533	peak104623	4.20506116676535	2.37940686732411	0.343265569158774	6.93167937919093	4.158736752254e-12	1.8629525606699e-10	4.20506116676535	2.5720571289932	0.318625545452236	8.07235065017337	6.89574960929324e-16	5.01449782463026e-15	4.20506116676535	1.78781538095112	0.302836314460992	5.90356999996247	3.55718588332993e-09	2.16528438861271e-08	4.20506116676535	1.73237031730038	0.301811247248504	5.73991305192809	9.47251725328784e-09	4.06254326320713e-08	4.20506116676535	2.87149164255882	0.351211543884918	8.17596030812621	2.93518615229696e-16	4.51682564981596e-15
chr17	65193140	65194070	peak104635	4.00956639049859	0.807558278528847	0.314272523583337	2.56961146116454	0.0101812633339948	0.0236458132666368	4.00956639049859	2.06967725716185	0.310938064827303	6.65623637399095	2.80928325770583e-11	9.73734790363442e-11	4.00956639049859	1.62647144607597	0.302417163565201	5.37823788472013	7.52183895626777e-08	3.2572280567076e-07	4.00956639049859	1.78151577815505	0.305204999601231	5.83711204103049	5.31133813739229e-09	2.40850262073003e-08	4.00956639049859	2.1689068269507	0.337322419233806	6.42977372176197	1.27794039092444e-10	6.04141082348909e-10
chr17	66233020	66233393	peak104708	1.71181525879616	2.06565518320275	0.419281766808304	4.92665159023519	8.36507192368762e-07	6.18202485679039e-06	1.71181525879616	3.049587382364	0.415822583580798	7.33386666039854	2.23605576663717e-13	1.06987500593818e-12	1.71181525879616	2.38202999552937	0.393975042177703	6.04614440133735	1.48353142997681e-09	9.90117746081917e-09	1.71181525879616	2.33086132729685	0.392851583018809	5.93318552870705	2.9711278568808e-09	1.43297393013742e-08	1.71181525879616	2.36562006546676	0.422160055146444	5.60360942876547	2.09933473014298e-08	6.47193570927376e-08
chr17	67280108	67280730	peak104898	3.62376058043428	0.738209745870693	0.292241906915382	2.52602288858059	0.0115361965023465	0.0263831527444	3.62376058043428	1.88722009315567	0.289487528702456	6.51917580565417	7.06947570234403e-11	2.32160575733917e-10	3.62376058043428	1.34221851076041	0.275299485867004	4.87548498876902	1.08541450650295e-06	3.57338746557588e-06	3.62376058043428	1.10150297494505	0.272737178202484	4.03869755566394	5.37488143753316e-05	0.000115625314878132	3.62376058043428	1.9896865754233	0.317720520662517	6.26237981504741	3.79146074541534e-10	1.6222998342516e-09
chr17	67779031	67779815	peak104991	3.97021913762645	1.7152179202666	0.27706793461482	6.19060420200229	5.99340311385784e-10	1.3252505735147e-08	3.97021913762645	2.03381492262227	0.250696589296434	8.11265493611248	4.95255625211391e-16	3.69062092284042e-15	3.97021913762645	1.30317893966802	0.231782317743061	5.62242604335606	1.88294186623179e-08	9.50015721245871e-08	3.97021913762645	1.32085317374669	0.232784386258433	5.67414848984028	1.39380195184916e-08	5.77462035842443e-08	3.97021913762645	2.08031380876223	0.282849225142231	7.3548506548538	1.91140700598211e-13	1.62916845916283e-12
chr1	89552591	89553588	peak10501	4.35312936018457	0.934677054678987	0.285459463852235	3.27428995369658	0.00105927857421375	0.0032228891140272	4.35312936018457	1.27326797880067	0.2706553632495	4.70438850172321	2.54627974098929e-06	5.09366344024479e-06	4.35312936018457	1.12456882003404	0.267372062539375	4.20600719968051	2.59921955878893e-05	6.38934418979867e-05	4.35312936018457	1.83682740063557	0.275298755723893	6.67212387431855	2.52127605725926e-11	2.07735138003468e-10	4.35312936018457	2.37657575176757	0.312350175232322	7.60869031048214	2.76887319628871e-14	2.82958603049304e-13
chr17	68029395	68029951	peak105013	2.75591058802164	1.89099248247219	0.340744136897889	5.54959653799962	2.863296088084e-08	3.55456303367909e-07	2.75591058802164	2.98684022259872	0.336912263040398	8.86533543078715	7.6274096483592e-19	9.4350852862009e-18	2.75591058802164	1.88035601456265	0.310884473902196	6.04840759964813	1.46284480082082e-09	9.78434294900304e-09	2.75591058802164	2.29941774348331	0.319500065998242	7.19692415805624	6.15859950571171e-13	7.97449339177376e-12	2.75591058802164	2.70794027021935	0.354317764430991	7.64268840589493	2.12732381506594e-14	2.23248038272499e-13
chr17	68265594	68266233	peak105046	2.22870622449481	1.93548118297345	0.476927066430964	4.05823304904339	4.94454119710725e-05	0.000215804317358848	2.22870622449481	3.05453897622817	0.470886052754629	6.48679008086876	8.7684371953423e-11	2.83780003876381e-10	2.22870622449481	2.31327599277357	0.458247280549947	5.04809540822018	4.46236299137771e-07	1.61021972175835e-06	2.22870622449481	2.29091004867427	0.45274914466796	5.05999862319871	4.19259505380507e-07	1.26655053599765e-06	2.22870622449481	2.21455768402529	0.475427895905079	4.65803059328146	3.19248777421178e-06	6.87308125635146e-06
chr17	68386226	68386797	peak105071	2.43496679825327	0.94774638630232	0.311802053604057	3.03957711422202	0.00236910543538507	0.00658364935486854	2.43496679825327	2.00885386211407	0.307490946512223	6.53305043579297	6.44434296175265e-11	2.12767072812356e-10	2.43496679825327	1.28418621925916	0.282537350065268	4.54519099496935	5.48854623415434e-06	1.54086719345227e-05	2.43496679825327	1.32875014529339	0.284921273616944	4.66356944297462	3.10771248214387e-06	8.00687876739607e-06	2.43496679825327	2.06920708716411	0.338583800648016	6.11135879272383	9.8786388394923e-10	3.897950935469e-09
chr17	68391456	68392044	peak105073	2.08045151831363	1.01052862574963	0.391857359791637	2.57881752249584	0.00991391410489742	0.0231043688930028	2.08045151831363	2.0536609171143	0.384585615508983	5.33993169348355	9.29816080713949e-08	2.12454839703573e-07	2.08045151831363	1.22130028367073	0.361436324387198	3.37901921103641	0.000727449245959618	0.00138868465902262	2.08045151831363	0.865766389507924	0.355830151596386	2.4330888926185	0.0149706250391282	0.0235160453689982	2.08045151831363	2.05550646607768	0.411205328200308	4.99873499955329	5.77076465007317e-07	1.38618523707267e-06
chr17	68567016	68567553	peak105118	1.85049791992707	2.2021094326646	0.484938276853466	4.54100972798651	5.59854480477274e-06	3.20558664685271e-05	1.85049791992707	1.97472141295333	0.44782519053071	4.40958091395689	1.03570855704848e-05	1.96940419625867e-05	1.85049791992707	2.36738124636286	0.450337270374337	5.25690721621821	1.4649817552112e-07	5.90256948206476e-07	1.85049791992707	2.10909351474813	0.447046107147194	4.71784337460676	2.38357881325816e-06	6.26181399375962e-06	1.85049791992707	2.7930036851956	0.488955943431613	5.71217861796221	1.11538924731147e-08	3.61066837261117e-08
chr17	68606473	68607155	peak105139	2.45505984661257	2.31054044733696	0.416951754445126	5.54150551641591	2.99882126762113e-08	3.69467592224403e-07	2.45505984661257	2.21751774019772	0.383962887887077	5.77534394639174	7.67960475977507e-09	1.9535254816651e-08	2.45505984661257	1.33559041365683	0.366094003827932	3.64821712372152	0.000264066434974758	0.000542677988704713	2.45505984661257	2.03961351495228	0.375491308308907	5.43185280143512	5.57719203409808e-08	2.02410834126863e-07	2.45505984661257	2.1164824796345	0.405724060265466	5.21655648977208	1.82280002802115e-07	4.76736297163689e-07
chr17	68611809	68613116	peak105140	3.62302571969087	2.20145104007789	0.376299769761656	5.85025880157264	4.90808724790494e-09	7.99738006892292e-08	3.62302571969087	1.28841728549318	0.336809112754916	3.82536349730751	0.00013057927206268	0.000228245773947672	3.62302571969087	1.57327284786734	0.339115759579008	4.63933864300634	3.49525910865509e-06	1.02568306164586e-05	3.62302571969087	2.26559549067628	0.34833697726053	6.50403384818311	7.81942902642768e-11	5.63438503819948e-10	3.62302571969087	2.48161935034203	0.380151270326666	6.52797858128835	6.66632266840751e-11	3.33725997743569e-10
chr17	68790568	68791485	peak105166	4.01525518253124	1.93452986300341	0.305779878987892	6.3265440139703	2.50712811566499e-10	6.29259607924475e-09	4.01525518253124	2.73273575599659	0.291278184857219	9.38187580829694	6.4809289957388e-21	1.16732620896573e-19	4.01525518253124	1.660407793064	0.265402001554785	6.25619921227781	3.94472805804678e-10	3.04448986782735e-09	4.01525518253124	0.944874864424229	0.255107223189272	3.70383422551386	0.000212365065090219	0.000423903270744656	4.01525518253124	2.36414483205	0.312748017477324	7.55926400787309	4.05356409305506e-14	4.01355037024808e-13
chr17	68793718	68794480	peak105168	8.45663045706497	0.709063415311925	0.192233095727469	3.68856056044153	0.000225526349519397	0.000817529325663872	8.45663045706497	1.00787678841595	0.179371610906068	5.61893146482221	1.92142049177779e-08	4.68863859800585e-08	8.45663045706497	0.912207480226489	0.176486784152198	5.16870135409018	2.35726229213474e-07	9.06241484452966e-07	8.45663045706497	0.527013533428525	0.171864125734679	3.06645456796563	0.00216613724198869	0.00381350355530778	8.45663045706497	2.19216473430602	0.224984906327258	9.74360800505142	1.96452695702126e-22	9.99741990407659e-21
chr17	68820557	68821502	peak105174	6.36535531837919	2.08391424605558	0.259167224947189	8.04080935187782	8.92470192296336e-16	1.05586088903982e-13	6.36535531837919	2.83324672796487	0.248449398632252	11.403717390995	4.00638656571285e-30	3.2621413436822e-28	6.36535531837919	1.98374162954252	0.232013486362573	8.5501134466058	1.2296758718436e-17	4.72810372723866e-16	6.36535531837919	1.36616379421901	0.223677072915789	6.10775068007684	1.01045031824702e-09	5.46353644733407e-09	6.36535531837919	2.52380494758011	0.269616186977336	9.36073229087044	7.91859438925481e-21	2.96906428960207e-19
chr17	68824692	68825123	peak105177	2.46761288597436	2.22547849056513	0.424754476143218	5.23944682295648	1.6105864678953e-07	1.52696834853471e-06	2.46761288597436	3.00250997030552	0.417193699164537	7.19692070210621	6.15875553847623e-13	2.7384996518981e-12	2.46761288597436	1.79577819509183	0.396508130396001	4.52898202439973	5.92685404314606e-06	1.65169143678735e-05	2.46761288597436	2.21128208898012	0.398951347127674	5.54273623814196	2.97781249437848e-08	1.14417433857562e-07	2.46761288597436	2.80005025152833	0.434822167152383	6.43952968144574	1.19844278594421e-10	5.69574078730977e-10
chr17	69121977	69122684	peak105226	2.99624852223746	2.80693304081452	0.40985746411798	6.84855903955559	7.45975479132772e-12	3.08642070919817e-10	2.99624852223746	3.60274918018492	0.399354182447496	9.021438458726	1.8563551639418e-19	2.56315892062667e-18	2.99624852223746	2.06267685856949	0.371081585362994	5.5585535362844	2.72019524707276e-08	1.31492727815544e-07	2.99624852223746	3.14171292402089	0.386579228414245	8.12695740769171	4.40199967424294e-16	1.16952935683053e-14	2.99624852223746	3.58212725119881	0.420503616397803	8.51865979628117	1.61410217330139e-17	3.18041313634703e-16
chr17	69268464	69269636	peak105241	4.62440767382805	2.66873186264725	0.350786569196899	7.60785074741351	2.78691402985777e-14	2.26301592552986e-12	4.62440767382805	3.00245954506812	0.328805892260378	9.13140432012242	6.76164099859924e-20	1.00585314027524e-18	4.62440767382805	1.93440936841743	0.31322156632504	6.17584986600199	6.58085009235375e-10	4.78802244301501e-09	4.62440767382805	2.35947799577052	0.315817623803525	7.47101433844739	7.95789820719806e-14	1.27862132308805e-12	4.62440767382805	2.92376310165209	0.3523329536676	8.29829589091019	1.05615363563184e-16	1.78070631696623e-15
chr17	70855339	70855964	peak105383	2.39762442811188	1.89379687055068	0.435568402271607	4.34787477850556	1.3746304585875e-05	7.03424576996974e-05	2.39762442811188	2.49358273258295	0.417453697849548	5.97331571244496	2.32479374888491e-09	6.26431673585067e-09	2.39762442811188	1.49531296096934	0.394876064731451	3.78679057690236	0.000152605613498889	0.000326234270587124	2.39762442811188	2.12593283333107	0.407546263286619	5.2164208700791	1.82413448781211e-07	5.92576145982052e-07	2.39762442811188	2.16650844247672	0.433501365166229	4.997696931464	5.80190752034707e-07	1.393303329227e-06
chr17	73201162	73201792	peak105559	2.57320950499902	1.36224929519817	0.315424029409676	4.31878730909518	1.56888886058125e-05	7.87688052526864e-05	2.57320950499902	2.18041766875916	0.304158412972179	7.16869097077581	7.57182569686846e-13	3.31360136882875e-12	2.57320950499902	1.31847422558072	0.276671073624303	4.76549358163517	1.88391894699143e-06	5.87258328212034e-06	2.57320950499902	1.68783486882341	0.285992330764864	5.90167877687288	3.59821229102012e-09	1.70220282065278e-08	2.57320950499902	1.51352820326062	0.315228787544905	4.80136416172021	1.57588390931505e-06	3.54560936911948e-06
chr1	8025742	8027799	peak1056	33.3478068910392	0.476081236230671	0.142680503847518	3.33669438635748	0.000847811181931678	0.00264429977023395	33.3478068910392	1.89872331472053	0.142604266806347	13.3146318637082	1.90308179411164e-40	5.16518788119478e-38	33.3478068910392	1.44929294312007	0.137892342303176	10.5103221753503	7.74285816383037e-26	9.61225495100807e-24	33.3478068910392	0.973490070545875	0.136572140912677	7.12802819111048	1.01816927064096e-12	1.23572985920317e-11	33.3478068910392	2.39692669955674	0.154785475606136	15.4854755600965	4.34835210903471e-54	1.09436163442288e-50
chr1	89871910	89872506	peak10564	2.32184622794136	2.03791458959102	0.433798945261477	4.69783205296325	2.62937496167714e-06	1.66647473532669e-05	2.32184622794136	2.97588745010165	0.426491475969727	6.97760123654355	3.00262447450758e-12	1.20157062665897e-11	2.32184622794136	1.84818289568398	0.397330578839639	4.65149926562762	3.29530448572782e-06	9.72467853990929e-06	2.32184622794136	2.33462727625583	0.408127607816772	5.72033656028474	1.0631325122021e-08	4.50854173832767e-08	2.32184622794136	2.24943271732285	0.43587932457997	5.16067771622453	2.46057455573018e-07	6.30143811293565e-07
chr17	73795628	73796094	peak105663	3.12353515976456	1.93113733916183	0.339767439824084	5.68370335945576	1.31808823333224e-08	1.85228196200862e-07	3.12353515976456	3.01065092645115	0.331463498729907	9.08290336036179	1.05716470937668e-19	1.52637024041363e-18	3.12353515976456	2.1429323008466	0.308494767834719	6.94641376217672	3.74688793779754e-12	4.69149008005369e-11	3.12353515976456	1.96449240901513	0.306919540630094	6.40067558090991	1.54690945714912e-10	1.02795586681988e-09	3.12353515976456	2.4875837295211	0.347799143983637	7.15235725145469	8.53002184415551e-13	6.40306737347074e-12
chr17	73798063	73798707	peak105664	5.39175197479266	1.04768164612047	0.239477232010296	4.37486953279727	1.21505127530057e-05	6.32402321966931e-05	5.39175197479266	2.88608835224402	0.25317961780865	11.3993708388694	4.21151612830911e-30	3.4159155090327e-28	5.39175197479266	1.82262262037106	0.227773812324672	8.00189715301014	1.22516700311227e-15	3.24259305106694e-14	5.39175197479266	1.39927055720889	0.22180642979396	6.30852116644541	2.81714209614373e-10	1.7568679862668e-09	5.39175197479266	2.1298991079587	0.262882744080536	8.10208793052687	5.40238725395999e-16	7.88401100361773e-15
chr1	89887228	89887723	peak10567	2.32578011860766	1.84389883808804	0.445154775967937	4.1421522077994	3.44061874837742e-05	0.000157458971175674	2.32578011860766	2.23861028442214	0.430024785257299	5.20577036759102	1.9319343321247e-07	4.27322387748004e-07	2.32578011860766	1.69902470701274	0.419536097880824	4.04977000929101	5.12679940251979e-05	0.000119269171982654	2.32578011860766	2.10508786378972	0.42642955687264	4.93654304647189	7.95194920422339e-07	2.27231380852313e-06	2.32578011860766	2.48371753221318	0.456511976095722	5.4406404700594	5.30893597594034e-08	1.52350558264675e-07
chr17	74440214	74440523	peak105756	0.977930470233496	1.50220153661466	0.313220145241177	4.79599272089596	1.61871158307848e-06	1.09458748084867e-05	0.977930470233496	1.63601940427334	0.285312244364942	5.73413667511836	9.80102760401102e-09	2.46597880750196e-08	0.977930470233496	0.974657155899342	0.261459973050457	3.7277490107874	0.000193197638357186	0.000406049454925625	0.977930470233496	1.55396956444704	0.266373096557883	5.83380823562021	5.41763831564293e-09	2.45068462631142e-08	0.977930470233496	1.98199430223602	0.317842538044944	6.23577421205892	4.49549121463407e-10	1.89617090824158e-09
chr17	74442636	74443672	peak105757	14.9681225835713	0.582345484442413	0.129309054855882	4.50351667245152	6.68381215878362e-06	3.74715787370931e-05	14.9681225835713	0.390286273797383	0.115260132529275	3.38613417521669	0.000708847162179996	0.00116461275001727	14.9681225835713	0.489764300319391	0.113302208502946	4.32263683815712	1.54175399566072e-05	3.95991715624965e-05	14.9681225835713	0.917503569521654	0.117487588406143	7.80936592510468	5.7476403282349e-15	1.18666034557474e-13	14.9681225835713	2.12383276667658	0.162225430340145	13.0918608890323	3.66516776416622e-39	1.58541413098715e-36
chr17	74453123	74455234	peak105762	18.8201859383523	0.607712735903956	0.167265237290275	3.63322795428988	0.000279897533161236	0.000991260497382071	18.8201859383523	0.936361862054345	0.160540440059163	5.8325607037658	5.4583137031566e-09	1.40972065079007e-08	18.8201859383523	0.334627104498883	0.155148805556052	2.15681392647261	0.0310201655761655	0.0455939614446809	18.8201859383523	0.462806923503529	0.155421266665517	2.97775802136227	0.00290365127763559	0.00503285011082291	18.8201859383523	1.15553337836833	0.174901481401845	6.60676724466065	3.92802869347155e-11	2.05525508127134e-10
chr17	74751581	74752153	peak105826	4.4141475273015	1.01892426121554	0.187630834371183	5.43047343273997	5.62047465439167e-08	6.31482225374103e-07	4.4141475273015	1.5713528293163	0.181212942555569	8.67130574205228	4.27192937334445e-18	4.60350691987808e-17	4.4141475273015	1.21454312489619	0.163580031478917	7.42476397586906	1.12981201265671e-13	2.01531673700957e-12	4.4141475273015	1.39282633538889	0.168204688825378	8.28054405091437	1.22613801071489e-16	3.75907028667011e-15	4.4141475273015	0.71483763402892	0.175055947501883	4.08348099124842	4.43660599630921e-05	8.20844753069733e-05
chr17	74770685	74771092	peak105834	2.32259912646311	0.811242083812652	0.249641967880472	3.24962221176318	0.00115558412728603	0.00348336138717188	2.32259912646311	1.42300418403695	0.241389980332111	5.89504246232234	3.74585042847238e-09	9.85648923693845e-09	2.32259912646311	1.4723238468114	0.228439942746571	6.44512439072349	1.15505643224487e-10	1.01127711164665e-09	2.32259912646311	1.27264338211979	0.228309400083366	5.57420492391068	2.48662891097211e-08	9.72314050442824e-08	2.32259912646311	0.78766666936687	0.243679993357207	3.23238136424372	0.00122763098880856	0.00193276480289901
chr17	75033613	75035653	peak105893	20.9028245065771	0.778419249995697	0.105709287095273	7.36377352818707	1.78782907368126e-13	1.1812472571788e-11	20.9028245065771	1.21493226564966	0.0967882410064928	12.5524779974889	3.85261848101381e-36	6.27387588402272e-34	20.9028245065771	0.546944422640742	0.0879391256841451	6.21957994676029	4.98487582071409e-10	3.74494714302982e-09	20.9028245065771	0.211255851414851	0.0863341075780417	2.44695702939752	0.0144068014101587	0.0226883150485713	20.9028245065771	1.43130784085755	0.113437755382184	12.6175613757106	1.68973087776725e-36	5.63596501447089e-34
chr17	75086562	75087130	peak105908	3.88406125142574	1.53188252460403	0.309166293836552	4.95488206555237	7.23741729113141e-07	5.48255687421047e-06	3.88406125142574	1.74674442818259	0.285855129773481	6.11059325598516	9.92614542803805e-10	2.79235250512961e-09	3.88406125142574	1.44044839874823	0.275286046231011	5.23255144410572	1.67186102012778e-07	6.65858156829486e-07	3.88406125142574	1.66927783151496	0.278849369551933	5.98630663643684	2.14659508769242e-09	1.06862683703789e-08	3.88406125142574	2.30318003758076	0.326949210985521	7.04445816106513	1.86184579834847e-12	1.29570988138459e-11
chr17	75382984	75383736	peak105968	2.77303017076958	1.81934653235734	0.358652768097029	5.07272407797264	3.92160926788362e-07	3.26317496158972e-06	2.77303017076958	2.3740270163483	0.34292380963819	6.92289934272303	4.42492195021238e-12	1.72219231364656e-11	2.77303017076958	1.20622056337887	0.312852351171168	3.85555856896508	0.000115465680926064	0.000252552098503371	2.77303017076958	0.983971278061143	0.309529333281414	3.17892739802643	0.00147821111453493	0.00265491089235663	2.77303017076958	1.82862245805614	0.357838444519265	5.11019004822912	3.21834903590651e-07	8.06524619444517e-07
chr17	75504152	75504958	peak106001	4.39608597512117	0.872914763455462	0.258709515219935	3.37411155022024	0.000740543518129687	0.00234085484767096	4.39608597512117	1.18792803958466	0.244773270968033	4.8531771254542	1.21499081408963e-06	2.49875980218835e-06	4.39608597512117	0.675292617598375	0.227792190918644	2.96451171076166	0.00303163703991523	0.00525863657976273	4.39608597512117	1.3251826744593	0.239700438293474	5.52849499939935	3.22989630875345e-08	1.23282020421247e-07	4.39608597512117	1.00862773808796	0.26859300082321	3.75522718386786	0.000173184315101298	0.000298700054779411
chr17	75561948	75562294	peak106020	1.91031466520531	1.43341222382109	0.386814430650122	3.70568445807965	0.000210820633108188	0.000771189007263093	1.91031466520531	2.22527698688355	0.377045929039207	5.90187246565434	3.59398950895487e-09	9.47851820195357e-09	1.91031466520531	1.74097647465322	0.358704136682488	4.85351657986111	1.21291196204089e-06	3.95391905698566e-06	1.91031466520531	2.0145604034388	0.366905490238509	5.49067936304039	4.00390647278736e-08	1.49748914877932e-07	1.91031466520531	2.2949997264424	0.406173047041197	5.65030039083225	1.6016769681103e-08	5.03758522894404e-08
chr17	75850991	75851315	peak106085	1.93366830056729	1.43666369555952	0.363727080868437	3.94983978682406	7.82035214068339e-05	0.000323132281586088	1.93366830056729	2.63010009345765	0.362514201487521	7.25516430160651	4.01174562097578e-13	1.83967476844614e-12	1.93366830056729	1.67715931742888	0.331107002824488	5.06530910890428	4.07738183854117e-07	1.48387325907945e-06	1.93366830056729	2.41978618813794	0.351949305637168	6.87538275933564	6.18236347434071e-12	6.08001955323795e-11	1.93366830056729	1.73956646684199	0.366683553692126	4.74405369241775	2.09483285124499e-06	4.63205692123532e-06
chr17	75940706	75941662	peak106101	12.7492783258127	0.289050934130769	0.116356368450179	2.48418662408265	0.0129847738445101	0.0292181158344646	12.7492783258127	0.53647516485329	0.104184349155036	5.14928748131799	2.61477851595101e-07	5.71330137613163e-07	12.7492783258127	0.396455246218692	0.0982848891291232	4.03373549821929	5.48971092789015e-05	0.000127177537512729	12.7492783258127	0.476223119901872	0.0997638956789037	4.77350164266465	1.81050071894937e-06	4.8605413017256e-06	12.7492783258127	0.936835568108392	0.125153489248273	7.48549300331491	7.12790556391762e-14	6.66877112644459e-13
chr17	75976008	75976496	peak106106	2.5967968819225	1.73473980697048	0.426525136789469	4.06714553807585	4.75925218440346e-05	0.000209068767808672	2.5967968819225	3.05041393154145	0.423589519368133	7.20134420722152	5.96218238577375e-13	2.65749568777589e-12	2.5967968819225	1.75952572454171	0.40505413964888	4.34392727368977	1.3995786554292e-05	3.62179243754925e-05	2.5967968819225	1.85398922332353	0.402745364842805	4.60337817679704	4.15692395440757e-06	1.04885419936037e-05	2.5967968819225	3.20860321782944	0.44832444857501	7.15687763187556	8.25353081592009e-13	6.20898769315032e-12
chr17	75983494	75983919	peak106108	2.52270634834326	1.3972199471368	0.360942302773417	3.87103405835449	0.000108374647310573	0.000429465178377599	2.52270634834326	2.42324284678127	0.355058311563834	6.82491514170796	8.79773037707965e-12	3.27140856627365e-11	2.52270634834326	2.13055823976844	0.341446079423129	6.23980876678394	4.38106160181356e-10	3.33476242465237e-09	2.52270634834326	1.85213149330668	0.339555945995563	5.45456946093612	4.9091642848455e-08	1.80485131555993e-07	2.52270634834326	2.01103788623448	0.373589281270547	5.3830181620712	7.32471443648554e-08	2.0474292655459e-07
chr17	75996801	75997611	peak106112	3.22538868247186	1.1627596711279	0.231375687993857	5.0254185355843	5.02335774683573e-07	4.02741488165075e-06	3.22538868247186	0.804423731924904	0.196674629434298	4.09012455871251	4.31141586705403e-05	7.81594112130991e-05	3.22538868247186	0.559772166644121	0.184793855330962	3.02917088688679	0.00245225929149036	0.00430626997942398	3.22538868247186	0.931685976525686	0.191750416375194	4.8588472147183	1.18071200965092e-06	3.28279916392247e-06	3.22538868247186	1.91485456415293	0.260128826832424	7.36117787278719	1.82294464360634e-13	1.56001234972482e-12
chr17	75998417	75998825	peak106114	2.10142977784199	1.3830063994324	0.375361851686409	3.6844617885885	0.000229186403149785	0.000829602037761331	2.10142977784199	2.38804807697654	0.365292137441621	6.53736511741424	6.26120674696431e-11	2.07066357165166e-10	2.10142977784199	0.788750861878648	0.326083219004793	2.41886370076301	0.0155690727101036	0.0240709376134541	2.10142977784199	1.83723280342686	0.34577199732026	5.31342276895021	1.07585043960291e-07	3.6777043376266e-07	2.10142977784199	2.44139265982283	0.389733383330637	6.26426363315055	3.74591276233192e-10	1.60423120059558e-09
chr17	76003179	76003730	peak106116	3.3443029796703	1.10648805639219	0.287705161181401	3.84590965225868	0.0001201060162117	0.000471165502735538	3.3443029796703	2.75610585426985	0.300475272508672	9.17248807617043	4.6222495780763e-20	7.08540184493158e-19	3.3443029796703	1.16814065447117	0.258822221502942	4.5132935174111	6.38285896371568e-06	1.76650072529746e-05	3.3443029796703	1.85515620250252	0.270953815580705	6.84676168344989	7.55404020352571e-12	7.25376514028463e-11	3.3443029796703	2.14130684297132	0.312615424400567	6.84965192321275	7.4029892848776e-12	4.56344589985641e-11
chr1	90779500	90780054	peak10615	2.33725962620157	2.80378818562295	0.375667686565166	7.46347978783793	8.42668089689201e-14	6.05933075193658e-12	2.33725962620157	2.65710827204438	0.34098559516308	7.79243554489035	6.57297032000562e-15	4.06174353435347e-14	2.33725962620157	1.84420815995922	0.31921591966467	5.77730635081271	7.59060051761374e-09	4.23239042758548e-08	2.33725962620157	2.23499864496449	0.327739918486899	6.81942759759927	9.14039651787574e-12	8.58645189008727e-11	2.33725962620157	2.84596411955443	0.373895978667132	7.61164677325428	2.70625339117383e-14	2.77070705921806e-13
chr17	76596448	76596957	peak106238	2.19598605706057	1.78398091830189	0.346419637416167	5.14976844733176	2.60808240603802e-07	2.30604130721037e-06	2.19598605706057	1.50959332854818	0.301433654274906	5.00804507771199	5.49856586046791e-07	1.16422407098427e-06	2.19598605706057	1.77515848293991	0.301343399443403	5.89081588054929	3.84293534785893e-09	2.31227607411707e-08	2.19598605706057	1.87758519215061	0.30615842881496	6.13272415663399	8.63868616235109e-10	4.75359546250303e-09	2.19598605706057	2.20855185077027	0.348615041092089	6.33521675901202	2.37007834190264e-10	1.05879052472539e-09
chr17	76597034	76597706	peak106239	3.45080382052301	1.65191350180597	0.279916343301485	5.90145427852623	3.60311282354849e-09	6.11204506171057e-08	3.45080382052301	1.53908614895127	0.244935184341564	6.28364664345242	3.30721951539749e-10	9.91413806868046e-10	3.45080382052301	1.33894341030992	0.236597972695243	5.65914997097031	1.52124577722019e-08	7.86886548889458e-08	3.45080382052301	2.08503248729163	0.250957353293076	8.30831398216358	9.70713975626866e-17	3.03652493799482e-15	3.45080382052301	2.75144072684783	0.305836770138712	8.99643533902059	2.33165274975943e-19	6.6683341657376e-18
chr17	77285701	77288087	peak106369	27.0322425435423	0.760327739601476	0.112786132947191	6.74132288902464	1.56950974599244e-11	5.84795529045151e-10	27.0322425435423	1.60906408290281	0.110317661479106	14.5857341547036	3.4617777609682e-48	1.8082236893329e-45	27.0322425435423	2.06005167602958	0.111062994180284	18.5484975552305	8.38635080791857e-77	3.31668193952025e-73	27.0322425435423	1.72152334701279	0.108531808649863	15.8619244296079	1.16275616278436e-56	3.21897416105223e-53	27.0322425435423	2.50418035717539	0.134611563674796	18.6030106835781	3.03759213083202e-77	1.40154500916589e-73
chr17	77327527	77328078	peak106383	2.18866916720387	1.37511791282287	0.255604358056355	5.37986880693046	7.45401396928232e-08	7.985949021889e-07	2.18866916720387	2.00308754992298	0.254832847875553	7.86039777297934	3.82915517240943e-15	2.46240027393688e-14	2.18866916720387	1.46826219072176	0.223421773026435	6.5717059301469	4.97420296832958e-11	4.73748972477235e-10	2.18866916720387	1.34481282477208	0.219804832790796	6.11821317892514	9.4630419573304e-10	5.14887683857576e-09	2.18866916720387	1.75223986459033	0.264407691781288	6.62703816513682	3.42489107873127e-11	1.81916125524935e-10
chr17	77388425	77388855	peak106402	2.59889792025048	1.20528575471407	0.253408567640055	4.75629441395238	1.9717884488779e-06	1.30133393928027e-05	2.59889792025048	1.55427766181631	0.232065563856224	6.69757992521138	2.11899341240038e-11	7.47289345590984e-11	2.59889792025048	1.01482925462995	0.207627601447718	4.88773769746354	1.02001305915703e-06	3.38423316511305e-06	2.59889792025048	0.578792579024995	0.198105119149114	2.9216437289	0.00348189579242294	0.0059800733989352	2.59889792025048	1.82709196867807	0.269835269384783	6.77113845363427	1.27772922082681e-11	7.4736225965285e-11
chr17	77489674	77490302	peak106450	1.81482031630403	0.893133773417404	0.250879038450863	3.56001752451045	0.000370830046149837	0.00126757118133252	1.81482031630403	1.52429345962283	0.244160675493209	6.2429932934275	4.29275314618094e-10	1.26506895996246e-09	1.81482031630403	1.23104416068133	0.231038982505591	5.32829632181895	9.9138288092954e-08	4.17241814353416e-07	1.81482031630403	0.942850844218857	0.21627769210838	4.35944565076263	1.3039233181216e-05	3.05163692103122e-05	1.81482031630403	1.53397403887713	0.263349912272164	5.82485114820094	5.71635259063178e-09	1.94292823964457e-08
chr17	77836331	77837154	peak106495	3.27666032172036	0.767782462988483	0.320686084790405	2.3941870240185	0.0166572527201371	0.0362473969740823	3.27666032172036	2.01589887528199	0.320933511793716	6.28135984931901	3.35624279769289e-10	1.00480399709452e-09	3.27666032172036	1.8461743750973	0.312661602438187	5.9047045134437	3.53279372171763e-09	2.15375162721935e-08	3.27666032172036	1.7929146791598	0.313831704771119	5.71298135880628	1.11013844005969e-08	4.68706307375515e-08	3.27666032172036	1.74306537833859	0.342113817467078	5.09498678318167	3.4876558614646e-07	8.69135519567791e-07
chr17	78174219	78175531	peak106556	11.2879282440741	0.528465124567978	0.13412401553229	3.94012304560588	8.14398266585366e-05	0.000334408211393493	11.2879282440741	0.270090198337829	0.115325127091208	2.34198916706348	0.0191812716570633	0.0272524672596428	11.2879282440741	0.793698306824218	0.117162377932926	6.7743444681415	1.24971593145577e-11	1.38277921048847e-10	11.2879282440741	1.23819699189317	0.124771830177221	9.92369022827093	3.28385619795643e-23	3.45666444806942e-21	11.2879282440741	1.477993128018	0.156093548436313	9.46863687079949	2.83519251154579e-21	1.16799805788145e-19
chr17	78187831	78188209	peak106563	3.08486903394154	1.49010861776668	0.348036302611228	4.28147468119496	1.85658850071518e-05	9.11470048834884e-05	3.08486903394154	2.67575679020548	0.346999312922417	7.71112993760807	1.24708609993336e-14	7.35812693745847e-14	3.08486903394154	2.05746789554022	0.328136222264707	6.27016390126068	3.60668256057943e-10	2.80785714305627e-09	3.08486903394154	1.710243377502	0.320598890785827	5.33452680796863	9.57940353006299e-08	3.30627362331709e-07	3.08486903394154	2.79290172567772	0.38027997705409	7.34433021510483	2.06792008261054e-13	1.75285669219198e-12
chr17	78291782	78292870	peak106598	3.57114449852128	0.637156333011177	0.193582575327593	3.29139299822279	0.000996925342837551	0.00305601607696986	3.57114449852128	1.53962632514619	0.195217913164692	7.88670619507809	3.10266712955338e-15	2.02580747204141e-14	3.57114449852128	0.748026370155608	0.167743486919295	4.4593467316886	8.2209836276816e-06	2.22212176087422e-05	3.57114449852128	1.37530116292426	0.182466907471196	7.53726350703544	4.79935920666163e-14	8.13130111855695e-13	3.57114449852128	1.74008257561764	0.22828349191564	7.62246345986625	2.48879585877391e-14	2.57665761235216e-13
chr17	78307808	78308467	peak106602	2.26146861675089	1.15127523623464	0.312760599935505	3.68101108794408	0.000232310901111373	0.000839704267706912	2.26146861675089	1.65646507813431	0.295905713860787	5.59794894299885	2.16902605897822e-08	5.26638461820321e-08	2.26146861675089	1.17317863187706	0.277443685759741	4.22852885862036	2.35224348202101e-05	5.82047806187609e-05	2.26146861675089	1.37696060330384	0.283232321037458	4.86159417915349	1.16444156636324e-06	3.24146810690798e-06	2.26146861675089	1.87910172697555	0.330473423188806	5.68609030294695	1.29980682676287e-08	4.15709937524298e-08
chr17	78355800	78356013	peak106621	2.15863251630048	2.18363255695162	0.375887660094747	5.80926906832007	6.27461775229598e-09	9.9089624509216e-08	2.15863251630048	1.86284408918319	0.327716145707455	5.68432197675763	1.31332645386904e-08	3.25731316510576e-08	2.15863251630048	1.73567901862517	0.319382385603569	5.43448573516379	5.4954693029078e-08	2.45738284900177e-07	2.15863251630048	1.74399628046794	0.320774113592745	5.43683609919384	5.42349843812894e-08	1.97454143557551e-07	2.15863251630048	2.01361859898552	0.36388406939989	5.53368165390239	3.13577895876425e-08	9.33952713226784e-08
chr17	78396561	78397334	peak106636	2.98510383686604	1.34823911363957	0.305412946715406	4.41447924241373	1.01253430391711e-05	5.39784318691339e-05	2.98510383686604	2.63221836463387	0.306461376819361	8.58907047913379	8.76757271616416e-18	8.98635627820395e-17	2.98510383686604	1.08410464066436	0.266973653243407	4.06071770563799	4.89220949307037e-05	0.000114282277956426	2.98510383686604	1.69113066111485	0.278336314548175	6.07585346475566	1.23329994359711e-09	6.53448337579758e-09	2.98510383686604	2.43349461661046	0.329123085210151	7.39387398199866	1.4261157757135e-13	1.25215950316691e-12
chr17	78716868	78718372	peak106703	5.13362752300919	0.511739674318123	0.215447665717122	2.37523888975444	0.0175375956858499	0.0378861333567747	5.13362752300919	1.17411913703589	0.20584103673617	5.7040090530674	1.17021857625681e-08	2.91990365615985e-08	5.13362752300919	0.578466327623542	0.192243560034059	3.00902837796522	0.0026208463462141	0.00458805553614463	5.13362752300919	0.970744892690296	0.198492542992578	4.89058620568226	1.00536115828226e-06	2.82533938746179e-06	5.13362752300919	1.42865378096286	0.237887593138314	6.00558340229289	1.9064513235372e-09	7.10913233308241e-09
chr17	78747865	78748536	peak106714	5.49013091097955	1.00491321157399	0.239638416005081	4.19345624264468	2.74736092104667e-05	0.000129306255930391	5.49013091097955	0.887206061866623	0.21885794085548	4.05379881761967	5.03925582445323e-05	9.08779612039367e-05	5.49013091097955	1.19599937633194	0.220204265422113	5.43131793582342	5.59393687434712e-08	2.4965750190138e-07	5.49013091097955	2.33971229023901	0.237007861885569	9.87187628133894	5.51237045252848e-23	5.48936919452512e-21	5.49013091097955	1.5713895687006	0.251003687747425	6.26042423042735	3.83931582205265e-10	1.6407474408414e-09
chr1	8094481	8095281	peak1068	3.10977496123513	1.01291832359462	0.325597564507993	3.11095178222609	0.00186485387344341	0.00533498136120774	3.10977496123513	1.47864824620587	0.306949191858506	4.81724104648394	1.45556808992788e-06	2.97321235162425e-06	3.10977496123513	0.77337668715463	0.292816145907183	2.64116817998068	0.00826206950090618	0.0133923023633167	3.10977496123513	0.873142740339724	0.293844675813744	2.97144312015091	0.00296403773120928	0.00513237556609943	3.10977496123513	2.53997135972283	0.36082026665356	7.03943651303148	1.93018802581086e-12	1.33956694175352e-11
chr1	8096126	8097001	peak1069	3.05013603373708	2.43847684845567	0.402450685098881	6.05906994010097	1.36910857404206e-09	2.66168551711941e-08	3.05013603373708	2.3104372852376	0.371741124423534	6.21517807269895	5.12664772760065e-10	1.49521824368833e-09	3.05013603373708	1.3903517087749	0.355483612509903	3.91115556342606	9.18555822138646e-05	0.000204382730912122	3.05013603373708	0.937902883572266	0.348171379892869	2.69379661206173	0.00706432578982018	0.0116514027503951	3.05013603373708	2.9707620854084	0.409409511176917	7.25621170076982	3.98081882054889e-13	3.19620035464256e-12
chr17	79836570	79836958	peak106903	2.04003648494301	1.3356657891124	0.281059170972569	4.75225833937565	2.01157124321192e-06	1.32402135751495e-05	2.04003648494301	1.07158181365568	0.234199694659209	4.57550474271526	4.75073203437654e-06	9.28611633408742e-06	2.04003648494301	1.48157152948735	0.236681090140566	6.25977989457221	3.85521211838185e-10	2.98288687214319e-09	2.04003648494301	1.01013919792391	0.229161160476117	4.40798604713465	1.0433626490955e-05	2.47256048429719e-05	2.04003648494301	1.50231222892277	0.275897678700247	5.44517893735158	5.17533329988114e-08	1.48856028128737e-07
chr17	79897573	79898210	peak106922	2.60820866864751	2.07250241444059	0.372946134429219	5.5571092528214	2.74279096484523e-08	3.42187584816473e-07	2.60820866864751	3.08589484923541	0.363921888205395	8.4795527536221	2.26061233805601e-17	2.15283082100938e-16	2.60820866864751	1.84861477603518	0.330906824346287	5.58651148910921	2.31676228050266e-08	1.14285899810113e-07	2.60820866864751	2.23546700603859	0.340540063788181	6.56447579521531	5.22162248956549e-11	3.951778502924e-10	2.60820866864751	1.54657259918868	0.354746151638034	4.35965997671125	1.30264693999234e-05	2.57664446215846e-05
chr17	79988085	79988625	peak106938	4.19889557813868	0.842959437340306	0.225507804688899	3.73804994688861	0.000185453109602046	0.000688861382828799	4.19889557813868	2.55620187872569	0.242090018211365	10.5588900261634	4.62093452900459e-26	2.04028630783035e-24	4.19889557813868	1.68020122795265	0.212501622040677	7.90676895459662	2.64155232199e-15	6.57041639550505e-14	4.19889557813868	1.77255646951046	0.21455625374534	8.26149990302466	1.43853267494371e-16	4.32403241836501e-15	4.19889557813868	2.28226354694613	0.264206261741427	8.63818870871326	5.71112276788012e-18	1.25599472481518e-16
chr17	79990170	79990531	peak106939	1.48122144942797	1.21546876391144	0.26367129832247	4.60978791261885	4.03079961984317e-06	2.41064283162105e-05	1.48122144942797	1.60175339201928	0.252286568864039	6.34894437397693	2.16797400882706e-10	6.65390160314505e-10	1.48122144942797	1.17835453850695	0.222200076235468	5.30312391638532	1.13837590701804e-07	4.71637213557128e-07	1.48122144942797	1.32648538698981	0.228199917987799	5.81282148865949	6.14285575332658e-09	2.74421201670313e-08	1.48122144942797	1.63235460549708	0.269412857235103	6.05893357224821	1.3702696232969e-09	5.25336438877598e-09
chr17	80019165	80019726	peak106945	2.2625074645269	1.24037454707324	0.371303786246288	3.34059224015156	0.000835999053279222	0.00261128261209319	2.2625074645269	2.44832209021054	0.369378905803133	6.62821306724919	3.39774802080115e-11	1.16559177457074e-10	2.2625074645269	1.70331445317466	0.349861499874581	4.8685392756427	1.1242618016989e-06	3.68812225598203e-06	2.2625074645269	2.33923950553221	0.364211121431999	6.4227569337664	1.33828096665102e-10	9.05621370832728e-10	2.2625074645269	2.57222143155039	0.396571349715041	6.48615043269939	8.80572477123995e-11	4.29412866949105e-10
chr17	80028060	80028439	peak106949	1.77695556370595	1.24021366958536	0.411519162687975	3.01374463702854	0.00258044904547399	0.00709123996177308	1.77695556370595	2.93993958754348	0.420936776049921	6.98427829264986	2.86324006920279e-12	1.14878171124362e-11	1.77695556370595	2.26736554976298	0.403011092349867	5.62606239084508	1.84369684838688e-08	9.3242425193172e-08	1.77695556370595	2.79371471902039	0.417374437306996	6.69354533796111	2.17827500968304e-11	1.82626787910555e-10	1.77695556370595	3.11035118031255	0.443564983320395	7.01216574182523	2.34656981320518e-12	1.60242818719221e-11
chr17	80029175	80029818	peak106950	5.02134207035649	1.00306329565005	0.228792496415734	4.38416168084204	1.16433277256852e-05	6.0844673067978e-05	5.02134207035649	0.502936613392602	0.196625744758848	2.55783704219115	0.0105325436029802	0.0154309344361189	5.02134207035649	1.43781360071851	0.207125777129893	6.94174148984277	3.87295464767273e-12	4.83783265740816e-11	5.02134207035649	0.894184873776462	0.199522544352919	4.48162325052759	7.40774315717359e-06	1.79356272138529e-05	5.02134207035649	2.06289566954403	0.257024756773741	8.02605824994517	1.00654443487701e-15	1.38909153216028e-14
chr17	80727271	80727798	peak107083	1.56499030174304	2.08391049382313	0.470121752071774	4.43270383605857	9.3058654257483e-06	5.01213187638941e-05	1.56499030174304	2.51019920646374	0.448404716800266	5.59806601584404	2.16756218459317e-08	5.26329194967787e-08	1.56499030174304	1.84106649701636	0.432155524856955	4.26019428451309	2.04249281472601e-05	5.12595150783018e-05	1.56499030174304	2.21818846315917	0.440849940193508	5.03161792918814	4.86357790756522e-07	1.45121029093593e-06	1.56499030174304	2.76795885467249	0.479954407903299	5.76712872950669	8.06334622205218e-09	2.67336139893763e-08
chr1	91730749	91731477	peak10712	3.70767456992	0.937145244042105	0.294327495496121	3.1840220787475	0.00145243933606461	0.00427304256956565	3.70767456992	2.49723805667363	0.301185405918279	8.29136474610996	1.11956390608193e-16	9.31590236728946e-16	3.70767456992	1.29758239457542	0.274199860629547	4.7322503796911	2.22044281632444e-06	6.79835643962905e-06	3.70767456992	1.63437087159597	0.279857978826697	5.84000098352765	5.22005140716136e-09	2.3733273633742e-08	3.70767456992	1.67893967563208	0.308995216856192	5.43354584162858	5.52450825129016e-08	1.57963733142653e-07
chr1	91735300	91735712	peak10714	2.10062548703405	2.37638491131345	0.384580727550322	6.17915756322579	6.44445541933964e-10	1.41034232275888e-08	2.10062548703405	2.85335966412202	0.365494081643731	7.80685599966394	5.86321946129968e-15	3.6500419961012e-14	2.10062548703405	1.82770811497394	0.337064117629877	5.42243454398463	5.87927461268366e-08	2.61464800606481e-07	2.10062548703405	1.67812119295805	0.334243850660901	5.02064941401285	5.14970754501486e-07	1.5296620566115e-06	2.10062548703405	2.56146319589326	0.387324601738225	6.61322101513301	3.76046356703006e-11	1.97767236682485e-10
chr17	81000653	81001546	peak107155	2.63311515192652	0.744184081610004	0.250989515501089	2.96500066994541	0.00302682270403719	0.0081726869929353	2.63311515192652	1.08026813300802	0.234624285746425	4.60424686886652	4.13961180728935e-06	8.13812052783683e-06	2.63311515192652	0.991521911075043	0.221662756781445	4.47311007709186	7.70900668209272e-06	2.0962198309307e-05	2.63311515192652	1.09036762293264	0.22631123123682	4.81800048973992	1.45004015047109e-06	3.95847663205223e-06	2.63311515192652	1.11073481120805	0.260119537816646	4.27009374432683	1.95390823768454e-05	3.77895736007118e-05
chr1	91744982	91745723	peak10717	3.47484629717941	1.28740008502418	0.325058663690378	3.96051614317359	7.47879366371301e-05	0.000310735290088895	3.47484629717941	2.96952684753755	0.337540997626307	8.7975293917485	1.39861178236322e-18	1.65749865509176e-17	3.47484629717941	1.31065433718383	0.301105976203376	4.35280081023226	1.34409262030985e-05	3.48896953592668e-05	3.47484629717941	1.44312388614868	0.300285760776788	4.80583522314065	1.54106786152135e-06	4.1883882464517e-06	3.47484629717941	1.95686639443443	0.340173178463429	5.75255933837477	8.79023990446357e-09	2.89804693956377e-08
chr17	81065477	81066502	peak107180	3.82813492893536	0.784578849111574	0.225998042486054	3.47161789757533	0.00051733211153543	0.00170335658607836	3.82813492893536	1.32176047442648	0.214684061868994	6.15677038583819	7.42433684967574e-10	2.12593443676482e-09	3.82813492893536	0.913217319461346	0.197934153494505	4.61374302180092	3.95481353262637e-06	1.14476221076149e-05	3.82813492893536	1.30782892726262	0.206937935324332	6.31990903559016	2.61717314614672e-10	1.64367642274641e-09	3.82813492893536	1.33773735026282	0.239251776713919	5.59133716219962	2.25327551951475e-08	6.91187584290818e-08
chr17	81068843	81069490	peak107181	2.44229104536326	1.16753630961088	0.279017282047412	4.18445875840939	2.85846333963117e-05	0.00013394329569118	2.44229104536326	1.50978535860912	0.249431834067607	6.05289763535114	1.42263275886064e-09	3.92233495630893e-09	2.44229104536326	0.97262191507504	0.228966582161292	4.24787716134878	2.15805660092271e-05	5.38716311451257e-05	2.44229104536326	1.59522360984748	0.243891444325032	6.54071164432295	6.12267829310282e-11	4.56381868245177e-10	2.44229104536326	1.54740820199384	0.273809470448908	5.65140496950993	1.59141661831355e-08	5.00986782594863e-08
chr17	81082467	81083728	peak107184	10.0410402575789	0.876816231705063	0.195433636034989	4.48651649477619	7.23971148524693e-06	4.00928531221396e-05	10.0410402575789	2.11041746579868	0.201632435180686	10.4666566364062	1.22907526717158e-25	5.05520675795448e-24	10.0410402575789	0.616871943292305	0.179446252565514	3.43764182574441	0.000586803329842935	0.00113828264977424	10.0410402575789	1.84241422777703	0.191423275087474	9.62481823035945	6.28178894417319e-22	5.31819709879176e-20	10.0410402575789	2.25794290358565	0.224401386492442	10.0620719812785	8.12696274454453e-24	5.28138114131386e-22
chr1	91749779	91750332	peak10719	1.96389747849619	1.68058620481772	0.410626596087525	4.0927358842083	4.26313207669094e-05	0.000190079800952024	1.96389747849619	2.22366121968901	0.393008813818358	5.65804414940359	1.53107754924605e-08	3.77069218693422e-08	1.96389747849619	1.3364129826412	0.368911005614661	3.62258908598983	0.000291668961652038	0.000595162050149262	1.96389747849619	1.33877605683781	0.372137342776335	3.59753215533237	0.000321250790782832	0.000625642412383533	1.96389747849619	2.87782531735475	0.428401768786917	6.71758504990242	1.84760930723136e-11	1.03820959594354e-10
chr17	81304081	81304576	peak107229	1.5438788057831	1.28138831102457	0.314494813482352	4.07443384148677	4.61264232842944e-05	0.000203241111284801	1.5438788057831	1.58733621237689	0.293692013442033	5.40476465047011	6.48935429542893e-08	1.50524723862175e-07	1.5438788057831	0.760303491627562	0.259706210734388	2.92755221169953	0.00341641693191424	0.0058811146836907	1.5438788057831	1.44044304631614	0.281770828356244	5.11210849866609	3.18582750044476e-07	9.84445234092116e-07	1.5438788057831	1.96169312595207	0.335400458602284	5.84880871697982	4.95106044890052e-09	1.70288430199232e-08
chr1	91757745	91758537	peak10723	3.64380317678024	2.13096616738301	0.372972372632376	5.7134692104485	1.10695909824954e-08	1.60361358848458e-07	3.64380317678024	2.48817620420757	0.351451294037363	7.07971843160448	1.44447650585298e-12	6.07641507187871e-12	3.64380317678024	1.97783794591765	0.340213724775681	5.81351603972396	6.11741073423343e-09	3.49472552138915e-08	3.64380317678024	1.33624056943847	0.329045319620411	4.06096209172637	4.88709070434138e-05	0.000105698608639833	3.64380317678024	2.81040575809096	0.386154103438437	7.27793834913635	3.38960160010124e-13	2.75993325580008e-12
chr17	81328487	81329129	peak107236	2.01018098248689	0.985593759567377	0.263256310600819	3.74385615797014	0.000181217422621264	0.000675393528250819	2.01018098248689	1.53210697261807	0.254571663378951	6.01837200685374	1.7617993745772e-09	4.8114485435331e-09	2.01018098248689	0.874135893597915	0.240820179204845	3.62982826640271	0.0002836098464757	0.000579913951535068	2.01018098248689	0.991900657185154	0.233479593082963	4.24833984027332	2.15360528656404e-05	4.88171692075975e-05	2.01018098248689	1.62857809488718	0.291737513468022	5.58234035632751	2.37303402188512e-08	7.23593720254078e-08
chr1	91776134	91776829	peak10729	2.95077135851558	1.3575987396183	0.37424215782684	3.62759435628964	0.000286074243172465	0.00100990555317349	2.95077135851558	2.33787028576808	0.368371936769315	6.3464939980814	2.20277136510807e-10	6.7554583440403e-10	2.95077135851558	1.84065844252038	0.354276414408476	5.19554327542144	2.04122843229129e-07	7.95346487256186e-07	2.95077135851558	1.8725778856224	0.355182149218448	5.27216215607364	1.34825871293877e-07	4.50515319360253e-07	2.95077135851558	2.33687193476704	0.39401112532783	5.93097957024104	3.01132684493882e-09	1.07707457849207e-08
chr17	81711714	81712794	peak107343	16.3387584162185	0.412330362779554	0.14766330117909	2.79236858100219	0.00523237172388445	0.0132128959959881	16.3387584162185	1.46293214502638	0.146593199765328	9.97953620883025	1.87340388760075e-23	5.17597936370651e-22	16.3387584162185	1.17310973108828	0.139972812533094	8.3809827770012	5.24875811809705e-17	1.77853879732434e-15	16.3387584162185	1.17538313056541	0.139688121981809	8.41433841252786	3.95118516476372e-17	1.35042728520147e-15	16.3387584162185	1.16321433120927	0.150560390408587	7.7258987443681	1.11066891543388e-14	1.23733433621214e-13
chr17	81713609	81714020	peak107344	1.66621919132551	0.635365165481069	0.269147576594453	2.36065720345841	0.0182425846469626	0.0391372995479318	1.66621919132551	1.86907067284656	0.284859811347533	6.56137018417898	5.33155789613829e-11	1.77680087632951e-10	1.66621919132551	1.18895810639682	0.251196169164912	4.73318566262154	2.21023142539162e-06	6.77083620455259e-06	1.66621919132551	1.28903089142486	0.260109802519315	4.95571823491405	7.20635852491323e-07	2.07899988957584e-06	1.66621919132551	1.03398029172197	0.292400925723153	3.53617311287497	0.000405968571811773	0.000673145300792832
chr17	81727221	81728275	peak107346	5.5066989783796	0.691550012096704	0.199022794726637	3.47472767150399	0.000511372210833101	0.00168553735976945	5.5066989783796	2.3918026796151	0.213725605288253	11.1909973369324	4.51328232803224e-29	3.00350259541453e-27	5.5066989783796	1.77850137818163	0.194337061191134	9.15163256705026	5.60795414048802e-20	3.10135010043956e-18	5.5066989783796	1.78893033347424	0.19540105127084	9.15517251232519	5.42710269108555e-20	3.39918350452516e-18	5.5066989783796	2.46115685222963	0.244897418622636	10.0497459959839	9.21045152818771e-24	5.94147741177038e-22
chr17	81803867	81805474	peak107353	4.14636207306196	1.08425938757997	0.220186710828274	4.92427260256224	8.46747291584457e-07	6.24936070920398e-06	4.14636207306196	1.50559202746273	0.207964886538584	7.23964536764911	4.49859473542994e-13	2.045648762412e-12	4.14636207306196	0.830252387238516	0.192643123050732	4.30979509722687	1.63405878070509e-05	4.1726121168116e-05	4.14636207306196	1.29264283986385	0.198135924097003	6.5240205467788	6.84473266055732e-11	5.01536862434316e-10	4.14636207306196	1.39160429559439	0.218623966920281	6.36528700488643	1.94924899897269e-10	8.84494497419437e-10
chr17	81865723	81866256	peak107362	6.09706482614015	0.593607635726925	0.172219239051092	3.44681371836059	0.000567239555803093	0.00184920629567273	6.09706482614015	1.78622640755596	0.179969998216329	9.92513432938341	3.23666620869532e-23	8.60748005009809e-22	6.09706482614015	1.39520968399418	0.162779824364922	8.57114626728179	1.02460009428098e-17	3.99186841358961e-16	6.09706482614015	1.42151775103404	0.164247586983188	8.65472532743845	4.94100120892315e-18	2.06004032331067e-16	6.09706482614015	2.06580010997745	0.214001442808297	9.65320645911718	4.76422751732826e-22	2.25073164828866e-20
chr17	81959398	81960728	peak107383	7.83093221101947	0.854203843937019	0.191564356972773	4.45909592700707	8.23060811890404e-06	4.49864077322289e-05	7.83093221101947	0.65844888657124	0.175896777088369	3.74338232610391	0.00018155964955967	0.000314025823966632	7.83093221101947	0.679102351488114	0.170511578667149	3.98273452627971	6.81268415585533e-05	0.00015529217634475	7.83093221101947	0.674794127547019	0.168928483348431	3.99455505768788	6.48158587867332e-05	0.000137847601955283	7.83093221101947	0.735393694906417	0.188768599916737	3.8957416393976	9.78987033703029e-05	0.00017366575061537
chr17	81967490	81968340	peak107386	5.58284425251381	1.51707032532195	0.211055464714433	7.18801727012664	6.57389485840606e-13	3.66180493481114e-11	5.58284425251381	1.20886804668058	0.18644366821709	6.48382462242165	8.94261656570076e-11	2.88910487810549e-10	5.58284425251381	1.51475569754114	0.186311688014127	8.13022367886167	4.28499007561046e-16	1.22800895707246e-14	5.58284425251381	1.20348241908073	0.180794815250375	6.65662019905867	2.80195998157796e-11	2.27543150865368e-10	5.58284425251381	1.36844422597483	0.208792692307707	6.55408104014526	5.59855589872063e-11	2.84333923133704e-10
chr17	81978971	81979292	peak107389	1.61996040208101	0.656019365919742	0.276694059661069	2.37091958794967	0.01774389101105	0.0382363103253607	1.61996040208101	1.95647265030345	0.289920935702859	6.74829724028157	1.49590255296923e-11	5.37825536057145e-11	1.61996040208101	1.14352140811766	0.250858355593711	4.55843460111691	5.15363071644545e-06	1.45703750770094e-05	1.61996040208101	1.4548701319845	0.259371871617943	5.60920551218265	2.03257542434124e-08	8.11271886497445e-08	1.61996040208101	1.35215256894846	0.293439387633648	4.60794503373416	4.06668126709022e-06	8.62499074527892e-06
chr17	81991423	81992550	peak107393	5.50127175286284	0.82019124357251	0.186240223803007	4.40394253628075	1.06301111616871e-05	5.62899765493775e-05	5.50127175286284	1.60291843005843	0.186237430168712	8.60685431820203	7.50927819571766e-18	7.78019676535359e-17	5.50127175286284	1.08931866386742	0.165989496584193	6.56257586343663	5.28861181754342e-11	5.01060676101547e-10	5.50127175286284	1.19649700962508	0.163425416105858	7.32136431489977	2.45462436520656e-13	3.51364120612092e-12	5.50127175286284	1.59655234943797	0.197773831500209	8.07261677304506	6.88073120301121e-16	9.84424613044767e-15
chr17	82026049	82026676	peak107400	2.28561927545906	1.43782662906881	0.283306782903703	5.07515780007827	3.87174553737639e-07	3.22556134386783e-06	2.28561927545906	1.77113979313622	0.25282664889394	7.00535248512985	2.46364787563751e-12	1.00005319338928e-11	2.28561927545906	1.74695301618783	0.243318596467812	7.17969379056044	6.98677245965478e-13	1.04608874404047e-11	2.28561927545906	1.79093862873942	0.245324756965332	7.30027678777037	2.87176340595784e-13	4.03358184325403e-12	2.28561927545906	2.00176880324387	0.285525761982225	7.01081678005812	2.36930841043156e-12	1.61675952759151e-11
chr17	82037146	82038039	peak107403	19.4260312711424	0.571613475348394	0.140038408732764	4.08183355210216	4.46817932498244e-05	0.000197693905118769	19.4260312711424	0.527343920022472	0.129307652394508	4.07821122924408	4.53835254843211e-05	8.21174849351598e-05	19.4260312711424	0.808324288580269	0.128929379523224	6.26951197290656	3.6218144707092e-10	2.81884486384913e-09	19.4260312711424	0.362478769469378	0.12574468149891	2.88265686586927	0.00394336738445969	0.00672590614696458	19.4260312711424	0.313557946839459	0.137312042160849	2.28354295737699	0.0223984054816007	0.0304676423620594
chr17	82039660	82040306	peak107404	2.68327876821728	1.83225256688468	0.279501387742803	6.5554328072629	5.54807265804268e-11	1.71420584224613e-09	2.68327876821728	2.23257691193989	0.26287316544782	8.492981427513	2.01402494572441e-17	1.94340420346583e-16	2.68327876821728	1.7457891613215	0.24120876724726	7.2376687681999	4.56462565219215e-13	7.13938398617444e-12	2.68327876821728	1.80469777078272	0.240156647725853	7.51466922890614	5.70550024285846e-14	9.4751690895797e-13	2.68327876821728	2.03515539214217	0.281990340045471	7.21711031595623	5.31038973551827e-13	4.15055983732602e-12
chr17	82097899	82099252	peak107417	38.998438617143	0.375461195434538	0.121924071686907	3.07946732945974	0.00207371113069492	0.00585264746071547	38.998438617143	0.270823293452412	0.114193656284696	2.37161417073137	0.0177105740441094	0.0252705665311373	38.998438617143	0.599596392636136	0.11370805633101	5.2731214654719	1.34122729865859e-07	5.4555592912231e-07	38.998438617143	0.249966307582199	0.11231392887685	2.22560380606293	0.0260407310382206	0.0393682611436271	38.998438617143	0.446816576691909	0.121302635298543	3.68348614679501	0.000230065792575119	0.000391778397099686
chr17	82101962	82102459	peak107418	4.56844865064605	0.903730762263596	0.233520297969394	3.87003087150069	0.000108821572311372	0.000430927822610214	4.56844865064605	1.82753251363386	0.241703696521414	7.56104494856971	3.99844031265374e-14	2.17087314405778e-13	4.56844865064605	1.80835816932761	0.225066392136938	8.03477654819004	9.37495989688778e-16	2.53701260787333e-14	4.56844865064605	1.68150414944103	0.218456190722535	7.697214456956	1.39064394237667e-14	2.63869684035337e-13	4.56844865064605	2.02735189594895	0.264894156475719	7.65344137040177	1.95670871591935e-14	2.07228477779309e-13
chr17	82102775	82103215	peak107419	4.64470456414097	1.42706621590509	0.221985355802	6.42865026275861	1.28741950253259e-10	3.56409215081121e-09	4.64470456414097	2.15470605154839	0.218024961565219	9.88284110259475	4.94117344183196e-23	1.2796206320269e-21	4.64470456414097	1.23027782649901	0.187199477007494	6.57201529708204	4.96387617654846e-11	4.73209187574269e-10	4.64470456414097	0.700270080460193	0.178205595343028	3.92956281261676	8.51004451679626e-05	0.00017826276664875	4.64470456414097	1.95270417411637	0.240301716765885	8.1260517003247	4.43499926650014e-16	6.56569624030961e-15
chr17	82103931	82104416	peak107420	3.74621938313278	0.971562605479153	0.20839006888909	4.6622308378632	3.12800049078913e-06	1.93336828727409e-05	3.74621938313278	1.74640282561203	0.207331711251951	8.42323065326841	3.66242455689284e-17	3.3662204991043e-16	3.74621938313278	1.55242766823195	0.192806436508527	8.05174192492941	8.16238802082495e-16	2.230676702552e-14	3.74621938313278	0.840170336089913	0.178441231430528	4.70838678569093	2.49684980522399e-06	6.53334499128742e-06	3.74621938313278	2.41673966308182	0.257297000744712	9.3928015331966	5.84251605240122e-21	2.25899740774686e-19
chr17	82112655	82113191	peak107424	2.03680444493226	2.02702696796912	0.406942057137877	4.98111938152988	6.32175235569142e-07	4.89542355846046e-06	2.03680444493226	3.10442378369926	0.397640973083058	7.80710237083847	5.85177384095965e-15	3.64455583831557e-14	2.03680444493226	2.41701709056641	0.377787417412116	6.39782316500437	1.57607660999629e-10	1.33758751904161e-09	2.03680444493226	2.46316003065673	0.38029151053496	6.47703133628141	9.35447714521562e-11	6.6122941257814e-10	2.03680444493226	1.68861327563221	0.392616305225859	4.30092498237131	1.70086637818299e-05	3.31643786544709e-05
chr17	82114863	82115297	peak107425	1.64786023642148	1.10863845333263	0.340711398304958	3.25389305684552	0.00113835124937561	0.00343627913943019	1.64786023642148	1.65161792633823	0.322253964655192	5.12520591672297	2.97212738013053e-07	6.45690766629001e-07	1.64786023642148	1.55158430681334	0.307527242560295	5.04535563709981	4.52678575771139e-07	1.63049098251994e-06	1.64786023642148	1.04932189627126	0.296343452587265	3.54089785723294	0.000398767921028914	0.000766631328178087	1.64786023642148	1.76749629227933	0.34598043287875	5.10865969376585	3.24452115993493e-07	8.12642031951855e-07
chr17	82117691	82118123	peak107427	2.45772481152258	1.91494065759828	0.351101388922986	5.45409593357753	4.92226244121567e-08	5.60542630286362e-07	2.45772481152258	3.12405531504343	0.349802270847538	8.93091776526818	4.22489072315757e-19	5.46295538439486e-18	2.45772481152258	1.76582805141985	0.309405846298666	5.7071580015179	1.14878134247632e-08	6.14429340902519e-08	2.45772481152258	1.6749419548627	0.30775674793143	5.44242154273052	5.25611126279883e-08	1.91839399076233e-07	2.45772481152258	2.32345576844238	0.356124870836307	6.52427268835812	6.83322934031857e-11	3.41137492654087e-10
chr17	82239764	82240458	peak107457	1.96045811834286	1.01084674506191	0.284178381412112	3.55708530690798	0.000374992409446812	0.00128006040235827	1.96045811834286	1.01553621277578	0.255469468601614	3.97517644020091	7.03270978603366e-05	0.000125333808237773	1.96045811834286	0.621493078585491	0.251019588440971	2.47587482094705	0.0132910169133966	0.0207939255287071	1.96045811834286	1.42812254894793	0.252663511389356	5.65227064681762	1.58342005399834e-08	6.48356763420945e-08	1.96045811834286	0.885905206030227	0.276324961205402	3.20602670915315	0.00134581495975496	0.00210947465439115
chr17	82328058	82329078	peak107482	5.50090587863807	0.906664547584308	0.179188787647592	5.05982857235148	4.19633579485766e-07	3.46366607468215e-06	5.50090587863807	1.78576477639249	0.182859598588491	9.76576996874631	1.5790792275341e-22	3.71728140604202e-21	5.50090587863807	1.37776472434012	0.164166313855558	8.39249351454858	4.75938269824612e-17	1.62866193594865e-15	5.50090587863807	1.60822725873347	0.170436006497852	9.43595952392687	3.87431769792892e-21	2.95472757987504e-19	5.50090587863807	1.62161902175197	0.197299791289111	8.2190610094247	2.0510269007132e-16	3.25204059102773e-15
chr17	82444267	82445657	peak107514	5.21496700539811	0.910540515699252	0.257861047208747	3.53112858865473	0.00041379053273255	0.00139699720831316	5.21496700539811	1.13485283571403	0.235265828460803	4.82370450115372	1.409161429892e-06	2.88203494570996e-06	5.21496700539811	1.04344402440419	0.22999271264544	4.53685689603905	5.70988228864802e-06	1.59697196917151e-05	5.21496700539811	1.29771835866288	0.235591954651042	5.50833053949169	3.6225272995574e-08	1.36984081083113e-07	5.21496700539811	1.32831230820043	0.259492737252903	5.11888048298571	3.07354650739542e-07	7.7416123656387e-07
chr17	82483107	82483955	peak107520	2.19068451673845	1.81978465609669	0.383271256381761	4.74803321615144	2.05404308098978e-06	1.3490896477846e-05	2.19068451673845	1.97206157667963	0.357447952699791	5.51705936985995	3.44719005285526e-08	8.2028545146334e-08	2.19068451673845	1.68948355660323	0.345990730363936	4.88303127319659	1.04467294740217e-06	3.45487108778898e-06	2.19068451673845	1.49251590153007	0.343592702004067	4.34385216223946	1.40005752017525e-05	3.26393199061318e-05	2.19068451673845	1.90750552389755	0.383706753258272	4.97125867006467	6.65196283912669e-07	1.58288584526718e-06
chr17	82502046	82502712	peak107523	2.40383567966189	2.4495687200959	0.331490986156769	7.3895485017425	1.47328220071325e-13	1.00458976464398e-11	2.40383567966189	2.38225314618102	0.28832685567976	8.26233526032327	1.42849811344034e-16	1.1631335815436e-15	2.40383567966189	1.52507143524799	0.261253720333038	5.837510881391	5.29864351951056e-09	3.07714804267108e-08	2.40383567966189	1.84811963149378	0.269422452739235	6.85956056261766	6.90726913773293e-12	6.70479799470541e-11	2.40383567966189	2.19753919563902	0.313464224189251	7.01049442347933	2.37477408216624e-12	1.61969070437768e-11
chr17	82507706	82508337	peak107525	2.71674942126398	1.91639533911144	0.338242198527267	5.66574882571004	1.46383825945648e-08	2.02321010358428e-07	2.71674942126398	2.6779063877731	0.324606379427239	8.24970351013495	1.58787983114742e-16	1.28272148367334e-15	2.71674942126398	1.80031302842359	0.302845691439243	5.94465458586447	2.77040416181625e-09	1.73284836908543e-08	2.71674942126398	2.5625458062785	0.317595047899182	8.06859497095166	7.11117427879645e-16	1.78159048628236e-14	2.71674942126398	2.34257559884066	0.34712414822468	6.74852386623476	1.49356835613428e-11	8.6016114772668e-11
chr17	82738224	82738714	peak107569	2.45069848569429	1.22620516518127	0.249156692551448	4.92142174719256	8.59177553776536e-07	6.32760611831594e-06	2.45069848569429	1.96492019591349	0.242112757490641	8.11572350122623	4.82899063856508e-16	3.60825308604685e-15	2.45069848569429	1.60451721194041	0.221554894172456	7.24207523347003	4.4187060206851e-13	6.94647685841262e-12	2.45069848569429	1.64543220438548	0.223536211404862	7.36092015716112	1.82646793348081e-13	2.68957118460014e-12	2.45069848569429	1.39996467770297	0.252853763121225	5.53665747514221	3.08298644895211e-08	9.19317070796966e-08
chr17	82741427	82741815	peak107570	2.33480524445346	1.93763085299034	0.403792411058201	4.79858164721936	1.59793167768578e-06	1.08209104663748e-05	2.33480524445346	2.95937150085122	0.398629232017892	7.42386975955239	1.13747014868068e-13	5.69743506352019e-13	2.33480524445346	1.82738076201558	0.369063562609875	4.95139847752253	7.36820555755439e-07	2.52140176335396e-06	2.33480524445346	2.20984061492817	0.377578880577456	5.85265948018203	4.83773977375122e-09	2.21295419524998e-08	2.33480524445346	2.94709956510636	0.423746507243248	6.95486455871741	3.52900915315934e-12	2.33000451695834e-11
chr17	82772003	82772513	peak107574	3.45412534458767	1.47765794506912	0.305234035715637	4.84106545197253	1.29144823802879e-06	9.00792467160217e-06	3.45412534458767	2.97527495961404	0.311412171321154	9.55413832089977	1.24616588053258e-21	2.52470190660538e-20	3.45412534458767	1.73946155042997	0.282074087624674	6.16668324651107	6.97372549743078e-10	5.03548817607912e-09	3.45412534458767	1.57995777766479	0.279822170801848	5.64629233322481	1.6394498304246e-08	6.69121761838045e-08	3.45412534458767	2.44136371889064	0.326135713726521	7.48572945598295	7.11508301685518e-14	6.66127691033544e-13
chr18	711557	712124	peak107747	4.04686118312769	0.552657331246279	0.209372746030886	2.63958581870418	0.00830074040210583	0.0197930833154089	4.04686118312769	0.558349985984841	0.180675744055009	3.09034280669599	0.00199925599657318	0.00316307023712035	4.04686118312769	0.395973060090328	0.172475129228858	2.29582700915046	0.0216857744798861	0.0327058716877952	4.04686118312769	0.499551496977933	0.174552969140757	2.86189057360063	0.00421122274540732	0.00715850979269656	4.04686118312769	0.461784790119412	0.203857767527958	2.2652302912916	0.0234985512092046	0.031876415703431
chr18	2982555	2983295	peak107881	5.37007967098742	0.598149008148659	0.217892539267277	2.74515598450547	0.00604821423502696	0.015006162653028	5.37007967098742	1.9243167952211	0.220826256178249	8.71416664179559	2.92905261152107e-18	3.25915966629218e-17	5.37007967098742	1.25426360753862	0.208018892247273	6.02956584370072	1.64400726917095e-09	1.08882050812748e-08	5.37007967098742	1.336892713368	0.208383074559209	6.41555326024399	1.40312348501887e-10	9.43733492693448e-10	5.37007967098742	1.59020731099608	0.238898939163895	6.65640172602495	2.80612609251528e-11	1.51639263605686e-10
chr18	2986097	2986752	peak107884	2.71937746949312	2.25084954953035	0.429206590953529	5.24421012391689	1.56953250525908e-07	1.49315937716812e-06	2.71937746949312	2.49791716374283	0.40793757286203	6.12328289894409	9.16667276711009e-10	2.59160711687782e-09	2.71937746949312	2.16878656858112	0.402686681796284	5.38579165048793	7.21264752132744e-08	3.13904942588318e-07	2.71937746949312	2.15977701458553	0.400681027320274	5.39026524173096	7.03537663506561e-08	2.50408031325735e-07	2.71937746949312	3.33568748498193	0.446025703781156	7.47868891120813	7.50677349248477e-14	6.9948676326472e-13
chr18	3117426	3118503	peak107915	5.69167274888712	0.907205003315343	0.269352195586226	3.36809952984001	0.000756882668904912	0.00238542119831097	5.69167274888712	2.56425339613406	0.276582019848002	9.27122232147727	1.84024755883861e-20	3.0216733937656e-19	5.69167274888712	1.66785869808279	0.260125188574646	6.41175392210885	1.43854907356873e-10	1.23258410871794e-09	5.69167274888712	1.87792273204404	0.262120800827328	7.1643407395246	7.81617745500727e-13	9.84902397198094e-12	5.69167274888712	2.69804832572522	0.304101428130827	8.87219879994939	7.17156083472559e-19	1.91085168574151e-17
chr18	3230319	3231263	peak107942	5.65569049169636	1.32833327116606	0.231429630079856	5.73968540980561	9.48525852450212e-09	1.40347352748432e-07	5.65569049169636	1.27863055908424	0.208307673361084	6.13818271047484	8.3470827965805e-10	2.37273477914092e-09	5.65569049169636	1.38772565725198	0.207752898732968	6.67969335549766	2.39442732501896e-11	2.46238209754179e-10	5.65569049169636	1.75820750296775	0.212637063704987	8.26858437721418	1.35558949776135e-16	4.11492759386241e-15	5.65569049169636	2.37247563554702	0.254987399006325	9.30428579919031	1.34895858377236e-20	4.88803264831859e-19
chr18	3233481	3234159	peak107944	4.41629909245655	1.84602968085951	0.31555371457897	5.85012818918196	4.91194302030315e-09	7.99895473965132e-08	4.41629909245655	3.1519409267731	0.314619988044888	10.0182475575055	1.26730007967217e-23	3.62063316879713e-22	4.41629909245655	2.07459327116734	0.293907717052617	7.05865532205788	1.68121508246977e-12	2.28599009543679e-11	4.41629909245655	2.12701850774289	0.294375111392565	7.22553784415015	4.99122448636227e-13	6.60818071164291e-12	4.41629909245655	2.59846602218228	0.325790376091011	7.97588330680579	1.51294839226654e-15	2.01270847148039e-14
chr18	3456749	3457102	peak107984	2.29460673011974	1.06948065637031	0.422309122929627	2.53245927758118	0.0113265525382513	0.0259723581934026	2.29460673011974	2.76216943807672	0.431171943818995	6.40619010043073	1.49200916230339e-10	4.68042851549089e-10	2.29460673011974	2.13943158920058	0.417876521646791	5.11976978455117	3.05908860224666e-07	1.14566840996478e-06	2.29460673011974	2.37659038477323	0.418590760535133	5.67759876432762	1.36598660401332e-08	5.66701231013108e-08	2.29460673011974	2.35169933026717	0.442788027280448	5.31111770277762	1.08954929359947e-07	2.95282257895328e-07
chr18	3623750	3624611	peak108011	9.06063067717001	0.329928991693056	0.141510384485744	2.33148254732	0.0197279292964857	0.0418427486036051	9.06063067717001	2.00237861243908	0.155925617142909	12.8418835155474	9.55218197776321e-38	1.94443092553233e-35	9.06063067717001	1.03575755024068	0.132595744039377	7.81139362914314	5.65590722330421e-15	1.30983310083645e-13	9.06063067717001	0.72104297424918	0.128876898406902	5.59481942196214	2.20851512304499e-08	8.7343618094825e-08	9.06063067717001	1.99531194219387	0.181424630504713	10.9980212534706	3.9060904470819e-28	5.12493876478746e-26
chr18	5998396	5999133	peak108146	2.03315877742298	1.62609890492263	0.414711258134822	3.92103873002163	8.81680892812807e-05	0.000358052718741818	2.03315877742298	2.62213951061747	0.408295335183262	6.4221637737804	1.34350761668494e-10	4.24052728996761e-10	2.03315877742298	1.31855107474655	0.378776358009709	3.48108071389384	0.000499394977636963	0.000979687702794889	2.03315877742298	1.601879348217	0.383245509807916	4.17977329733066	2.91799845351433e-05	6.49163204653574e-05	2.03315877742298	2.48330471967526	0.427318003011012	5.81137397015138	6.19621717555716e-09	2.09394624375152e-08
chr18	6159961	6160644	peak108162	4.06294836209099	1.85529389444034	0.280133260001643	6.62289759677041	3.52225041795086e-11	1.15945280107671e-09	4.06294836209099	2.04687507269794	0.251752168655704	8.13051614859076	4.27466351999596e-16	3.22627548766543e-15	4.06294836209099	1.61408725275393	0.238905017999333	6.7561881549028	1.41669420581587e-11	1.54957575637324e-10	4.06294836209099	1.3822949446785	0.236300662538458	5.84972944988477	4.92373233564085e-09	2.24931693036108e-08	4.06294836209099	1.75758902459303	0.273283724261111	6.43137102052125	1.26458062985638e-10	5.98336184531604e-10
chr18	6210603	6211422	peak108165	4.30796732971679	1.37521749503111	0.30554129864319	4.5009218103674	6.76593933137661e-06	3.7855348514517e-05	4.30796732971679	1.80547235936598	0.290097464011231	6.22367508630162	4.8564229282079e-10	1.418946832132e-09	4.30796732971679	1.63194402645715	0.286255059211632	5.70101374260999	1.19097033366297e-08	6.34786729247705e-08	4.30796732971679	2.18492497597878	0.293022467642293	7.45651005385032	8.88443196326613e-14	1.41273184647363e-12	4.30796732971679	2.64018141891729	0.332107418478161	7.94978152254343	1.86840727246093e-15	2.44100929357284e-14
chr1	92715390	92716027	peak10817	2.15935928718378	1.76395699474492	0.372159329634234	4.73978980045611	2.13940044092208e-06	1.39785607284604e-05	2.15935928718378	2.29981367651889	0.353362283798973	6.5083733662624	7.59689106263355e-11	2.48419952962376e-10	2.15935928718378	2.10576312727663	0.341996541675894	6.15726438915933	7.40122338443056e-10	5.31092452500196e-09	2.15935928718378	1.89802600093622	0.339032480680543	5.59836036100816	2.16388593949815e-08	8.5774653993509e-08	2.15935928718378	2.46233021853066	0.386673987505663	6.36797482658333	1.9154034344829e-10	8.70135029212744e-10
chr18	6374211	6374789	peak108184	2.53208050738619	0.968728322850366	0.363419779223483	2.66559053257982	0.00768532357491759	0.0185121811405219	2.53208050738619	2.39818051416919	0.366875575897824	6.53676797181259	6.28624566859738e-11	2.07869595185678e-10	2.53208050738619	1.29835674422229	0.338248507885023	3.83846998273716	0.000123803345691144	0.000269151234656324	2.53208050738619	0.867093615217191	0.331932699195023	2.6122572958916	0.00899465320411932	0.0146440825278075	2.53208050738619	2.29714099306814	0.392736981960278	5.84905699891658	4.94367673726034e-09	1.70055599893533e-08
chr18	7922091	7922719	peak108329	3.7183128501996	0.858204275233691	0.290662643790009	2.95257850834698	0.00315131924971225	0.00846590219398679	3.7183128501996	2.40939001511445	0.295547851662996	8.15228397552963	3.57114498305704e-16	2.74088100113532e-15	3.7183128501996	1.29122876146684	0.271037989582948	4.76401394304053	1.89779382465267e-06	5.91184024324119e-06	3.7183128501996	0.905053121970118	0.266163573016269	3.40036433879252	0.000672961196787901	0.00125922661519948	3.7183128501996	1.89872363836677	0.315860286435101	6.01127688382849	1.84067713883315e-09	6.8855665482925e-09
chr18	8116260	8117394	peak108346	5.84161997434487	1.68976624289225	0.305405875502419	5.53285440272698	3.15060990245339e-08	3.84663933580302e-07	5.84161997434487	2.55627492183899	0.297851188206397	8.58238953899225	9.29223478377948e-18	9.4854803744156e-17	5.84161997434487	1.21904751891262	0.280725353144052	4.34249171034821	1.40875802607466e-05	3.64384351993374e-05	5.84161997434487	1.82182740368262	0.285034694520437	6.39159877273114	1.64160186214994e-10	1.08489152427212e-09	5.84161997434487	1.90654059192464	0.307906668916309	6.19194315808357	5.94269845779607e-10	2.44956575219782e-09
chr18	8413000	8413949	peak108369	2.74087346122651	1.31397584585201	0.351398030343243	3.73928062308297	0.000184547620956732	0.000686234565287598	2.74087346122651	1.99498797137911	0.338938855810015	5.88598190258055	3.95697614354282e-09	1.03762402797788e-08	2.74087346122651	1.15198928626739	0.320740290001055	3.59165755653461	0.000328581430215206	0.000664799262886631	2.74087346122651	1.73515792179124	0.328837994006125	5.27663455384939	1.31577910881996e-07	4.40458693107092e-07	2.74087346122651	1.81416466483163	0.365860630779645	4.95862225177294	7.09948575365022e-07	1.67984755217139e-06
chr18	8990296	8991034	peak108441	5.16549387783514	1.54705245003761	0.204990810432918	7.54693562492098	4.45618708395901e-14	3.45560457233392e-12	5.16549387783514	2.31350822188227	0.195837136737122	11.813429569223	3.32707674483753e-32	3.52899588521387e-30	5.16549387783514	1.60785079124115	0.170789145518698	9.41424460177486	4.76496266260058e-21	3.13333079219559e-19	5.16549387783514	1.47227377440236	0.169168679715757	8.70299263951297	3.23244889326519e-18	1.39388029846034e-16	5.16549387783514	1.93951964019945	0.207827925111906	9.33233413726816	1.03564599986175e-20	3.81260955587404e-19
chr18	9067725	9068286	peak108452	3.76393449257274	1.1231600507168	0.320927931690082	3.49972669814678	0.000465735397877802	0.00155174133528091	3.76393449257274	2.502121320382	0.323985876952585	7.72293330782498	1.13682663176898e-14	6.76378862537987e-14	3.76393449257274	1.9739384001847	0.311372786201656	6.33946988195142	2.30557078131214e-10	1.8794882658965e-09	3.76393449257274	1.64357464250453	0.305462513246434	5.38060996433485	7.42338764674126e-08	2.62564879402319e-07	3.76393449257274	2.13023264614608	0.343291639936817	6.20531466055553	5.45875700240728e-10	2.26295640692787e-09
chr1	92886740	92887479	peak10846	3.13940595776067	2.09299975592306	0.359247116778802	5.82607252269688	5.67469637493342e-09	9.06560381521612e-08	3.13940595776067	2.45686196423904	0.339669488182519	7.23309584674519	4.7210595120025e-13	2.13943053740837e-12	3.13940595776067	1.56247098162691	0.322557402996618	4.84400905733759	1.27245127883547e-06	4.12730418316125e-06	3.13940595776067	2.02171613548587	0.328523812584783	6.15394092616688	7.55808466090414e-10	4.22106144346319e-09	3.13940595776067	2.74637642456897	0.371773861760814	7.38722300583867	1.49927028707543e-13	1.30809324385112e-12
chr18	9575520	9575926	peak108507	3.60241758118243	0.865161777293467	0.316102112089787	2.73696930265282	0.00620080789586965	0.0153325442827131	3.60241758118243	0.624484122972785	0.292641910458901	2.13395313744881	0.0328466170844833	0.0452693656278606	3.60241758118243	0.709055919003885	0.291224661809921	2.43473857810393	0.0149025520088237	0.0231217984538628	3.60241758118243	0.802863446117684	0.291111580318786	2.75792342317161	0.0058169822986991	0.00970630691080621	3.60241758118243	2.17801982885722	0.342719646959667	6.35510642059439	2.08282374789419e-10	9.40941459476222e-10
chr1	92960334	92962204	peak10869	17.9904230500764	0.394589739130968	0.160462100117813	2.45908372657005	0.0139292128631904	0.0310905691288045	17.9904230500764	0.743950418998971	0.15347123674231	4.84749087054093	1.25032784506843e-06	2.56742887278403e-06	17.9904230500764	0.38703480691997	0.149957144039901	2.58096944562366	0.00985233012664119	0.0157760372043458	17.9904230500764	0.583947853025988	0.15036045697285	3.88365308793542	0.000102898693871187	0.00021354178719115	17.9904230500764	0.433337965470204	0.158877440421453	2.72749840581956	0.00638165659712057	0.00928180000182231
chr18	11283422	11284146	peak108777	3.21450738005501	2.10450525421483	0.385448692841665	5.45988426812314	4.76445056076731e-08	5.46008849581495e-07	3.21450738005501	2.54399055929416	0.367101610976426	6.92993569962169	4.21031947176638e-12	1.64421616950741e-11	3.21450738005501	1.70983709337576	0.348638997825405	4.9043196660175	9.37517059045889e-07	3.13570403076312e-06	3.21450738005501	1.71226167271034	0.347737619815708	4.92400469531537	8.4790800415996e-07	2.41025620568481e-06	3.21450738005501	2.05461999922203	0.381684049716908	5.38303866966913	7.32387964049077e-08	2.0474026453332e-07
chr18	12026845	12027469	peak108838	3.58814626455233	0.967406877099842	0.258514912091765	3.74217049713728	0.000182437664077522	0.000679301182558455	3.58814626455233	2.0531687634776	0.257163359227322	7.98390863164406	1.4177097709219e-15	9.83143391456299e-15	3.58814626455233	1.60255320704968	0.24103603265123	6.64860431622068	2.95885242257112e-11	2.96678270432665e-10	3.58814626455233	1.31045168074392	0.236153513250767	5.54915174754302	2.87058942337216e-08	1.10798885023178e-07	3.58814626455233	1.92381649841365	0.284544853066084	6.76103073973669	1.37013446996984e-11	7.96196529526556e-11
chr18	12821319	12821886	peak108935	2.34937430296309	2.48865036736066	0.402915591605009	6.17660477582202	6.54947508853966e-10	1.42993429299e-08	2.34937430296309	2.37567730572855	0.365584149961881	6.49830498936089	8.12300003418737e-11	2.6425044999582e-10	2.34937430296309	2.4808634597969	0.362430336794726	6.84507671663816	7.64348988148088e-12	8.92084206909429e-11	2.34937430296309	2.19759730984717	0.358692072249359	6.12669607127369	8.97226237139717e-10	4.91079698477183e-09	2.34937430296309	2.32206285674387	0.395933697815756	5.8647770309877	4.49736630891053e-09	1.55689744774139e-08
chr18	13139852	13140446	peak108977	2.17777550871337	1.640471281248	0.308727610037807	5.31365264365926	1.074493486232e-07	1.08325847315538e-06	2.17777550871337	1.38085157740492	0.258055466589983	5.35098750532927	8.74755623118661e-08	2.00204486362574e-07	2.17777550871337	1.52923213958207	0.251776975071018	6.07375689993387	1.24951843870627e-09	8.49083663651065e-09	2.17777550871337	1.14611502983018	0.245079840912357	4.67649654726211	2.91817510998747e-06	7.55369422579647e-06	2.17777550871337	1.88683969953233	0.307174543387537	6.14256532694462	8.11992649803414e-10	3.25832794856613e-09
chr18	13175747	13176263	peak108981	3.7888022866246	2.01308766262983	0.289196223831616	6.9609749254608	3.3792592264382e-12	1.5644048900454e-10	3.7888022866246	2.26338901498699	0.261065720164821	8.66980549402667	4.32859174549095e-18	4.66093869631161e-17	3.7888022866246	1.33084165788788	0.241033028694097	5.52140785475876	3.36294159576616e-08	1.58656569763446e-07	3.7888022866246	2.10350238861425	0.255377185360676	8.23684537694085	1.7681075353451e-16	5.16332162536855e-15	3.7888022866246	2.21077357845615	0.290185505577559	7.61848381798402	2.56672657711069e-14	2.64448301305293e-13
chr18	13179576	13179979	peak108983	2.62322714688004	1.89251755357719	0.344022894953679	5.50113838740881	3.77346878249595e-08	4.48731571196812e-07	2.62322714688004	2.76285296211854	0.332327959895974	8.31363380614552	9.28152603430469e-17	7.84339947294539e-16	2.62322714688004	1.76395801146994	0.30475680235282	5.7880841308598	7.11937538225879e-09	4.00025955109503e-08	2.62322714688004	2.13687637637185	0.311964960691193	6.84973200720161	7.39884632519264e-12	7.13940960845706e-11	2.62322714688004	2.89269356390901	0.364909946030055	7.92714365661811	2.24243831683183e-15	2.890114635157e-14
chr18	13312925	13313747	peak109013	2.55780451696154	1.79859926963473	0.408633834326677	4.40149375442283	1.07508163322107e-05	5.6809620030716e-05	2.55780451696154	1.96934451128137	0.383574462556565	5.1341908899656	2.83360385979216e-07	6.16612869474032e-07	2.55780451696154	1.3154556877139	0.366763660103948	3.58665765125441	0.00033494359769788	0.000676534259351241	2.55780451696154	1.17235564916329	0.363002730791373	3.22960559169202	0.00123961096535361	0.00224649057114752	2.55780451696154	1.95000086980828	0.40850586180461	4.77349544311063	1.81055647870556e-06	4.04090983202877e-06
chr18	13338283	13338767	peak109019	2.15235818937045	2.082850942152	0.428942247772909	4.85578408973766	1.19911302777371e-06	8.45118255114243e-06	2.15235818937045	1.99816094054471	0.400036605068009	4.99494525058528	5.88524610055578e-07	1.24305449796129e-06	2.15235818937045	1.61901810387455	0.388651600312451	4.16573121678378	3.10356189381058e-05	7.5209215220809e-05	2.15235818937045	1.52250204730486	0.387308749288883	3.93097767633768	8.46011279859145e-05	0.000177283901836504	2.15235818937045	1.98486997789063	0.424317487881249	4.67779442181775	2.89977045358398e-06	6.28639351895214e-06
chr18	13418002	13418859	peak109039	3.00477103013206	1.46119653298832	0.305100521898785	4.78922987051808	1.67422606985418e-06	1.12744525706259e-05	3.00477103013206	2.14245497871014	0.292384090150865	7.32753611047944	2.34422517845877e-13	1.11853722579201e-12	3.00477103013206	1.07535904374465	0.264933565976885	4.05897621835685	4.92883324166705e-05	0.000115050437995203	3.00477103013206	1.3347204800552	0.269597609052731	4.9507875264359	7.39137664635704e-07	2.12705687191006e-06	3.00477103013206	2.11391374856546	0.322431813908925	6.55615748005115	5.52119257638591e-11	2.80713857272117e-10
chr18	13434750	13435326	peak109042	3.53650886591495	2.31413446873163	0.346030681218962	6.6876568880529	2.26772047023281e-11	7.96695095151336e-10	3.53650886591495	2.22553732462417	0.30952743864311	7.19011320734719	6.47376224477349e-13	2.86797301943206e-12	3.53650886591495	1.45541007015155	0.293340008368252	4.96151233596635	6.99464271445008e-07	2.40965267430109e-06	3.53650886591495	1.74646058786318	0.297625112775892	5.86798799192138	4.41115191019386e-09	2.04074748465586e-08	3.53650886591495	2.29645094835363	0.338485931090434	6.78447975948542	1.16505567015133e-11	6.8799917176769e-11
chr18	13501860	13502296	peak109070	2.02617931014108	2.96237926952996	0.427396419107671	6.93122154770245	4.1722203412883e-12	1.86597331063369e-10	2.02617931014108	2.66397265548853	0.392653670806229	6.78453521144637	1.16460829798134e-11	4.24391419261754e-11	2.02617931014108	1.78830839437119	0.369502970921348	4.83976729581383	1.29991247914646e-06	4.20504522933986e-06	2.02617931014108	2.76109039007237	0.38952673527224	7.08832062102911	1.3574918414022e-12	1.58435093327903e-11	2.02617931014108	2.59658458270437	0.413749420644692	6.27574191803932	3.47970968462128e-10	1.50097044108843e-09
chr18	13512947	13513525	peak109072	2.29300665963982	1.55785655767858	0.427082246626436	3.64767341650053	0.000264625699535554	0.0009426013723549	2.29300665963982	2.39495477321699	0.417045437342445	5.74267108274449	9.31946425335115e-09	2.35058353124794e-08	2.29300665963982	1.50918324532617	0.39291089082727	3.84103184859192	0.000122518215563206	0.000266765648071953	2.29300665963982	1.78737833683595	0.398846429339958	4.48136978383846	7.41654790297053e-06	1.79538048396149e-05	2.29300665963982	1.6647635258703	0.425896543689399	3.90884488389835	9.27384832862866e-05	0.000165051248556577
chr1	93275287	93276338	peak10908	4.49852107436332	1.80820441317029	0.32571870587601	5.55142944064934	2.83343079023898e-08	3.52360294048484e-07	4.49852107436332	2.44890899707014	0.311096381949122	7.87186588840062	3.49390593876051e-15	2.2625799300268e-14	4.49852107436332	1.42167207062616	0.295215842896087	4.8157038480031	1.46681934365475e-06	4.68421117888317e-06	4.49852107436332	1.76656864839634	0.298707255180477	5.91404667197986	3.33803232210535e-09	1.5902613458125e-08	4.49852107436332	2.09541630925002	0.327586228088052	6.3965335828672	1.58943887928965e-10	7.37052360707786e-10
chr18	13755923	13756732	peak109121	2.18790793372333	1.85915306987455	0.387164898736106	4.80196700667785	1.57114584767958e-06	1.06711485886068e-05	2.18790793372333	2.51316884912345	0.367772578080492	6.8334862328246	8.2875453362053e-12	3.09377460298205e-11	2.18790793372333	0.813849562717249	0.325088478098604	2.50347095497613	0.0122981774186794	0.0193532710128877	2.18790793372333	1.44838168426069	0.335898207498584	4.31196610141718	1.61809245891506e-05	3.73542485205994e-05	2.18790793372333	1.6291402676203	0.377103626199779	4.32013949066942	1.55930603307562e-05	3.0552642239129e-05
chr18	14457963	14458482	peak109146	1.14368734319704	1.8454141187677	0.360583595955865	5.11785377777856	3.09032032527828e-07	2.66021230985708e-06	1.14368734319704	1.99402265829492	0.33249548186321	5.99714211790483	2.00820301326379e-09	5.4510336522399e-09	1.14368734319704	1.77557128703928	0.304466218098881	5.83175137828471	5.48486023798555e-09	3.17397305243294e-08	1.14368734319704	1.39486328183232	0.295388969371277	4.72212379765307	2.33394537474899e-06	6.14074736310122e-06	1.14368734319704	1.75826055880818	0.34271280568352	5.13041978487332	2.89096736836576e-07	7.31820018734545e-07
chr18	21241905	21243024	peak109194	4.20979511692797	1.47845701233741	0.242549793421045	6.09547834069244	1.09110685982004e-09	2.19362398745518e-08	4.20979511692797	1.81423635330043	0.223628065302109	8.11274001252705	4.94908874970285e-16	3.6900235105514e-15	4.20979511692797	1.06641056696701	0.200864528487418	5.30910347883455	1.10165776875981e-07	4.58173695490747e-07	4.20979511692797	1.0300989311095	0.200447843221056	5.13898735230342	2.7622298806613e-07	8.66355253726911e-07	4.20979511692797	1.33009365040812	0.233096275739001	5.70619863483976	1.15527171524051e-08	3.72843811666103e-08
chr18	21330007	21330717	peak109197	5.01934573914478	1.75815476674253	0.273123435718777	6.43721679216434	1.21684077079919e-10	3.40177399780899e-09	5.01934573914478	2.29900423197497	0.258736973143149	8.88548785295955	6.36408811243751e-19	8.00106336533697e-18	5.01934573914478	1.66462854773155	0.244354380619628	6.8123540225079	9.60144665049461e-12	1.09606913443821e-10	5.01934573914478	1.36430172533831	0.240574218085195	5.67102217435107	1.41948022071055e-08	5.86695885789055e-08	5.01934573914478	2.20858398173832	0.28368614951626	7.78530776177964	6.95437112046286e-15	8.09267802013005e-14
chr18	21550435	21551495	peak109209	4.09054390986253	1.91997952600798	0.320606813804484	5.98857991576823	2.11681121910525e-09	3.86810572869372e-08	4.09054390986253	2.57077318172422	0.305492507588242	8.41517588113563	3.92305853379217e-17	3.58553821226486e-16	4.09054390986253	1.42927294982508	0.285409862062602	5.00779103951071	5.50582609474311e-07	1.9439266625031e-06	4.09054390986253	1.89348382730467	0.291145938308817	6.50355570235112	7.84433561373879e-11	5.6508609713959e-10	4.09054390986253	2.30274501284899	0.330217339813561	6.97342245609849	3.09321966474462e-12	2.07142460567949e-11
chr18	21638240	21639124	peak109218	5.51433593004754	0.6832190278447	0.296220420866581	2.30645485495554	0.0210852299066205	0.0443693755499303	5.51433593004754	2.41299611273733	0.304636823924791	7.92089440025493	2.3580814810193e-15	1.57721980479677e-14	5.51433593004754	1.50911937181711	0.288155639753498	5.23716757065066	1.630596351476e-07	6.50734170307937e-07	5.51433593004754	1.89948324878017	0.292698330362931	6.48955956265586	8.60876678306894e-11	6.13291558472672e-10	5.51433593004754	1.71847245736868	0.314998819279916	5.45548856753523	4.88383740030092e-08	1.41131685375711e-07
chr18	21965672	21966168	peak109249	2.84350367021903	1.54168034513513	0.329335943877219	4.68117851633555	2.85230421261017e-06	1.78973684999773e-05	2.84350367021903	2.6071663446363	0.323907653703208	8.0491038566974	8.34024525919207e-16	5.98319123491768e-15	2.84350367021903	1.6653287578677	0.298868847686179	5.57210552642257	2.51678888623376e-08	1.22710080180513e-07	2.84350367021903	1.56953544423774	0.298445398876332	5.2590371644098	1.44811623667422e-07	4.81095042554772e-07	2.84350367021903	1.68027737595999	0.329827529567638	5.09441215583981	3.49824988208928e-07	8.71459190277999e-07
chr18	21968210	21968825	peak109250	3.14211384971219	1.88061167155118	0.374261371496489	5.02486180722187	5.03795173833315e-07	4.03794603138434e-06	3.14211384971219	2.36073401554513	0.358928590441642	6.57716904813957	4.79489537751839e-11	1.60860256460518e-10	3.14211384971219	2.26461821330228	0.350803671205875	6.45551457747789	1.07851797827232e-10	9.50579169388438e-10	3.14211384971219	2.39260734018094	0.353980058825416	6.75915854729257	1.38795447274638e-11	1.23908841094843e-10	3.14211384971219	2.33600502847416	0.379429667767391	6.15662196954575	7.43129470672736e-10	3.00552173354332e-09
chr18	21980577	21981234	peak109251	4.21885003458468	1.65326264126722	0.301094530454273	5.49084248980836	4.00020979698059e-08	4.72045217474896e-07	4.21885003458468	2.77605782703463	0.29933521177172	9.27407708102084	1.79163359847611e-20	2.94359552167434e-19	4.21885003458468	1.72788488820145	0.274941490187099	6.28455489575476	3.28794340384198e-10	2.58369075197166e-09	4.21885003458468	1.87206832764749	0.276857433804703	6.7618495986207	1.36241098389532e-11	1.21903638261661e-10	4.21885003458468	2.0601394401503	0.309983183282438	6.64597162444526	3.01223290990855e-11	1.61797935347125e-10
chr18	22113242	22113825	peak109270	3.27805416044577	1.13454417219574	0.275955816669163	4.11132545017495	3.93394222546794e-05	0.00017720022220933	3.27805416044577	2.33643373662466	0.274663184915231	8.5065413384242	1.79198730308327e-17	1.74619417453563e-16	3.27805416044577	0.826500589614439	0.240827590834059	3.43191818990514	0.000599328322413103	0.00116099680062167	3.27805416044577	1.40539577200969	0.249297847184357	5.63741639922943	1.72620359527632e-08	7.01426982704088e-08	3.27805416044577	1.43334454931866	0.279715498315065	5.12429435606095	2.98654103565519e-07	7.54030114282519e-07
chr1	8189775	8190417	peak1093	2.29580647522515	1.79070017561159	0.348558649007109	5.13744295461469	2.78501968664453e-07	2.43449589532893e-06	2.29580647522515	3.19301666721414	0.349559169941089	9.13440968449566	6.57645787713214e-20	9.81999244177595e-19	2.29580647522515	1.80810436016017	0.313073156808887	5.77534138854298	7.67972142979362e-09	4.27949694167485e-08	2.29580647522515	2.23817080822071	0.321998588086254	6.95087149767615	3.63036447910076e-12	3.79543090028041e-11	2.29580647522515	2.64124189002181	0.365951383549807	7.21746660553978	5.29649962210487e-13	4.14087250884923e-12
chr18	22424583	22424928	peak109334	2.11935653463797	1.16503641586389	0.345681093155267	3.37026363006958	0.000750963012759532	0.00236892206531847	2.11935653463797	2.92406672639335	0.357439298164646	8.18059665349511	2.82441835333142e-16	2.20256894911625e-15	2.11935653463797	1.95062358908783	0.323093674682509	6.03733140552696	1.56683724514658e-09	1.04320159438764e-08	2.11935653463797	0.750011341330848	0.303013260989352	2.47517662719455	0.013317029788009	0.0210848528825416	2.11935653463797	2.42106910011985	0.373333422693762	6.48500496593845	8.87288626499315e-11	4.32459477746603e-10
chr18	22428574	22429066	peak109336	3.23951464219196	1.12638062362478	0.373303583678916	3.01733139694045	0.00255010856645235	0.00701680691183924	3.23951464219196	3.29207159794921	0.392265451678141	8.39245868802741	4.76079320860666e-17	4.28471388774599e-16	3.23951464219196	1.8416606411387	0.359058799495819	5.12913384583449	2.91078337794989e-07	1.09546121581246e-06	3.23951464219196	1.48121422049642	0.353066639227706	4.19528229496961	2.72531944235399e-05	6.0884234540129e-05	3.23951464219196	2.44948618478358	0.401305820261347	6.1037893325055	1.03582796618744e-09	4.07096272230736e-09
chr18	22489641	22490900	peak109347	6.07895626419617	0.959691222857716	0.239001964887706	4.01541143525168	5.9342180302966e-05	0.00025305436221616	6.07895626419617	2.30566575691159	0.239385076219424	9.63161861768768	5.87959197275863e-22	1.25401097206356e-20	6.07895626419617	0.611543909778855	0.214851446230751	2.84635696201949	0.00442225915879495	0.00748324098729092	6.07895626419617	1.56055078356194	0.224838079193797	6.94077617616024	3.89951427600353e-12	4.04322671224277e-11	6.07895626419617	1.64453893382678	0.251707867953706	6.53352216280042	6.42406823165728e-11	3.23000190565202e-10
chr18	22556581	22556958	peak109365	2.01214284969056	0.743432274448228	0.29863925527727	2.48939903683457	0.0127959256756267	0.0288541505582838	2.01214284969056	2.62027151246172	0.324402880696673	8.07721407046244	6.62631646722964e-16	4.82744592312593e-15	2.01214284969056	1.58631286786487	0.280117979050632	5.66301696606964	1.48734447379664e-08	7.72816148884878e-08	2.01214284969056	1.1773374380805	0.272619930330371	4.3186036936249	1.57019445336339e-05	3.63343954969592e-05	2.01214284969056	2.23432880170351	0.342758966466028	6.51865894199725	7.09387433543496e-11	3.52959771930592e-10
chr18	22584691	22585330	peak109369	3.31464228520244	0.878600467361509	0.381124111465113	2.30528702050364	0.0211505039800038	0.0444864421958992	3.31464228520244	2.87788339896106	0.394309264909583	7.29854369417614	2.90899041259084e-13	1.36704278699991e-12	3.31464228520244	2.4226855286776	0.385033989096775	6.29213419407677	3.13130595382075e-10	2.47394617652893e-09	3.31464228520244	1.55220639833583	0.369185645487017	4.20440614988758	2.61768523816209e-05	5.86120981343249e-05	3.31464228520244	2.30658463006424	0.409226604871621	5.63644837018317	1.73593048369335e-08	5.43268138260984e-08
chr18	22684206	22684829	peak109386	3.89169516849668	1.47869534468436	0.317616451242394	4.655600611682	3.23037606833045e-06	1.9855624128699e-05	3.89169516849668	2.67672021587754	0.315232109415112	8.49126765938907	2.04395217750453e-17	1.96953609752995e-16	3.89169516849668	1.57974465185438	0.29267514226307	5.39760445536721	6.75365553587881e-08	2.96445536475771e-07	3.89169516849668	1.99665986222832	0.298606106411405	6.68660090787768	2.28413668684608e-11	1.90252991566262e-10	3.89169516849668	2.86047415947656	0.348925138898252	8.19795950646789	2.44501680707436e-16	3.81774322316081e-15
chr18	22872851	22873642	peak109411	3.07901953770299	1.12307913831902	0.34972734305933	3.21129920381573	0.00132136278081382	0.00392580030307468	3.07901953770299	2.41715251929024	0.3482668365135	6.9405187800491	3.90662637269517e-12	1.53405736881834e-11	3.07901953770299	1.76878078216503	0.332620988970617	5.31770646115564	1.0508341586442e-07	4.39246457012018e-07	3.07901953770299	1.47272924706698	0.328266483847587	4.48638322683825	7.24423916420242e-06	1.75627915773518e-05	3.07901953770299	1.4453798512048	0.354088295120762	4.08197579847099	4.46544477603541e-05	8.25959598982858e-05
chr18	23133958	23134609	peak109457	3.62203667191505	0.735143396300643	0.306998104565297	2.39461868125079	0.0166376580420482	0.0362132970544903	3.62203667191505	2.17661601282574	0.311078598998854	6.99699696421018	2.61506950328989e-12	1.05625305119751e-11	3.62203667191505	1.24991186429975	0.290163640615991	4.30761022175729	1.65027865235664e-05	4.21072020385635e-05	3.62203667191505	0.969349843172425	0.285411836164538	3.39631970488288	0.000682985354089109	0.00127737917461173	3.62203667191505	1.89713970709464	0.334270882069105	5.67545607129023	1.38319637095598e-08	4.40193221445516e-08
chr18	23141355	23142186	peak109460	3.93049869160125	1.37840655977028	0.23067920325256	5.97542622106739	2.29489383289696e-09	4.1442818571376e-08	3.93049869160125	0.988022914916552	0.187360292222459	5.27338478818896	1.33930344523152e-07	3.01074109442058e-07	3.93049869160125	0.404591136183298	0.170981599185767	2.36628466519208	0.017967623159355	0.0274412194220161	3.93049869160125	0.851524303522267	0.17823848395276	4.7774435948858	1.77537828588249e-06	4.77133991518986e-06	3.93049869160125	1.80699932150548	0.239867252940535	7.53333062080572	4.94621609206541e-14	4.79282626155893e-13
chr18	23189735	23190356	peak109473	2.03354517960071	1.20724262636825	0.309378452821772	3.90215483773114	9.53401354727201e-05	0.000383633184655056	2.03354517960071	1.50298214579279	0.282090293751083	5.32801793995445	9.92903190055463e-08	2.26273083882252e-07	2.03354517960071	1.14544175253829	0.263840850868782	4.34141168346962	1.4157018223539e-05	3.66111996730924e-05	2.03354517960071	1.10728793405	0.265331515675293	4.17322431989223	3.00318991987758e-05	6.67097085307638e-05	2.03354517960071	1.6111986898825	0.315585072654774	5.10543377837465	3.30036553156791e-07	8.25870220586495e-07
chr1	8197654	8198180	peak1095	3.00497050983203	0.813142211288447	0.250832654199657	3.24177174572017	0.00118789122241863	0.00356831386734347	3.00497050983203	2.14077124727495	0.256328294800107	8.3516774804139	6.73002226047861e-17	5.84606012736398e-16	3.00497050983203	1.92312246157901	0.245257792322455	7.84122878775065	4.46158688006688e-15	1.06021091148302e-13	3.00497050983203	1.65683425595043	0.237508706446792	6.97588850841393	3.03943701565828e-12	3.25081269555637e-11	3.00497050983203	1.97198209113298	0.286504277242279	6.88290628717348	5.86436089912778e-12	3.69478759971446e-11
chr18	23460488	23461301	peak109535	2.56599645316301	1.16954190613845	0.371468012859337	3.14843234316736	0.00164148716542329	0.00476590778055356	2.56599645316301	1.98150456870868	0.360936387151153	5.48989971431963	4.02162017898579e-08	9.51008226147113e-08	2.56599645316301	0.716945376227476	0.337708794564258	2.12296922013104	0.0337564312082873	0.049275667891918	2.56599645316301	1.8230098385082	0.354372639453265	5.14433010776674	2.68477087571071e-07	8.43550072899503e-07	2.56599645316301	1.45027611318689	0.375738338275834	3.85980339361118	0.000113478288219087	0.000199817639680524
chr18	23537246	23537846	peak109552	2.30738650293705	1.41717617002021	0.390043564686635	3.63337918716536	0.000279733455905247	0.000990806165977591	2.30738650293705	1.9229835537411	0.37418409750778	5.13913757038035	2.76002283318899e-07	6.01594143091128e-07	2.30738650293705	1.43998419495105	0.359705948188844	4.0032259744425	6.248456652504e-05	0.000143363396293652	2.30738650293705	1.97108148272911	0.370716417626434	5.31695222819978	1.05519757477245e-07	3.61312178849729e-07	2.30738650293705	1.91947519082056	0.402212533915608	4.77229083871192	1.82142224639299e-06	4.0631952835732e-06
chr18	23545217	23545795	peak109556	1.94564923243631	2.21268487566093	0.395341157845109	5.59689987180095	2.18218650717978e-08	2.82958553933325e-07	1.94564923243631	2.2476878340344	0.365149108699772	6.15553422008341	7.48248364656584e-10	2.14147707300247e-09	1.94564923243631	1.51100815363044	0.342926537543474	4.40621529163192	1.05192414266533e-05	2.78301490496434e-05	1.94564923243631	1.85114821025936	0.349350707128053	5.29882485562232	1.16550365239332e-07	3.95123721685729e-07	1.94564923243631	2.24745305296164	0.39101717815601	5.74770925298054	9.04606142449754e-09	2.97494849698016e-08
chr18	23859511	23860232	peak109598	3.29908268472014	2.08013130380001	0.357247423921192	5.82266285077227	5.79173184295784e-09	9.22014401037636e-08	3.29908268472014	2.27290842537642	0.330495681410872	6.87727118149767	6.10099059954478e-12	2.32260483715343e-11	3.29908268472014	1.94679415223621	0.322492712326275	6.03670742880721	1.57290525762739e-09	1.04669830731328e-08	3.29908268472014	2.38545545197744	0.330938682670527	7.20814935482272	5.67174026314687e-13	7.40643667193198e-12	3.29908268472014	1.75957538690395	0.343888911490952	5.11669707311935	3.1093238973222e-07	7.82318665577278e-07
chr18	24013985	24015613	peak109632	12.0780176938309	0.424778550729667	0.178575604054792	2.37870426354169	0.017373608249564	0.0375787929354582	12.0780176938309	0.86547345046827	0.173069555782677	5.00072613322614	5.71147945842244e-07	1.20736558740812e-06	12.0780176938309	0.84789391944184	0.168454887327764	5.03335897754089	4.81959395788045e-07	1.72451388302911e-06	12.0780176938309	0.732324247856383	0.169607362679639	4.31776213182222	1.57619161906542e-05	3.64599672311223e-05	12.0780176938309	0.485453693457226	0.18026255608343	2.69303677926628	0.00708044578523533	0.0102475460643274
chr18	24049086	24049525	peak109638	2.63206742241185	1.21919421579164	0.478634527343393	2.54723415495876	0.0108580548828424	0.025032844052016	2.63206742241185	3.42434020200021	0.499398736131301	6.85692604776614	7.03580288671254e-12	2.6533056411354e-11	2.63206742241185	1.96085446036329	0.467388249526199	4.19534394018474	2.72457829189682e-05	6.66966358058816e-05	2.63206742241185	1.81580195561389	0.466136496313578	3.89542970776605	9.80247881011315e-05	0.000203855035591325	2.63206742241185	3.01460176612789	0.510234731241259	5.90826453305953	3.45730534285992e-09	1.22206385484849e-08
chr18	24050979	24051985	peak109639	4.51098902249806	0.890779867205949	0.276151179819881	3.22569640219157	0.00125666581342311	0.00375575260485863	4.51098902249806	2.10845856904454	0.274757640582794	7.67388511770683	1.66863540090086e-14	9.62786628564806e-14	4.51098902249806	1.35991923584951	0.259843735172882	5.23360409264712	1.66236318909548e-07	6.62552008737681e-07	4.51098902249806	1.53024886038631	0.263347438805749	5.81076036784643	6.21897288104337e-09	2.7750813223534e-08	4.51098902249806	1.63238324531891	0.292632756982277	5.57826561234146	2.42928522688376e-08	7.38793059662199e-08
chr18	24052052	24052466	peak109640	2.86779330822274	1.85854604834373	0.396503933277981	4.68733319485318	2.76788134351032e-06	1.74308523916605e-05	2.86779330822274	3.16350331493942	0.398004419615684	7.94841252766519	1.88916658506714e-15	1.28185509169115e-14	2.86779330822274	1.63178027592797	0.363370536938876	4.49067854998507	7.09966307372016e-06	1.9462033125346e-05	2.86779330822274	1.71790457017526	0.363382683117673	4.72753559810927	2.27261230145256e-06	5.99190466222979e-06	2.86779330822274	2.72908351640162	0.415065558802376	6.57506617575324	4.86315341853245e-11	2.49687572771981e-10
chr18	24115085	24115578	peak109652	2.25212827714223	1.28671573490224	0.425969033196226	3.02067905088655	0.00252208540871933	0.00695172238480133	2.25212827714223	2.92045043031538	0.428451659663648	6.81628922293837	9.34221260438859e-12	3.46271005141108e-11	2.25212827714223	1.73263986664658	0.404154710430829	4.28707082196218	1.81044586088327e-05	4.58767809727161e-05	2.25212827714223	2.11658443141672	0.411693574385917	5.14116460178866	2.73040713932592e-07	8.57305106556638e-07	2.25212827714223	2.19319133066965	0.438183018830272	5.00519471640952	5.58055910068571e-07	1.34364409587218e-06
chr18	24195059	24195908	peak109663	3.46004445018302	1.71811033353554	0.313827670620225	5.47469357988732	4.38269311277993e-08	5.0979191653025e-07	3.46004445018302	2.6402628147287	0.304759339917756	8.66343527138895	4.57756503413426e-18	4.91946080764646e-17	3.46004445018302	1.40948765457049	0.279211612144197	5.04809826405993	4.46229630308628e-07	1.61021972175835e-06	3.46004445018302	2.18904036520356	0.291649980263075	7.50571065778571	6.10962331179803e-14	1.00737827137473e-12	3.46004445018302	2.58877838983786	0.334889726965479	7.73024127462924	1.07342940741429e-14	1.19874222326975e-13
chr18	24198413	24198905	peak109665	2.79075238221257	2.26539642504628	0.384736019534885	5.88818387159321	3.9046256800915e-09	6.56887580335341e-08	2.79075238221257	2.31858718017572	0.352814074103149	6.57169696551803	4.9745025243416e-11	1.66522524647972e-10	2.79075238221257	1.33833254071754	0.330284719526416	4.05205709375999	5.07692713841448e-05	0.000118228172022095	2.79075238221257	1.9356392862015	0.339866097929197	5.69529970183948	1.23155391667868e-08	5.15175863241653e-08	2.79075238221257	1.92451709680775	0.369964281537797	5.20189973153161	1.9726164982176e-07	5.1325108211143e-07
chr18	24469899	24470502	peak109682	1.73762580736697	2.32987195641549	0.502947011903822	4.63244020000467	3.61380737712471e-06	2.19348045227627e-05	1.73762580736697	2.39014539282596	0.477030117385718	5.01047063008252	5.42970848376954e-07	1.15078892715263e-06	1.73762580736697	1.50045975292545	0.456983188499404	3.28340252045706	0.00102562107926648	0.00191097684469062	1.73762580736697	1.8403229558086	0.463494341526854	3.97054028695618	7.17098286237532e-05	0.000151635723771768	1.73762580736697	2.05194259652124	0.49411173324645	4.15279067153378	3.28445159517605e-05	6.17409442334082e-05
chr18	26089961	26091533	peak109752	21.4503053509413	0.36704930901686	0.152793756125132	2.40225332713374	0.0162944199362938	0.0356005620327013	21.4503053509413	0.511731320622742	0.145073503840569	3.52739340455386	0.00041967270485764	0.000704262542357939	21.4503053509413	0.482930271964454	0.142251236957896	3.39491087945613	0.000686509434470543	0.00131588500892353	21.4503053509413	0.422530149159075	0.142153879083087	2.97234343434352	0.00295535897789037	0.00511862849999481	21.4503053509413	0.648167508675697	0.152834429787969	4.24097835530198	2.22547599458236e-05	4.27283982481573e-05
chr1	93753819	93754793	peak10984	3.89968615319108	2.35037789193284	0.364586666217456	6.44669185606192	1.14317878986332e-10	3.2260715207519e-09	3.89968615319108	1.68911994795936	0.316639367364659	5.33452287382218	9.57961121157167e-08	2.18687191210646e-07	3.89968615319108	1.02699335865879	0.30349392050091	3.38390092613308	0.00071463785361766	0.00136592338715488	3.89968615319108	0.674969432229339	0.298619592398917	2.26029855176973	0.0238027278105036	0.0362122721715657	3.89968615319108	2.25779436926893	0.353896379290002	6.3798176567915	1.77298960295454e-10	8.12908979267861e-10
chr18	27621095	27621825	peak109843	2.68377259497552	1.98573062333975	0.416826489945668	4.76392616889244	1.89861997839222e-06	1.25714889934968e-05	2.68377259497552	2.96409932201207	0.406749724904514	7.28728045902897	3.16274086315219e-13	1.47427711829441e-12	2.68377259497552	1.02207455915461	0.366955111827033	2.78528497413704	0.00534806979016671	0.00893302546584863	2.68377259497552	1.33741047630632	0.371407690873042	3.6009229457865	0.000317089550230966	0.000618147109963669	2.68377259497552	1.13118871775413	0.392253502023523	2.88382056990862	0.00392882540441374	0.00584604152087019
chr18	28183547	28184148	peak109894	2.54877181070103	1.70664427019948	0.349822930447698	4.87859463076176	1.06844399301234e-06	7.65100970060881e-06	2.54877181070103	2.75303040199781	0.341900444070755	8.05214046878536	8.1358453328304e-16	5.84412927332841e-15	2.54877181070103	1.21824271026607	0.304258748918242	4.00396936685436	6.2288433884333e-05	0.000142937085846641	2.54877181070103	1.28831845554206	0.306232418603652	4.20699565844953	2.58788111215566e-05	5.80057490963625e-05	2.54877181070103	1.79305842405091	0.34669157755627	5.17191227052491	2.31710373785521e-07	5.96269751615389e-07
chr18	31401475	31402465	peak109965	4.74296898460046	1.44266069877077	0.349325449357288	4.12984711370177	3.63004550835751e-05	0.000165042174172063	4.74296898460046	2.67584356324486	0.347604739114213	7.69794902700003	1.38267502220734e-14	8.09773118569665e-14	4.74296898460046	1.0384454723549	0.327309476187361	3.17267157813807	0.00151043280233838	0.00273800561157252	4.74296898460046	2.0868620001588	0.336346861023202	6.20449375924111	5.4873250856694e-10	3.1893996991743e-09	4.74296898460046	1.78249301378918	0.352616800295581	5.05504278949559	4.30294283344672e-07	1.05371666874073e-06
chr18	31550856	31551540	peak109975	2.21977539218989	2.01631705730961	0.421161491261635	4.78751523855971	1.68858919957565e-06	1.13573623423354e-05	2.21977539218989	2.81601909690547	0.409950041404806	6.86917627146862	6.45736764551829e-12	2.4505245496714e-11	2.21977539218989	2.16671002093924	0.390984054336432	5.5416838536204	2.99576811564865e-08	1.43244796815723e-07	2.21977539218989	2.19074294236766	0.39128502960876	5.59884170513282	2.15788719563181e-08	8.55736271649779e-08	2.21977539218989	2.26051295740619	0.420249468689528	5.37897873959292	7.49095534028491e-08	2.09123108520109e-07
chr18	31591566	31592072	peak109986	2.8044978716144	1.19166202794327	0.348364360179809	3.42073462201527	0.000624522404316934	0.00201718332062887	2.8044978716144	3.29986644711947	0.368731238684718	8.94924568607276	3.57919730345035e-19	4.68715696067736e-18	2.8044978716144	2.08896215444173	0.338756625882248	6.16655733006343	6.979278395721e-10	5.03687025826747e-09	2.8044978716144	2.16339067802627	0.33910597613298	6.37968903614337	1.77447925907924e-10	1.16079120530127e-09	2.8044978716144	2.94241662029368	0.385232177906456	7.63803438301608	2.20562968688084e-14	2.30765881525356e-13
chr18	31723852	31724775	peak110004	3.73822846280143	0.686323344098833	0.202101310057877	3.39593713619316	0.000683940656627375	0.00218086714260607	3.73822846280143	1.32962808862474	0.196906918763415	6.75257170735729	1.45247234474627e-11	5.23570890520256e-11	3.73822846280143	0.606993453188881	0.168291113640659	3.60680632540678	0.000309988856967052	0.000629898085457711	3.73822846280143	0.862117730347756	0.174104640980804	4.95172170880159	7.35597492652959e-07	2.11796994140452e-06	3.73822846280143	1.68541680978413	0.235837283333137	7.14652401844094	8.90028226730274e-13	6.65034856377892e-12
chr18	31738518	31739370	peak110007	4.35489105707902	2.14297142097337	0.348131996049131	6.15562902948726	7.47800831544033e-10	1.59492436213136e-08	4.35489105707902	2.5601394178892	0.327331961036927	7.8212326403421	5.23085708484894e-15	3.28934256233008e-14	4.35489105707902	1.78296368080043	0.311717297552538	5.7198098879961	1.06643307878684e-08	5.75724129351304e-08	4.35489105707902	2.30080832674055	0.320571988991518	7.17719702828255	7.11551100104953e-13	9.0568186920945e-12	4.35489105707902	2.20163157403148	0.345567238026158	6.3710656907378	1.87719211170482e-10	8.5473990823086e-10
chr18	31792291	31792967	peak110015	2.55929288775397	1.52170421876492	0.346602040402663	4.39034985771315	1.13168433010156e-05	5.93699999896375e-05	2.55929288775397	1.81908792238475	0.321555875835796	5.65714408936404	1.53912544790229e-08	3.78849016624229e-08	2.55929288775397	1.6876412324285	0.315019592174996	5.3572580066417	8.4494422860849e-08	3.61090398653866e-07	2.55929288775397	1.24281726561616	0.307454920204229	4.04227476597417	5.29351512556564e-05	0.000113995338843054	2.55929288775397	2.20754316032555	0.366425952680412	6.02452731357411	1.69604562287425e-09	6.38907702049951e-09
chr18	31954325	31954780	peak110028	2.35152625714184	1.66497983776219	0.37907480721734	4.39221970455976	1.12199231570234e-05	5.89285434792329e-05	2.35152625714184	2.18855019299903	0.361705392290581	6.05064298085119	1.44268852789877e-09	3.97485959458095e-09	2.35152625714184	1.63433072226466	0.345001297037333	4.7371726897821	2.16720483269472e-06	6.66188081149462e-06	2.35152625714184	2.49355197817508	0.366358644009918	6.80631402846762	1.00131021415882e-11	9.3021046875076e-11	2.35152625714184	1.95259060782918	0.385147515430901	5.06972141737598	3.98398412520599e-07	9.82033876664182e-07
chr18	31982933	31983599	peak110032	2.71679025574557	2.50946512103764	0.366477774535649	6.84752335722758	7.51394271920207e-12	3.1000892732994e-10	2.71679025574557	2.48682817895113	0.332930357193488	7.46951464538835	8.04911506783311e-14	4.14262319274757e-13	2.71679025574557	1.21415288492265	0.302133764168131	4.01859384456947	5.85464907943787e-05	0.000134864457576267	2.71679025574557	1.78089672214062	0.312660141057499	5.69595061307513	1.22686390542307e-08	5.13291527243952e-08	2.71679025574557	2.40230126491781	0.360045275673442	6.67221993240838	2.51962584558863e-11	1.37390825111829e-10
chr1	93908684	93909988	peak11007	21.2026330399404	0.502379415449767	0.153501137923978	3.27280580616004	0.00106485611251801	0.00323772395595263	21.2026330399404	0.795922903122799	0.145674206433822	5.46371881891374	4.6626188762631e-08	1.09631341065456e-07	21.2026330399404	0.352287087709414	0.141694874698068	2.48623733540178	0.0129101834112033	0.0202415765733563	21.2026330399404	0.628414463287851	0.143197068838713	4.38845898441993	1.14156657823806e-05	2.6926070675592e-05	21.2026330399404	0.612196349525189	0.15566966040595	3.93266323012925	8.40098956590354e-05	0.000150165659568715
chr1	93946701	93947514	peak11008	4.07609288054286	1.39195618258002	0.316675126197232	4.39553367924791	1.1050092862403e-05	5.81911300747125e-05	4.07609288054286	2.65169423217028	0.318020815787548	8.33811530733803	7.54839492105164e-17	6.49579623855746e-16	4.07609288054286	2.02889337421299	0.302684258282109	6.70300261311246	2.04179811665529e-11	2.13948293192601e-10	4.07609288054286	1.96410642162246	0.300078102265001	6.54531739169672	5.93691614406192e-11	4.43849815101837e-10	4.07609288054286	2.67261873926361	0.346035534084982	7.72353841154142	1.13144032813024e-14	1.25793871174702e-13
chr18	32378541	32379447	peak110093	4.60923367583255	1.29309416206613	0.280629181704361	4.60783926394508	4.06874991216409e-06	2.43071369374947e-05	4.60923367583255	2.0404417430278	0.268265854487222	7.6060434412274	2.82614329713268e-14	1.56917270432854e-13	4.60923367583255	1.37526548693786	0.256006654821361	5.37199116131379	7.78719268031281e-08	3.36109513816308e-07	4.60923367583255	1.53854287779629	0.257386873062944	5.97754990177779	2.26518551704198e-09	1.12021071550179e-08	4.60923367583255	1.94215010913558	0.292756054357435	6.63402201330514	3.26661079191862e-11	1.74311590523275e-10
chr1	93963382	93964034	peak11010	5.59969449797117	0.741524768645445	0.273527211944774	2.71097256968773	0.00670861758142917	0.0164384288479629	5.59969449797117	2.81443183289167	0.287823059736253	9.77834032989116	1.39478867952215e-22	3.32300600721954e-21	5.59969449797117	1.94692717575613	0.270346290458428	7.20160492106147	5.95079091178835e-13	9.07667744363353e-12	5.59969449797117	2.45474627140297	0.278262037735226	8.82170737834792	1.1272751876765e-18	5.44633268684752e-17	5.59969449797117	2.51096809410719	0.306623008378365	8.18910527095447	2.63175275708751e-16	4.08622789272073e-15
chr1	93964588	93965586	peak11011	7.71636081057281	0.943153018359771	0.211170163964573	4.46631759265954	7.95774504103171e-06	4.36674358207972e-05	7.71636081057281	2.30759684114984	0.215694271085228	10.6984614358999	1.03482130772897e-26	4.96499013573117e-25	7.71636081057281	1.76498921260494	0.203083786910279	8.69094101236502	3.59449648071923e-18	1.53802226541316e-16	7.71636081057281	1.67383613908701	0.203133837506231	8.24006556286155	1.72116313825347e-16	5.05824631840859e-15	7.71636081057281	2.18041599419231	0.236079865428406	9.23592526722084	2.56063208044217e-20	8.74088021146251e-19
chr18	33505360	33506234	peak110138	2.37991033356304	2.26878750221284	0.486619400554759	4.66234494478921	3.12626613558682e-06	1.9327278181685e-05	2.37991033356304	1.97326470285011	0.462464617096282	4.2668447053092	1.98257063857805e-05	3.68754941940303e-05	2.37991033356304	1.69010862793878	0.455706469224062	3.70876593175548	0.000208271846020674	0.000434826378977099	2.37991033356304	2.20635194565737	0.461740315264872	4.77833941008967	1.76748845107687e-06	4.75244272335005e-06	2.37991033356304	2.03697330521629	0.481625148896286	4.22937487771208	2.34341569545088e-05	4.48528208744898e-05
chr18	33577730	33579454	peak110140	4.50401987747233	0.485241413782049	0.202157997690278	2.40030777573034	0.0163812919535431	0.0357593192274	4.50401987747233	1.04689803341759	0.20089185907176	5.2112516567614	1.87570807543688e-07	4.15383588196101e-07	4.50401987747233	0.68347358401444	0.184528512830002	3.70389146659462	0.000212317125783254	0.00044267113346766	4.50401987747233	0.481802251670331	0.185890116016195	2.59186589365707	0.00954569738197483	0.0154802346858761	4.50401987747233	0.974636826948418	0.217320225640808	4.48479576198913	7.29838077120321e-06	1.4947723109417e-05
chr18	34121208	34121848	peak110163	2.59603227820831	1.00523593384037	0.350684563920855	2.86649609723694	0.00415043276769916	0.0107796773375536	2.59603227820831	2.398398986592	0.352665603975376	6.80077376289711	1.04058725936122e-11	3.82672923593996e-11	2.59603227820831	1.23458093002076	0.328146537894121	3.76228540439183	0.000168367756416214	0.000356953053195472	2.59603227820831	1.93662173559744	0.33929403130616	5.7077978299298	1.14447244267211e-08	4.81879469246154e-08	2.59603227820831	1.71558830454131	0.368552017071523	4.65494211149135	3.24071744898269e-06	6.97148355409408e-06
chr18	34808197	34808881	peak110195	2.94613288216836	1.16746295459246	0.381492175062165	3.06025399971104	0.00221149351833837	0.00619916834362894	2.94613288216836	2.3401421699332	0.376452289960596	6.216304781087	5.08998937603364e-10	1.48483947192956e-09	2.94613288216836	1.60987665969195	0.359841307839464	4.47385173580507	7.68230202871561e-06	2.08936879224838e-05	2.94613288216836	1.67498821012037	0.361110804322949	4.63843283022458	3.51060989700754e-06	8.96400335627713e-06	2.94613288216836	2.13201633711181	0.397793301206898	5.35960844650553	8.34025169084456e-08	2.30776139739471e-07
chr18	34928316	34928815	peak110201	2.32505260172736	1.65035913134805	0.444935825799854	3.70920711628745	0.000207909305322116	0.000761545542278044	2.32505260172736	1.8163981233673	0.418682949175481	4.33836182472767	1.43548689567405e-05	2.70064690586751e-05	2.32505260172736	1.30211902832039	0.404433458148924	3.219612527312	0.00128363970204463	0.0023540197079626	2.32505260172736	1.29840948373832	0.405831551057133	3.19938033491027	0.00137723347948997	0.0024822481540495	2.32505260172736	1.51430168119263	0.436423891477799	3.46979556060731	0.000520854652453223	0.000854530057989513
chr18	35084583	35085100	peak110230	1.98869237139142	1.71858858271	0.424991010542039	4.04382337527115	5.25865407931781e-05	0.000227683108432647	1.98869237139142	2.27872902260494	0.407908586391995	5.58637179658461	2.31862569913831e-08	5.61336544424529e-08	1.98869237139142	1.31310317074204	0.386209837858904	3.39997338758046	0.000673924118987926	0.00129373242563357	1.98869237139142	1.9742981808656	0.397948040256247	4.96119588777044	7.00604930556566e-07	2.02691471392287e-06	1.98869237139142	2.36238279270118	0.435570035532028	5.42365773581197	5.83916403272445e-08	1.66325153906723e-07
chr18	35345226	35345941	peak110263	2.615329515105	1.35599138045355	0.344509464310042	3.93600617959575	8.28488403108209e-05	0.000339087417972319	2.615329515105	1.63996815678629	0.320642309086141	5.11463431466779	3.14349345618946e-07	6.81315844681351e-07	2.615329515105	1.43964243219266	0.31243003622934	4.60788741558731	4.06780803753799e-06	1.17354311912465e-05	2.615329515105	1.53652284864384	0.315783910743016	4.86574140217759	1.14028533893263e-06	3.18062058670136e-06	2.615329515105	1.73846641478679	0.348314814316852	4.99107802289842	6.00432359538562e-07	1.43841895478241e-06
chr18	35481751	35482548	peak110285	3.7109493255034	0.731939804900793	0.312661987656341	2.34099389691495	0.0192324814991354	0.0409311206812781	3.7109493255034	2.17455191146197	0.31671385704446	6.86598285201239	6.60350064068766e-12	2.50220793507798e-11	3.7109493255034	1.72332630638756	0.304347861264944	5.66235720936233	1.49307606558318e-08	7.74921593543397e-08	3.7109493255034	1.61774131561613	0.302253292822547	5.35227027804758	8.68575339165558e-08	3.02346783471134e-07	3.7109493255034	1.74965275512492	0.332091690078556	5.2685833683795	1.37480601623021e-07	3.66879986054725e-07
chr18	36153095	36153675	peak110344	2.10371605573676	2.19966516142146	0.389801647464413	5.64303710805194	1.67076318167653e-08	2.26288688461512e-07	2.10371605573676	2.53436674191087	0.366395289179512	6.91702873032623	4.61214579129288e-12	1.79002725481778e-11	2.10371605573676	1.38762689214258	0.337801322324277	4.10781959820309	3.99411876982073e-05	9.46850351290606e-05	2.10371605573676	1.39736190008239	0.338377451895869	4.12959519688213	3.63402510082035e-05	7.98573987070254e-05	2.10371605573676	2.45148736849069	0.393508790190895	6.22981602850969	4.66983231285793e-10	1.9611595532336e-09
chr18	36165376	36165856	peak110349	1.84797732141299	1.64301454751119	0.451779084479061	3.63676541025736	0.000276083154936429	0.00097950609525312	1.84797732141299	2.91023363848923	0.452034525478392	6.43807823176628	1.20995637239818e-10	3.84177453990953e-10	1.84797732141299	2.61010878107683	0.43981813945049	5.93451826324831	2.94709526913771e-09	1.83136667633689e-08	1.84797732141299	2.54352288372387	0.43987204922487	5.78241533692809	7.36356306027906e-09	3.22603069727434e-08	1.84797732141299	2.59661074115161	0.471085617658425	5.51197201489256	3.54835349906675e-08	1.04848562566084e-07
chr18	36176069	36176589	peak110350	3.21693692740263	1.91319795348335	0.380110899090837	5.03326255063826	4.82201991380024e-07	3.89375392394444e-06	3.21693692740263	2.47493594199669	0.366684005506941	6.74950612742187	1.48349245328955e-11	5.33710267405692e-11	3.21693692740263	1.94613538303778	0.353848801476833	5.49990666893694	3.79992331553628e-08	1.77039846966184e-07	3.21693692740263	2.25428797074874	0.358971484378855	6.27985249204249	3.38894407867769e-10	2.06514479141785e-09	3.21693692740263	2.83027270086365	0.400131226837766	7.07336121509754	1.51225162098455e-12	1.07512002761521e-11
chr18	36187255	36188667	peak110353	7.51174205500302	1.11616850968131	0.181264433176746	6.15768074365127	7.38179748100816e-10	1.57805159431838e-08	7.51174205500302	1.63463880406147	0.176362128478503	9.26864978418948	1.88517143418969e-20	3.08811159669274e-19	7.51174205500302	1.18476874444087	0.162003290191546	7.31323878076829	2.60778999632107e-13	4.29982479202814e-12	7.51174205500302	1.26679382450739	0.16330181257008	7.75737761002345	8.67034831939849e-15	1.72559254402752e-13	7.51174205500302	1.6638885607581	0.191191692086269	8.70272417489418	3.2401075160191e-18	7.52598843589928e-17
chr18	38940494	38941497	peak110486	4.77800709601449	1.19070577526437	0.279944232558941	4.2533677667879	2.10579309128578e-05	0.000101810646069081	4.77800709601449	0.666639952487382	0.251192901047988	2.65389646644523	0.00795682362944083	0.0118091837965711	4.77800709601449	1.36976850509397	0.256804081770222	5.3339047247683	9.61229717513835e-08	4.06083984429315e-07	4.77800709601449	1.8231209715626	0.262490932753622	6.94546265822373	3.77221999864943e-12	3.93037781116337e-11	4.77800709601449	1.01161030214515	0.274997485689089	3.67861655029413	0.000234502523782091	0.000398867526934345
chr18	41703750	41704493	peak110525	2.39390060701243	2.58628917365505	0.489326938207454	5.28540117396638	1.25429572828722e-07	1.2370474863521e-06	2.39390060701243	2.70207127781193	0.465409406788436	5.80579429293793	6.40615744830903e-09	1.64226375404192e-08	2.39390060701243	2.33402925917629	0.458857530305078	5.08660990618259	3.64520516171429e-07	1.34229661741019e-06	2.39390060701243	1.57199443589907	0.442175585828595	3.55513620896391	0.00037778332746695	0.000728666734313038	2.39390060701243	1.88649567479435	0.471844524674356	3.9981298418082	6.38449277166129e-05	0.000115862535490443
chr1	94116136	94116867	peak11053	2.28376898949766	2.09418570724585	0.39235263674015	5.33750894258117	9.42322566073246e-08	9.72679266188357e-07	2.28376898949766	2.09059811180379	0.354928790320993	5.89019028271298	3.85751189982756e-09	1.01339304834718e-08	2.28376898949766	1.54683875323725	0.336610019215577	4.59534376558948	4.32036403744953e-06	1.24020072597214e-05	2.28376898949766	1.82957002780423	0.343550656515063	5.32547382200683	1.00690217534984e-07	3.4610230720617e-07	2.28376898949766	1.24956164122585	0.363019953960413	3.44212935843772	0.000577154181934683	0.000942428711376653
chr18	42141379	42141846	peak110537	1.612290553175	2.05701429848236	0.449325852690517	4.57800121262813	4.69439972919096e-06	2.7498891684918e-05	1.612290553175	2.33805287678188	0.428628490743953	5.45473044202876	4.90471911527062e-08	1.14979199327787e-07	1.612290553175	1.61944696638453	0.406873491122836	3.98022235834384	6.88508361466374e-05	0.000156826275126173	1.612290553175	1.43485579791565	0.404909238523803	3.54364796206373	0.000394631802009018	0.000759259629356984	1.612290553175	1.87875883688973	0.441457878782456	4.25580542830351	2.08297795990231e-05	4.01567979400665e-05
chr18	42171040	42171706	peak110541	2.89215527605303	2.09414905735476	0.419128730331371	4.99643404473629	5.84001361748918e-07	4.58002654352891e-06	2.89215527605303	2.75311767262673	0.403268311335421	6.82701217834299	8.67013381909805e-12	3.22829838127654e-11	2.89215527605303	2.28994629693279	0.389243747326572	5.88306507852919	4.02737474662119e-09	2.41076399063067e-08	2.89215527605303	2.11627870805641	0.387857850142776	5.45632557721179	4.86088300137893e-08	1.78947719428423e-07	2.89215527605303	2.75516212650306	0.425902614780061	6.46899556586625	9.86564908953101e-11	4.77163025732099e-10
chr1	94125748	94126436	peak11055	2.50300935411319	1.58351688109963	0.327680725460972	4.83249931430048	1.34829576475931e-06	9.35494234375861e-06	2.50300935411319	2.01298630289646	0.305243141229012	6.59469790145489	4.26122652464585e-11	1.44074004773199e-10	2.50300935411319	1.90804023050328	0.299277562583558	6.37548706970156	1.82382377800061e-10	1.52401863779562e-09	2.50300935411319	1.80413332318759	0.296202650493551	6.09087501472871	1.12295198920783e-09	5.9957189718861e-09	2.50300935411319	2.53413191069234	0.351383696244097	7.21186537047509	5.51905279521243e-13	4.30150499951185e-12
chr18	42340389	42340943	peak110553	3.29256720895428	2.30651867808261	0.362031542626476	6.37104342165664	1.87746473493162e-10	4.91701045251313e-09	3.29256720895428	2.27577398499327	0.33179529596843	6.85897001146697	6.9358795657973e-12	2.61883374112837e-11	3.29256720895428	1.95948970058483	0.323418759192089	6.0586766997675	1.37245926788737e-09	9.23108901170894e-09	3.29256720895428	1.81279820817291	0.320959982757068	5.64805055322115	1.62277462940018e-08	6.63391802131049e-08	3.29256720895428	2.65216924244137	0.365817119551591	7.24998667556162	4.16812634023061e-13	3.33017055131152e-12
chr18	43238290	43238843	peak110588	2.61046464721853	2.31647448315774	0.405521395523698	5.71233604127398	1.11435762700903e-08	1.61264383408877e-07	2.61046464721853	2.12469515589911	0.368754245057077	5.76181883837091	8.32122888246886e-09	2.10841021766674e-08	2.61046464721853	1.82267060014914	0.357988910012831	5.09141637958509	3.55398604251507e-07	1.31202226431507e-06	2.61046464721853	1.98182172588647	0.363120197417711	5.45775679783163	4.82187486509874e-08	1.77700723862345e-07	2.61046464721853	2.46127891008075	0.405548221101516	6.06901665946316	1.2869579729589e-09	4.96456625233287e-09
chr18	44690970	44691695	peak110650	2.59725986651309	1.66279808821402	0.406290530377415	4.09263313784202	4.26502213763671e-05	0.000190131974103965	2.59725986651309	2.10704648201924	0.38607679105495	5.45758390775514	4.82657084735869e-08	1.13265056657013e-07	2.59725986651309	1.32029370568666	0.37122452073961	3.55659077438141	0.000375698701303602	0.000751614600873603	2.59725986651309	1.95205195148477	0.381411693425237	5.1179656657994	3.08848806994717e-07	9.57037203138767e-07	2.59725986651309	2.45410481235913	0.419792665113227	5.84599259660053	5.03556441061215e-09	1.72894164880797e-08
chr18	44771604	44772695	peak110673	3.85479821813792	0.911950940687144	0.291564182025952	3.12778796884582	0.00176127189505039	0.00507431066110678	3.85479821813792	1.64299428537227	0.282083866599429	5.82448867132622	5.72877236966493e-09	1.47626672514013e-08	3.85479821813792	0.936644491813913	0.265621012620631	3.52624396154856	0.000421498502628612	0.000835931266335016	3.85479821813792	1.22165475122667	0.270001717891263	4.52461843860811	6.05045628096757e-06	1.48873485535211e-05	3.85479821813792	1.49429662612906	0.30359623670121	4.92198665690215	8.56700564004716e-07	2.00142602649001e-06
chr18	44852713	44853469	peak110694	2.44110103225082	1.36907282530348	0.390192255680374	3.50871347489009	0.000450279712497669	0.00150513687041602	2.44110103225082	1.90265010495696	0.375326258775265	5.06932318342322	3.99232827490965e-07	8.56042258249545e-07	2.44110103225082	1.48936395312417	0.363186185145304	4.10082765821147	4.11675079695169e-05	9.73504134815158e-05	2.44110103225082	1.08469176462068	0.358781837726789	3.02326274789492	0.00250065022969156	0.00436907285887572	2.44110103225082	2.38352756837863	0.411761342441283	5.78861423524362	7.09694760176212e-09	2.37744309544025e-08
chr18	44917689	44918464	peak110704	2.39426565017254	1.13839739998993	0.367531319011094	3.09741603260639	0.00195215691405681	0.00555146502401118	2.39426565017254	2.29704120926123	0.365673910021409	6.28166556680717	3.34964810669213e-10	1.00304660016944e-09	2.39426565017254	1.19196840039437	0.334842884532301	3.55978417178934	0.000371159708207445	0.000743178458123457	2.39426565017254	1.02503650536919	0.332965901800712	3.07850293326043	0.00208043481632959	0.00366985838251997	2.39426565017254	1.06228159687308	0.362330490031813	2.93180294261135	0.00337000506264893	0.00505692558698969
chr18	45273949	45274422	peak110745	2.2556737807061	1.61342821066045	0.422853219439072	3.81557508962735	0.000135866130429848	0.000525911347150436	2.2556737807061	2.20826049369267	0.407052091189607	5.4250071219117	5.79522293071869e-08	1.35034888994206e-07	2.2556737807061	1.67755149008443	0.395871268615901	4.23761869849689	2.25902995566391e-05	5.60837461147877e-05	2.2556737807061	2.3139968679586	0.40605689938587	5.69870102307913	1.20723725100779e-08	5.06064895067595e-08	2.2556737807061	2.14269247788583	0.427662258261546	5.01024450134063	5.43609259379148e-07	1.31068443970148e-06
chr18	45322331	45322808	peak110748	3.18950124894958	2.03506985408648	0.360733598065314	5.64147577326028	1.68598766296602e-08	2.27943282647955e-07	3.18950124894958	2.77450707272252	0.34868104987739	7.95714901540575	1.76048638683557e-15	1.19953987529303e-14	3.18950124894958	1.66488046135932	0.326071677384823	5.10587265570587	3.2927138779746e-07	1.22389219921924e-06	3.18950124894958	1.89547517294673	0.328323362837972	5.77319614590493	7.77818074821178e-09	3.38837381327293e-08	3.18950124894958	2.11546806923177	0.355893477664319	5.94410463241782	2.77972011942289e-09	1.00265500698506e-08
chr18	45324446	45325122	peak110749	6.04599222292879	1.34689595816653	0.224390302816383	6.00246954196005	1.94338725855951e-09	3.60112000441509e-08	6.04599222292879	2.3272183707981	0.218510903955894	10.6503535002896	1.73704167702076e-26	8.05498522389325e-25	6.04599222292879	1.44669242513614	0.199479834496654	7.25232416994215	4.09679907224225e-13	6.49947194933837e-12	6.04599222292879	0.527554072802647	0.187924731806102	2.80726260845204	0.00499644913324896	0.00840605881524547	6.04599222292879	1.82622307671797	0.234089691492222	7.80138187664979	6.12329073392305e-15	7.23196163301731e-14
chr18	45814640	45815178	peak110810	1.9337058163628	2.71620226183323	0.449037710698132	6.04894020506714	1.45801757235992e-09	2.81049549718724e-08	1.9337058163628	2.67178020801808	0.420146945726576	6.3591565646102	2.02864555142867e-10	6.25192290390197e-10	1.9337058163628	2.37852615434864	0.410422529931787	5.79531088301598	6.81947360479259e-09	3.84579970004233e-08	1.9337058163628	2.83068910567986	0.420945854871376	6.72459194673578	1.76085199920722e-11	1.51436554041792e-10	1.9337058163628	2.38620286085365	0.440095169843305	5.42201556473171	5.89307495576728e-08	1.67688238334321e-07
chr18	45838588	45839161	peak110816	1.61382491031207	0.730277241334078	0.282127565894334	2.58846468624619	0.00964048312926274	0.0225525718227573	1.61382491031207	1.2417555423247	0.262871903311483	4.72380473790429	2.31472676078667e-06	4.64758454058732e-06	1.61382491031207	0.658620818014734	0.2458956155065	2.67845694059285	0.00739622412798899	0.0120871941416321	1.61382491031207	0.926290228885401	0.251095855981442	3.68899050629438	0.000225145619378408	0.00044773589015673	1.61382491031207	0.734697790320566	0.296492521089787	2.47796398917623	0.0132134480578238	0.0185168866632647
chr18	46051773	46052572	peak110852	5.23845528621418	0.734202786362597	0.283236648611721	2.59218851077809	0.00953674989775585	0.0223382167839473	5.23845528621418	2.03073270631895	0.281265274953976	7.21999083125796	5.19910795634276e-13	2.34150162133387e-12	5.23845528621418	1.48094575143291	0.273043870651608	5.4238381103326	5.83327171899546e-08	2.59544028075651e-07	5.23845528621418	1.71635055680755	0.274668395740162	6.24880977726766	4.13592256962966e-10	2.47137665481605e-09	5.23845528621418	2.04768968118212	0.305434116151553	6.70419436761963	2.02520550512854e-11	1.12672405956549e-10
chr18	46067373	46067900	peak110856	2.38198783669894	2.02241763185542	0.403628801393526	5.01058800777605	5.42639750485401e-07	4.30423588658097e-06	2.38198783669894	2.31100195415152	0.385857182259828	5.98926768867383	2.10787980762842e-09	5.70481421393930e-09	2.38198783669894	1.93829798883631	0.373062923879913	5.19563286717881	2.04024553962346e-07	7.95075415525561e-07	2.38198783669894	2.25734568800572	0.380344452437918	5.93500358303287	2.93839082289923e-09	1.41767883480555e-08	2.38198783669894	2.45426031907258	0.415604717327612	5.90527541374835	3.52058096513735e-09	1.24268473082829e-08
chr18	46192955	46193674	peak110870	1.95294013912003	1.48890504655508	0.392856667636298	3.78994470302204	0.000150680824697599	0.000574421364765676	1.95294013912003	1.87597371190338	0.373533724785696	5.02223383706427	5.1073947650399e-07	1.08496866693803e-06	1.95294013912003	1.69192388904716	0.365393498363828	4.63041596695976	3.64931866222415e-06	1.06614328667173e-05	1.95294013912003	1.85215478715198	0.371100897047655	4.99097361899972	6.00757031999658e-07	1.76011828488502e-06	1.95294013912003	1.99762752300041	0.401900933874129	4.97044757707889	6.67985210793813e-07	1.58897599034335e-06
chr18	46332943	46334369	peak110889	5.48440171164971	1.26074732265541	0.233949813822743	5.38896484701047	7.08646639343483e-08	7.65736673051717e-07	5.48440171164971	1.5636874852828	0.211387284021665	7.39726371205251	1.39019299819798e-13	6.86271450822268e-13	5.48440171164971	1.08136068691562	0.200316778603521	5.39825317906051	6.72928624591134e-08	2.95563319739504e-07	5.48440171164971	1.70522073691551	0.206382233280258	8.26243959963306	1.42724961691485e-16	4.2947802602903e-15	5.48440171164971	1.35701678608437	0.224153007850081	6.05397535861743	1.41314236393174e-09	5.39680413892761e-09
chr1	8247720	8248437	peak1109	2.26897028093037	0.839587930474535	0.365873133717155	2.2947515220497	0.0217473682913105	0.0455480514281011	2.26897028093037	2.30291744925557	0.371711581911694	6.19544173848922	5.81217893080329e-10	1.68274797657769e-09	2.26897028093037	1.56052118793574	0.352991704278183	4.42084380177372	9.83162249203655e-06	2.61710227951481e-05	2.26897028093037	2.1330480984251	0.361988007311025	5.89259327752358	3.8018135879926e-09	1.78661360329294e-08	2.26897028093037	2.78669710947467	0.408657596862211	6.81914916270178	9.15812747135242e-12	5.54535435076379e-11
chr18	46418877	46419794	peak110904	3.70922611543129	1.0051155476459	0.242602338848085	4.14305794584812	3.42705309502823e-05	0.000156878090836628	3.70922611543129	1.93671371944951	0.234809126343609	8.24803426343579	1.61021207193619e-16	1.29886687061426e-15	3.70922611543129	1.1370778838095	0.208944679804107	5.44200448116485	5.26843499605727e-08	2.36694830299983e-07	3.70922611543129	0.792076935400677	0.203863208799244	3.88533536809322	0.000102188723475486	0.000212163838360234	3.70922611543129	1.15171857021512	0.240736982752999	4.78413643406345	1.71724016398898e-06	3.8450401730727e-06
chr18	46422499	46423097	peak110906	2.45946003314773	1.81609535190284	0.418489314367187	4.33964569596961	1.42712622672354e-05	7.26013909361763e-05	2.45946003314773	1.97823238987727	0.39425888193415	5.01759752417621	5.23216434379032e-07	1.1103659462897e-06	2.45946003314773	1.36862373719202	0.378847704814761	3.61259609019201	0.000303146713941353	0.0006171726451502	2.45946003314773	1.46990594232028	0.380733148992154	3.86072488358655	0.000113051137592383	0.000233403512052168	2.45946003314773	1.79336824105072	0.413724768966805	4.33468908697272	1.45966276429706e-05	2.86997897491477e-05
chr1	94349843	94350784	peak11093	3.62077345849129	1.12601287842793	0.31525387641006	3.57176536970886	0.00035458301448272	0.00121820255310742	3.62077345849129	2.61914657015325	0.319729528919725	8.19175688589852	2.57440247645097e-16	2.01954542811189e-15	3.62077345849129	1.42232058187944	0.294113175692956	4.83596349782129	1.32502237317794e-06	4.27977124945258e-06	3.62077345849129	1.8616322129549	0.299717191819539	6.21129606097401	5.25493592437245e-10	3.06914865253854e-09	3.62077345849129	2.49927515746756	0.345159976876838	7.24091819706942	4.45657159219729e-13	3.54222589602037e-12
chr1	94355410	94356059	peak11094	3.2939018595627	1.54854433966669	0.37106845150684	4.17320398265693	3.00345811891815e-05	0.000139885152362265	3.2939018595627	2.41022381483755	0.359900746736249	6.69691251461578	2.12868969119288e-11	7.5042207323295e-11	3.2939018595627	1.92882189501743	0.350023119299763	5.51055569950957	3.57702592503133e-08	1.67387399777835e-07	3.2939018595627	2.14372992801758	0.353112238052937	6.07095902378837	1.27148631431429e-09	6.71112051963333e-09	3.2939018595627	2.39610228948496	0.385938677865844	6.20850520278217	5.34909522007032e-10	2.22315496280478e-09
chr18	48153508	48154464	peak111029	5.94043104950421	0.563158944445893	0.195413081667624	2.8818896853782	0.00395298100888566	0.0103308152789569	5.94043104950421	1.81136209765284	0.198311542056601	9.13392170152076	6.60618158910585e-20	9.85905828101382e-19	5.94043104950421	1.32988129849854	0.184327043126754	7.21479212132774	5.40164302146347e-13	8.31234493641993e-12	5.94043104950421	1.20185859840216	0.182979476389097	6.56826996185334	5.09031939693122e-11	3.86612900369393e-10	5.94043104950421	1.65280893868404	0.221011471960304	7.47838528029395	7.52413402182513e-14	7.00690411504551e-13
chr18	48192499	48193271	peak111037	2.47300486527558	1.82819388726367	0.36837988793892	4.96279505782032	6.9485891330946e-07	5.29412759954447e-06	2.47300486527558	2.55751536217847	0.352238769904117	7.2607435089404	3.84968326956238e-13	1.76916719180885e-12	2.47300486527558	1.64750828078143	0.32907601192592	5.00646726310853	5.54380851582874e-07	1.95633900512687e-06	2.47300486527558	1.32855888070908	0.324042515992596	4.09995236779187	4.13235181151389e-05	9.020661374385e-05	2.47300486527558	1.82347310157598	0.362900105320346	5.02472464141703	5.04155365464652e-07	1.22087448718714e-06
chr18	48573586	48574071	peak111096	2.05323592712548	1.2815216288393	0.277296115551131	4.62149145613616	3.80991027052033e-06	2.2958980393793e-05	2.05323592712548	1.56486403394289	0.247502767766741	6.32261226031095	2.57178056182099e-10	7.81441917171026e-10	2.05323592712548	1.14068420792176	0.225272372841693	5.06357789698143	4.11460142259612e-07	1.49564897299305e-06	2.05323592712548	1.4197772245323	0.233591191217929	6.07804265704404	1.21658395856299e-09	6.45085430163911e-09	2.05323592712548	1.85848129464143	0.291682248118311	6.37159548320403	1.87071766344034e-10	8.52913408742681e-10
chr18	48575664	48576653	peak111097	3.04094284984088	1.59820635505449	0.249934619016343	6.39449773442544	1.61075937510652e-10	4.30012174932004e-09	3.04094284984088	2.0407917861973	0.225572464674074	9.0471671227515	1.46725367484434e-19	2.05668104984257e-18	3.04094284984088	1.19761859695815	0.194840717782394	6.14665461403044	7.91341832489876e-10	5.65646973680603e-09	3.04094284984088	1.29845688632814	0.197667702031616	6.56888744586335	5.06925824632381e-11	3.8533043737295e-10	3.04094284984088	1.6021732267535	0.239185977783365	6.69844127821164	2.10654339343714e-11	1.16728477389739e-10
chr18	48589872	48591105	peak111100	3.70890540993628	0.750887291707007	0.258925894240256	2.90000849049984	0.00373152552206138	0.0098219781689214	3.70890540993628	1.48386457495237	0.248166987232109	5.97929882416037	2.24100131052091e-09	6.04972016386748e-09	3.70890540993628	0.87406148926741	0.230065093270858	3.7991921192424	0.00014516852921997	0.000311417711191448	3.70890540993628	1.13488690461769	0.235527526396127	4.81848946483205	1.44649162069925e-06	3.94995798258413e-06	3.70890540993628	1.23069723718717	0.266894524284883	4.61117454726617	4.00400149445655e-06	8.50182369784746e-06
chr18	48674089	48674633	peak111114	2.32014352638529	1.52696627647851	0.310541095142957	4.91711499817945	8.78289618630459e-07	6.44094564295779e-06	2.32014352638529	1.4911858362515	0.270207799154994	5.51866319519569	3.41588161656366e-08	8.13324732716508e-08	2.32014352638529	1.42231124293228	0.260535422215659	5.45918566787034	4.78323356365078e-08	2.17080390124767e-07	2.32014352638529	1.69208015619675	0.269529550142873	6.27790220144621	3.4317165064654e-10	2.0889102850701e-09	2.32014352638529	2.00205641689145	0.31938692965628	6.26843565278652	3.64693267916857e-10	1.56651178107219e-09
chr18	48926449	48926949	peak111191	2.60590774664616	0.89647763044732	0.235488534145767	3.80688441456094	0.000140728476238521	0.00054215518176833	2.60590774664616	1.40653472274682	0.222467466019691	6.32242883830181	2.57483611565399e-10	7.82198650562549e-10	2.60590774664616	1.07839268606901	0.203803155157813	5.29134441139524	1.21420461901035e-07	4.9940409157551e-07	2.60590774664616	1.32184179900987	0.211463528183391	6.25092095249403	4.0803937100638e-10	2.44241339393311e-09	2.60590774664616	1.72650302521859	0.259899026224796	6.64297612152374	3.07411658509551e-11	1.64993880461001e-10
chr18	49564334	49564872	peak111266	2.30589038159253	2.07425465029412	0.388846935267968	5.33437314830494	9.58751838265134e-08	9.88164031665375e-07	2.30589038159253	2.77672217186614	0.371644681669454	7.4714433135244	7.93199378158551e-14	4.08386304350778e-13	2.30589038159253	1.30305277380677	0.341367457797521	3.81715580686564	0.000134998924305747	0.000291385484210221	2.30589038159253	2.36626536625968	0.360145258305499	6.57030826226362	5.02112024706612e-11	3.8251153802911e-10	2.30589038159253	2.26133906811756	0.387408876608494	5.83708635670425	5.31215665252779e-09	1.81714747026541e-08
chr18	49625189	49625767	peak111280	2.08455818978866	1.34128649055674	0.381208399092254	3.518512429817	0.00043397348536992	0.0014553751628081	2.08455818978866	2.41953044953939	0.378040385342635	6.40019041179015	1.55183301274013e-10	4.85928572839021e-10	2.08455818978866	1.49793198317573	0.354887210586097	4.2208677531712	2.4336368433999e-05	6.00791888466942e-05	2.08455818978866	1.76435232183897	0.360246404732931	4.89762645416814	9.70012102282004e-07	2.73210042115933e-06	2.08455818978866	1.95359459968495	0.390611075340824	5.00138046004035	5.69212564739612e-07	1.36836407105344e-06
chr18	49650338	49651504	peak111286	3.55989904186018	0.920290943327553	0.240623680308812	3.82460671429541	0.000130981004099901	0.000509209116346251	3.55989904186018	1.77466656885864	0.238571178265992	7.43872994951634	1.01657897140528e-13	5.13745385987291e-13	3.55989904186018	1.22475892942145	0.217022633871459	5.64346173287558	1.6666458374741e-08	8.53327600603531e-08	3.55989904186018	1.23566024775841	0.218512051708247	5.65488373798364	1.55951799655614e-08	6.39420856289399e-08	3.55989904186018	1.562920192121	0.25628548783762	6.09835619374304	1.07164743668347e-09	4.19506329710763e-09
chr18	49682204	49683111	peak111293	4.49781450509244	1.75078659143048	0.280583894695219	6.23979716773213	4.38138646768605e-10	1.0082651951074e-08	4.49781450509244	2.5236286967634	0.269029417516589	9.38049347933406	6.56646689960496e-21	1.18196404192889e-19	4.49781450509244	1.33652773931916	0.244462813435125	5.46720264132871	4.57193282263354e-08	2.08481944097821e-07	4.49781450509244	1.35095000920023	0.24447854480627	5.52584281074952	3.27907621861834e-08	1.24969639367057e-07	4.49781450509244	1.96794755437217	0.284863920167025	6.9083777026529	4.90227341041511e-12	3.14299530092478e-11
chr18	49730972	49732086	peak111304	3.43087966135453	1.64985899196871	0.360958213915192	4.57077558666208	4.85922431688785e-06	2.83146213405016e-05	3.43087966135453	2.03231602737417	0.339865853925854	5.97975937829149	2.23467469276465e-09	6.03381782839134e-09	3.43087966135453	1.22834730627305	0.322453703988875	3.80937570596314	0.000139318121371438	0.000299773268463151	3.43087966135453	1.33246690411622	0.325643620116565	4.09179490032467	4.28047158138379e-05	9.3256138552789e-05	3.43087966135453	1.0200020526987	0.341862236328638	2.98366401522676	0.00284819338493529	0.00430823875360881
chr18	49802430	49803103	peak111323	2.07846983251689	2.04092980108111	0.433253449206536	4.71070641172941	2.4685963614582e-06	1.57693578541398e-05	2.07846983251689	2.32647975515764	0.410023003027645	5.67402252551371	1.39482778970921e-08	3.45203044254513e-08	2.07846983251689	1.27550020067418	0.388807463842213	3.28054453499846	0.00103606906414327	0.00192966469131743	2.07846983251689	1.67798833906225	0.395419253801858	4.24356761318222	2.19994048219929e-05	4.98185294962824e-05	2.07846983251689	2.06883452569254	0.432641698287555	4.78186576532317	1.73675643508274e-06	3.88653828702858e-06
chr18	49837588	49838355	peak111330	3.21017560663969	1.23533033321309	0.335540669953802	3.6816113330857	0.000231764542180904	0.000837838807225925	3.21017560663969	2.52185894175868	0.336686848985916	7.490221104134	6.87576840589835e-14	3.57596792314278e-13	3.21017560663969	1.60036814897144	0.31523935928456	5.07667618854289	3.84094631129259e-07	1.40707632237428e-06	3.21017560663969	1.60839651359951	0.314401233860554	5.11574491566046	3.12505157009413e-07	9.67717311705659e-07	3.21017560663969	2.01294560975018	0.350808183417533	5.73802352653322	9.57878123656531e-09	3.1385842082267e-08
chr18	49993267	49993791	peak111353	2.12858570706439	1.9581310319621	0.418304892600968	4.68110956050904	2.85326392203797e-06	1.78993334279853e-05	2.12858570706439	2.54342430131049	0.399344748956918	6.36899397814514	1.90272078373483e-10	5.88021011128768e-10	2.12858570706439	1.73236713621032	0.375524398698331	4.61319462121548	3.96526688692302e-06	1.14745104099435e-05	2.12858570706439	1.7278725788533	0.375411078716725	4.6026147783377	4.17219496429508e-06	1.05261136782598e-05	2.12858570706439	2.31356587160916	0.422539684331247	5.47538126571672	4.36570609515705e-08	1.27248060158273e-07
chr18	50452868	50453704	peak111398	2.93320354499712	1.48451170258535	0.375634969960687	3.95200612642832	7.74987560765756e-05	0.000320650958485117	2.93320354499712	2.14126076290204	0.361475002611716	5.92367590409042	3.14823629127809e-09	8.35898219155865e-09	2.93320354499712	1.56446277511872	0.349193951754974	4.48021154792648	7.45690938269654e-06	2.03352405957192e-05	2.93320354499712	2.07054431192249	0.356510246030221	5.80781151447461	6.32947129679016e-09	2.82006490638373e-08	2.93320354499712	2.7409156977421	0.402920282289124	6.80262527905037	1.02729611741155e-11	6.1411500139109e-11
chr1	8263231	8263600	peak1114	1.88679435261182	1.92584676288958	0.413389680565825	4.65867159589854	3.18256452548584e-06	1.96227430564699e-05	1.88679435261182	3.02369362237798	0.405721839999161	7.45262720484612	9.14995634464414e-14	4.67098269306894e-13	1.88679435261182	1.94117081754399	0.373999259433669	5.19030658104356	2.09948109296597e-07	8.15404525500418e-07	1.88679435261182	2.12743702117097	0.379684135014783	5.60317596912007	2.1045936632916e-08	8.36759600381513e-08	1.88679435261182	3.05821691261316	0.431313050456974	7.09048082216151	1.33646837251753e-12	9.59263428176702e-12
chr18	50527580	50528348	peak111408	3.4253640574613	0.629021702951238	0.267606109332777	2.35055060783021	0.0187456583312816	0.0400582636235584	3.4253640574613	2.07614137877077	0.273054039475777	7.60340840500529	2.88431419172592e-14	1.59954635584416e-13	3.4253640574613	1.60374133852364	0.256840198131553	6.24412124811634	4.26189305267673e-10	3.25030984215709e-09	3.4253640574613	1.58984793400077	0.259562117203636	6.12511544877511	9.06178768736083e-10	4.95489888083937e-09	3.4253640574613	1.39415321082782	0.286256060758375	4.8703011112998	1.114283111043e-06	2.56296225042493e-06
chr18	50973268	50973695	peak111456	2.70197949722473	2.58826328904875	0.508269681861347	5.09230312453461	3.53739953827946e-07	2.98838476709577e-06	2.70197949722473	3.29782692189201	0.497482618566	6.62902943503441	3.3790120413757e-11	1.15959550456731e-10	2.70197949722473	2.05494422345044	0.476700486028202	4.31076594985654	1.62690031899482e-05	4.15566602980741e-05	2.70197949722473	2.37892216147795	0.479274560560661	4.96358946883194	6.92021403611442e-07	2.00312845436838e-06	2.70197949722473	2.46274259150233	0.502518315763605	4.90080165090113	9.54463833573514e-07	2.21598262065156e-06
chr18	51133662	51134184	peak111469	2.41898449002672	1.25339120714044	0.318370241990657	3.93689811994812	8.25416289741184e-05	0.000338280156405551	2.41898449002672	2.67907622951228	0.324451020783227	8.2572593639711	1.49055302187069e-16	1.2122347196671e-15	2.41898449002672	1.60148536272938	0.290132226222178	5.51984653198431	3.39295858339182e-08	1.59909202285698e-07	2.41898449002672	1.36408721858209	0.28620016566429	4.76619996154073	1.87732949718891e-06	5.02484673694071e-06	2.41898449002672	2.23697827027816	0.341475464456683	6.55091947480733	5.71838895641605e-11	2.89728916305677e-10
chr18	51907631	51908780	peak111493	2.67963822972301	1.8296925859591	0.375585811360123	4.87157003970189	1.10714900603574e-06	7.89346203530606e-06	2.67963822972301	2.84662116127508	0.373169021690333	7.62823545314888	2.37988610568643e-14	1.33667614018712e-13	2.67963822972301	0.799206946546926	0.331063462939539	2.41405964720692	0.0157758795302158	0.02436618215323	2.67963822972301	1.4417168567797	0.338605399494148	4.25780823026896	2.06440917452145e-05	4.69182362592988e-05	2.67963822972301	1.9774226137708	0.381223194123303	5.18704696947484	2.13654858918563e-07	5.52787020028178e-07
chr18	54766708	54767535	peak111581	3.564252506286	0.799354344321953	0.324475543592405	2.46352725222975	0.0137577436286022	0.0307549559604509	3.564252506286	3.02901215298149	0.342001340445802	8.85672596789574	8.23987613137261e-19	1.01473634706815e-17	3.564252506286	1.30727253625509	0.311766894518946	4.19310888756231	2.75157283485283e-05	6.73157850477781e-05	3.564252506286	2.26115853006193	0.324497674790575	6.96818099396626	3.21065013183008e-12	3.40159350361975e-11	3.564252506286	2.28151158912013	0.351474323651875	6.49126105547299	8.51208329490921e-11	4.16266585296355e-10
chr18	54801357	54801875	peak111588	2.98601951843717	1.68313435088643	0.419766363075705	4.00969324591375	6.07976789611483e-05	0.000258583952121744	2.98601951843717	3.01144583279186	0.420026028063942	7.1696648102327	7.51816116925978e-13	3.29323185413074e-12	2.98601951843717	1.73683658200134	0.396491683619677	4.38051201010145	1.1840076597062e-05	3.10398371697979e-05	2.98601951843717	1.87314336426751	0.395680057887203	4.73398476099468	2.20154263203245e-06	5.81782228190019e-06	2.98601951843717	1.85933548776781	0.419263966450009	4.43476100155035	9.21744880451933e-06	1.86083171227531e-05
chr18	56028421	56028958	peak111715	2.63047937179531	1.44892892078674	0.388690058536988	3.72772312788355	0.000193217475151132	0.000713965907912964	2.63047937179531	2.75933940190129	0.388918115537222	7.09491096368639	1.29434789184361e-12	5.48320230111683e-12	2.63047937179531	2.28378383259926	0.371601350615797	6.14578991388137	7.9566539228873e-10	5.68443889551515e-09	2.63047937179531	1.4551592560043	0.358500360963619	4.05901754768936	4.92796107656481e-05	0.000106549261514855	2.63047937179531	1.96288183528658	0.39443336990779	4.97645986632789	6.47576953758995e-07	1.54334714082851e-06
chr18	57131738	57132319	peak111818	2.12639541305066	1.1182524292549	0.374936020163883	2.98251533359243	0.00285890327090835	0.00776853927677923	2.12639541305066	1.64835329824801	0.360393683253417	4.57375746258278	4.79054359135354e-06	9.36195177065024e-06	2.12639541305066	1.62201269187726	0.356674722173822	4.54759642621041	5.42620611041294e-06	1.52506690315403e-05	2.12639541305066	1.8352087561822	0.36192378891722	5.07070497264813	3.96344784825784e-07	1.20351190278202e-06	2.12639541305066	2.25651674193332	0.402754772204888	5.60270640514073	2.11030506215735e-08	6.50068825422988e-08
chr18	57445857	57446657	peak111852	2.84069138991648	0.85280109118331	0.296884283352195	2.87250332538361	0.00407233793108449	0.0106096935144121	2.84069138991648	2.084965699277	0.295499490430331	7.05573365368819	1.71692415947206e-12	7.14434517222673e-12	2.84069138991648	1.43458579334852	0.275301017988117	5.21097162601283	1.87854184052925e-07	7.38572948993997e-07	2.84069138991648	1.42635882110919	0.276638233644607	5.15604369763875	2.52222059961736e-07	7.96999829697603e-07	2.84069138991648	1.93113309798788	0.324313511278043	5.95452557735796	2.60827337053811e-09	9.45371039407922e-09
chr18	57712241	57713058	peak111884	3.56450346354872	1.50971137121226	0.289659452379568	5.21202176835556	1.86793623900257e-07	1.73181335701766e-06	3.56450346354872	1.82725787115211	0.267225484986694	6.83788775326986	8.03693272176992e-12	3.00586929842581e-11	3.56450346354872	1.573094206549	0.256670908551366	6.1288371768637	8.8523660973917e-10	6.26454251125235e-09	3.56450346354872	1.30445088781455	0.252217606113237	5.17192636912469	2.31692887446187e-07	7.37008605775048e-07	3.56450346354872	2.74021365955006	0.321948993406839	8.51132855100225	1.71951642652478e-17	3.37610586892994e-16
chr18	57797104	57797560	peak111906	2.16313768207323	0.935615528180967	0.349786185627059	2.67482126689394	0.00747690998500397	0.0180699062439851	2.16313768207323	2.21833091488201	0.350137471583899	6.33559985695636	2.36419634679111e-10	7.22091920394583e-10	2.16313768207323	1.4683995372146	0.327500221724382	4.4836596735204	7.33736520040906e-06	2.00493513954784e-05	2.16313768207323	2.00456904527622	0.338390721642274	5.92382981290879	3.14528968052317e-09	1.50803947896785e-08	2.16313768207323	2.16019361709129	0.376825098214339	5.73261607925746	9.88933090453337e-09	3.23383223199978e-08
chr18	57901684	57902713	peak111918	3.76730038649151	0.708132077367778	0.302837421160073	2.33832422246614	0.0193704353938219	0.0411962152141481	3.76730038649151	1.56447379004076	0.294472712132794	5.31279716449669	1.07955179476316e-07	2.45009935122342e-07	3.76730038649151	1.35102997562553	0.288020091037005	4.69074907504264	2.72206635818643e-06	8.18137416038666e-06	3.76730038649151	0.814215386955478	0.281233622439363	2.89515663132004	0.00378969383758032	0.00647456703280509	3.76730038649151	1.62203658812684	0.319037941427644	5.0841494929051	3.69277013141646e-07	9.16291550758567e-07
chr1	94949704	94950435	peak11193	4.46387622873783	1.03746196556064	0.29776980040335	3.48410740160797	0.000493781298363856	0.00163436650692312	4.46387622873783	2.5399910575796	0.302077592465332	8.40840605504727	4.1562011114554e-17	3.78363273822858e-16	4.46387622873783	1.80940722040802	0.28751876850921	6.29317950194982	3.11028315118308e-10	2.45874011300264e-09	4.46387622873783	2.29369148457031	0.293950691102735	7.80298041132578	6.04619380114143e-15	1.24225247646207e-13	4.46387622873783	2.25674604779443	0.322960712669889	6.98767979900126	2.7946930739035e-12	1.8815243934325e-11
chr18	58102843	58103919	peak111953	2.96356916729192	1.94179532577805	0.385794303245688	5.03324001791039	4.8225869730969e-07	3.89375392394444e-06	2.96356916729192	2.82633030316323	0.376630687666599	7.50424858015063	6.17819664966447e-14	3.23811427582944e-13	2.96356916729192	1.69445090462345	0.355604318655193	4.76498966894282	1.88863326048943e-06	5.88661598552009e-06	2.96356916729192	2.01409087135358	0.359556833598759	5.60159252487235	2.1239136534318e-08	8.43592906479282e-08	2.96356916729192	2.40647854799442	0.391599857234301	6.14524878785791	7.98382771267713e-10	3.21069561879363e-09
chr18	58361997	58363127	peak112007	6.35015020322684	1.86136879789651	0.271343955776847	6.85981300953431	6.8950741600627e-12	2.88499272425887e-10	6.35015020322684	1.17618237978721	0.236289407009959	4.97771946136223	6.43378147403605e-07	1.3540581292931e-06	6.35015020322684	1.46130807371105	0.238686719298745	6.12228480078125	9.22429545677059e-10	6.48959073507591e-09	6.35015020322684	0.820062809267339	0.23098346810881	3.55030953505742	0.00038477844844715	0.000741590543498392	6.35015020322684	1.96108600070957	0.270794521321783	7.24197074275084	4.42211260245976e-13	3.51685622770744e-12
chr18	58399989	58400332	peak112011	1.97143021029694	1.31891260586732	0.318592537061452	4.13981010990511	3.47593426344807e-05	0.000158894445680384	1.97143021029694	2.61319712900727	0.319978873497342	8.16678020159657	3.16729210569255e-16	2.44857064099393e-15	1.97143021029694	2.00783924517921	0.29441796502907	6.81968997707379	9.12371876914243e-12	1.04675105845395e-10	1.97143021029694	1.67348382182855	0.288172239570472	5.80723467438404	6.35130866196885e-09	2.82820699691082e-08	1.97143021029694	1.81784465599658	0.327492132283507	5.5508040554174	2.84358668045486e-08	8.53445941692459e-08
chr18	58403038	58403397	peak112014	1.43088148852154	0.744803518811023	0.301523670925598	2.47013283078133	0.0135062890246888	0.0302588092060764	1.43088148852154	1.71554164427995	0.304602304198857	5.63207047560605	1.78058887567092e-08	4.35643670225234e-08	1.43088148852154	1.35838131727362	0.278185663922532	4.88300258942134	1.04482498436544e-06	3.45496116425858e-06	1.43088148852154	1.15839584461936	0.274352063741056	4.22229681389492	2.41825366735986e-05	5.44682568767313e-05	1.43088148852154	1.62918780369104	0.328022720101432	4.96669195105527	6.81046402448807e-07	1.61754363464248e-06
chr18	58407286	58408455	peak112016	10.4939954183361	0.580373865183849	0.177850456646028	3.26326890652271	0.00110134964220858	0.00333622535232545	10.4939954183361	2.31589228352345	0.186978161483171	12.385897182607	3.11580763377702e-35	4.71355292532693e-33	10.4939954183361	1.47259783277173	0.173082144331559	8.50808636823216	1.76827459688004e-17	6.60633116599553e-16	10.4939954183361	1.54190495214328	0.173735050054782	8.87503673931705	6.9910332562105e-19	3.53422224047903e-17	10.4939954183361	2.07793147275058	0.204535629625865	10.1592640683265	3.01342387118167e-24	2.12273858650874e-22
chr18	58408698	58409091	peak112017	2.52305420898741	2.33341855252926	0.352075311046629	6.62761198901625	3.41160796398719e-11	1.12974826405528e-09	2.52305420898741	4.07501791854368	0.36378520442088	11.2017142781571	3.99918865704844e-29	2.69376006768197e-27	2.52305420898741	2.48164197013309	0.316843949136199	7.83237924189085	4.78722924358559e-15	1.12983507569841e-13	2.52305420898741	1.84876122525361	0.301985297186605	6.12202396102487	9.23941251104242e-10	5.03908384467491e-09	2.52305420898741	2.80098098525611	0.357442610876903	7.83616977949145	4.64497719287303e-15	5.617804657383e-14
chr18	58413698	58414691	peak112018	8.88469257839595	1.15497918103506	0.174320448703876	6.62560927087254	3.45818804254608e-11	1.14380499127653e-09	8.88469257839595	2.29620742772057	0.175017155717507	13.1198991225	2.53271851279734e-39	6.04446373347254e-37	8.88469257839595	1.89675649381708	0.165030681367252	11.493356738897	1.42466356214502e-30	2.98790803442596e-28	8.88469257839595	1.69599819513728	0.162598855105524	10.4305666484343	1.79812747179956e-25	2.592675048401e-23	8.88469257839595	2.1067820743214	0.19486404880041	10.8115482937506	3.03503714051521e-27	3.44352328680423e-25
chr18	58445506	58446497	peak112028	8.57281229173181	1.10628317069432	0.176503878816909	6.26775557630604	3.66289129694479e-10	8.67437832888106e-09	8.57281229173181	2.28539092274283	0.178170517597528	12.8269870546447	1.15779711293549e-37	2.32264168655842e-35	8.57281229173181	1.77514201406828	0.165388502377402	10.7331645703978	7.11181262248526e-27	1.02543448250459e-24	8.57281229173181	1.88433970175902	0.167370553077972	11.2584900217255	2.10331693343463e-29	4.81225008142185e-27	8.57281229173181	2.34832250357899	0.204561222620626	11.4798028360151	1.66660131055557e-30	2.97665746331745e-28
chr18	58451162	58454002	peak112029	18.1807779924351	1.27811741848034	0.155793899432975	8.20389901743366	2.32713600717865e-16	3.27925823256402e-14	18.1807779924351	2.25021822827684	0.153331540830274	14.6755078315403	9.25202751444544e-49	5.12266259419815e-46	18.1807779924351	1.52629798510705	0.145210422018623	10.5109396687195	7.69232374494822e-26	9.59253561059219e-24	18.1807779924351	1.49015865787496	0.144354537974882	10.3229082977235	5.55156018995993e-25	7.68446961494253e-23	18.1807779924351	1.97423183902729	0.166966262337467	11.824136273932	2.92899824581912e-32	6.05122294307884e-30
chr18	58538501	58539025	peak112044	2.78316220969668	0.913279408597352	0.313896019262279	2.90949662484968	0.00362011295669926	0.00955834116292439	2.78316220969668	0.751926731190883	0.28326667147112	2.65448359062441	0.00794299027413816	0.0117892849425928	2.78316220969668	2.0536233643846	0.303220302071989	6.77271063431973	1.26391592073362e-11	1.39681630138082e-10	2.78316220969668	1.92924847268829	0.301618813441187	6.39631344834688	1.59173088272781e-10	1.05394589230894e-09	2.78316220969668	2.29804539568951	0.347153269798077	6.61968529642878	3.59964371515877e-11	1.9028553868714e-10
chr18	58592262	58593150	peak112061	2.34648644199565	0.920917819880152	0.36856760364212	2.49864017016093	0.012467082771384	0.0282022160028594	2.34648644199565	1.51976023843987	0.354840186247297	4.28294284960359	1.84437556911491e-05	3.43836318218027e-05	2.34648644199565	0.922702877200762	0.338676606421332	2.72443640837971	0.00644113330355913	0.0106292521683197	2.34648644199565	1.14251166082087	0.342337086853063	3.33738792756408	0.000845698205329781	0.0015636351510285	2.34648644199565	1.79572904070572	0.388242155829492	4.62528093289891	3.74091007092571e-06	7.97930151810674e-06
chr18	58601568	58602404	peak112063	4.00425060623519	1.30031664573799	0.262898948096807	4.94607017316471	7.57266700364053e-07	5.69353661477374e-06	4.00425060623519	1.71136477934653	0.243853010453221	7.01801784675865	2.25037806934427e-12	9.17653063363186e-12	4.00425060623519	1.39965089469776	0.23445458413348	5.96981671256601	2.37520265300792e-09	1.50814473040989e-08	4.00425060623519	1.40644340268934	0.234828959599577	5.98922468969568	2.10843711442003e-09	1.05209035824809e-08	4.00425060623519	1.72318099374398	0.272428934171993	6.32524955170906	2.52823654836007e-10	1.12220138856502e-09
chr18	58942446	58943122	peak112119	2.38050401674724	1.07318595055183	0.412906090701311	2.59910419032339	0.00934673991672697	0.0219544500131232	2.38050401674724	1.94223805955305	0.400277890448524	4.85222418199695	1.22084506783379e-06	2.50968106169977e-06	2.38050401674724	1.3427490889076	0.389089497032309	3.45100317317508	0.000558507002777338	0.00108625178199296	2.38050401674724	1.42459757619863	0.391237363919187	3.64126156542884	0.000271305321054222	0.000533855747250343	2.38050401674724	1.82753589309697	0.420331598818236	4.3478432224346	1.37482820019447e-05	2.7135953203834e-05
chr18	61648703	61649475	peak112287	6.04269082923225	1.46042669059852	0.220621686517714	6.61959716494717	3.6017903344937e-11	1.18142136990668e-09	6.04269082923225	2.2706605027889	0.214623895311968	10.5797189986156	3.70066415953694e-26	1.64444922299552e-24	6.04269082923225	1.81920490819212	0.199696364676334	9.10985490968081	8.24922165010831e-20	4.40022065821962e-18	6.04269082923225	1.62706344921286	0.197335252348684	8.24517378343477	1.64920356373563e-16	4.87263089204453e-15	6.04269082923225	1.88236817807956	0.228358292536357	8.24304717456174	1.67879344907958e-16	2.70995439325476e-15
chr18	61690178	61691312	peak112292	4.27289286755496	0.800726592800805	0.269505589786153	2.97109456407255	0.00296740394480869	0.0080279107600981	4.27289286755496	2.38796863066025	0.279810478656299	8.53423589469454	1.41084722687939e-17	1.39592189524407e-16	4.27289286755496	1.41106957138897	0.259042438468786	5.44725250321872	5.11538206639678e-08	2.30460403539102e-07	4.27289286755496	1.50663935958213	0.258605276214826	5.82601941319461	5.67650157109322e-09	2.55525641453894e-08	4.27289286755496	2.42047612497778	0.30728635467682	7.87693982547144	3.3549638296792e-15	4.17245366850131e-14
chr18	61732889	61733245	peak112296	2.47280013406745	1.31712402840367	0.299300189043088	4.4006789057325	1.07912711779504e-05	5.69907575906864e-05	2.47280013406745	0.926565314907574	0.254549129257907	3.64002547409536	0.000272611069421862	0.00046488634014259	2.47280013406745	1.80969404284044	0.26656902975217	6.78883831524961	1.1304003710248e-11	1.2664509862991e-10	2.47280013406745	0.792667780141969	0.245428140936835	3.22973468778372	0.00123905141341651	0.00224562352399494	2.47280013406745	1.86861339526955	0.314362872759446	5.94412876707434	2.77931065023706e-09	1.00263794684861e-08
chr18	61733464	61734022	peak112297	5.00749366076469	1.57106618900659	0.292297492670093	5.37488766891274	7.66304407272407e-08	8.1782464190167e-07	5.00749366076469	1.8458047423517	0.273393546515839	6.75145688650981	1.46367882453352e-11	5.27267203362212e-11	5.00749366076469	1.76300109159608	0.26950012472896	6.54174499313927	6.08051215953045e-11	5.69076736390943e-10	5.00749366076469	0.767248567389526	0.257712191679386	2.97715277802629	0.00290938989913288	0.00504184976322972	5.00749366076469	2.70041162420454	0.318195146613	8.48665246138675	2.1267458478317e-17	4.07734293984576e-16
chr18	61735483	61736126	peak112298	6.92737305451777	0.574126996891768	0.214650471499221	2.67470643265674	0.0074794712915492	0.01807338611301	6.92737305451777	2.40592051699346	0.225010537968181	10.6924792888308	1.10380199336976e-26	5.25045607980212e-25	6.92737305451777	1.64327617255393	0.211358776851311	7.77481870890062	7.55555333636977e-15	1.70749337603315e-13	6.92737305451777	2.01417591497424	0.214983643659102	9.36897282366331	7.32418149149569e-21	5.22584124769502e-19	6.92737305451777	2.56705793154653	0.254915370798915	10.0702359512542	7.47984244398966e-24	4.89531816121536e-22
chr1	8312216	8313487	peak1123	7.29441186199645	0.777866523353213	0.236816249387028	3.284683907319	0.00102096842597257	0.00312004524833036	7.29441186199645	2.65792510481063	0.249627069372688	10.6475836594564	1.78949800344446e-26	8.24300544548358e-25	7.29441186199645	1.65295095851486	0.229426785852582	7.20469910421427	5.8172163759281e-13	8.89744851664053e-12	7.29441186199645	1.8451458526139	0.232395975373853	7.93966354041043	2.02730427297262e-15	4.58903446385724e-14	7.29441186199645	2.62909210762016	0.272152075058127	9.66037869473761	4.44218795897381e-22	2.11665286499537e-20
chr1	95095697	95096863	peak11230	5.31793590656432	1.73236163297671	0.328914861292231	5.26689984809645	1.38746850065204e-07	1.34821614503514e-06	5.31793590656432	2.18256810390718	0.315929390763156	6.90840475029877	4.90133901933267e-12	1.8950931482012e-11	5.31793590656432	1.38836394452911	0.304231553720569	4.56351067977749	5.03052495954743e-06	1.42572740561129e-05	5.31793590656432	1.98421316734027	0.307711582702107	6.44828884865594	1.13120020814255e-10	7.79978743766336e-10	5.31793590656432	2.26164070860098	0.336936436332857	6.71236608666068	1.91493520925142e-11	1.07118743853135e-10
chr18	61898519	61899077	peak112329	3.99466090333645	0.793791640214876	0.278421166618111	2.85104631180452	0.00435756222095969	0.0112458984361935	3.99466090333645	3.01138920425476	0.300505744223997	10.0210703526854	1.2316181785184e-23	3.52596873361979e-22	3.99466090333645	1.65168893898467	0.268548736498199	6.15042528414855	7.72754556300436e-10	5.52931949770516e-09	3.99466090333645	2.27751427137403	0.280705615348472	8.11353299272869	4.91688371316735e-16	1.29022757076137e-14	3.99466090333645	2.419260787135	0.314891528632682	7.6828385877508	1.55601596283291e-14	1.68202834498502e-13
chr1	95115745	95116126	peak11234	2.590077981296	1.10126763858731	0.362314056460127	3.03953881708839	0.00236940666796799	0.00658382557422722	2.590077981296	2.55848999669619	0.368893832491552	6.93557270777842	4.04578746763208e-12	1.58533022298551e-11	2.590077981296	1.77592922075936	0.347960416011337	5.10382543255006	3.32855339490628e-07	1.23567645013426e-06	2.590077981296	1.66412749229461	0.34745152319596	4.78952423920172	1.67177204192716e-06	4.5178970332596e-06	2.590077981296	1.85311702562785	0.381525978247903	4.85711886288319	1.1910610176908e-06	2.72912872154877e-06
chr18	62073620	62074318	peak112359	2.88830806623451	2.53825696879308	0.373071890226877	6.80366716251252	1.01989021308304e-11	4.07426272135511e-10	2.88830806623451	2.53439170412012	0.337131647221961	7.51751348472939	5.58278022639028e-14	2.95313964292013e-13	2.88830806623451	1.04455498005185	0.307822969977579	3.39336268546798	0.000690401623806554	0.00132288749677884	2.88830806623451	1.52921356205532	0.314544089781582	4.86168270755683	1.16392081199004e-06	3.24034430401572e-06	2.88830806623451	2.10290641295157	0.356659185090479	5.89612296797598	3.72141687132772e-09	1.30807141525948e-08
chr1	95121936	95122720	peak11236	5.22164194203232	1.7404981843158	0.255161954209774	6.82115086359975	9.03140346680655e-12	3.66069361017676e-10	5.22164194203232	2.63163014896661	0.246124302523238	10.6922807784011	1.10616754731746e-26	5.25268308403713e-25	5.22164194203232	1.53780632253241	0.226809371093718	6.78017100932301	1.20033716306996e-11	1.33615335836063e-10	5.22164194203232	1.99516659472696	0.232091156533369	8.5964783170879	8.21996480040881e-18	3.2837158085789e-16	5.22164194203232	2.85402503422835	0.281760835581862	10.1292467717684	4.09793914813396e-24	2.82048601922809e-22
chr1	95133638	95134165	peak11238	2.23728231912522	2.0279115541999	0.400960390810298	5.05763561857496	4.24486537007421e-07	3.49642525751665e-06	2.23728231912522	2.68783882354713	0.382441877123822	7.02809756023894	2.09368492342618e-12	8.57546581152985e-12	2.23728231912522	1.36487184328896	0.351668258099022	3.8811345973245	0.000103970276265374	0.000229128572530697	2.23728231912522	1.72928907721322	0.357333548887355	4.83942546843918	1.30215012268785e-06	3.59015277327861e-06	2.23728231912522	2.56778800670471	0.408360167136965	6.28804720281024	3.21484172922853e-10	1.39716920615326e-09
chr18	62452194	62452842	peak112399	5.43170306168443	1.06689456411641	0.254387914827321	4.19396717348234	2.74117667991966e-05	0.000129091596022697	5.43170306168443	2.552355731892	0.259954304062953	9.8184784479425	9.37478000258916e-23	2.29673813797945e-21	5.43170306168443	1.72577121779454	0.243571357349168	7.08527979880899	1.38763650962489e-12	1.92461568799877e-11	5.43170306168443	1.9113174628843	0.245573234419008	7.78308543032472	7.07768042035581e-15	1.42708306450932e-13	5.43170306168443	2.6459748847926	0.290630523703941	9.10425667294328	8.68591733988393e-20	2.68671436466309e-18
chr18	62522252	62523488	peak112411	36.4974301626143	0.308864016421068	0.123844168475039	2.49397303259636	0.0126322141337881	0.0285314690446103	36.4974301626143	0.361876359854023	0.116519548343615	3.10571371927099	0.00189820392601844	0.0030085233576398	36.4974301626143	0.497614567368482	0.116003299310756	4.28965874526934	1.78947867898396e-05	4.53745445585198e-05	36.4974301626143	0.514677448822691	0.116064114098684	4.43442361852762	9.23189423865172e-06	2.2049500483378e-05	36.4974301626143	0.703218616793963	0.124988805276967	5.62625280908698	1.84166380797e-08	5.73569815050529e-08
chr18	62526126	62526380	peak112412	2.73248290962539	1.50453452093919	0.300459194404039	5.00745042575061	5.51557510338213e-07	4.36515669416898e-06	2.73248290962539	0.498834483079682	0.237955640245281	2.09633393251571	0.0360525786507737	0.0494025435513547	2.73248290962539	0.917270451579681	0.240119919191484	3.82005147539719	0.000133423825824667	0.000288367959569839	2.73248290962539	0.500017774435571	0.233973918419079	2.13706629274795	0.0325926000651626	0.0484582996887197	2.73248290962539	1.1923560604762	0.28286360787383	4.21530386831536	2.49442095290114e-05	4.75884154504273e-05
chr18	62538883	62540067	peak112416	4.07285910796633	1.38820134339441	0.303982293284937	4.56671777948981	4.95420299592631e-06	2.8783243596899e-05	4.07285910796633	2.09006029093896	0.294375933856037	7.09996997227733	1.24783998443882e-12	5.299156638933e-12	4.07285910796633	1.47450728351244	0.282359194184973	5.22209764682391	1.76907635836613e-07	7.00645349141744e-07	4.07285910796633	1.65039171679332	0.28242110088083	5.84372666081249	5.1045762009418e-09	2.32617428060696e-08	4.07285910796633	2.27573039419909	0.322315870125403	7.06055954773083	1.65833460511534e-12	1.16877126293313e-11
chr18	62874282	62874929	peak112474	2.38577860889382	1.46547636169821	0.319505912216917	4.58669559987132	4.5031650412902e-06	2.64795286752502e-05	2.38577860889382	1.74735280984842	0.293357375754338	5.95639637611049	2.57860482926635e-09	6.91189931191031e-09	2.38577860889382	1.55338294838312	0.282994314169885	5.48909596625537	4.03996096812931e-08	1.86995952920401e-07	2.38577860889382	1.92771248828642	0.292510042254435	6.59024378591976	4.391049574077e-11	3.40128193645069e-10	2.38577860889382	2.09824806147421	0.329307023227177	6.3717075964903	1.86935035728915e-10	8.52431152877498e-10
chr18	63148462	63149401	peak112519	4.41149568727264	0.819517798510653	0.291094253421075	2.81530050449055	0.00487316424064499	0.0124088188776689	4.41149568727264	2.1110245695372	0.290650042199	7.26311461565812	3.78277136222872e-13	1.74101816112951e-12	4.41149568727264	1.42698777421484	0.277894909268807	5.13499069835252	2.82157978868403e-07	1.06507519593576e-06	4.41149568727264	1.46332949632351	0.2760417597304	5.30111638816058	1.15096680314192e-07	3.90530273050384e-07	4.41149568727264	2.10563228932087	0.315503265475714	6.67388429766647	2.49120049839591e-11	1.35921156085125e-10
chr18	63384266	63384836	peak112571	1.82147798357055	1.76201951720996	0.385391213909423	4.5720282497776	4.83025797490195e-06	2.81754871001234e-05	1.82147798357055	1.86638559918201	0.353830531032055	5.27480088769649	1.32900302005342e-07	2.98807111241443e-07	1.82147798357055	1.23362096182355	0.331552371535089	3.72074238562035	0.000198637988350195	0.000416629598415547	1.82147798357055	1.18445095692283	0.333981556764635	3.54645618278121	0.000390449667704862	0.000751683491011224	1.82147798357055	1.83078925008603	0.384505723158928	4.76140962231999	1.92245389750531e-06	4.2741096770428e-06
chr18	63681382	63682348	peak112600	2.84435588988025	1.82185733028592	0.352987926616573	5.16124545037169	2.45312286917618e-07	2.18719012915535e-06	2.84435588988025	1.93081004267399	0.33087449694279	5.83547556706323	5.36373566448095e-09	1.38671701658097e-08	2.84435588988025	1.22468901856761	0.316246662822334	3.87257531079668	0.00010769138407754	0.000236763681448746	2.84435588988025	1.51896998020249	0.31969951261984	4.75124271461974	2.02170282589781e-06	5.38265253242499e-06	2.84435588988025	1.59418162640693	0.34958465873538	4.56021620678056	5.11009799951742e-06	1.06824702120849e-05
chr18	64254375	64255073	peak112642	2.86231980020287	2.12564585410933	0.435001424234285	4.88652619437056	1.02630678406525e-06	7.37406618480726e-06	2.86231980020287	2.44328554905261	0.420647601140958	5.80839054454485	6.3076244786267e-09	1.61955366412819e-08	2.86231980020287	2.01744215781483	0.412870946140201	4.88637472962255	1.0270962629434e-06	3.40446994053221e-06	2.86231980020287	1.68328205957895	0.40757710403306	4.12997207871228	3.62807294086552e-05	7.97392595228017e-05	2.86231980020287	2.78687500845672	0.452263517794317	6.16206016803716	7.18045559649015e-10	2.90959796155201e-09
chr18	64272039	64272669	peak112644	2.38006516695836	1.27711910104926	0.410738910671303	3.10932095272387	0.00187517899134421	0.00535960870449467	2.38006516695836	2.26058914036491	0.403024198981107	5.60906552529586	2.03421999977485e-08	4.94992937274914e-08	2.38006516695836	1.37536342497231	0.382434625150114	3.59633603895686	0.000322730842665645	0.00065377437789812	2.38006516695836	1.79514616301327	0.391307400911658	4.58755995626708	4.48456657531423e-06	1.12516531693855e-05	2.38006516695836	2.07985488009873	0.424104620191117	4.90410804570218	9.38528221790339e-07	2.18063074209347e-06
chr18	64287977	64289040	peak112648	4.02282124783566	1.49763758320894	0.303217989235162	4.93914489370033	7.84658941862794e-07	5.8668315360534e-06	4.02282124783566	1.91223962695312	0.285083342225894	6.70765121533443	1.97781966611909e-11	7.00508318746369e-11	4.02282124783566	1.11889529459699	0.269373435269402	4.15369575503233	3.27148090776941e-05	7.89329592563084e-05	4.02282124783566	1.75750266662457	0.278539000619045	6.30971843339199	2.79543569968343e-10	1.74495697655098e-09	4.02282124783566	1.99461421353164	0.314989277505218	6.33232416458555	2.4149543319057e-10	1.07640630694699e-09
chr18	67627899	67629108	peak112726	2.87041673018509	1.71306565985557	0.403041666626234	4.25034382721578	2.13442615818915e-05	0.000103015086756117	2.87041673018509	2.10510357225243	0.384491240253463	5.47503649462784	4.37421453676843e-08	1.03068989050896e-07	2.87041673018509	0.794261563318326	0.360597949179151	2.2026236286877	0.0276212870995063	0.0409351023588187	2.87041673018509	2.00589770538597	0.377643150591718	5.31162210209026	1.08653732938491e-07	3.7057656063437e-07	2.87041673018509	2.07378494813876	0.408154134533032	5.08088678437957	3.75676978587401e-07	9.30753667013927e-07
chr18	68984198	68984802	peak112775	2.23974663662484	2.17272414971042	0.447297385495209	4.857448802892	1.18907868999409e-06	8.39328262462935e-06	2.23974663662484	2.82519567882202	0.433232756692589	6.52119590492255	6.97490132487806e-11	2.29217911061163e-10	2.23974663662484	1.6190605684789	0.410688255596519	3.94231036903463	8.07004509794635e-05	0.000181518858245003	2.23974663662484	2.1103428788179	0.417417759576916	5.05570937124689	4.28793910690026e-07	1.29191794822794e-06	2.23974663662484	2.74273976890721	0.459968474812188	5.96288641308975	2.47820700718097e-09	9.02957130650143e-09
chr1	95941139	95941983	peak11278	2.43061652829668	1.0318487575044	0.450126458707582	2.29235304333603	0.021885279295215	0.0458057059052493	2.43061652829668	2.8095860923523	0.460063568216184	6.10695192241799	1.01551812335386e-09	2.85127826845114e-09	2.43061652829668	1.53670563950932	0.431163749790517	3.56408821533799	0.000365123155139712	0.00073220350792378	2.43061652829668	1.96623339448825	0.439022123004712	4.47866586091642	7.51109979663097e-06	1.81683955238036e-05	2.43061652829668	1.90731068351717	0.466232028576158	4.09090445661137	4.29694137725798e-05	7.96601654644144e-05
chr18	70334691	70335368	peak112854	3.06904045317683	2.18210888955644	0.371822626418096	5.86868236227981	4.39272068076433e-09	7.22567316258346e-08	3.06904045317683	3.02644117379924	0.359717465918692	8.413384004221	3.98348182917171e-17	3.63915039647321e-16	3.06904045317683	1.75541139863308	0.337461315243242	5.20181519878145	1.97351415051556e-07	7.72332000888785e-07	3.06904045317683	2.29037842424832	0.345243367918033	6.63409825382103	3.26492302635935e-11	2.6062272577136e-10	3.06904045317683	2.23060880412478	0.368804590185057	6.04821323673199	1.46461027077369e-09	5.57720367759267e-09
chr18	70335823	70336295	peak112855	2.57103548262051	2.39714717068483	0.445303370283946	5.38317769559279	7.31822278767049e-08	7.861764829409e-07	2.57103548262051	3.26498071859005	0.438840605539708	7.44001507010642	1.00673814704096e-13	5.09423119405628e-13	2.57103548262051	2.10637348100926	0.414598148328198	5.08051830309152	3.76406464537675e-07	1.38183749691831e-06	2.57103548262051	2.69326889354317	0.423010588877711	6.36690656063406	1.92878593189639e-10	1.24991829912499e-09	2.57103548262051	2.67008416274793	0.451499947333442	5.91380835926437	3.34286805983115e-09	1.18509360184871e-08
chr18	70376789	70377714	peak112861	5.04732224152462	1.22425169111551	0.270202387257373	4.53086926263676	5.87414835182457e-06	3.34059003639916e-05	5.04732224152462	2.61092812194155	0.273570100910455	9.54390890397836	1.37547817659796e-21	2.76132979267134e-20	5.04732224152462	1.6730618475839	0.254914087945392	6.56323807392829	5.26516816708504e-11	4.99010323648005e-10	5.04732224152462	1.70509674251273	0.254157100113303	6.7088298605571	1.96191253793508e-11	1.66452916641725e-10	5.04732224152462	2.15138108760588	0.292811383830508	7.34732734589035	2.02209232959353e-13	1.71663919204131e-12
chr18	70377815	70378215	peak112862	1.76438028587013	1.53555449616698	0.362492009302493	4.23610578098451	2.27429666845615e-05	0.00010906223621954	1.76438028587013	2.33862176437149	0.349272923773621	6.69568582386664	2.14662472924782e-11	7.565519924188e-11	1.76438028587013	1.5629062295945	0.326502961591285	4.7868056754442	1.69456764885169e-06	5.34066607363504e-06	1.76438028587013	1.57984663755	0.326182991885827	4.84343658881818	1.2761246014081e-06	3.52496123993604e-06	1.76438028587013	2.56392553594754	0.378447507408196	6.77485116365707	1.24534396739415e-11	7.30580682206817e-11
chr18	70387008	70387474	peak112866	2.18663411662355	2.03194924551495	0.44861134478145	4.52942010752059	5.91457932636664e-06	3.35944222550542e-05	2.18663411662355	2.45918545174681	0.429844845740916	5.72110024375878	1.05836426503091e-08	2.65468481590249e-08	2.18663411662355	1.63753533108014	0.411770050950023	3.97681989572109	6.98430222057056e-05	0.000158890149292691	2.18663411662355	2.01788835603898	0.419130766518722	4.81446010942946	1.47598382443077e-06	4.02334936939164e-06	2.18663411662355	1.6252323435695	0.436925128652877	3.71970444588618	0.000199456040734153	0.000341818808448948
chr18	70429073	70429691	peak112870	2.1853972038371	1.94811035189504	0.392204081066603	4.96708332712177	6.7967388504816e-07	5.19494528814833e-06	2.1853972038371	1.57061968507583	0.350582057440939	4.48003442201382	7.46310024152556e-06	1.43527938232993e-05	2.1853972038371	1.29252120938926	0.341128765849111	3.78895402201576	0.00015128290680612	0.000323606551693759	2.1853972038371	2.06238650792117	0.357276110401751	5.77252843914487	7.80907590325209e-09	3.40022738763182e-08	2.1853972038371	2.30186370905632	0.400775474716389	5.74352437779595	9.27260072189292e-09	3.04258241537138e-08
chr18	70431050	70431605	peak112872	2.30852616091904	1.51982209280432	0.392945617280352	3.86776700379885	0.000109836535289827	0.000434574052160007	2.30852616091904	2.54397674663544	0.385019816895408	6.60739171076621	3.91150099736665e-11	1.32931492279767e-10	2.30852616091904	1.52401211359822	0.361144674817311	4.21994901176144	2.44357578630837e-05	6.03084176412238e-05	2.30852616091904	1.86126601769259	0.367744840602296	5.06129743287272	4.16413006110608e-07	1.25933773882085e-06	2.30852616091904	1.9996515517009	0.398160620110659	5.0222233206919	5.10767450142166e-07	1.23602151134054e-06
chr1	96425317	96425992	peak11296	2.34172072758022	2.05487317592456	0.406657734006647	5.05307781971502	4.34746656462474e-07	3.57137283012081e-06	2.34172072758022	2.59167104005881	0.387660171178244	6.68541994443677	2.30263371504463e-11	8.08242827022894e-11	2.34172072758022	1.34732758574955	0.360782366639535	3.73446074512753	0.000188117828850524	0.000396215305378721	2.34172072758022	2.15238958387159	0.372249665188267	5.78211288056635	7.37681795935436e-09	3.23030415037593e-08	2.34172072758022	2.93128207881097	0.419412994184574	6.98901111662025	2.76830489027836e-12	1.86683991927704e-11
chr18	74217363	74218069	peak112960	3.41162167429695	1.67845669206512	0.356894297710217	4.7029518342934	2.56426928397722e-06	1.62819336829416e-05	3.41162167429695	2.49164289567471	0.349950590261563	7.11998483503738	1.07938939046041e-12	4.61709145326113e-12	3.41162167429695	1.7574622175703	0.333134067358952	5.27554035978145	1.32365474756881e-07	5.39509429786387e-07	3.41162167429695	2.21424316839745	0.338732652676655	6.53684594886431	6.28297046066384e-11	4.66321056924981e-10	3.41162167429695	2.25579865117597	0.370984440760212	6.08057482560034	1.19752451360163e-09	4.64773147827668e-09
chr18	74218837	74219418	peak112961	2.19816570367194	0.995173749927204	0.368631024130574	2.69964730254147	0.00694130198154613	0.0169366300067974	2.19816570367194	2.37451468246981	0.371041443581813	6.39959423278343	1.55790408349394e-10	4.87553884777824e-10	2.19816570367194	1.89012890428622	0.356722892695086	5.29859154820723	1.16699361606501e-07	4.82194795031997e-07	2.19816570367194	1.90982441874219	0.357054677204467	5.34882901883548	8.85251240028261e-08	3.0749429521885e-07	2.19816570367194	2.31948702164759	0.398619982961881	5.81879263656834	5.92742133488237e-09	2.0092412420091e-08
chr18	74228929	74229365	peak112964	2.57019577720351	1.21235818028581	0.389578089207082	3.11197732591521	0.00185838772024771	0.00531813165674359	2.57019577720351	3.10571491190567	0.403579246361838	7.69542770076233	1.41021653818067e-14	8.24333501752398e-14	2.57019577720351	1.73187527871236	0.371708064362387	4.65923514918394	3.17386470121178e-06	9.40037128365754e-06	2.57019577720351	2.16455309456924	0.379834223712823	5.69867842189432	1.20739728071141e-08	5.06064895067595e-08	2.57019577720351	2.44056861299157	0.413789163522688	5.89809697338232	3.67717853969023e-09	1.29367150454676e-08
chr18	74229886	74230272	peak112965	2.37325633600253	2.06814216726794	0.369570229633967	5.59607349681896	2.19260780953989e-08	2.8364558223973e-07	2.37325633600253	2.41697222375587	0.347568603264084	6.95394290812698	3.55215410513424e-12	1.40502692165361e-11	2.37325633600253	2.35422867406447	0.340844901878685	6.9070379550591	4.94877566355731e-12	6.02471000307479e-11	2.37325633600253	2.38660693602969	0.34218686325827	6.97457206072919	3.06803257402698e-12	3.27468036251728e-11	2.37325633600253	2.72890596003097	0.382047955494505	7.14283618269546	9.14245617948701e-13	6.81291404772324e-12
chr18	74231332	74231732	peak112966	3.26424132861712	0.770961531107465	0.300073217981338	2.56924472065152	0.0101920453856789	0.0236648984699432	3.26424132861712	2.45758057131021	0.312414725468969	7.86640440082046	3.64979396971691e-15	2.35361975908789e-14	3.26424132861712	1.71177382307116	0.290957625744409	5.88324096573041	4.02309532701166e-09	2.40915792846617e-08	3.26424132861712	2.00158216960383	0.297138925748541	6.73618296411863	1.62601516376884e-11	1.41689026735211e-10	3.26424132861712	2.4819720070603	0.342580805212728	7.24492431944371	4.32680740279897e-13	3.44402921618996e-12
chr18	74242355	74243135	peak112969	3.40896953848263	1.08357837749837	0.334123187116115	3.24305052531959	0.00118257237954985	0.00355387904423123	3.40896953848263	1.85401013131426	0.324150906619243	5.71958952899686	1.0678169846403e-08	2.67742463570166e-08	3.40896953848263	1.18561449360301	0.305798580883384	3.87710920756412	0.000105704919536229	0.000232673530447718	3.40896953848263	0.667282744011357	0.298043764121749	2.238875038965	0.0251640480203494	0.0381225852756782	3.40896953848263	2.01147109476015	0.356612248279381	5.64049918213774	1.69557874331971e-08	5.31601380861414e-08
chr18	74249155	74249954	peak112970	4.65597720824571	1.65248706534291	0.291035019820735	5.6779664054201	1.36305475314934e-08	1.9055666490125e-07	4.65597720824571	0.665991907577286	0.247836239732452	2.68722567892512	0.00720482556527748	0.0107489971410402	4.65597720824571	1.58148155889266	0.258326018798616	6.12203744031508	9.23863072267278e-10	6.49637421708085e-09	4.65597720824571	1.56334876325913	0.257339859787306	6.07503542028526	1.2396035651599e-09	6.561805068503e-09	4.65597720824571	1.85836763258805	0.293248159785453	6.33718429451585	2.34002033493327e-10	1.04718120124023e-09
chr18	74266149	74266596	peak112977	2.85422063942505	1.73258970847276	0.400789519306875	4.32294165643127	1.53962459355208e-05	7.74963040870834e-05	2.85422063942505	3.04383564718847	0.399861703409404	7.61222097849167	2.69425390684764e-14	1.49985371319465e-13	2.85422063942505	1.57065052108394	0.369305434724516	4.25298512667589	2.10939591854199e-05	5.27806549249064e-05	2.85422063942505	2.10441236035242	0.375981761331548	5.59711288361328	2.17950804827189e-08	8.62827124386659e-08	2.85422063942505	2.53845207277392	0.413883580905108	6.13325145013645	8.61008943312897e-10	3.43807465551338e-09
chr18	74268190	74269207	peak112979	2.92012433036783	0.905167554375132	0.314053395525613	2.8822090996985	0.00394897580936303	0.0103219762460823	2.92012433036783	1.16720046707095	0.291347319749542	4.00621659425027	6.16990753788181e-05	0.000110483648304476	2.92012433036783	0.850390508506642	0.281992107772885	3.01565357705522	0.00256426043513293	0.00449354259312698	2.92012433036783	1.80676577204656	0.301425832594857	5.9940641334315	2.04660598518612e-09	1.02400578517789e-08	2.92012433036783	1.81622025370267	0.337883692823246	5.37528235981716	7.64627614872493e-08	2.13064427681229e-07
chr18	74480099	74480706	peak113017	2.63927842020471	0.909738760025701	0.305404727291647	2.97879724421209	0.0028938219687451	0.00785032507425179	2.63927842020471	1.79222158585792	0.294405091097124	6.08760391737475	1.14612984759063e-09	3.19950173446597e-09	2.63927842020471	1.57790053908508	0.28285906336902	5.57839837370364	2.427432250005e-08	1.18897796194512e-07	2.63927842020471	1.56379295253163	0.28256217204769	5.53433228941804	3.1241619806882e-08	1.19575971620866e-07	2.63927842020471	2.35830274863575	0.340033258743671	6.93550612475094	4.04769358941576e-12	2.64034753368016e-11
chr18	74480994	74481521	peak113018	4.25357450465055	0.831107632445779	0.268064955216368	3.10039643852347	0.0019326178316232	0.00550211765226827	4.25357450465055	1.65359020237114	0.259712034005858	6.36701417668557	1.92743366554517e-10	5.95259634057926e-10	4.25357450465055	0.832867236968399	0.24458136498596	3.40527675530885	0.00066097031261549	0.00127053896225852	4.25357450465055	1.89118660685108	0.260382636545562	7.26310568147334	3.78302132581353e-13	5.16161470595475e-12	4.25357450465055	2.9051232037826	0.31988360524765	9.08181337250305	1.06780746308346e-19	3.23426496805279e-18
chr18	74498799	74499096	peak113022	2.47607917502196	1.32637388231108	0.347935062546736	3.81213055276058	0.000137774069065665	0.000532329006003332	2.47607917502196	1.16198278245813	0.315979976575328	3.67739372302005	0.000235629197218697	0.000403960781260987	2.47607917502196	1.3971463050543	0.316167815142092	4.41900230871505	9.91575883425874e-06	2.63721652000787e-05	2.47607917502196	1.84503101517383	0.325894458450156	5.66143721482157	1.50110428629664e-08	6.17024069218058e-08	2.47607917502196	1.93041225838715	0.361482480755224	5.34026505061616	9.28107884068493e-08	2.54721311217926e-07
chr18	74516279	74517015	peak113030	2.04837196657247	2.04033289998045	0.368131513091278	5.54240217808943	2.98350083350418e-08	3.68071466464928e-07	2.04837196657247	1.68082664607273	0.323742226829811	5.19186719178381	2.08195496761149e-07	4.59147943307229e-07	2.04837196657247	1.19670996518623	0.304311573786077	3.93251544887835	8.40615754920765e-05	0.000188434061208311	2.04837196657247	1.81325994430747	0.320409933050373	5.65918767575288	1.52091163040847e-08	6.24516724654823e-08	2.04837196657247	1.96864158605522	0.358303585894462	5.49433961466152	3.92175150417526e-08	1.15083494426105e-07
chr18	74541718	74542629	peak113036	5.36126136351788	1.29681030253707	0.208466607754521	6.22070995688731	4.9491030658482e-10	1.1239620120996e-08	5.36126136351788	2.08538407098807	0.198024361395769	10.530947082921	6.22054343479516e-26	2.67821966483467e-24	5.36126136351788	1.40542098764101	0.180719728293352	7.77679891904038	7.43826956762931e-15	1.68373716034546e-13	5.36126136351788	1.38376707962872	0.18106554242721	7.64235459203959	2.13284813982303e-14	3.90514337981883e-13	5.36126136351788	1.81970333737523	0.22059791168754	8.24895994461044	1.59778975157348e-16	2.5988960918073e-15
chr18	74550833	74551260	peak113038	2.02693386606598	1.44299394795787	0.362685145572553	3.9786408833477	6.93103369509972e-05	0.000290329455008535	2.02693386606598	1.89640534336835	0.342386230845374	5.53878974246716	3.04569032100302e-08	7.28313819181546e-08	2.02693386606598	1.17743514317537	0.324408305625183	3.62948519738507	0.000283987014823966	0.000580599403174558	2.02693386606598	1.95693537194045	0.341350587661417	5.73291929961907	9.87166093708596e-09	4.21284201298424e-08	2.02693386606598	1.76945353299603	0.366163011578891	4.83242019822309	1.34883185455234e-06	3.06929648704809e-06
chr18	74796951	74797645	peak113065	2.65734790659443	1.23983203081427	0.432461906341575	2.86691616679645	0.00414492793162452	0.0107684107412813	2.65734790659443	1.94069724624596	0.423368735603289	4.58394086063186	4.56293341712889e-06	8.93353951342264e-06	2.65734790659443	1.67112150620669	0.416449350329938	4.01278451961258	6.00066854751438e-05	0.000137998428367992	2.65734790659443	1.26526915523177	0.409631671818786	3.08879718605232	0.0020096858157966	0.00355230124661685	2.65734790659443	1.68082421709306	0.443535270226388	3.78960666698533	0.000150886010644468	0.000262003908842843
chr1	97063359	97064027	peak11323	3.49805331100088	1.75481125748313	0.323280372561436	5.4281404205869	5.69442317620342e-08	6.38236482631641e-07	3.49805331100088	2.42039191620923	0.309735641108589	7.8143797321687	5.52343441440719e-15	3.45404920552177e-14	3.49805331100088	1.53427731258336	0.291808955776756	5.25781434123337	1.45777579112675e-07	5.87610148537464e-07	3.49805331100088	2.10783748555191	0.300195561785258	7.02154779709813	2.19423724820693e-12	2.43370448635259e-11	3.49805331100088	2.65202924359321	0.344100107543784	7.70714447758714	1.28664113998581e-14	1.41515189985567e-13
chr18	76616395	76616787	peak113249	2.10967235405577	2.05004424335852	0.458377439072457	4.47239342212579	7.73489533425227e-06	4.25796067674368e-05	2.10967235405577	2.60607170634443	0.442113571668526	5.89457522534126	3.75646439194273e-09	9.88253922137627e-09	2.10967235405577	1.26040505081998	0.412996600517248	3.05185333061196	0.00227433200955704	0.00401112361295644	2.10967235405577	1.7934361896146	0.424294963537891	4.22686183842587	2.36973069285202e-05	5.3453617290732e-05	2.10967235405577	1.8648905487016	0.448590431952178	4.15722319485496	3.2213923212804e-05	6.06302434035805e-05
chr18	76619196	76620654	peak113250	4.82352056438098	0.626642400894947	0.186153662853207	3.36626414592278	0.000761937084777974	0.00240080426303135	4.82352056438098	0.715073084242251	0.162086150134289	4.41168528988943	1.02569125010396e-05	1.95142853191383e-05	4.82352056438098	0.591207241595109	0.152499718895622	3.87677594343475	0.000105849749078638	0.000232936761008983	4.82352056438098	0.600503589666044	0.151836912914951	3.95492491343266	7.65586923094144e-05	0.000161224010185138	4.82352056438098	0.921461548265859	0.190388642100554	4.83989768559402	1.29905990666666e-06	2.96139447102764e-06
chr18	76955625	76956219	peak113276	2.29141617542215	1.23294489489195	0.265830100924426	4.63809361921157	3.51637511822104e-06	2.13950173127102e-05	2.29141617542215	1.79609828702802	0.250704385989339	7.16420767805952	7.82377221329188e-13	3.4173763009273e-12	2.29141617542215	0.949420684384945	0.216905036596897	4.37712604225682	1.20254439674911e-05	3.14929893856799e-05	2.29141617542215	1.51640462430183	0.233000536329369	6.50815937246705	7.60771836481358e-11	5.50475889209355e-10	2.29141617542215	1.59617933190859	0.267072432156797	5.97657840990298	2.27872900061595e-09	8.36884235248765e-09
chr18	79934240	79935098	peak113628	5.34461619372114	1.52473473070422	0.22182788968157	6.87350329524819	6.26440616915634e-12	2.65987454581172e-10	5.34461619372114	1.14198963454608	0.187176736131159	6.10113018396614	1.05321080743926e-09	2.95201862844472e-09	5.34461619372114	1.48839478413458	0.189611879638851	7.8496916278109	4.17061471348632e-15	9.96197564522479e-14	5.34461619372114	1.22211265260101	0.186023366297874	6.56967281542512	5.0425939849464e-11	3.83830552321298e-10	5.34461619372114	2.21389945476616	0.236604410317117	9.35696613515747	8.20590740062809e-21	3.06162183933946e-19
chr18	79936648	79937042	peak113629	2.77942979992705	1.7581482711406	0.351845028517214	4.99693935864319	5.82473750839499e-07	4.57625946252934e-06	2.77942979992705	2.68834830155315	0.34401905113456	7.8145332146202	5.51670861309256e-15	3.45062271226513e-14	2.77942979992705	1.63937063317497	0.316590639292603	5.17820311061001	2.2403324756604e-07	8.65494896123115e-07	2.77942979992705	2.08695645744501	0.325750754169627	6.40660514436837	1.48795508252794e-10	9.94748816824523e-10	2.77942979992705	2.43979948723368	0.365806984529007	6.66963614807694	2.56438390070321e-11	1.39638874718858e-10
chr18	79940143	79940770	peak113630	3.07921728578678	1.75887918017632	0.307065557618383	5.72802496580301	1.01606616058205e-08	1.48515182626998e-07	3.07921728578678	2.2316747681554	0.285503399508745	7.81663115744108	5.42557826637753e-15	3.3982287042171e-14	3.07921728578678	1.48087965735001	0.263043602272224	5.62978777874797	1.80431489284463e-08	9.16189535831086e-08	3.07921728578678	1.98943771926323	0.273686780527319	7.26903109982197	3.62075045317601e-13	4.96713853051163e-12	3.07921728578678	1.93606805542455	0.308428902546407	6.27719399654266	3.44737844539382e-10	1.48864802499271e-09
chr18	79947966	79948346	peak113633	2.15237857275748	1.19368720982067	0.342332898691605	3.48691935359685	0.0004886186755539	0.00161882711991792	2.15237857275748	1.25346231206064	0.314758622469082	3.98229698118521	6.82524196683932e-05	0.000121785368101824	2.15237857275748	1.70379854533733	0.315899099716753	5.39348971511797	6.91022828581716e-08	3.02502782834539e-07	2.15237857275748	1.27684661590698	0.308975972822422	4.13251103069047	3.58821540771194e-05	7.89259139894305e-05	2.15237857275748	1.85846795312181	0.358691589532621	5.18124206799333	2.20413223825129e-07	5.68890517282758e-07
chr18	80033470	80034804	peak113642	47.7108669780519	0.324849372244054	0.11751542128484	2.76431270630149	0.00570428439894242	0.0142473303230171	47.7108669780519	0.525639941808679	0.112885354297642	4.65640512074522	3.21778465158787e-06	6.38757710415592e-06	47.7108669780519	0.392546254153778	0.111242525244718	3.52874274734623	0.00041753880702883	0.000828850160173965	47.7108669780519	0.256297008955449	0.110836146729797	2.31239551822625	0.0207558971225756	0.0318942193573148	47.7108669780519	0.659298116847513	0.119028166315988	5.53900927195041	3.0418754118934e-08	9.07546922112909e-08
chr18	80147153	80148576	peak113650	5.41614586995438	0.471164510096621	0.19302121233066	2.44099860532157	0.0146467113317739	0.0324305811812227	5.41614586995438	0.467425705889044	0.169805081129011	2.75271919297817	0.0059102566722945	0.00890979883009153	5.41614586995438	0.569542627171327	0.166282508245478	3.42515056562973	0.000614458792035977	0.00118764764356099	5.41614586995438	0.41235698646387	0.1641766927713	2.51166581262718	0.012016282051223	0.0191844724513297	5.41614586995438	1.03809737910561	0.204847922068308	5.06764905703776	4.02759087357504e-07	9.91903084637056e-07
chr19	534936	535543	peak113744	5.49335571751618	0.668619391956173	0.228438725290355	2.92690913550813	0.0034234888538047	0.00910430983945527	5.49335571751618	2.24772325451979	0.239421784987166	9.38813172176573	6.10739204532223e-21	1.10507870184772e-19	5.49335571751618	1.64497398555157	0.220187006955302	7.4708040601392	7.97062659259013e-14	1.47105884392843e-12	5.49335571751618	1.91689981529176	0.223694951145365	8.5692582933894	1.04153685863399e-17	4.07258564892987e-16	5.49335571751618	1.96668293595591	0.253525351568474	7.75734230832821	8.67276125472712e-15	9.85621844746585e-14
chr19	574760	575124	peak113754	1.90604448951854	1.90285548824759	0.363742709686802	5.2313226837894	1.68301424882382e-07	1.58250479389168e-06	1.90604448951854	1.68964964989245	0.32257750550276	5.2379648954722	1.62356933759462e-07	3.61920392479019e-07	1.90604448951854	1.35943199612475	0.302692560082261	4.49113118523729	7.08458958565483e-06	1.94245595809912e-05	1.90604448951854	1.62614560303381	0.311224101663013	5.22499894559764	1.74156102006114e-07	5.68419892470792e-07	1.90604448951854	2.23146605603471	0.371783021244791	6.00206552887594	1.94823037750797e-09	7.25125164976214e-09
chr19	660757	661308	peak113771	3.70042303294698	1.31949403793474	0.228301074194469	5.77962255583073	7.48683994238909e-09	1.14956004972324e-07	3.70042303294698	1.24481019613187	0.193656895947377	6.427915670352	1.29365469877183e-10	4.09157279570426e-10	3.70042303294698	0.697861045241314	0.170997113845234	4.08112762577345	4.48177359173191e-05	0.000105379157562006	3.70042303294698	0.601776340926386	0.169866195104719	3.54264920430697	0.00039612926217428	0.000761928888628692	3.70042303294698	0.742361865699084	0.200398210273585	3.70443361088707	0.000211863584538223	0.000361961952255997
chr19	902440	902921	peak113846	1.83666554453774	1.72768601483077	0.388942989878957	4.44200322357897	8.91252246090401e-06	4.83034987877186e-05	1.83666554453774	2.61590222204369	0.377438491140676	6.93067157548781	4.18847423861315e-12	1.63683965022256e-11	1.83666554453774	2.11394451335431	0.358128211687764	5.90275896833663	3.57472356350319e-09	2.17452531601895e-08	1.83666554453774	1.63030705553225	0.351292954702563	4.64087603724539	3.46935213737177e-06	8.87174806678367e-06	1.83666554453774	1.90002640444566	0.385602879392065	4.92741757385529	8.33235555618756e-07	1.94874487807296e-06
chr19	980527	980910	peak113865	0.985878002153387	0.709447848339554	0.293491487507056	2.41726891081465	0.0156374598055757	0.0343522803727629	0.985878002153387	1.14001873072314	0.272480907179636	4.1838481181053	2.86615638850779e-05	5.26660516789126e-05	0.985878002153387	1.3849358865668	0.266289600106711	5.20086359366574	1.9836465119022e-07	7.75932588919784e-07	0.985878002153387	0.726962348101935	0.247084268270215	2.94216363182993	0.00325927654919565	0.00561549738535799	0.985878002153387	1.09447698835321	0.305580733413624	3.5816295619389	0.000341457728343881	0.000570724853678199
chr19	993274	994173	peak113869	1.99235374085225	0.882058027461455	0.286559793008124	3.07809416737137	0.0020832907257193	0.00587908465349778	1.99235374085225	1.08849184210955	0.251791048227805	4.32299658693486	1.53924115786141e-05	2.88799405043952e-05	1.99235374085225	0.734227093872334	0.237790519292673	3.08770549833674	0.0020170825681719	0.00358621243447889	1.99235374085225	0.613999937592807	0.231272105296111	2.65488108393647	0.00793363708246775	0.0130053771311604	1.99235374085225	0.966129553705743	0.290984770468791	3.32020659414327	0.000899508556084962	0.00143701280320019
chr19	1097821	1098869	peak113904	5.43913891670521	0.92346635724849	0.179048244701306	5.15763982377513	2.50082087462185e-07	2.22668551124879e-06	5.43913891670521	1.64571761656873	0.173335189840672	9.4944230198234	2.21434237881128e-21	4.28684296608472e-20	5.43913891670521	1.44736430093139	0.159875767491988	9.0530561550169	1.39021761164559e-19	7.10088272339419e-18	5.43913891670521	1.38753591296438	0.160260257720124	8.6580162337412	4.80045179371025e-18	2.00748802805249e-16	5.43913891670521	1.79063726348984	0.200868337431312	8.91448242360325	4.90100057285447e-19	1.34070454406031e-17
chr19	1154740	1155806	peak113919	13.9330345478281	0.937311462569852	0.169054722845032	5.54442636559205	2.94919408929813e-08	3.64326145328556e-07	13.9330345478281	0.578556737600689	0.15101422280789	3.83114071537944	0.000127550527838442	0.000223163041943969	13.9330345478281	0.416637917189823	0.146560943878936	2.84276224049143	0.00447244207274772	0.00756288856537322	13.9330345478281	0.333035353439367	0.146152838272103	2.27867865842832	0.0226861742919113	0.0346220534232233	13.9330345478281	1.82700333956682	0.181368545620734	10.073429950678	7.24079597911137e-24	4.75294205969589e-22
chr19	1211434	1211984	peak113938	2.1305620785264	1.34447451616519	0.2815004019496	4.77610158583683	1.78726130521181e-06	1.19081930140755e-05	2.1305620785264	1.64232650194034	0.256380370674854	6.4058199838675	1.49563350236073e-10	4.69126647171477e-10	2.1305620785264	1.03047755773963	0.233018677815196	4.4222959609997	9.76575583849274e-06	2.60006909629576e-05	2.1305620785264	1.32609956864225	0.237990943425523	5.57205895970257	2.51746187272383e-08	9.83814433716636e-08	2.1305620785264	1.31718130179493	0.276550735696848	4.76289205478307	1.90837939003043e-06	4.24452277927232e-06
chr19	1244908	1245462	peak113950	7.6132017920114	0.668743068571506	0.188085969031318	3.55551810704261	0.000377234961898546	0.00128679268395889	7.6132017920114	1.29763557130167	0.182719167186635	7.10180322777096	1.23139476578561e-12	5.23172693308912e-12	7.6132017920114	1.44208171274222	0.179644956280034	8.02739883492346	9.95610072801036e-16	2.67465217327854e-14	7.6132017920114	1.25769684094658	0.177462238341653	7.08712373234718	1.3692795259006e-12	1.594746924486e-11	7.6132017920114	1.9840059484601	0.216693273501855	9.155826188777	5.39434345202895e-20	1.72444577512667e-18
chr19	1283255	1283614	peak113961	0.723910158178972	1.43276594503162	0.343564210890024	4.17030033867599	3.04198469623986e-05	0.000141441559171488	0.723910158178972	1.40435545981112	0.317567581348108	4.42222551133679	9.7689415236135e-06	1.86127582339791e-05	0.723910158178972	0.842038314308859	0.299315576535869	2.81321247645777	0.00490492290184821	0.00824906661896397	0.723910158178972	1.49928923956736	0.312961637067298	4.79064863545867	1.66243020828973e-06	4.49484499328967e-06	0.723910158178972	1.3955077696096	0.336721342892213	4.1443995133279	3.4070531380167e-05	6.38857078521093e-05
chr19	1284206	1285046	peak113962	2.86159271149312	1.62461126142551	0.257545276671206	6.30806079002397	2.82553244055806e-10	6.93457802166748e-09	2.86159271149312	1.34437788325279	0.215391887843789	6.24154371230447	4.33273315319218e-10	1.27617176947518e-09	2.86159271149312	1.26662869361033	0.204753146443307	6.18612566210816	6.16608611610029e-10	4.52430235987597e-09	2.86159271149312	1.45500867774888	0.209710976366577	6.93816176414873	3.97234716458466e-12	4.11258260674502e-11	2.86159271149312	1.71025853043972	0.253575857318931	6.74456373143073	1.53487507660786e-11	8.81200365425385e-11
chr19	1285733	1286253	peak113963	1.21382553153694	1.08853313791243	0.283328667449963	3.84194493169198	0.000122063225866733	0.000477895395968695	1.21382553153694	1.32176005479056	0.261444834535547	5.05559827616654	4.29043617592445e-07	9.17759504669235e-07	1.21382553153694	0.891865371848505	0.245985166850684	3.62568761062685	0.000288193575932322	0.000588504164351288	1.21382553153694	1.42396402160191	0.268253279595707	5.3082818735637	1.10663413967081e-07	3.76863049068724e-07	1.21382553153694	1.36480235909362	0.292188641533529	4.67096308717054	2.99790813846468e-06	6.48188760584631e-06
chr19	1304106	1304793	peak113967	1.99142358032839	1.50220753230077	0.312870346070683	4.80137395942725	1.57580679451973e-06	1.06975564736352e-05	1.99142358032839	1.61184071413732	0.27558677011509	5.84875940693447	4.95252816794726e-09	1.28520612862253e-08	1.99142358032839	1.2078759593398	0.253615400068979	4.7626286061938	1.91087336858407e-06	5.94856834992483e-06	1.99142358032839	1.35405386478842	0.261973255950684	5.1686721221777	2.35763096289849e-07	7.48665468879122e-07	1.99142358032839	1.72135095709869	0.306977742338511	5.60741291530029	2.05373288707165e-08	6.34265297252248e-08
chr19	1383101	1384129	peak113985	22.889716984076	0.977565259700143	0.150930489224084	6.47692368007082	9.36115110600332e-11	2.70798440144823e-09	22.889716984076	0.340216715774044	0.137487714948811	2.47452447588291	0.013341367880618	0.0193201040125035	22.889716984076	0.652306451293001	0.137080117087184	4.75857815964754	1.94961399636034e-06	6.05487030236031e-06	22.889716984076	0.434564168829305	0.136159940592648	3.19157137508893	0.00141501144952526	0.00254768320555784	22.889716984076	0.327618883933857	0.144848440490024	2.26180470307804	0.0237094721574951	0.032145209227097
chr19	1394401	1396493	peak113986	8.81679082007167	1.21132945565374	0.205969764062237	5.88110328313877	4.07540748300729e-09	6.80479980455814e-08	8.81679082007167	2.19153081623015	0.201716940591072	10.8643865498283	1.70364273952294e-27	9.21164953143613e-26	8.81679082007167	1.61228456404421	0.187234960176413	8.61102308310966	7.24114059242407e-18	2.89269460549304e-16	8.81679082007167	1.66655658319924	0.18999459306621	8.77160005610513	1.76145084844092e-18	8.20942849970343e-17	8.81679082007167	2.09163117811642	0.222349624668822	9.40694719512927	5.10755846075688e-21	1.99151617503653e-19
chr19	1400184	1401146	peak113987	8.06064864088355	0.775226333747297	0.195343096478079	3.96853714169669	7.23151874874721e-05	0.000301774743805122	8.06064864088355	2.04881691440668	0.204251685478893	10.030844590599	1.11558218458774e-23	3.22714495278234e-22	8.06064864088355	1.58349287610437	0.188651216510679	8.39375915720495	4.70840159496425e-17	1.61721327239442e-15	8.06064864088355	1.52033475118133	0.186916216038216	8.13377663749887	4.16118952835001e-16	1.11302773819171e-14	8.06064864088355	2.46302071857535	0.226059854251136	10.8954361964647	1.21184475502739e-27	1.48445620345921e-25
chr19	1424118	1424764	peak113996	1.08964471821278	0.832069905463064	0.326967413253433	2.54480988543689	0.010933724858277	0.0251758495364335	1.08964471821278	1.27400006415533	0.309826692275445	4.11197645625287	3.92286311592286e-05	7.13491508450222e-05	1.08964471821278	0.709420477501875	0.289257381603166	2.45255790386409	0.014184454820073	0.0220831429107468	1.08964471821278	0.868092948444792	0.29434529565495	2.94923330272084	0.00318563391605551	0.00549579917318382	1.08964471821278	1.10545433643769	0.347536247673668	3.18083176600243	0.00146852882488375	0.00229079573945353
chr19	1492560	1493062	peak114010	2.28639933653709	1.44145627100478	0.223906686095226	6.43775447773696	1.21253925235387e-10	3.39756443949033e-09	2.28639933653709	2.03546020940387	0.226854073806474	8.97255303927355	2.89719720245147e-19	3.83577270935755e-18	2.28639933653709	1.50799722927672	0.202410358289352	7.45019791487641	9.32003105423973e-14	1.68527589618271e-12	2.28639933653709	1.49683087566381	0.199281604876804	7.51113418917492	5.86172681073065e-14	9.70550508542269e-13	2.28639933653709	1.69255058467053	0.232141797716946	7.29102040785555	3.07616161601544e-13	2.52327283489693e-12
chr19	1833330	1834048	peak114072	3.69064947683331	1.50955318236653	0.263629472983203	5.72604104269751	1.02801360430592e-08	1.50102999059099e-07	3.69064947683331	2.02557862497096	0.251028391939692	8.0691216213407	7.08057074684694e-16	5.14056416231721e-15	3.69064947683331	1.32897991986423	0.219793360423463	6.04649711576256	1.48028881282131e-09	9.88441666607711e-09	3.69064947683331	1.65660953982017	0.233883135787438	7.08306537041543	1.41000120278574e-12	1.63411877041743e-11	3.69064947683331	1.79429548096958	0.265137235034996	6.76742171175147	1.31097545482595e-11	7.64708059237286e-11
chr19	1837653	1838168	peak114073	1.76791005680771	0.994940390944568	0.267315491457009	3.72197056564744	0.00019767407016167	0.0007283763855258	1.76791005680771	1.05106316190452	0.250014335565235	4.20401158008907	2.62225512711276e-05	4.83125987880938e-05	1.76791005680771	0.719667143564495	0.224128746311987	3.21095421897697	0.00132295009244251	0.00242097768106679	1.76791005680771	1.04797397456139	0.236866225417231	4.42432842721847	9.67427523561845e-06	2.30424705861534e-05	1.76791005680771	0.861601225153083	0.279944333184374	3.07775912215241	0.00208563425486799	0.00320219060017556
chr19	1839658	1840337	peak114074	2.49391207233112	1.57719856659148	0.27195615181488	5.79945905274125	6.65291806295829e-09	1.04114970975092e-07	2.49391207233112	1.81174397478988	0.249400765037293	7.26438820072974	3.74730403513296e-13	1.72756644310776e-12	2.49391207233112	0.988173187973506	0.22238908960808	4.44344275033897	8.85307211304183e-06	2.3790375497714e-05	2.49391207233112	1.35641513382382	0.227675689889959	5.95766343995447	2.55869772993215e-09	1.25039696302633e-08	2.49391207233112	1.81174346411899	0.27527827709207	6.5814981234899	4.65731388027604e-11	2.3992012925486e-10
chr19	1870947	1871647	peak114085	3.91676987584148	1.30461659702647	0.256568075666294	5.08487501275616	3.67868238214568e-07	3.09357968005228e-06	3.91676987584148	1.82069603560412	0.241405622120765	7.54206144666052	4.62599667443685e-14	2.4828633566326e-13	3.91676987584148	1.52641035756054	0.228615442762372	6.67675962357069	2.44283125897231e-11	2.50021984879718e-10	3.91676987584148	1.64564532143738	0.231018137806446	7.12344639716623	1.0526119998552e-12	1.27251138008695e-11	3.91676987584148	1.80687831367296	0.269907333147354	6.69443950485966	2.16499823788523e-11	1.19680134220477e-10
chr19	2027346	2027799	peak114119	1.74697193423794	2.39803161836766	0.409469059835188	5.85644155710539	4.72889892213143e-09	7.75102651037812e-08	1.74697193423794	2.0942466417228	0.365722816930253	5.72632207993244	1.02631289781165e-08	2.57666742590285e-08	1.74697193423794	2.09653594008653	0.360566300518333	5.81456430363196	6.07920140135042e-09	3.47538859961074e-08	1.74697193423794	1.97462616557014	0.359617582436534	5.49090551188116	3.99878251703407e-08	1.49638138958599e-07	1.74697193423794	2.54944142724233	0.403357522522522	6.32055009486026	2.6063382071549e-10	1.15409256121043e-09
chr19	2059566	2060283	peak114128	10.3818881632057	0.815314354922999	0.183119254198625	4.45236825854832	8.49283475763237e-06	4.62189183075083e-05	10.3818881632057	2.36919735312382	0.191674068103038	12.3605523510369	4.27211117572113e-35	6.39292571830615e-33	10.3818881632057	1.77136289233564	0.180312261396853	9.82386266254523	8.88714996534964e-23	7.41059818194998e-21	10.3818881632057	1.66988273004694	0.176995738491612	9.43459285674315	3.92515646119747e-21	2.98527558988436e-19	10.3818881632057	2.64147209779914	0.216100554901272	12.2233471311812	2.33278286746968e-34	6.20968854836832e-32
chr19	2135364	2135950	peak114148	1.87961668508573	1.55665012619841	0.286750314779772	5.42859081913803	5.68007402829178e-08	6.37402389133481e-07	1.87961668508573	1.5560497923956	0.237380335934733	6.55509137380037	5.56078167678426e-11	1.84874120259512e-10	1.87961668508573	1.66747474552791	0.227781699631374	7.32049479052286	2.47058304462342e-13	4.09554616810508e-12	1.87961668508573	1.4180658416984	0.222603968967489	6.37035291093802	1.88593734840408e-10	1.22530602096265e-09	1.87961668508573	1.65532216250216	0.277018192860941	5.9754998233387	2.29385788594926e-09	8.41578158900634e-09
chr1	99565671	99567049	peak11418	6.60636820417365	1.2204695719524	0.278179877129081	4.3873395320614	1.14745592282165e-05	6.00721818596722e-05	6.60636820417365	3.02680152148767	0.287351503101531	10.5334459323089	6.0575518766205e-26	2.6205048275085e-24	6.60636820417365	1.8400256407168	0.269302025362414	6.83257260408858	8.3405168794089e-12	9.67318262629057e-11	6.60636820417365	1.72237095986446	0.26611418885439	6.47230035827552	9.65220084172719e-11	6.78201847975572e-10	6.60636820417365	2.60862040198847	0.302178894920347	8.63270217026932	5.9919307682982e-18	1.31338568004408e-16
chr19	2394384	2395257	peak114210	2.97009690547824	2.17750038469577	0.358954456927524	6.06623024919128	1.30947367660594e-09	2.56375313035069e-08	2.97009690547824	0.8366641187493	0.300856186000512	2.78094371224887	0.00542011339536228	0.00819768461741746	2.97009690547824	1.56323493441778	0.308901116451076	5.06063219316776	4.17868622425669e-07	1.51575929549688e-06	2.97009690547824	2.04834173849552	0.317174527690367	6.45809029309931	1.0603247511655e-10	7.35137250469968e-10	2.97009690547824	2.41180398312625	0.358008424426579	6.73672410639282	1.61997356276024e-11	9.23735285508848e-11
chr19	2395805	2396322	peak114211	2.21108136418933	1.42676986572225	0.277428259038108	5.14284258809506	2.70612353884799e-07	2.3782960015704e-06	2.21108136418933	1.86753064444278	0.260158631583275	7.17843045636178	7.0516243556051e-13	3.10114644417111e-12	2.21108136418933	1.3778682170639	0.23347650559175	5.90152835109327	3.60149518954177e-09	2.18744609098891e-08	2.21108136418933	1.64977377653127	0.246391551872982	6.69574002838273	2.145829108115e-11	1.80070121336937e-10	2.21108136418933	2.0435696781943	0.292139338001879	6.9951882966927	2.64902907152449e-12	1.79217304047126e-11
chr19	2478466	2479701	peak114225	15.6738338051926	1.0114875348986	0.185296242910146	5.45875900672793	4.79474032679227e-08	5.48956125752346e-07	15.6738338051926	0.600047640064006	0.174062780855542	3.44730583479529	0.000566207230792819	0.000937717215677698	15.6738338051926	1.00331028754766	0.171957586365059	5.83463811487602	5.39074385505352e-09	3.12408107354619e-08	15.6738338051926	0.832298286952289	0.171008414594185	4.86700194798831	1.13303912673198e-06	3.16200153069033e-06	15.6738338051926	1.96624035465007	0.196370567723456	10.0129076238099	1.33762314030143e-23	8.35908781401914e-22
chr19	2557394	2558026	peak114250	2.49988268349556	1.60038114155893	0.316145233400425	5.06217071295176	4.1450959970826e-07	3.43160399471395e-06	2.49988268349556	1.72578691980326	0.281011340260605	6.14134261700184	8.18268739551356e-10	2.32863402402752e-09	2.49988268349556	1.52187626769881	0.265380063569484	5.73470458642927	9.76824510152537e-09	5.31373632159765e-08	2.49988268349556	1.28781551687945	0.263088291233354	4.89499365723267	9.83088991814855e-07	2.76583695624009e-06	2.49988268349556	1.51612931599556	0.304856763734063	4.97325136377203	6.58392012942018e-07	1.56709865757775e-06
chr19	2576029	2576568	peak114255	5.44541166869985	1.48235562088299	0.195375070059046	7.5872301437179	3.26816313584048e-14	2.60737257212127e-12	5.44541166869985	2.43262307391049	0.198377661385452	12.2625857010374	1.4383575014001e-34	2.02129386135839e-32	5.44541166869985	2.0192492023716	0.179578739896517	11.2443666969442	2.46862008580282e-29	4.71319161761139e-27	5.44541166869985	1.47596079300712	0.168916750179146	8.73780007868831	2.37693662512244e-18	1.07171194674087e-16	5.44541166869985	2.23027801971164	0.218228220062623	10.2199340629348	1.61450662483966e-24	1.21456525549079e-22
chr19	2578760	2579740	peak114257	13.4773931183969	0.917847833504344	0.166221630964512	5.52183147390907	3.35484189356901e-08	4.06101630876976e-07	13.4773931183969	1.70887141948723	0.165378281668015	10.3331066343867	4.99172111658792e-25	1.83034181975656e-23	13.4773931183969	0.711258852907348	0.153226539434951	4.64187767687134	3.45257245481895e-06	1.01466046538437e-05	13.4773931183969	0.688508651988996	0.152510892196946	4.51448838880233	6.34697992852843e-06	1.55688279586551e-05	13.4773931183969	2.25289484915288	0.201037691199963	11.2063306920493	3.7960588563242e-29	5.61979108975825e-27
chr19	2588070	2588880	peak114258	5.66073339673135	1.91832397908425	0.236349556800506	8.11646954220201	4.79941102148968e-16	6.1228983741438e-14	5.66073339673135	1.93027621845946	0.208886793587245	9.24077671599306	2.44714306200976e-20	3.9227972512263e-19	5.66073339673135	1.72041269408148	0.199212768107206	8.63605636540144	5.81868105714129e-18	2.38290482819378e-16	5.66073339673135	1.11443836144878	0.190115654206022	5.86189688641368	4.57609174982647e-09	2.1078955740798e-08	5.66073339673135	2.09773959937193	0.237721676440236	8.82435136241902	1.10096053377239e-18	2.81691233058733e-17
chr1	99645691	99646294	peak11426	2.72515265183375	0.76460703789089	0.296772593525193	2.57640717024627	0.00998330082436168	0.0232425952419165	2.72515265183375	1.8001788306443	0.29250627858011	6.15432543664623	7.53977190316266e-10	2.15675806331014e-09	2.72515265183375	1.41006239122595	0.277469200070531	5.0818699548185	3.7373725719594e-07	1.37276664829672e-06	2.72515265183375	1.28601034503859	0.275183753916392	4.67327858834761	2.9642924306446e-06	7.66089167755462e-06	2.72515265183375	2.70576222476925	0.347054224914219	7.796367341265	6.37147361750177e-15	7.49311281337804e-14
chr19	2598920	2599755	peak114261	5.3744555233553	0.887255351194854	0.183819421079299	4.82677698572501	1.38760357179622e-06	9.59137434053453e-06	5.3744555233553	1.06312816452627	0.160727779967451	6.61446431190399	3.72899602596408e-11	1.27091415185762e-10	5.3744555233553	0.964751118897774	0.152759745951169	6.31547999042998	2.69324234402155e-10	2.16115133483746e-09	5.3744555233553	0.777236472712636	0.15025540350937	5.17276886261309	2.30650263363694e-07	7.33945044937988e-07	5.3744555233553	0.511462187490372	0.166371121404229	3.07422455996843	0.0021105050658922	0.00323875954790242
chr19	2624544	2624976	peak114272	1.7969845024046	1.03994257461943	0.27885430209021	3.72934025698842	0.000191981767922362	0.000710158105713878	1.7969845024046	1.26696285466425	0.248271848733295	5.10312732244276	3.34086067293774e-07	7.22396210806908e-07	1.7969845024046	1.01290541382074	0.230159105746087	4.40089220253655	1.07806675960794e-05	2.84728106973728e-05	1.7969845024046	1.35416769568947	0.242973585011393	5.57331240606247	2.49940772689631e-08	9.77034785532298e-08	1.7969845024046	1.66726749255518	0.295092389522498	5.64998472259167	1.60462097215757e-08	5.0462713839839e-08
chr19	2627311	2627918	peak114274	5.99932973249144	1.45876382118994	0.201573812751078	7.23687170114385	4.5915211666344e-13	2.64265430305835e-11	5.99932973249144	0.429876034974775	0.155780098290108	2.75950548043833	0.00578889161529073	0.0087344492848108	5.99932973249144	1.45254927807991	0.167088589584026	8.69328828315619	3.5209746632e-18	1.50889570551128e-16	5.99932973249144	0.752941706078952	0.156242408719249	4.81906104911571	1.44235417469394e-06	3.93943695463961e-06	5.99932973249144	2.31502965051789	0.23041930613764	10.0470298662171	9.46780218777371e-24	6.07042040490865e-22
chr19	2629316	2630219	peak114275	7.37771619247778	1.99281246417372	0.229676920970628	8.67658994970839	4.07812219094389e-18	8.4252787114993e-16	7.37771619247778	0.785902370457524	0.185130841491765	4.24511855574579	2.1847787511359e-05	4.05086162657869e-05	7.37771619247778	1.50352056829853	0.191416919229692	7.85469003653944	4.00762006637004e-15	9.60579687596435e-14	7.37771619247778	1.58282569833469	0.193275503331734	8.18947911685407	2.62359143968956e-16	7.38125055044366e-15	7.37771619247778	1.20408319351597	0.208655086494469	5.77068699232444	7.89490025751709e-09	2.62096676734744e-08
chr19	2634270	2635261	peak114278	7.40766816829335	1.48972852944604	0.175874787145424	8.47039279265334	2.44566917178442e-17	4.3401221379282e-15	7.40766816829335	0.60062455860201	0.132026909381705	4.54925864291449	5.38352412137857e-06	1.04800985708631e-05	7.40766816829335	1.29822930712549	0.140016224796321	9.27199193532038	1.82701478207475e-20	1.08772209090231e-18	7.40766816829335	0.32018257146173	0.123673590837869	2.58893244137689	0.00962739803805743	0.0156031553721643	7.40766816829335	1.77910553811932	0.186790373091187	9.5246104425885	1.65662074287788e-21	7.09936356746615e-20
chr19	2636057	2636717	peak114279	2.96348493504642	1.42360664209528	0.243516723696749	5.84603234013653	5.03436211164642e-09	8.18386850844508e-08	2.96348493504642	1.41127098940631	0.206535666948511	6.83306186411928	8.31210880625064e-12	3.10208169577033e-11	2.96348493504642	1.01813450964319	0.18716040623947	5.43990328991108	5.33095018239091e-08	2.39138581310482e-07	2.96348493504642	0.659824014509258	0.178233885329251	3.70201218073863	0.000213896346540224	0.00042680600098166	2.96348493504642	1.58281615577763	0.239158872586959	6.61826232351931	3.6344566641471e-11	1.91723567557749e-10
chr1	99648143	99648472	peak11428	1.9692966131037	1.75107681246407	0.361602073955679	4.84255190604547	1.28182135888978e-06	8.95312994871456e-06	1.9692966131037	2.95053599167988	0.359745253107821	8.20173710755137	2.36938003526185e-16	1.8677083398687e-15	1.9692966131037	1.24093747802418	0.313806379324568	3.95446861435753	7.67049396449214e-05	0.000173092561878872	1.9692966131037	2.28209265627618	0.338321656411385	6.74533424931346	1.52675138311529e-11	1.34264883386797e-10	1.9692966131037	2.85314252731372	0.384921650712525	7.41226824220538	1.24157305305901e-13	1.10377997433801e-12
chr19	2790337	2791357	peak114310	2.93543436721561	0.817060465906734	0.224379346086914	3.64142457920456	0.000271133559197136	0.000963674599154385	2.93543436721561	1.25910424352061	0.207955067198355	6.05469373977614	1.40685062907162e-09	3.88114128701731e-09	2.93543436721561	0.778234676376458	0.185496479468207	4.19541480575561	2.72372652338627e-05	6.66816811756503e-05	2.93543436721561	0.763595729912668	0.18704228868694	4.08247640292046	4.455833756624e-05	9.6908870860538e-05	2.93543436721561	1.30143291008815	0.235911903807717	5.51660551707004	3.45610016791073e-08	1.02275443130348e-07
chr1	99672412	99673087	peak11435	2.44907400052969	1.73976429153575	0.370404860690121	4.69692619123385	2.64105832645326e-06	1.67234809491153e-05	2.44907400052969	2.00827161386028	0.343472893623599	5.84695808939461	5.0064357624044e-09	1.29858678578097e-08	2.44907400052969	1.35100011710183	0.328368760722148	4.11427723554065	3.88394424353427e-05	9.23500063883903e-05	2.44907400052969	1.00149067365705	0.323641247787356	3.09444695478082	0.00197180190871209	0.00348823337215066	2.44907400052969	2.39827029099026	0.377244171772909	6.35734219489533	2.05274371267159e-10	9.2826130254166e-10
chr19	3121965	3123547	peak114364	6.20085483484027	1.63034772112136	0.202212478087759	8.06254755660425	7.47206623831144e-16	8.99376877136582e-14	6.20085483484027	1.75076072523721	0.187392514186327	9.34274633562152	9.3867140666613e-21	1.63024963752479e-19	6.20085483484027	1.30705114110648	0.172992233152341	7.55554811501543	4.17099592742746e-14	8.23021035316477e-13	6.20085483484027	1.47601797170582	0.174168291289013	8.47466528368554	2.35756393691317e-17	8.46521401160885e-16	6.20085483484027	1.73322544887875	0.20937803587198	8.27797166813853	1.25291026399627e-16	2.08446921565341e-15
chr1	99685510	99686133	peak11437	3.52298262986852	1.24710022326014	0.292270488060589	4.26693858670263	1.98173684640957e-05	9.65717353564556e-05	3.52298262986852	2.15737183552019	0.283133824310577	7.61961888789986	2.54425782606702e-14	1.4214981565457e-13	3.52298262986852	0.559110660678967	0.253394871332389	2.20647978287436	0.027350424259226	0.0405684282679175	3.52298262986852	0.945183116062797	0.257877750905471	3.66523716274099	0.000247109481875434	0.000489025584118915	3.52298262986852	2.40432007839358	0.323366221722524	7.43528518713588	1.04342601883497e-13	9.41225347195419e-13
chr19	3293028	3293578	peak114396	1.1268019827135	0.815960013687659	0.282849788811977	2.88478212097964	0.00391684635210718	0.0102489578839069	1.1268019827135	1.28616165519571	0.270038381378162	4.76288462636934	1.90844966944089e-06	3.8573060267797e-06	1.1268019827135	0.81987396536292	0.250674896124064	3.27066642108889	0.00107294390332058	0.00199324782039504	1.1268019827135	1.27288399209809	0.262074287119738	4.85695871230788	1.19202437155616e-06	3.31125854928364e-06	1.1268019827135	0.963416280344583	0.287478799887296	3.35126026935651	0.000804446567840773	0.00129238038440715
chr19	3335420	3335951	peak114405	3.26928568525279	0.703504068041099	0.205125286047562	3.42963113712845	0.000604402288966032	0.00195836528180426	3.26928568525279	1.21457007130659	0.193216682434264	6.28605178395926	3.25641362188481e-10	9.76924086565444e-10	3.26928568525279	1.26948040788469	0.185018238762914	6.8613798097572	6.81985707558079e-12	8.04092518229892e-11	3.26928568525279	0.383183174465637	0.162842981278006	2.35308375871272	0.0186184397089712	0.028806398306777	3.26928568525279	1.77709402477251	0.242370313397678	7.33214394065116	2.26499627547872e-13	1.90243194448886e-12
chr19	3343545	3344529	peak114408	13.7369717762785	0.419178155604489	0.117240238300918	3.57537788799603	0.000349722383073922	0.0012030145654698	13.7369717762785	0.883909589935939	0.109213570626305	8.09340437151721	5.80198488224445e-16	4.27300211439359e-15	13.7369717762785	1.2960886026159	0.111022134661144	11.6741459401024	1.72792385617294e-31	4.0885336781446e-29	13.7369717762785	0.5936762699182	0.102891203681041	5.76994192582852	7.92988559150306e-09	3.44903303558791e-08	13.7369717762785	1.7617527135738	0.144440297953219	12.1970996912814	3.22093193304965e-34	8.41210185231571e-32
chr19	3358995	3361539	peak114411	20.895496217106	0.392701127629948	0.156239699819724	2.5134529065472	0.0119555738889694	0.0272208329255884	20.895496217106	0.511722418825382	0.148417544209042	3.44785666379598	0.00056505381826113	0.000935862991608802	20.895496217106	0.455787798188799	0.145763243373067	3.12690488796448	0.00176657068183494	0.00317034505094766	20.895496217106	0.408335098352163	0.145023874731107	2.81564052201245	0.00486801026324896	0.00820293360081468	20.895496217106	1.0441021773596	0.161694173782468	6.45726529865114	1.06611908695129e-10	5.11959077244745e-10
chr19	3374632	3376149	peak114414	17.9348864758228	0.641743674833234	0.136232098999426	4.71066422338494	2.46910747160162e-06	1.57693578541398e-05	17.9348864758228	2.26907134658487	0.143224656447874	15.8427424639046	1.57786505490485e-56	1.98552800818118e-53	17.9348864758228	1.26317976841183	0.128002676075667	9.86838562394676	5.70757779907597e-23	4.9377682434256e-21	17.9348864758228	1.14889491833094	0.127535649415551	9.00842175184665	2.09043056766014e-19	1.15974909489185e-17	17.9348864758228	2.38993463244672	0.165436365035263	14.446247243992	2.64721464996172e-47	2.81867270652078e-44
chr19	3409332	3410047	peak114423	8.22324058865911	0.352510142344934	0.153805040950166	2.29192840603418	0.0219097747976253	0.0458465763792485	8.22324058865911	2.22202555324467	0.176506246867458	12.5889343447047	2.42930814479097e-36	4.1772028994033e-34	8.22324058865911	1.52719609225875	0.154281217119124	9.89878172324479	4.21376644534413e-23	3.72696198954974e-21	8.22324058865911	1.5979124316638	0.155408578340294	10.2820091962034	8.49381836753208e-25	1.13917911798159e-22	8.22324058865911	2.07218965003061	0.196578703254341	10.5412723541549	5.57396138765428e-26	5.2665374421782e-24
chr19	3411557	3412040	peak114424	4.33579622148927	1.29962593464259	0.298646375931372	4.35172176655255	1.35072604349632e-05	6.93113990512553e-05	4.33579622148927	2.49082947875909	0.299699171326329	8.3110989854788	9.48197883305141e-17	8.00790427132994e-16	4.33579622148927	1.90775938043753	0.283108545560101	6.7386146068577	1.59903905906517e-11	1.72988656940837e-10	4.33579622148927	1.95569754638834	0.285100333956381	6.85968171011526	6.90141421829801e-12	6.70146444122631e-11	4.33579622148927	2.30939171133305	0.323500432716222	7.13875926515026	9.41771026258903e-13	6.99919170226885e-12
chr19	3413721	3414347	peak114425	5.44105280631069	1.55079215137255	0.231132531594616	6.70953647534347	1.952436118225e-11	7.05629784555365e-10	5.44105280631069	0.415409945873687	0.182464697544782	2.27665927416855	0.0228065802865418	0.0321082876654101	5.44105280631069	0.790278373678331	0.184841105931124	4.27544711820112	1.90754076785314e-05	4.81696238413266e-05	5.44105280631069	0.87844428787513	0.186191763503402	4.71795460414703	2.38227632758278e-06	6.25904831584776e-06	5.44105280631069	2.40679149885044	0.253375087928364	9.4989271381364	2.12063805164269e-21	8.99046612889377e-20
chr19	3431723	3432151	peak114432	2.01925037641794	2.01650869885356	0.354303071178538	5.69147959159917	1.25943211438749e-08	1.7834331792687e-07	2.01925037641794	1.80234511939029	0.312472056543024	5.76802015300247	8.02082163513492e-09	2.03620748415475e-08	2.01925037641794	1.47412457731499	0.294490263909658	5.00568187805086	5.56646242554568e-07	1.96308211195932e-06	2.01925037641794	1.60159761499001	0.299409711583199	5.34918392099303	8.83517196127594e-08	3.06930481335128e-07	2.01925037641794	2.1115907440017	0.353330070734692	5.97625540223902	2.28324947024663e-09	8.38210825279242e-09
chr19	3467837	3468308	peak114440	1.7344583386401	1.71157384358141	0.345623004913104	4.9521409722473	7.34013970512254e-07	5.54294674295178e-06	1.7344583386401	2.02410009172347	0.321960148700403	6.2868031956557	3.24069771131304e-10	9.72841850357734e-10	1.7344583386401	1.80268697627425	0.304934440981451	5.91171981253475	3.38554076823253e-09	2.07448673368193e-08	1.7344583386401	1.43119727539167	0.296764460868527	4.8226707173866	1.41648704020845e-06	3.87490387560579e-06	1.7344583386401	2.03698239281114	0.352130355801207	5.78473954106105	7.26247667372325e-09	2.42760690938607e-08
chr19	3516591	3517247	peak114453	2.83341630618315	1.06901881663266	0.248752969789058	4.2975117745898	1.7272608823647e-05	8.56637231590547e-05	2.83341630618315	1.3702587121808	0.228328505804538	6.00125992745652	1.95792267507022e-09	5.32029165063251e-09	2.83341630618315	1.21634195626184	0.212832649699353	5.71501580222789	1.09693830265434e-08	5.89434005642134e-08	2.83341630618315	1.35510496753505	0.218752652370098	6.19469045450659	5.83996867189189e-10	3.36679909855592e-09	2.83341630618315	1.63704641166175	0.259443658948493	6.30983396663685	2.79334974883102e-10	1.22767255828922e-09
chr1	99738854	99739422	peak11446	1.71908390492604	2.731561113389	0.457311213083091	5.97309017413637	2.32801133879878e-09	4.19314677314935e-08	1.71908390492604	2.25424813197398	0.420100452176894	5.36597406713757	8.05135101075141e-08	1.84958593794409e-07	1.71908390492604	1.8055625728032	0.408212416189017	4.42309567567675	9.72966279013547e-06	2.59220464519402e-05	1.71908390492604	2.43518823083199	0.419305817864692	5.8076662118192	6.33496511077172e-09	2.82183707363804e-08	1.71908390492604	2.75163018566806	0.453619519771141	6.06594307726507	1.31181589077449e-09	5.05014908423345e-09
chr1	99748457	99748847	peak11447	2.39309701444528	1.81996344688058	0.441855636197536	4.11890965687929	3.80669344378011e-05	0.000172112528658515	2.39309701444528	3.13893784144693	0.442865380590593	7.08779231571664	1.36268258606619e-12	5.75595128359116e-12	2.39309701444528	1.46410913719672	0.408818017233334	3.58132243560359	0.000341859441377316	0.000689245996292303	2.39309701444528	2.67770911709519	0.430663891748179	6.2176308912866	5.04717098132773e-10	2.96029409845502e-09	2.39309701444528	2.94751816789055	0.462900421028766	6.36749943182138	1.92134761177524e-10	8.72692162172039e-10
chr19	3644541	3645322	peak114487	3.38241403406992	0.951909541547325	0.245274972175926	3.88098929582004	0.000104032420245128	0.000414214514895171	3.38241403406992	1.18423796833511	0.236508379291746	5.00717129719233	5.52357669539768e-07	1.16898323702614e-06	3.38241403406992	0.676716981615219	0.214991080814088	3.14765142373699	0.0016458783411308	0.00296759775927218	3.38241403406992	0.778144474488898	0.213467326098439	3.64526266717775	0.000267118831994458	0.000526113326013473	3.38241403406992	1.18086633621435	0.249438470221146	4.73409869442923	2.20030648072513e-06	4.85403495197979e-06
chr19	3657953	3658947	peak114490	1.98102275546193	1.22491179819893	0.26443348653235	4.63221135213177	3.61780540175011e-06	2.19542579443336e-05	1.98102275546193	0.915220203301155	0.235035101938571	3.89397241413054	9.86158692544453e-05	0.000173835194170014	1.98102275546193	0.483201584785366	0.209928963746859	2.30173853174463	0.0213499218439238	0.0322432620330143	1.98102275546193	0.83769318204488	0.222312177012476	3.76809400772441	0.000164498757325322	0.000332893537850454	1.98102275546193	0.801492733809349	0.266442089836535	3.00813108882712	0.00262859726245105	0.00399177655588014
chr1	99765407	99766203	peak11452	2.33355805421748	2.79159438203317	0.366915088183387	7.60828451033312	2.77757878776882e-14	2.26301592552986e-12	2.33355805421748	2.27201970246476	0.318756540668739	7.1277586891179	1.02016421861569e-12	4.3772824284186e-12	2.33355805421748	1.79886144122335	0.30512844982892	5.89542352485304	3.73721566025151e-09	2.25749679987787e-08	2.33355805421748	2.12993380826908	0.311750084467626	6.8321835803392	8.36317277182738e-12	7.93440969894685e-11	2.33355805421748	3.16850905732065	0.37495479768801	8.45037609028565	2.90365937289174e-17	5.42408273138563e-16
chr19	3983963	3984440	peak114554	3.0567752086579	1.13683943148076	0.247364466393961	4.5958073447388	4.31076863665508e-06	2.55271270453817e-05	3.0567752086579	1.73420402956811	0.238607273186201	7.26802668841862	3.64776735312723e-13	1.68392181764172e-12	3.0567752086579	1.47388539882223	0.221411205423713	6.65677871181663	2.7989410569076e-11	2.82898445488974e-10	3.0567752086579	1.15301393828057	0.212087996525189	5.43648842542405	5.43408674827217e-08	1.97709630094844e-07	3.0567752086579	1.48806788666137	0.258080374346361	5.76590874230631	8.12190012136817e-09	2.68987537935107e-08
chr19	4012235	4012728	peak114562	2.38753275874902	2.11172682504411	0.397976817438849	5.3061553651139	1.11961539072085e-07	1.11977718485246e-06	2.38753275874902	2.76469929223158	0.382340313605422	7.23099080544452	4.79482817939338e-13	2.17072810005439e-12	2.38753275874902	2.39894282591705	0.366288866470223	6.54931952760315	5.77998434647512e-11	5.4296941516056e-10	2.38753275874902	2.00473731213993	0.358935389735927	5.58523168644597	2.33388860375878e-08	9.18558033927469e-08	2.38753275874902	2.44043039295986	0.404211520303994	6.03750826083455	1.56512152645071e-09	5.93102427423941e-09
chr19	4147234	4147704	peak114599	4.15293862362411	1.86746057061168	0.306514419651484	6.09257004200663	1.11112202136642e-09	2.22739334102159e-08	4.15293862362411	2.57318376011425	0.292666383886232	8.79220813113447	1.46648777252504e-18	1.72611596490575e-17	4.15293862362411	2.05371058445851	0.27876274107631	7.36723486262576	1.74203431692371e-13	2.99171699936204e-12	4.15293862362411	1.78666386606802	0.274168677925215	6.51665930473417	7.1890455142612e-11	5.2264058827943e-10	4.15293862362411	2.80870347673901	0.329546208410166	8.52294277724836	1.55549647530423e-17	3.08912226845928e-16
chr19	4149432	4150111	peak114600	4.97184954383329	1.77659499583975	0.268831892313862	6.60857229604875	3.88044026529536e-11	1.26086981577977e-09	4.97184954383329	2.8955595587784	0.267690750052383	10.8168084187137	2.86583944125764e-27	1.49977124937196e-25	4.97184954383329	2.01627488756519	0.243823994021201	8.26938667648053	1.34649892851091e-16	4.24078229088692e-15	4.97184954383329	1.78284215276699	0.239698797544085	7.437843539616	1.02342169606104e-13	1.60341857576422e-12	4.97184954383329	2.23002155126441	0.27903329003647	7.99195519277626	1.32815314014725e-15	1.78835561925274e-14
chr19	4152538	4153002	peak114601	3.2002725517476	2.10575488659695	0.319524132343628	6.5902843430065	4.38985018814152e-11	1.40009922360034e-09	3.2002725517476	2.79428619091163	0.303578159994392	9.20450335084463	3.43254870739672e-20	5.34759023160218e-19	3.2002725517476	2.05659420311188	0.279956001270363	7.34613365593028	2.04022368515993e-13	3.42935959319779e-12	3.2002725517476	2.0484795258671	0.281730448503995	7.27106188466545	3.56672484780751e-13	4.90274134492071e-12	3.2002725517476	2.13425266352764	0.316048560958383	6.75292637642693	1.44892476726758e-11	8.36887820927098e-11
chr19	4153309	4153800	peak114602	4.04930155280966	1.43525781194838	0.228234232127682	6.28852998329123	3.20486175989513e-10	7.72179225073427e-09	4.04930155280966	1.99171063643563	0.214904219217557	9.26789917707171	1.89848233975569e-20	3.10345974948083e-19	4.04930155280966	1.40854962319147	0.193327083497764	7.28583702659416	3.19679236487128e-13	5.19061582575346e-12	4.04930155280966	1.84662107571823	0.203482291689147	9.0750947435723	1.13578644765764e-19	6.66167627477842e-18	4.04930155280966	1.80465868107517	0.235504162180024	7.66295875355126	1.81697712836554e-14	1.93689621954839e-13
chr19	4156978	4157653	peak114603	3.24665146788494	1.44409085332611	0.262792354105066	5.49517834430125	3.90315757274765e-08	4.61970988644489e-07	3.24665146788494	1.75376208967653	0.239117350139333	7.33431550932887	2.22857526111451e-13	1.06666454925128e-12	3.24665146788494	1.74587688911544	0.230315651631897	7.58036580121698	3.44582024082561e-14	6.84319135918338e-13	3.24665146788494	1.87192361289749	0.234226168438475	7.99194908654792	1.32821894179176e-15	3.13740726830743e-14	3.24665146788494	1.74629936219131	0.264690993977281	6.59750200016702	4.18143051577131e-11	2.17632491819163e-10
chr19	4172731	4173833	peak114605	3.30306830649369	1.68246756751393	0.251937413653842	6.67811716851871	2.4203150795992e-11	8.44943287057051e-10	3.30306830649369	1.8726394262134	0.226024205841831	8.28512777752597	1.17982345611526e-16	9.76449403859336e-16	3.30306830649369	1.52150957296641	0.21095625425013	7.21244116878547	5.49575775821424e-13	8.42906137276471e-12	3.30306830649369	1.7700688795098	0.217209676860315	8.14912532947653	3.6656589519057e-16	9.91985360943864e-15	3.30306830649369	1.86803873509516	0.244575803473508	7.6378722202481	2.20840865585301e-14	2.3096934351581e-13
chr19	4180184	4180549	peak114607	1.94176467354358	1.02172491825237	0.339571555629815	3.00886485134877	0.0026222573545212	0.00719185383421486	1.94176467354358	1.59531345122126	0.323990137252542	4.92395683630874	8.48115515345196e-07	1.76734888421652e-06	1.94176467354358	1.58693275625012	0.315312066380312	5.03289574188401	4.83125903632335e-07	1.72824105390329e-06	1.94176467354358	1.47626148934139	0.315049476122887	4.6858084244697	2.78857013520622e-06	7.24259082681762e-06	1.94176467354358	1.13875897492591	0.340072971959913	3.34857242068664	0.000812290485152664	0.00130445210226616
chr19	4186447	4187139	peak114610	2.95255832512186	1.09713463312827	0.322396120285243	3.40306400758659	0.000666346681135651	0.0021331107216188	2.95255832512186	1.34036557937918	0.301933730587725	4.43927075245985	9.02642042215158e-06	1.72526527869956e-05	2.95255832512186	0.967546378074742	0.288165818447537	3.35760286659707	0.000786214830547764	0.00149263279172159	2.95255832512186	1.48636666314738	0.298433430709473	4.98056353677872	6.33993827328448e-07	1.84947156119713e-06	2.95255832512186	1.61172030424534	0.333995686835991	4.82557220877159	1.39601872792294e-06	3.16703945454549e-06
chr19	4267677	4269082	peak114624	6.28518964342735	1.04081981553058	0.192236639957672	5.41426346070007	6.1541497144126e-08	6.81698909835389e-07	6.28518964342735	1.64051126290036	0.185344686294771	8.85113728208695	8.66319159679238e-19	1.06355563709801e-17	6.28518964342735	1.27338859220893	0.172096704484699	7.39926192091695	1.36943506167523e-13	2.40402284384382e-12	6.28518964342735	1.42438591168756	0.175396773452287	8.120935657206	4.62603252660568e-16	1.22318132250766e-14	6.28518964342735	1.61405253710694	0.203592920246396	7.92784216245607	2.22986467579261e-15	2.87792884310688e-14
chr19	4284122	4285023	peak114628	3.61910234911607	1.39826037015545	0.295735062458665	4.72808451771214	2.26647845391247e-06	1.46806713893573e-05	3.61910234911607	1.84036842858913	0.274765721793576	6.69795495804876	2.11356384813062e-11	7.45547217189116e-11	3.61910234911607	1.08991073517988	0.256686734912132	4.24607346987751	2.17549321300447e-05	5.42433163188468e-05	3.61910234911607	1.23892964233178	0.259948696165791	4.76605445845981	1.87868500603452e-06	5.02750272663699e-06	3.61910234911607	1.31968791468628	0.289696978237923	4.55540793940367	5.22840105667759e-06	1.09124739786687e-05
chr19	4448638	4449751	peak114660	2.8808340589263	1.09937309151567	0.2116753972951	5.1936743975164	2.06183615301026e-07	1.88818630697771e-06	2.8808340589263	1.56037182187653	0.190449101116738	8.1931172829221	2.54545916530546e-16	1.99853918129088e-15	2.8808340589263	1.17233066525758	0.169950152295396	6.89808540577188	5.27080575168244e-12	6.37470451854857e-11	2.8808340589263	1.23207203976997	0.172056270234708	7.1608668378622	8.01684950708392e-13	1.00542778317886e-11	2.8808340589263	1.70912813903943	0.224378153026971	7.61717714484433	2.59283394851522e-14	2.66840204575076e-13
chr19	4518272	4519076	peak114671	5.41072584044721	1.99688204609209	0.223689912346157	8.92700982868616	4.37678546183924e-19	1.10505015694522e-16	5.41072584044721	1.84600402356236	0.208248943303903	8.86441003865473	7.69102190567384e-19	9.50952436072687e-18	5.41072584044721	1.75113299613858	0.199363148537283	8.78363433255618	1.58275658689384e-18	7.0558829873702e-17	5.41072584044721	1.72993280284673	0.196633058700897	8.79777192236108	1.39559320808216e-18	6.68436027206687e-17	5.41072584044721	2.57208371314882	0.246931437588949	10.416185716419	2.09174589393152e-25	1.7763157462454e-23
chr19	4534610	4535789	peak114677	10.9598731048061	1.31240158016508	0.156113889841014	8.40669322570608	4.2173226830519e-17	7.11904641204931e-15	10.9598731048061	2.26500359657553	0.155236569036026	14.5906574117204	3.22078925873442e-48	1.71469865074623e-45	10.9598731048061	1.87362989448089	0.143766455543037	13.0324552233258	7.99915907000587e-39	3.6303068802302e-36	10.9598731048061	1.98004866767635	0.14560127950629	13.5991158483659	4.05303420136358e-42	3.30012349501615e-39	10.9598731048061	2.42978048503923	0.177896767364519	13.658373454648	1.7995859537129e-42	1.14675119997111e-39
chr19	4539637	4540587	peak114678	13.970005835735	0.320440837359475	0.107835609476398	2.97156791634408	0.002962833347391	0.00801868006541915	13.970005835735	0.501956980450658	0.0958098149184251	5.23909769451113	1.61363604261844e-07	3.59793010662443e-07	13.970005835735	0.423580088151422	0.0923518796512383	4.58658870562298	4.5054702260507e-06	1.28877599357281e-05	13.970005835735	1.38124388621784	0.105102040608032	13.141932147341	1.89329825708703e-39	1.1151929563659e-36	13.970005835735	1.91449833521285	0.143336207344568	13.3566973110329	1.08262000026168e-40	5.76370232447005e-38
chr19	4547109	4547960	peak114682	4.56568508222747	0.952296695448712	0.18475794792435	5.15429352916732	2.54588893035826e-07	2.25871277997649e-06	4.56568508222747	1.43680788787346	0.173640339041686	8.2746203779787	1.28865522058173e-16	1.05860923224287e-15	4.56568508222747	0.633418368720145	0.146111806520356	4.33516211868818	1.45652738095073e-05	3.75687170541693e-05	4.56568508222747	1.20485030591728	0.159451850111167	7.55620148074341	4.15010822190585e-14	7.11403071301805e-13	4.56568508222747	1.68943989733074	0.210070924064592	8.04223575848731	8.82139633686445e-16	1.22781063946584e-14
chr19	4596151	4596916	peak114699	2.47942136801897	2.37117505736127	0.355115653308151	6.67719103698223	2.43565371850837e-11	8.47493811505624e-10	2.47942136801897	1.96460363845504	0.310073689426986	6.33592499281578	2.35921547545716e-10	7.20729653747031e-10	2.47942136801897	1.50932244206998	0.293297141047501	5.14605235045757	2.6602521194596e-07	1.00954653427169e-06	2.47942136801897	1.92331814102866	0.304045174618502	6.32576439814225	2.51982038427609e-10	1.58650688010688e-09	2.47942136801897	2.07980042517431	0.343521191004894	6.05435844900956	1.40978377157138e-09	5.38546349278074e-09
chr19	4654436	4655390	peak114715	3.93178181263442	1.43031651581485	0.290727012097321	4.91979230101964	8.66360971072193e-07	6.36526993714506e-06	3.93178181263442	1.50288205792374	0.263079624511668	5.71265091590961	1.1122969842584e-08	2.78340682565394e-08	3.93178181263442	1.06672257165625	0.248987381422606	4.28424350487749	1.83362005810289e-05	4.64215250923827e-05	3.93178181263442	1.47754631455169	0.256288386902698	5.76517076098595	8.15752036566157e-09	3.54025386115339e-08	3.93178181263442	1.1897949773651	0.280556183896112	4.24084388674772	2.22680981277697e-05	4.27510422031329e-05
chr19	4708706	4709090	peak114732	2.26983217070893	2.04953016330019	0.362053281710719	5.66085232984512	1.50622999959067e-08	2.07248863363161e-07	2.26983217070893	3.24276789969393	0.361334273842557	8.97442654749904	2.84831613082151e-19	3.78372282944639e-18	2.26983217070893	2.40982631555662	0.332938959687671	7.23804242620711	4.55207058915971e-13	7.13172663163722e-12	2.26983217070893	2.47478006710514	0.335866179480227	7.36835149920426	1.72750816568987e-13	2.56293333649294e-12	2.26983217070893	1.85915559923105	0.352164610698171	5.27922324604181	1.29732664570086e-07	3.47678517517742e-07
chr19	4715213	4716290	peak114735	5.16934856871783	0.65988898655848	0.186690149215752	3.53467491097168	0.000408277120809542	0.00138057210363886	5.16934856871783	0.954516253410386	0.172973084869805	5.51829352022508	3.42307352632161e-08	8.14826891682608e-08	5.16934856871783	1.38488605008238	0.175229878192808	7.90325294045211	2.71717420336553e-15	6.74034503996158e-14	5.16934856871783	1.46732791319741	0.17807793139469	8.23980771623655	1.72487636804294e-16	5.0637833905515e-15	5.16934856871783	1.48669095779806	0.20617964950247	7.2106580905806	5.56821080937564e-13	4.33493667173102e-12
chr19	4842423	4843116	peak114758	2.2717133805808	1.36862220969758	0.382632107233605	3.5768619094529	0.000347743754735	0.00119678494605715	2.2717133805808	1.94836993022438	0.366236021360443	5.31998442694644	1.03776134711531e-07	2.36164283876203e-07	2.2717133805808	1.411138657421	0.349432480502743	4.03837289364384	5.38232448390233e-05	0.00012480969209829	2.2717133805808	1.3238484824144	0.347994659225085	3.80422068937019	0.000142251318336265	0.000290183884520018	2.2717133805808	2.11252625075658	0.397422845998513	5.31556318924978	1.06327942295936e-07	2.88756401267481e-07
chr19	5002092	5002435	peak114801	1.81040301348072	1.73732870020412	0.425393971934266	4.08404635426424	4.42581961654404e-05	0.000196039024423048	1.81040301348072	2.72016648497105	0.418503185105636	6.49975097390106	8.04530771952484e-11	2.61979553456352e-10	1.81040301348072	1.78468272642108	0.388386716186971	4.59511783498261	4.32504787993999e-06	1.24128784478808e-05	1.81040301348072	1.8356523803816	0.391124311775296	4.69327097579194	2.6887096593198e-06	6.99504165102991e-06	1.81040301348072	2.67850132192808	0.443618075853014	6.03785433399598	1.56176947725317e-09	5.91949975469286e-09
chr19	5054481	5055271	peak114814	1.74903951076443	0.929547665054669	0.274072510241383	3.39161218407491	0.000694827118324909	0.00221124197536576	1.74903951076443	1.16552776150243	0.251508211247799	4.63415391378254	3.58400274813581e-06	7.08508512420678e-06	1.74903951076443	0.993279617220587	0.235312297115819	4.22111223848068	2.43099848784821e-05	6.00194079529028e-05	1.74903951076443	1.30413525172765	0.245322926706141	5.31599418463569	1.06076537272828e-07	3.63039047825561e-07	1.74903951076443	1.60536755298739	0.296368756306476	5.41679080141387	6.06782658916435e-08	1.72271265813174e-07
chr19	5104804	5105438	peak114826	1.84601802594769	1.00272971190891	0.33244670404132	3.01621192124763	0.00255954302860909	0.00704007841073165	1.84601802594769	1.79579313888842	0.323525667692751	5.55069757430766	2.84531938657579e-08	6.832320400552e-08	1.84601802594769	0.837265401300122	0.286353523356158	2.92388719889699	0.003456899930135	0.00594673570284331	1.84601802594769	1.18702062676327	0.297413164485627	3.99115025327211	6.57536035050051e-05	0.00013973561750962	1.84601802594769	1.3143787697285	0.332687717195293	3.95078838740818	7.78941750300035e-05	0.000139691801614991
chr19	5665903	5666532	peak114890	2.11863920152528	1.86207511139692	0.35412711898638	5.25821099701922	1.45463564465436e-07	1.40275669977218e-06	2.11863920152528	1.90177003684556	0.317361978649199	5.99243187523642	2.06726045995522e-09	5.60200064344169e-09	2.11863920152528	1.6586534838119	0.304613630063622	5.44510593129227	5.17745642368299e-08	2.32964596629605e-07	2.11863920152528	2.11882216731404	0.316869268308044	6.68673923043314	2.28197972768178e-11	1.90169556836672e-10	2.11863920152528	1.73366597688547	0.341359161545698	5.07871524243061	3.79995756198539e-07	9.40107463324428e-07
chr19	5773673	5774127	peak114899	2.30920358161788	1.05197561989814	0.361093917499143	2.91330196638007	0.00357628590464496	0.00945886108571617	2.30920358161788	2.21279124227428	0.360220749371541	6.14287557320011	8.10407659256149e-10	2.30744889836956e-09	2.30920358161788	1.27498552309781	0.335550491248467	3.79968307706547	0.000144881248672909	0.000310825518309113	2.30920358161788	0.881837181156422	0.329813421674741	2.67374558827409	0.00750093318509997	0.0123362344380864	2.30920358161788	2.12500996495174	0.389596073044106	5.45439266968989	4.91405051922137e-08	1.41930698564553e-07
chr19	5800537	5801171	peak114905	4.28885672213779	1.65442001695888	0.224531023951415	7.36833595573355	1.72770954915443e-13	1.14975747977863e-11	4.28885672213779	1.87313212726755	0.199895794409184	9.37054295116024	7.2160357359603e-21	1.2838607539481e-19	4.28885672213779	1.34628884836825	0.180095039075663	7.47543549937897	7.69485939614523e-14	1.4249129600193e-12	4.28885672213779	1.19578552275747	0.177384270049534	6.74121511689594	1.57067455205861e-11	1.37515984500919e-10	4.28885672213779	2.00627133599377	0.234168207573554	8.56765039448657	1.05617874579493e-17	2.18366336061142e-16
chr19	5872226	5872698	peak114922	2.18538633526562	1.46537043302623	0.29592939382532	4.951756951495	7.35464257419536e-07	5.55087036597668e-06	2.18538633526562	2.29004046542388	0.282115701457119	8.11738039958743	4.76353863053504e-16	3.56415684993871e-15	2.18538633526562	1.39343309095698	0.250368960121198	5.56551854623853	2.61373980907709e-08	1.26811729538188e-07	2.18538633526562	1.39215304247843	0.252189278459588	5.52027053244263	3.38478141629693e-08	1.28591037091758e-07	2.18538633526562	2.18112745506729	0.30924086250097	7.05316702788736	1.74890702993432e-12	1.2285395132378e-11
chr19	5961872	5962979	peak114946	7.56245259176304	0.468543938689225	0.159691012900289	2.93406579480954	0.00334553281822063	0.00892442961453266	7.56245259176304	0.900661631417821	0.147101846402724	6.12270786154552	9.1998281030609e-10	2.6001841879034e-09	7.56245259176304	0.540165978651623	0.135759863355783	3.97883413624263	6.92540317150827e-05	0.000157666826809239	7.56245259176304	0.517340832467926	0.135519367910819	3.8174678678281	0.000134828340328466	0.000275691541004007	7.56245259176304	0.323865207031303	0.152394148525107	2.12518138108135	0.0335714810185029	0.0445987274109235
chr19	6259119	6259874	peak115000	3.14897684239667	1.33651551281061	0.240200434792171	5.5641677500168	2.63406469922164e-08	3.29812063017874e-07	3.14897684239667	1.75961144541438	0.217862524312802	8.07670548647446	6.6539991289634e-16	4.84506343730202e-15	3.14897684239667	1.37198039528015	0.20170104290639	6.80204908963654	1.03141437798329e-11	1.17023260820038e-10	3.14897684239667	1.32513806999694	0.200960365930223	6.59402695582793	4.28053936868667e-11	3.32311979480432e-10	3.14897684239667	1.85842075124296	0.252306367656119	7.3657306730201	1.76179195152354e-13	1.5132934652801e-12
chr19	6274721	6275058	peak115006	1.35278129536562	1.02825984865474	0.296674170604413	3.46595676516049	0.000528348233455139	0.00173653003620706	1.35278129536562	1.03347422100324	0.276072052674825	3.74349453698788	0.000181478549939208	0.000313905165668043	1.35278129536562	1.19351875180764	0.255910634762806	4.66381068107571	3.10406970662446e-06	9.21139090558382e-06	1.35278129536562	0.904777899278307	0.249540523122606	3.62577543701696	0.000288095635308571	0.000564727010400232	1.35278129536562	1.51388542492574	0.307773747491385	4.91882571942923	8.70649440849068e-07	2.03195575117734e-06
chr19	6669440	6670471	peak115058	6.48829128857237	1.70845347757808	0.210168354115689	8.12897586207316	4.32932503865213e-16	5.60060908271241e-14	6.48829128857237	1.57712889119276	0.180306832130747	8.74691697788318	2.19260896008913e-18	2.49384496512357e-17	6.48829128857237	1.59744679410585	0.175116024857747	9.1222193708629	7.36013634129371e-20	3.95646630043447e-18	6.48829128857237	1.71172563815313	0.17944977718043	9.53874485133554	1.44571396700671e-21	1.18062375995911e-19	6.48829128857237	0.591422715937544	0.175334424594101	3.37311236687655	0.000743236148489552	0.0011986339004302
chr19	6670814	6671428	peak115059	3.96608932706464	2.03187289873445	0.353240572303445	5.75209377984194	8.81448772902301e-09	1.32260313436462e-07	3.96608932706464	2.89379472282854	0.346152835261711	8.35987583531034	6.27843000437194e-17	5.49169214031699e-16	3.96608932706464	2.11070261884275	0.32535804867883	6.48732258941683	8.73751300059038e-11	7.87400097357891e-10	3.96608932706464	1.92058206282867	0.323486493373473	5.93713215905838	2.90050854934607e-09	1.40233459099016e-08	3.96608932706464	2.93806230806871	0.373867012646592	7.85857593391367	3.88525165510368e-15	4.7491393386684e-14
chr19	6677782	6679334	peak115061	5.56010594941421	1.34650930119927	0.211237207081785	6.37439454820068	1.83687151512287e-10	4.8292451115538e-09	5.56010594941421	1.80727612441755	0.196259282434031	9.20861475698625	3.30360579187689e-20	5.15541278141599e-19	5.56010594941421	1.59209583819665	0.185394174799099	8.5876260131793	8.87847212011543e-18	3.49135826950675e-16	5.56010594941421	1.64364924694097	0.187023938746742	8.78844311565226	1.51646787918719e-18	7.17639260981508e-17	5.56010594941421	1.27703038517892	0.20565941063797	6.20944298740077	5.31727358767565e-10	2.21122399722242e-09
chr19	6694212	6694845	peak115068	1.25329888079645	1.75939547570685	0.315067456252181	5.58418662668425	2.34796468027546e-08	2.99685792279451e-07	1.25329888079645	2.07780108429945	0.298672902157782	6.95677803137896	3.48142823574124e-12	1.37981187227288e-11	1.25329888079645	1.70581656251706	0.282860135724319	6.03060080611565	1.63351237654917e-09	1.08264679512538e-08	1.25329888079645	1.6995057173769	0.275719597036178	6.16389163354936	7.09785265907749e-10	3.99465242963816e-09	1.25329888079645	1.92549473589411	0.324335693349206	5.93673399313768	2.90755836213075e-09	1.04387038901864e-08
chr19	6700893	6701709	peak115071	3.2477487989094	1.93415160746401	0.361187795460336	5.35497497914879	8.55682571442368e-08	8.96281358600473e-07	3.2477487989094	2.66954832707606	0.348693847118123	7.65585154180172	1.92035466752314e-14	1.09524306995695e-13	3.2477487989094	2.02146513075296	0.329298216695349	6.13870658347091	8.3196070779207e-10	5.91626001400351e-09	3.2477487989094	2.0613482616156	0.329497552617413	6.25603512147806	3.94887853505692e-10	2.37132943463346e-09	3.2477487989094	2.26915189447147	0.367094061556926	6.18139090795286	6.35392618468611e-10	2.60094769328479e-09
chr19	6706263	6707927	peak115072	4.64029235037929	1.64586363550771	0.242116842750937	6.79780727688075	1.06223418757932e-11	4.20699445621544e-10	4.64029235037929	1.73840532013947	0.21892419118366	7.94067257136093	2.01087862996182e-15	1.36077154710005e-14	4.64029235037929	1.48908599107829	0.212943440156622	6.99287092376761	2.69317274297678e-12	3.47913178798736e-11	4.64029235037929	1.71365171626966	0.214071874964183	8.00502969648101	1.19437845787563e-15	2.85290536909655e-14	4.64029235037929	1.80204826402154	0.250698138378259	7.18811984675599	6.56895910700034e-13	5.05433751857136e-12
chr19	6713837	6715383	peak115074	7.97161238067888	1.85024335385257	0.226715436144175	8.16108239174304	3.32035573228731e-16	4.46217126663311e-14	7.97161238067888	2.46941725071922	0.216630802822747	11.3991972450002	4.21992163014443e-30	3.4159155090327e-28	7.97161238067888	1.97141936285108	0.202529008523751	9.73400984491505	2.15910098144766e-22	1.727530392208e-20	7.97161238067888	1.98839804716056	0.203047522325752	9.79277178261027	1.20934351905594e-22	1.13106303991705e-20	7.97161238067888	2.2241299285012	0.233203077331256	9.53730951561117	1.46585825599791e-21	6.33086114805711e-20
chr19	6718642	6719545	peak115075	9.97348327628818	1.30924291920296	0.164312359510097	7.96801240701864	1.61246679429307e-15	1.8294889644758e-13	9.97348327628818	2.58153998097605	0.171473374624575	15.0550485556611	3.19864451749288e-51	2.60444925947861e-48	9.97348327628818	2.27955123994911	0.15939894738111	14.3009177751901	2.159428045853e-46	1.70804588632555e-43	9.97348327628818	1.85174329951661	0.152593724884722	12.1351208964558	6.88083053504672e-34	2.44216554528504e-31	9.97348327628818	2.60637896398157	0.195659753722478	13.3209764113188	1.74806236973865e-40	9.13082238563108e-38
chr19	6729591	6729933	peak115081	1.80066762323274	1.35390395194477	0.299285208769134	4.52379172867563	6.07414982359684e-06	3.44230836676468e-05	1.80066762323274	2.2130150610098	0.299634219554037	7.38572204571144	1.51628258832153e-13	7.43346328583201e-13	1.80066762323274	1.89683696378806	0.272095769517988	6.971210787835	3.1422474424785e-12	3.9958648689745e-11	1.80066762323274	1.86615064495263	0.270387674730893	6.90175928621727	5.13624171017463e-12	5.16685012734282e-11	1.80066762323274	1.85754359257987	0.317603567401928	5.8486231995913	4.95658459503082e-09	1.70436079901668e-08
chr19	6730016	6731046	peak115082	15.5409227168991	0.548397559767649	0.198852051917829	2.75781695224479	0.00581887718080751	0.0145067918944194	15.5409227168991	3.15042802944181	0.214318277655421	14.6997636594814	6.46850796917398e-49	3.65457499221658e-46	15.5409227168991	2.61796691081588	0.202405586325064	12.9342621335135	2.88378388228514e-38	1.20961625753306e-35	15.5409227168991	2.58316135082768	0.201790973379031	12.801173945356	1.61491291458975e-37	7.9834373441969e-35	15.5409227168991	3.55089785774082	0.239256710162028	14.841372078284	7.91209399109844e-50	1.04304004785509e-46
chr19	6752233	6754060	peak115090	11.0139278674811	1.17148082383393	0.193108563622592	6.06643642238182	1.30779461386635e-09	2.56375313035069e-08	11.0139278674811	0.883959316139785	0.178110520618471	4.96298204659851	6.94190012050477e-07	1.45745156177805e-06	11.0139278674811	0.831055944627785	0.169948026187327	4.89005940976181	1.00805548631633e-06	3.34795932783294e-06	11.0139278674811	1.05031799116982	0.172798345560857	6.07828731091591	1.21472963689324e-09	6.44472504173104e-09	11.0139278674811	1.35939979976127	0.196774924363783	6.9083995542446	4.90151850926830e-12	3.14299530092478e-11
chr19	7199803	7200229	peak115159	2.7395268432685	0.722960791239859	0.308822042609867	2.34102716609893	0.0192307677643813	0.04093062003453	2.7395268432685	2.58501029702081	0.322995249096833	8.00324557171994	1.21181924828184e-15	8.49101596290417e-15	2.7395268432685	1.76514768542801	0.300245304192506	5.87901845850772	4.12706353616966e-09	2.46077163332588e-08	2.7395268432685	2.45061827306191	0.315279802425177	7.77283623692799	7.67479384358158e-15	1.5374022631383e-13	2.7395268432685	3.22809509226186	0.370955820995474	8.70210119253323	3.25794873043091e-18	7.55385700613478e-17
chr19	7253390	7253860	peak115171	1.9762940759283	1.86382217481633	0.368490592577964	5.05799120074412	4.23695980252129e-07	3.49199152048227e-06	1.9762940759283	2.21134046313881	0.344862257238382	6.41224261781203	1.43394388414882e-10	4.50644823348573e-10	1.9762940759283	1.34155604794615	0.316039765324212	4.2448963552732	2.1869448216949e-05	5.44797808366791e-05	1.9762940759283	2.05264275736088	0.335283383482449	6.12211299003529	9.23425009147904e-10	5.03811294826277e-09	1.9762940759283	1.63305058366341	0.355976778079452	4.58751998507871	4.48542501516885e-06	9.44292822204825e-06
chr19	7265861	7266447	peak115175	2.30344934611958	2.2272867034926	0.452668816480283	4.92034490206508	8.63918371174152e-07	6.35069468602901e-06	2.30344934611958	2.72022270008242	0.436433438381617	6.23284666310067	4.58034463685907e-10	1.34523934783372e-09	2.30344934611958	1.24350426505434	0.406174356878498	3.06150362275656	0.00220228326953315	0.00389149231082886	2.30344934611958	1.88674214530972	0.415242962445747	4.54370649461934	5.52736066334222e-06	1.36807735899835e-05	2.30344934611958	2.81404810041324	0.462044087211121	6.09043201353082	1.12606397754925e-09	4.39193507389029e-09
chr19	7271867	7272518	peak115177	2.13370123503328	1.96444906649557	0.380580140574603	5.16172247855506	2.44687858521839e-07	2.18404535859924e-06	2.13370123503328	2.2467766170993	0.357373266270559	6.28691855030455	3.2382916146622e-10	9.7222497625321e-10	2.13370123503328	1.893091497895	0.341982951720562	5.53563120141108	3.10109488900723e-08	1.47738273803607e-07	2.13370123503328	1.62416479222451	0.337271845612652	4.81559553028871	1.46761530208429e-06	4.00329707585983e-06	2.13370123503328	2.09619455644793	0.374964046084841	5.59038814077027	2.26562598845531e-08	6.94514337995755e-08
chr19	7520486	7520977	peak115230	1.5578979671742	0.916072222954972	0.320490806100427	2.8583416607212	0.00425861585818184	0.0110172433807968	1.5578979671742	1.35794941606382	0.303848060423292	4.46917256661787	7.85227622589707e-06	1.50729728912588e-05	1.5578979671742	0.972824546288837	0.283591615153369	3.43037133084039	0.000602755764659341	0.00116698304698435	1.5578979671742	1.35689791400093	0.293868723180197	4.61736077019973	3.88651266510282e-06	9.85204803779017e-06	1.5578979671742	1.81515536274501	0.341421221815116	5.31646906157443	1.05800201741555e-07	2.87407789717712e-07
chr1	100515141	100516217	peak11524	3.3910889921715	1.71482184444447	0.34278614735344	5.00259960235892	5.65623412065572e-07	4.46371680148897e-06	3.3910889921715	2.55010340291828	0.333659291462553	7.64283647471715	2.12487791533345e-14	1.20592702353611e-13	3.3910889921715	1.02589100359845	0.305734082201853	3.35550095105566	0.000792213841110708	0.00150268228690023	3.3910889921715	1.78607028768677	0.314841895137484	5.67291175434845	1.40390558013937e-08	5.81213131158641e-08	3.3910889921715	1.84790926267845	0.342607765452309	5.39365843105994	6.90373979483922e-08	1.93836848357332e-07
chr1	100538806	100540223	peak11529	5.01010716165662	1.16166419630501	0.206548375794106	5.62417492676388	1.86396697383018e-08	2.47848519229177e-07	5.01010716165662	0.962533916031024	0.179567938420535	5.36027714355576	8.30943759126418e-08	1.90586967917612e-07	5.01010716165662	0.595964463865349	0.17268386493768	3.45118789228182	0.000558124869254755	0.00108566110739521	5.01010716165662	0.71729042555563	0.174491544413202	4.11074604198047	3.94382782228952e-05	8.62749343597495e-05	5.01010716165662	0.912603894112974	0.195368633833619	4.67118941359937	2.99460634552873e-06	6.47525439893911e-06
chr19	7897287	7897780	peak115300	2.16872196325028	1.75033484831434	0.358270897994089	4.88550663231156	1.03163232974532e-06	7.40848493298815e-06	2.16872196325028	2.16135634338171	0.341371481452267	6.33139105289886	2.42960696757726e-10	7.41170680886047e-10	2.16872196325028	2.24189122744099	0.33434380018869	6.70534708936058	2.00928197782228e-11	2.11173287260367e-10	2.16872196325028	2.08644411727417	0.332861638519538	6.2682023874965	3.65239879952105e-10	2.21447674914456e-09	2.16872196325028	2.67270410701285	0.380988550110053	7.01518223117417	2.29649439025843e-12	1.57211055143211e-11
chr19	7918913	7919197	peak115302	0.89063447827457	0.867732543864042	0.295543803159511	2.93605392699	0.00332416528604078	0.00887512699187511	0.89063447827457	1.78896502894943	0.302796954633589	5.90813415251893	3.46004208141234e-09	9.14005772727284e-09	0.89063447827457	1.26309318507644	0.27257675817444	4.63389906584811	3.58842005524575e-06	1.05034701638215e-05	0.89063447827457	1.26796384358502	0.265798807590678	4.77038951031581	1.83870020726082e-06	4.93098678076223e-06	0.89063447827457	1.58131698317665	0.309200992946338	5.11420409135327	3.15066565109494e-07	7.91641204255874e-07
chr19	7971813	7972541	peak115310	2.02403360808938	1.64098410930791	0.298246363318743	5.50210936706094	3.7527403122135e-08	4.47034693645949e-07	2.02403360808938	1.60083484076858	0.259195619463465	6.17616472100226	6.56774653662178e-10	1.89082253660397e-09	2.02403360808938	0.828815212031979	0.224285598480226	3.69535635657432	0.000219578594703244	0.000456744595068346	2.02403360808938	1.4917203120626	0.243028304354152	6.13805176325798	8.35396443685135e-10	4.61987917438659e-09	2.02403360808938	1.23242281368754	0.272795229025739	4.51775794646049	6.24978696523536e-06	1.29080201690224e-05
chr19	8022083	8022689	peak115324	4.07602398262011	2.16580095508224	0.32255555585846	6.71450519374284	1.88705456996223e-11	6.86481192047757e-10	4.07602398262011	2.68879242521994	0.305414988578047	8.80373434761154	1.32337421924925e-18	1.57507703721824e-17	4.07602398262011	1.40062936268394	0.281092421037865	4.98280728278785	6.26683586378349e-07	2.18337634096378e-06	4.07602398262011	1.7931245819445	0.286271597972049	6.26371807279177	3.75904838092636e-10	2.27217238815645e-09	4.07602398262011	2.41582831842351	0.326370840709236	7.40209607320823	1.34051455490098e-13	1.18375773326567e-12
chr19	8208685	8210126	peak115350	12.611329802724	0.900433715224514	0.182317610905828	4.9388191889461	7.85970457622278e-07	5.87015001923136e-06	12.611329802724	1.49358761592676	0.176271107043621	8.47324125307247	2.38657596554713e-17	2.26449959106414e-16	12.611329802724	0.884789638039871	0.167547752069596	5.28082070401247	1.2860649779416e-07	5.26133040480795e-07	12.611329802724	0.849491733315432	0.166916881595541	5.08930987204666	3.59368964431492e-07	1.09979774611115e-06	12.611329802724	0.365990068256147	0.174801598349091	2.09374554759641	0.0362826531610447	0.0479817029765148
chr19	8250747	8251603	peak115359	7.21686661282011	0.763647156007666	0.165735040951562	4.60763850313856	4.07267916516992e-06	2.43205227968789e-05	7.21686661282011	2.15653854708134	0.176614115959878	12.2104540475759	2.73359364613096e-34	3.76501524873082e-32	7.21686661282011	1.62369510627826	0.157946783106138	10.2800137764576	8.67152057868208e-25	9.4142108117739e-23	7.21686661282011	1.42779759317863	0.155144483817958	9.20301874769826	3.4803215324202e-20	2.27460979470546e-18	7.21686661282011	2.09425682305317	0.197207638914315	10.6195522373406	2.41717766286617e-26	2.4511775244977e-24
chr19	8368456	8368999	peak115381	1.51676563423614	1.26121375508771	0.304988500736478	4.1352829763816	3.54517512284145e-05	0.000161688019935326	1.51676563423614	1.85337906309481	0.28070505952959	6.6025851696465	4.04049001656247e-11	1.36895025845693e-10	1.51676563423614	1.33890317397088	0.257042337145838	5.20888188629885	1.89981997878188e-07	7.46234623901782e-07	1.51676563423614	1.4168087182736	0.260664544056977	5.43537182396353	5.46822820467144e-08	1.98821157890891e-07	1.51676563423614	1.68962347469816	0.306063580206749	5.5204983015516	3.38039661392257e-08	1.00174373645721e-07
chr19	8374076	8374693	peak115384	3.32644756592385	1.47644867052438	0.272625558248665	5.41566491421063	6.1061361744721e-08	6.7833978272105e-07	3.32644756592385	2.44096331388461	0.265063538337892	9.20897430552283	3.29255992301258e-20	5.14397454337924e-19	3.32644756592385	1.59072092714037	0.239908603239629	6.63052890000575	3.34486174898232e-11	3.31540109770235e-10	3.32644756592385	1.33936828526656	0.235435930218312	5.68888650098822	1.27870418795814e-08	5.33046931778847e-08	3.32644756592385	2.42460052922118	0.29561427469911	8.20190612137744	2.36605042066672e-16	3.70694622782895e-15
chr19	8387877	8388560	peak115385	5.87031839196911	1.08698839476053	0.260837629247694	4.16729901239943	3.08230072700573e-05	0.000142955961344323	5.87031839196911	3.0415821378225	0.276471132102804	11.0014456651898	3.76054163791172e-28	2.21033619328977e-26	5.87031839196911	1.81826287705483	0.25180847502488	7.22081684055782	5.16762169551282e-13	8.00114312184434e-12	5.87031839196911	1.87553898046394	0.251322642999705	7.46267410718795	8.47838694893836e-14	1.35438929194697e-12	5.87031839196911	2.9946875142203	0.302312054850484	9.90594806317398	3.9223208710503e-23	2.23887692771457e-21
chr19	8421787	8422552	peak115395	3.80183556285594	1.18994063534099	0.251820913325802	4.72534476833329	2.29725265372534e-06	1.48487374423844e-05	3.80183556285594	1.67098201169804	0.234659233538756	7.12088753763897	1.07234266113122e-12	4.59049547406164e-12	3.80183556285594	1.24290952381274	0.220053932715743	5.64820409466745	1.62132626698697e-08	8.32523349736374e-08	3.80183556285594	1.35422030485086	0.222515418748653	6.08596164915901	1.15794159470804e-09	6.16351761351614e-09	3.80183556285594	2.12712771891674	0.275651976028181	7.71671493005832	1.19366213600803e-14	1.32181370292985e-13
chr19	8601664	8602259	peak115436	2.48219386381915	1.35414463589356	0.436561696674706	3.10184023520178	0.00192321723242979	0.00547760759903151	2.48219386381915	2.11922200420342	0.423162467355109	5.00805758471253	5.49820865764144e-07	1.16422407098427e-06	2.48219386381915	1.26537463453787	0.404845664576532	3.12557289173753	0.00177459084299301	0.00318370636364581	2.48219386381915	1.8556746656508	0.41581412586624	4.46275042192226	8.09142787221782e-06	1.94734494666155e-05	2.48219386381915	2.03474488338088	0.446197358840845	4.56019033520693	5.11072763250626e-06	1.06829797476822e-05
chr19	10036622	10038140	peak115540	6.53825617919818	1.355317706047	0.217901446234619	6.21986558357992	4.97580965046616e-10	1.12727277220395e-08	6.53825617919818	2.42894340178423	0.215610542674744	11.2654203808966	1.94421862344887e-29	1.38364391700665e-27	6.53825617919818	1.60939078689815	0.198505929591313	8.10751996281215	5.16633823483358e-16	1.46325281918288e-14	6.53825617919818	1.67133923913887	0.198905599605061	8.40267565346283	4.36418853502259e-17	1.48425301478582e-15	6.53825617919818	2.15287586664675	0.233507597551207	9.21972513624376	2.9786276784667e-20	1.00194810025118e-18
chr19	10066845	10067189	peak115543	2.1201160182585	2.08689487055601	0.441409542290132	4.72779736416375	2.26968523710409e-06	1.46911307234018e-05	2.1201160182585	2.76069838140052	0.421532208797181	6.54919914489576	5.78464504989909e-11	1.91878880375517e-10	2.1201160182585	1.73289248838156	0.399813032136627	4.33425713794488	1.46253146147138e-05	3.77130411506835e-05	2.1201160182585	2.75076821138798	0.418941397525432	6.56599760165977	5.16856477053816e-11	3.91910564523633e-10	2.1201160182585	2.71952451145236	0.445626154441906	6.1027039915515	1.04288878155269e-09	4.09696793366038e-09
chr19	10070721	10071623	peak115545	6.52709260666739	2.70617409031843	0.230374728362146	11.7468357295873	7.33129903617979e-32	8.82433402250441e-29	6.52709260666739	2.66975625050622	0.211447593537014	12.6260895470483	1.51628117464701e-36	2.70817600251147e-34	6.52709260666739	2.18532242587009	0.197464563512953	11.0669093582796	1.81554526201207e-28	3.12183571636908e-26	6.52709260666739	2.34516905871914	0.198310232028409	11.8257592396099	2.87293349566584e-32	8.64503161891446e-30	6.52709260666739	2.65559025380746	0.23165302304748	11.463654645522	2.00856612910151e-30	3.56443235372091e-28
chr19	10078788	10079489	peak115548	2.00677740121216	1.80090441033628	0.368491752178748	4.88723126009806	1.02263945514697e-06	7.35344173410097e-06	2.00677740121216	1.90906646647348	0.335783914683922	5.68540178069731	1.30505472855904e-08	3.23853846409361e-08	2.00677740121216	1.54533060495532	0.318702824267416	4.8488136511105	1.24202027889168e-06	4.03663881202599e-06	2.00677740121216	1.72677821171922	0.324217763004418	5.32598274603385	1.00408662659223e-07	3.45177377009553e-07	2.00677740121216	1.82421086242835	0.360780518425422	5.05628981961076	4.27491523132497e-07	1.04778002004427e-06
chr19	10090859	10091387	peak115551	3.93676234047904	1.76760937589153	0.309859694047736	5.70454760605042	1.16652489073975e-08	1.67079760956218e-07	3.93676234047904	2.73011735805322	0.302650730191803	9.02068650659798	1.86914256678294e-19	2.57770236233084e-18	3.93676234047904	2.05594750497102	0.282406119313862	7.28010961648487	3.33549040893682e-13	5.40314315277981e-12	3.93676234047904	1.20606693776126	0.270414525606343	4.46006713232928	8.19339844200622e-06	1.97085795871492e-05	3.93676234047904	1.92611726186419	0.31191220356057	6.17519045384242	6.60837604023622e-10	2.6995172244046e-09
chr19	10352564	10353701	peak115616	5.17380303704209	1.64562526577	0.224410065593868	7.33311699461919	2.24860471794335e-13	1.4409808567487e-11	5.17380303704209	2.1202989461667	0.210595823847105	10.0680958787961	7.64436679857088e-24	2.26580996200895e-22	5.17380303704209	1.34413048291495	0.186986568190147	7.188379870944	6.55646363472297e-13	9.85926883561492e-12	5.17380303704209	1.13842783317154	0.184001841385561	6.1870458719272	6.13021309199667e-10	3.51145911936346e-09	5.17380303704209	1.6942740529704	0.224576458108503	7.54430837159172	4.54694078955707e-14	4.44012376783414e-13
chr19	10677761	10678245	peak115691	2.37400519990557	2.38431304596035	0.386389294304643	6.17075338552335	6.79653605151132e-10	1.46996331289093e-08	2.37400519990557	2.81104820729274	0.362539435637327	7.75377222715388	8.92022659192433e-15	5.40603224542104e-14	2.37400519990557	2.53201911318388	0.349637747185693	7.24183568154362	4.42651965722137e-13	6.95481102102818e-12	2.37400519990557	2.20739130166759	0.344823244279696	6.40151538008588	1.53842312756338e-10	1.0230532275634e-09	2.37400519990557	2.3915616987536	0.376599959163047	6.35040349995945	2.14750890615912e-10	9.67479846348397e-10
chr19	10878996	10879620	peak115734	3.1960511300643	1.21701612738663	0.240694222931679	5.05627477287678	4.27525236176739e-07	3.51831410175888e-06	3.1960511300643	1.26991152430688	0.207931608673882	6.1073519913877	1.01297675186497e-09	2.84443132149609e-09	3.1960511300643	1.26423767202275	0.200216462933821	6.31435424189183	2.71291875920852e-10	2.17441930891513e-09	3.1960511300643	1.41163022665736	0.205745871026628	6.86103793779005	6.83620036542174e-12	6.64279996196334e-11	3.1960511300643	1.46543357483847	0.240459969051885	6.09429328555835	1.09921971093735e-09	4.29449597482211e-09
chr19	11066338	11066752	peak115774	1.3398876241342	1.1484155645344	0.339188262275052	3.38577625543875	0.000709772284992923	0.00225491576058573	1.3398876241342	1.60037939319623	0.320421875564096	4.99460091599178	5.89575564565258e-07	1.24517927444496e-06	1.3398876241342	1.50115686676803	0.302232971552764	4.96688650167989	6.80363799031275e-07	2.3485276075289e-06	1.3398876241342	1.44070550180415	0.297944047008005	4.83549014075598	1.32817957835488e-06	3.65433493273598e-06	1.3398876241342	1.50541532526985	0.344030336503398	4.37582144810356	1.20976014704044e-05	2.40320033802149e-05
chr19	11140217	11140581	peak115800	2.14035571157772	0.838800389232871	0.359090140752066	2.33590481620051	0.0194962029035524	0.0414382250427596	2.14035571157772	2.64997423381857	0.374805329037204	7.07026829267821	1.54634433691565e-12	6.47541924416471e-12	2.14035571157772	1.58602381043184	0.340781447310394	4.65407909658663	3.25431870370964e-06	9.61705369273034e-06	2.14035571157772	1.81124599440822	0.347630691384978	5.21025916092772	1.88577028664035e-07	6.10164383068624e-07	2.14035571157772	2.05163176491116	0.384454210554092	5.33647885389073	9.476891871285e-08	2.59632137124843e-07
chr19	11235487	11235926	peak115825	2.89492386080583	1.55007156349909	0.26901988187871	5.76192195414745	8.31614540082904e-09	1.25736848321437e-07	2.89492386080583	2.10050892914691	0.252143266886295	8.33061677627165	8.04222629022605e-17	6.88669124948024e-16	2.89492386080583	1.08978619397817	0.22194391112276	4.91018739133327	9.0989400354231e-07	3.04920779494799e-06	2.89492386080583	1.38183093780204	0.228393309027672	6.05022512999545	1.44643557428483e-09	7.54534057631452e-09	2.89492386080583	2.14291869485728	0.283433039803205	7.56058184446375	4.0127030084537e-14	3.97736018926001e-13
chr19	11236586	11237128	peak115826	4.0607182632727	0.72708302731437	0.193019352111857	3.76689186529346	0.000165292551189411	0.000622918457273028	4.0607182632727	2.11958408773627	0.208636460285876	10.1592218581162	3.01472867011589e-24	9.68210539483622e-23	4.0607182632727	1.57328982125425	0.184397149988209	8.53207233059106	1.43749129629418e-17	5.45143959542575e-16	4.0607182632727	1.66390749653032	0.186033074308838	8.94414879027388	3.74827306767003e-19	1.98787723381949e-17	4.0607182632727	2.31816891650181	0.24745732177808	9.36795444097121	7.39518005948007e-21	2.79301725466093e-19
chr19	11239314	11239887	peak115827	5.44799316049643	0.676825418001645	0.179668619843237	3.7670764020572	0.000165170464920329	0.000622627880018298	5.44799316049643	2.01134848032059	0.192068532426544	10.4720354495853	1.16118916314877e-25	4.81232945997165e-24	5.44799316049643	1.48154283832962	0.171918401772265	8.61770946598363	6.83067316191149e-18	2.74507915825618e-16	5.44799316049643	1.60452590793562	0.173162380584738	9.26601899625904	1.93223386474944e-20	1.29520489858895e-18	5.44799316049643	2.09075582253026	0.220479052926787	9.48278666284238	2.47581285199858e-21	1.03535351955784e-19
chr19	11265718	11266170	peak115836	2.15551494781943	0.642663213383865	0.258644524063603	2.48473543258092	0.0129647747904969	0.0291802296991965	2.15551494781943	1.69061237156604	0.262074743323279	6.45087866968013	1.11203504214683e-10	3.5442756282285e-10	2.15551494781943	0.761163017190028	0.220882073612392	3.44601535444534	0.000568918032888513	0.00110572150598345	2.15551494781943	0.965804021150365	0.229869798017877	4.20152638353672	2.6512134193238e-05	5.93148475032812e-05	2.15551494781943	1.47934546036833	0.279863779026245	5.28594827639202	1.25055228168e-07	3.36021443909824e-07
chr19	11485384	11485874	peak115880	1.44820618646025	0.855238492486372	0.307712165854646	2.7793457243103	0.00544685197932533	0.0136923209059462	1.44820618646025	2.25207466505014	0.315519166481005	7.13767943218031	9.49196755002775e-13	4.09052972688307e-12	1.44820618646025	1.48971005535561	0.28206624473481	5.28141911045113	1.2818707643056e-07	5.24804942902046e-07	1.44820618646025	1.5310158120994	0.284815785829196	5.37545981744687	7.63874867979926e-08	2.69457810357808e-07	1.44820618646025	2.23732382195034	0.343890017710503	6.50592836874312	7.72150156235584e-11	3.81581665926917e-10
chr19	11490754	11491379	peak115881	1.85367791986988	1.04493849704048	0.377609473634135	2.76724650730801	0.00565319910078519	0.0141401485278404	1.85367791986988	1.63308983665203	0.362228618243392	4.50845061489512	6.5302765007601e-06	1.26290027696153e-05	1.85367791986988	1.46306339600006	0.351266240163115	4.16511246660275	3.11199117197208e-05	7.53804913858387e-05	1.85367791986988	1.45110882564831	0.349943638230967	4.14669297314262	3.37311897227829e-05	7.44549717976017e-05	1.85367791986988	1.98176257529491	0.393217747203365	5.03986045744263	4.65871402645106e-07	1.13461633771682e-06
chr19	11623411	11625163	peak115902	5.24288324790891	0.577094310808157	0.245401482470508	2.35163335200109	0.0186911885478231	0.0399603725197263	5.24288324790891	1.91900761464836	0.248765116450341	7.71413469071108	1.21805787163002e-14	7.20682071344419e-14	5.24288324790891	1.31850393000577	0.235233375336586	5.60508868318188	2.0814836113925e-08	1.03995293805793e-07	5.24288324790891	0.89620347313608	0.229187808111925	3.91034532124158	9.21642646403458e-05	0.000192230505711093	5.24288324790891	2.16914969033342	0.282129071709528	7.68850114307509	1.48868688871149e-14	1.61428937826435e-13
chr19	11633875	11634550	peak115905	1.93190826253299	1.6440342494311	0.359279764946064	4.57591662496748	4.74139361086504e-06	2.77330954411975e-05	1.93190826253299	2.03715402140814	0.335868135786328	6.06533875754185	1.316758153567e-09	3.64859700964357e-09	1.93190826253299	1.61261987364168	0.319919578770067	5.04070391640739	4.6382260390724e-07	1.66521397569291e-06	1.93190826253299	1.93578810797504	0.328063108249657	5.90065770669313	3.62055352252846e-09	1.71218660262518e-08	1.93190826253299	2.40730376860884	0.372516913521176	6.46226703065388	1.03145872130026e-10	4.97298907009344e-10
chr19	11767695	11768128	peak115915	2.44856362625215	0.646104980299587	0.252580734964474	2.55801369962148	0.0105271944940691	0.0243593156447516	2.44856362625215	1.58767885387975	0.249889253766086	6.35352993356782	2.10429216488407e-10	6.46705420655536e-10	2.44856362625215	0.994888259703519	0.224550784010697	4.43057130299811	9.39837641746546e-06	2.51191979862052e-05	2.44856362625215	1.01529144841159	0.224594675281966	4.5205499513154	6.16791888036564e-06	1.51591500607282e-05	2.44856362625215	1.18211122994825	0.271758471678068	4.34985972157149	1.36224647359095e-05	2.69028615885946e-05
chr19	12293738	12294191	peak115949	4.0576986225435	0.636027164240554	0.22093258805595	2.87882910274642	0.00399154569364322	0.0104237289862106	4.0576986225435	1.15186215195321	0.207807828184814	5.54291992758232	2.9746891351966e-08	7.12443066171665e-08	4.0576986225435	0.885787935367261	0.197170649558855	4.49249387446409	7.03939438471337e-06	1.93159474820502e-05	4.0576986225435	1.30566261289322	0.20412648781724	6.39634094945195	1.59144436943017e-10	1.05394589230894e-09	4.0576986225435	1.22347642216906	0.233718110813175	5.23483789044939	1.6512972887945e-07	4.34672569582457e-07
chr19	12331150	12331620	peak115953	2.70342030263055	1.41667586564728	0.351798289426293	4.02695495750583	5.65038514775335e-05	0.00024274559657108	2.70342030263055	2.3325896338117	0.346237650648002	6.7369612445271	1.61733295871828e-11	5.78628142015467e-11	2.70342030263055	1.8863894684278	0.334421219891847	5.64075888796131	1.69302301871505e-08	8.653923421364e-08	2.70342030263055	1.88233409339471	0.332322253195373	5.66418310930289	1.47726591394423e-08	6.08037906060543e-08	2.70342030263055	2.31243091259234	0.373002561488188	6.19950410894314	5.66413387791682e-10	2.34073566616285e-09
chr19	12596921	12597773	peak115968	2.43460960954647	1.44044189974503	0.279274846830049	5.15779317792127	2.49877407130152e-07	2.22574200096239e-06	2.43460960954647	2.22273460916662	0.265909768435365	8.35898065063713	6.32624847646094e-17	5.53177077771146e-16	2.43460960954647	1.47458746509627	0.238401500718081	6.18531116899314	6.19800874553893e-10	4.54411213219014e-09	2.43460960954647	1.74629805204173	0.245987635552243	7.09912938559406	1.25545234409932e-12	1.4802360602234e-11	2.43460960954647	1.63478159601862	0.27784305367829	5.88383108512586	4.00876975069336e-09	1.40018649732772e-08
chr19	12733293	12733732	peak115994	4.2283909271024	0.664739152863904	0.269036946194806	2.47080991018451	0.0134807455241687	0.0302089168764032	4.2283909271024	2.62625548191672	0.285799130872564	9.18916539003667	3.9590107761321e-20	6.10941248663733e-19	4.2283909271024	1.7619988633112	0.263685248834811	6.6822049056488	2.3537359705587e-11	2.4259429117255e-10	4.2283909271024	1.56689083284743	0.260774003631572	6.00861593190542	1.87113794633538e-09	9.46475112485817e-09	4.2283909271024	1.96349488781599	0.298331930004289	6.58157806905805	4.6548098199339e-11	2.39844459467608e-10
chr19	12779603	12779901	peak116009	2.17708401924295	1.59025022925921	0.330077864134785	4.81780331870375	1.45147340268712e-06	9.97829393593005e-06	2.17708401924295	1.41833715428741	0.284493706111915	4.98547814526856	6.18087659763722e-07	1.30370581126849e-06	2.17708401924295	1.03142134502518	0.265028252421404	3.8917411091146	9.95274150926175e-05	0.000220020518998964	2.17708401924295	0.652561474416125	0.260457418939763	2.50544398801343	0.012229776713114	0.0195007117257374	2.17708401924295	1.90991301039983	0.331917413858033	5.7541814037414	8.70626290502482e-09	2.87241308857951e-08
chr19	13026478	13026859	peak116059	2.21371063926033	0.930336381284827	0.385827061396453	2.41127819784748	0.0158967176696771	0.034850892647611	2.21371063926033	3.18308090047918	0.404024292579345	7.87843938828025	3.31495230231095e-15	2.15475791352844e-14	2.21371063926033	1.9074746949592	0.375344157293592	5.0819352263613	3.73608824064748e-07	1.37247700177926e-06	2.21371063926033	2.13726459501913	0.380359003291882	5.61907192026957	1.91985932345652e-08	7.70951341899774e-08	2.21371063926033	2.19244735401319	0.408163251601721	5.3714961976845	7.80860151347041e-08	2.17172316956917e-07
chr19	13128523	13129027	peak116085	1.88693444035404	1.68415032024792	0.357074500148644	4.71652363735533	2.3990850652649e-06	1.53955194591547e-05	1.88693444035404	2.07829457469968	0.33228247684183	6.25460179077986	3.98531460596468e-10	1.17961562655326e-09	1.88693444035404	1.1105468299748	0.297893131143611	3.72800415273561	0.00019300219861519	0.000405669491038108	1.88693444035404	1.65210932099527	0.31271726657773	5.28307675196637	1.27032138618516e-07	4.2684278741534e-07	1.88693444035404	2.00358040488635	0.35873257862623	5.58516433762187	2.33479326126264e-08	7.13504985592174e-08
chr19	13190665	13191558	peak116104	5.05489819797994	0.866137506618033	0.256243277446995	3.38013748203481	0.000724495797933446	0.00229642107510757	5.05489819797994	2.18004967174516	0.259759668812785	8.39256410246032	4.75652507864499e-17	4.28226472446205e-16	5.05489819797994	1.40348308920513	0.24207076389491	5.79782154037578	6.7181886642384e-09	3.79254353549706e-08	5.05489819797994	1.69854745417914	0.246672957824435	6.88582757169536	5.74525468211883e-12	5.69669164110951e-11	5.05489819797994	2.19120574313046	0.288617699233334	7.59206988674306	3.14835122070185e-14	3.17792649998771e-13
chr1	101193662	101194196	peak11619	3.64219808819461	1.77667999155067	0.286437683126061	6.202675472587	5.55112350128843e-10	1.23450939189567e-08	3.64219808819461	2.58312863490403	0.274032457902756	9.42636012782356	4.24566791883384e-21	7.8410320657102e-20	3.64219808819461	1.72649876292318	0.252510915387728	6.83732329064731	8.06865199938742e-12	9.3766039212638e-11	3.64219808819461	1.72035594087125	0.254430590538977	6.76159237467048	1.36483251801010e-11	1.22080851142461e-10	3.64219808819461	2.15320690924009	0.290777226233418	7.40500532703902	1.311452046231e-13	1.15920301557659e-12
chr19	14519884	14520208	peak116304	2.4491682000115	1.03013044190408	0.351103323421357	2.9339808916244	0.00334644809732266	0.00892515116823512	2.4491682000115	1.59463480317684	0.335311246615209	4.75568540952277	1.97774248769113e-06	3.99415108179466e-06	2.4491682000115	1.46667184316118	0.327398465187447	4.4797761721988	7.47213532926918e-06	2.03681168231083e-05	2.4491682000115	1.07248840972476	0.320474557301294	3.34656335515729	0.000818199800415309	0.00151593115210129	2.4491682000115	2.35245073554431	0.380253807904591	6.18652775236524	6.15038609480791e-10	2.52434823793421e-09
chr19	14545232	14545860	peak116310	1.88275035919332	1.24076833701674	0.307467586505228	4.03544435730509	5.44990547241212e-05	0.000235044684683373	1.88275035919332	1.61490267750281	0.284401801141701	5.67824349571612	1.36084906459668e-08	3.37125239412031e-08	1.88275035919332	0.805988855400206	0.252954270060088	3.18630262777833	0.00144103774951421	0.00262061939549047	1.88275035919332	1.3211168002929	0.267104738106292	4.94606276795874	7.57295492886082e-07	2.17433814821181e-06	1.88275035919332	1.00451031104068	0.29267397141149	3.43218191285062	0.000598745793230452	0.000975843549970084
chr19	15268173	15268906	peak116395	2.34986519806857	2.07226869472169	0.396078957544482	5.23195856596083	1.67723351328284e-07	1.57826419380429e-06	2.34986519806857	2.17320524033684	0.366706787432363	5.92627492813364	3.09883615172224e-09	8.23540174947474e-09	2.34986519806857	1.76775176826577	0.354334162842256	4.98893968926372	6.07115957217231e-07	2.12321856488148e-06	2.34986519806857	1.74646953804551	0.355409026571895	4.91397068580703	8.9250100152825e-07	2.528448396061e-06	2.34986519806857	2.01310409880262	0.387780604564649	5.19134808473126	2.0877689426267e-07	5.40873997825918e-07
chr19	15357852	15358424	peak116427	2.46432684982069	1.4654746876593	0.36427765366041	4.02296070849699	5.74710870812611e-05	0.000246327539055215	2.46432684982069	2.04188667324122	0.34376499884922	5.93977478823205	2.85413895518839e-09	7.61287049190051e-09	2.46432684982069	1.26133869636127	0.323085538673079	3.90403947369983	9.46003410868898e-05	0.000209899482459682	2.46432684982069	1.3666518148375	0.32565391419367	4.19663868687522	2.70905597495867e-05	6.05355602637468e-05	2.46432684982069	1.287495620996	0.35265510569835	3.65086340787955	0.000261360217493615	0.000442132371591399
chr19	15421897	15422284	peak116436	1.93294953520491	2.44323330318094	0.426102548581881	5.73390915241486	9.81419126285989e-09	1.4415076291936e-07	1.93294953520491	2.34296211178048	0.393739167582788	5.9505436712436	2.67253248886516e-09	7.15258985128994e-09	1.93294953520491	1.73741029468684	0.37583549835655	4.62279455316003	3.78604650012683e-06	1.10155450666854e-05	1.93294953520491	1.8343893837813	0.378680203526104	4.84416498855834	1.27145248867946e-06	3.5135741578904e-06	1.93294953520491	1.65480051935926	0.402710497912673	4.10915664711104	3.97106653209807e-05	7.39009181733013e-05
chr19	15479219	15480357	peak116450	4.78202793627059	0.576672399887582	0.189850992764493	3.03750004933044	0.00238549365625457	0.00662387225473938	4.78202793627059	1.46659409981477	0.189877204218093	7.7239082271837	1.12816080290055e-14	6.71655992849438e-14	4.78202793627059	1.33338379031448	0.178734840809056	7.46012240410894	8.64421374186308e-14	1.5795802853448e-12	4.78202793627059	1.50201040660593	0.182866950454687	8.21367886800361	2.14512795515743e-16	6.14123291732971e-15	4.78202793627059	1.14285851074507	0.202863323726791	5.63363790827082	1.76447294285252e-08	5.51265872361236e-08
chr19	15498170	15499622	peak116452	6.04315603951035	1.05721208313137	0.214048875641066	4.93911533038923	7.84777897446492e-07	5.8668315360534e-06	6.04315603951035	2.09519444451978	0.21005453032499	9.97452633503385	1.9703934201378e-23	5.42769865105422e-22	6.04315603951035	1.3605766648877	0.19671817223039	6.91637508350899	4.63346609521335e-12	5.69089952883259e-11	6.04315603951035	1.446442160814	0.196768111229036	7.35099885738273	1.96731102870997e-13	2.87707546322276e-12	6.04315603951035	2.0987702760762	0.236826220562914	8.86206886673112	7.85430540581418e-19	2.07281783464785e-17
chr19	15505840	15506668	peak116453	4.51188238029839	1.16785452481482	0.229784640606435	5.08238723760077	3.72720581318644e-07	3.12678684037132e-06	4.51188238029839	2.26676736271517	0.230939251384801	9.81542699702524	9.66280278950723e-23	2.36311866099574e-21	4.51188238029839	1.81299389887233	0.213719442910477	8.48305551513044	2.19355934551945e-17	8.01141120334572e-16	4.51188238029839	1.33479094278293	0.20579601213366	6.48599032092036	8.81508254259389e-11	6.26860377881246e-10	4.51188238029839	2.53454512636354	0.267207347089509	9.48531226394206	2.41658444812917e-21	1.01211382544641e-19
chr19	15514631	15515628	peak116455	4.06476676675492	2.03479408651788	0.320419678137191	6.35040300379634	2.14751583296156e-10	5.4853127681801e-09	4.06476676675492	1.23475840050483	0.2728118176391	4.52604440375924	6.00979576477957e-06	1.16558207896986e-05	4.06476676675492	1.486057267299	0.273533158073868	5.43282312741658	5.54693830571165e-08	2.4775966449713e-07	4.06476676675492	1.86098106908342	0.280414245026244	6.63654255121473	3.21126265977259e-11	2.56789703850792e-10	4.06476676675492	0.590619369850965	0.281921611814295	2.09497727417937	0.0361730127312198	0.0478458520999086
chr19	15540359	15541046	peak116458	2.25251646529795	0.606574491636983	0.252797122336764	2.39945172646757	0.0164196446680309	0.0358260910300888	2.25251646529795	1.08248430630124	0.237318698436456	4.56131064864696	5.08353064484781e-06	9.91283104683854e-06	2.25251646529795	1.32817671186745	0.2347767113271	5.65719105766408	1.53870446600917e-08	7.94729373824588e-08	2.25251646529795	1.20418143625832	0.23027939438293	5.22921922512919	1.70227414468981e-07	5.56581521454975e-07	2.25251646529795	1.43476117520966	0.270606626174035	5.30201789769524	1.14529609801629e-07	3.09239999780386e-07
chr19	15635367	15635814	peak116474	2.25551273369059	1.34076295019016	0.309707837537191	4.32912179701993	1.49705126046862e-05	7.56146088210425e-05	2.25551273369059	1.83980123395131	0.289250386513655	6.36058349351406	2.00988766927008e-10	6.19687384297504e-10	2.25551273369059	2.09225335069327	0.28551261538531	7.32805920981702	2.33509557475153e-13	3.88957797180635e-12	2.25551273369059	1.80961978886447	0.282579618275951	6.40392891711427	1.5142863396337e-10	1.00975649818039e-09	2.25551273369059	1.97445263501717	0.322156517246241	6.12886137426174	8.85102007658916e-10	3.52310050036368e-09
chr19	15640341	15641572	peak116475	7.5772139198345	1.09079454446168	0.151563139284996	7.1969645760014	6.15677496307909e-13	3.47663534353948e-11	7.5772139198345	1.67646663007209	0.14415708817646	11.6294429311721	2.91996874986177e-31	2.75892200925506e-29	7.5772139198345	1.30139068476163	0.130069896157818	10.0053180882271	1.44426798821592e-23	1.34171526797884e-21	7.5772139198345	1.48777803160356	0.133416052194215	11.151416993195	7.04750276349562e-29	1.51242687212878e-26	7.5772139198345	1.80162568790191	0.169272765489067	10.6433287286151	1.87315420114901e-26	1.91352032858337e-24
chr19	15643430	15643759	peak116477	1.9378700855437	1.49592849119234	0.375582236971933	3.98295857454019	6.80626230083725e-05	0.000285881604515822	1.9378700855437	3.05292502106521	0.380718139092091	8.01885885538736	1.06732063038606e-15	7.5434527269869e-15	1.9378700855437	2.30751058897883	0.355888265553204	6.4838063300344	8.94370141686627e-11	8.03366093525392e-10	1.9378700855437	1.8863492890192	0.347541075748073	5.42770170391768	5.70843392233319e-08	2.06740299196588e-07	1.9378700855437	2.47250800211787	0.393189105768928	6.28834310473223	3.20872129315547e-10	1.39519459557839e-09
chr19	15672315	15673696	peak116485	5.54281017664009	0.582218249648091	0.179095963719835	3.25087309370562	0.00115051200917211	0.00347004818058605	5.54281017664009	1.1212655281306	0.170849573295034	6.5628816420532	5.27777394649495e-11	1.75993608690395e-10	5.54281017664009	0.499884594552294	0.150915894487985	3.3123389438088	0.000925193799239597	0.00173659672778826	5.54281017664009	0.393232618123843	0.150379042148961	2.61494296349034	0.0089242356769999	0.0145371309492242	5.54281017664009	1.43447010292351	0.202106457742364	7.09759657829491	1.26945093922636e-12	9.16149108486511e-12
chr19	15680761	15681453	peak116486	3.07738493206993	2.2660245466396	0.360903680588711	6.27875155759906	3.41302461449732e-10	8.15238769868368e-09	3.07738493206993	2.46537014132834	0.339469458814766	7.26242104351894	3.80222467926973e-13	1.74968065194321e-12	3.07738493206993	1.80722450168249	0.32318218243892	5.5919682454154	2.24509887085281e-08	1.11146847533421e-07	3.07738493206993	2.07156346105348	0.328377015397187	6.30849104511114	2.81769031174129e-10	1.7568679862668e-09	3.07738493206993	1.82724053988439	0.353451104500529	5.16971234951015	2.34454591036753e-07	6.02375864268812e-07
chr19	15869055	15869828	peak116500	5.99602777315525	0.529044076247305	0.220096668486645	2.40368961459044	0.0162305473652444	0.0354834141403637	5.99602777315525	2.08823329887973	0.226943186541081	9.20156859832281	3.5276200988101e-20	5.47720890720464e-19	5.99602777315525	1.58552710007641	0.215504202573432	7.35729086088774	1.87680118126895e-13	3.18756833756133e-12	5.99602777315525	1.6294768021474	0.21610700566582	7.5401387249202	4.6947176901702e-14	7.96376008178136e-13	5.99602777315525	2.63594449467734	0.267588851809134	9.85072613024071	6.80505360918267e-23	3.75281083897636e-21
chr19	15897372	15898344	peak116503	2.73935247514568	1.25495175483768	0.265240091607696	4.73138034009511	2.22998254480762e-06	1.44747565698603e-05	2.73935247514568	1.463260144302	0.238923373905467	6.12439093079673	9.10311447312062e-10	2.57495270331942e-09	2.73935247514568	1.19944576010912	0.219643502113569	5.46087522993937	4.73792953635176e-08	2.15271362685643e-07	2.73935247514568	1.19423984096971	0.22345785576973	5.34436275178597	9.07356959919484e-08	3.14383855799887e-07	2.73935247514568	1.47453384657714	0.265633929845217	5.5509996310951	2.8404068562117e-08	8.52584011789707e-08
chr19	15926431	15926954	peak116508	2.87379677933193	1.56391206317133	0.336098702793486	4.65313329141966	3.26928762271475e-06	2.0072020819619e-05	2.87379677933193	2.18387299626017	0.321642727015314	6.78974779416104	1.1232974034512e-11	4.10417913648448e-11	2.87379677933193	1.53167922741438	0.30504393600313	5.02117579350494	5.13561296916357e-07	1.82555610475506e-06	2.87379677933193	1.83799567850063	0.309516520770801	5.93827972065401	2.88028313823743e-09	1.39328601081539e-08	2.87379677933193	2.05463043016346	0.344686143995259	5.96087329286936	2.5089345832163e-09	9.13071447374261e-09
chr19	15934198	15935514	peak116509	6.86773977262626	0.535120973388928	0.146415811610372	3.65480317667426	0.000257379355334933	0.000919510914065334	6.86773977262626	1.84152516253313	0.157144935693175	11.7186414847546	1.02299302245423e-31	1.01144781548653e-29	6.86773977262626	1.25328768402957	0.136649175891942	9.1715714774646	4.66172833725409e-20	2.61775430605562e-18	6.86773977262626	1.25208630516358	0.137149527929933	9.12935191292269	6.89105751807588e-20	4.22062027279674e-18	6.86773977262626	1.71094346028981	0.174699653287269	9.79362825337954	1.19913966795621e-22	6.29923767888038e-21
chr19	16164072	16164980	peak116563	2.15245397575527	1.78951868136189	0.398553905628246	4.49002921835892	7.1213404430175e-06	3.95084546742478e-05	2.15245397575527	1.82357129332553	0.369146103231472	4.93997167344353	7.81339207058046e-07	1.63274415822727e-06	2.15245397575527	1.35313995125129	0.352631742450293	3.83726076912101	0.000124414338362268	0.000270415839147446	2.15245397575527	1.67779806356992	0.358986180555612	4.67371212165645	2.95803885562588e-06	7.64687157336322e-06	2.15245397575527	1.97747174087482	0.39849897958188	4.96230063863564	6.96630556200937e-07	1.65136439236702e-06
chr19	16197183	16198252	peak116569	14.4929855064865	0.715526306701152	0.122791834050303	5.82714894874873	5.63822870603018e-09	9.02246956634332e-08	14.4929855064865	0.807722403132717	0.108057450863733	7.47493483028117	7.72421237451085e-14	3.9850371855378e-13	14.4929855064865	0.612181938626968	0.100893387005688	6.06761212796293	1.2982597665031e-09	8.7789505070522e-09	14.4929855064865	0.557491973417297	0.10135325473404	5.50048417172398	3.78749754038661e-08	1.42521519516192e-07	14.4929855064865	0.455495849620096	0.11512747540502	3.95644782461922	7.60724937722576e-05	0.000136636453543456
chr19	16199982	16200461	peak116571	3.3583789215974	1.79013897804787	0.259288858497738	6.90403354937632	5.0546354111227e-12	2.2001969610302e-10	3.3583789215974	1.91517352477804	0.225705828101127	8.48526394240893	2.15229630797836e-17	2.0610228637175e-16	3.3583789215974	1.43567132572155	0.209199970296685	6.86267461551501	6.75830491596604e-12	7.9717474773585e-11	3.3583789215974	1.60359658310764	0.212926527717281	7.53122027724446	5.02683025325357e-14	8.46488860894597e-13	3.3583789215974	2.16144851417005	0.266186121983277	8.12006463021328	4.65935488463944e-16	6.85750029911527e-15
chr19	16462552	16463192	peak116647	2.10213743092867	1.4309048649333	0.311572710619018	4.59252308101837	4.37919059032004e-06	2.58769503313596e-05	2.10213743092867	1.33718469317629	0.268349399971052	4.98299863282919	6.26063931468453e-07	1.31962493366626e-06	2.10213743092867	1.461432676779	0.263931516824256	5.53716621024887	3.07404796926634e-08	1.46702196140613e-07	2.10213743092867	2.07100436847734	0.282496452654538	7.33108097116513	2.28303666545024e-13	3.2886351759466e-12	2.10213743092867	1.35480233781368	0.29824650614898	4.54255895670719	5.55754464885691e-06	1.15593588323783e-05
chr19	16492864	16493338	peak116651	3.66073443857547	0.887733766446258	0.266077284539387	3.33637562478524	0.000848783977979406	0.00264643942407725	3.66073443857547	2.63754862093747	0.27724555557382	9.51340271435008	1.8452578328672e-21	3.63071200036216e-20	3.66073443857547	1.99185468008213	0.259616595720786	7.67229334685656	1.68948019044182e-14	3.58128404228111e-13	3.66073443857547	1.51724227636742	0.249273037903968	6.0866682137999	1.15284526851945e-09	6.13993236123364e-09	3.66073443857547	1.5844335282325	0.28159674890029	5.62660447757344	1.83791486635908e-08	5.72595489087157e-08
chr19	16576079	16576688	peak116666	1.98512895292022	1.27038422926576	0.299107490798906	4.24724979596001	2.16410631183818e-05	0.000104284499207529	1.98512895292022	1.81821634536717	0.279124073439431	6.51400763453575	7.31717756885383e-11	2.39811464207588e-10	1.98512895292022	1.29249054142843	0.255088462121873	5.06683262220977	4.0448965044353e-07	1.47398861167286e-06	1.98512895292022	1.44093629005212	0.257873042020943	5.58777404089838	2.29998636658359e-08	9.06116729365306e-08	1.98512895292022	1.54244705630437	0.301744065473628	5.11177263381567	3.19149807139418e-07	8.00955784683859e-07
chr19	17243513	17243812	peak116785	1.36914454278477	1.63383228496608	0.326402694828328	5.00557229107866	5.56963047561047e-07	4.40268502659331e-06	1.36914454278477	1.94960415690674	0.294635171762714	6.61701094693767	3.66534363238757e-11	1.25026334547829e-10	1.36914454278477	1.38925630380073	0.267365372689911	5.19609659928543	2.0351653371473e-07	7.93542495684309e-07	1.36914454278477	1.18693898005628	0.26692212918678	4.4467612470816	8.71746337470979e-06	2.08875070162252e-05	1.36914454278477	1.79253590737568	0.319664964654968	5.60754572935594	2.05215801817003e-08	6.33920359016057e-08
chr19	17340562	17341234	peak116810	2.41523617291183	0.967041232282162	0.264317964985246	3.65862847172019	0.000253568621568019	0.000906715799469004	2.41523617291183	1.58807106333807	0.249404253665828	6.36745781195014	1.92186886987255e-10	5.93673485757106e-10	2.41523617291183	1.05662089171165	0.228105716396971	4.6321543729874	3.61880149958905e-06	1.05784207910201e-05	2.41523617291183	1.41515682000729	0.229107642342277	6.17682066621376	6.54052927926924e-10	3.7217952541407e-09	2.41523617291183	1.27368276787847	0.267885595796627	4.7545772817342	1.98862062657451e-06	4.41271027782051e-06
chr19	18109236	18110607	peak116960	9.1956408245455	1.19602364209085	0.173066168998608	6.91078822054745	4.81968128460893e-12	2.10454348080621e-10	9.1956408245455	0.731944976952969	0.153633316881113	4.76423338252454	1.89572991241141e-06	3.83271648982674e-06	9.1956408245455	1.23485508550023	0.155292419647842	7.95180529932193	1.8381298232242e-15	4.69435295444085e-14	9.1956408245455	1.18367807016346	0.153802352959733	7.69609857967101	1.40283598004602e-14	2.65455306025934e-13	9.1956408245455	1.56533246330414	0.185194256669816	8.45238125335056	2.85420790777422e-17	5.3353066656868e-16
chr19	18135909	18136617	peak116969	3.83730107260687	0.906048324660069	0.234159181792878	3.86936919459131	0.000109117303942922	0.000431975324232211	3.83730107260687	1.97652874234661	0.234111526618991	8.44268016569446	3.10142863787485e-17	2.88023986618341e-16	3.83730107260687	1.37764990960725	0.213122752213275	6.46411467241475	1.01893583984649e-10	9.04399480292088e-10	3.83730107260687	1.20660051384306	0.211064851660866	5.71672878903493	1.08594227889319e-08	4.59401376052551e-08	3.83730107260687	1.76920100771927	0.257013371695372	6.88369245556698	5.83207141619768e-12	3.67779191539901e-11
chr19	18151890	18152200	peak116974	2.06621899271088	1.41558100051171	0.316280318994226	4.4757163677249	7.61555301790263e-06	4.20145415997641e-05	2.06621899271088	1.80990680737061	0.292762062240771	6.18217672576073	6.32236889400776e-10	1.8235930450272e-09	2.06621899271088	1.75264849902065	0.282840832262232	6.19658938563619	5.76997678391096e-10	4.2698753618228e-09	2.06621899271088	1.05652750714213	0.269522668406379	3.91999497997373	8.85508131254222e-05	0.000185126167539963	2.06621899271088	1.80900533906187	0.325765959049073	5.5530827847773	2.80675066809713e-08	8.43321680290673e-08
chr19	18274299	18274754	peak116998	2.75938864611624	0.996730246869634	0.243546763220044	4.09256207592909	4.26632981526471e-05	0.000190131974103965	2.75938864611624	1.29772591638634	0.221825814770066	5.85020241098404	4.90975157752583e-09	1.27470282914963e-08	2.75938864611624	1.32896068813693	0.212634097818049	6.24998860377567	4.10482635429377e-10	3.14972268624668e-09	2.75938864611624	0.887679062848056	0.205058322385328	4.32891019746083	1.49849016881106e-05	3.4784673682178e-05	2.75938864611624	1.47605304890335	0.251979586723164	5.85782788240308	4.68960302304486e-09	1.61959793026415e-08
chr19	18301057	18301507	peak117007	2.88339894350384	0.811027960312294	0.224891359229187	3.60631001160775	0.000310582062848014	0.00108589970041481	2.88339894350384	0.717835978080686	0.197113757626386	3.64173453301666	0.000270807252921271	0.000462009489731463	2.88339894350384	0.741433278290282	0.189305030888069	3.91660630893994	8.98042241351435e-05	0.000200220676569003	2.88339894350384	1.01275646050795	0.19953030307011	5.07570251197429	3.86066920387842e-07	1.17513761671435e-06	2.88339894350384	1.19250835033571	0.2384165761986	5.00178456275773	5.68020461259383e-07	1.36585411704202e-06
chr19	18385648	18386416	peak117033	5.73685281316351	0.645384469901017	0.200476039455824	3.21925987590767	0.00128521951113937	0.00383075117855108	5.73685281316351	1.40282469102539	0.195161560984369	7.1880173736556	6.57388987499552e-13	2.90907236731739e-12	5.73685281316351	1.05212641971084	0.183980032935425	5.71869894207555	1.07342788093621e-08	5.78990184131882e-08	5.73685281316351	1.34063546260052	0.189143545874003	7.08792603208134	1.3613669482732e-12	1.58753507144041e-11	5.73685281316351	2.16942405437349	0.240988281330579	9.00219729521848	2.21244520963953e-19	6.34708115892858e-18
chr19	18386507	18387044	peak117034	1.8068211577299	1.41814652332268	0.309395884328468	4.58359853881287	4.57041349333412e-06	2.68407567139291e-05	1.8068211577299	1.09775562654563	0.26120169241311	4.20271253376663	2.63735429130293e-05	4.85746232455794e-05	1.8068211577299	0.996593914459489	0.252289967123935	3.95019241478565	7.80883911711646e-05	0.000176057006712851	1.8068211577299	1.26330246859276	0.262024356295348	4.82131694340963	1.42613556357865e-06	3.89898646475521e-06	1.8068211577299	1.37903972631938	0.298195969077522	4.62460887913904	3.75305904776322e-06	8.00274872358292e-06
chr19	18500816	18501191	peak117079	1.68712619662003	1.62514493379643	0.35265492111687	4.60831491773755	4.05945500026907e-06	2.42620794964268e-05	1.68712619662003	2.03893051539497	0.328960963781976	6.19809260027065	5.71515150879396e-10	1.65708268086984e-09	1.68712619662003	1.82900919553817	0.312373975263853	5.85519070208479	4.76462970979835e-09	2.79635380296921e-08	1.68712619662003	1.4581019444655	0.306225039006115	4.76153729687787	1.92123781613516e-06	5.12898242062544e-06	1.68712619662003	1.4607401485488	0.340874293798574	4.28527517364499	1.82513139739692e-05	3.5452524281179e-05
chr19	18514784	18515518	peak117086	6.42280406992828	0.613178017754648	0.160294793303666	3.82531462886028	0.00013060517836809	0.000507962033990194	6.42280406992828	1.03205583813397	0.146468017418171	7.04628803151897	1.83753694327817e-12	7.60735348253518e-12	6.42280406992828	0.423673000429536	0.129559879246481	3.27009412862696	0.0010751170264573	0.00199674894407916	6.42280406992828	0.682538966756388	0.134031307745481	5.09238459459409	3.53587939952198e-07	1.08318667955837e-06	6.42280406992828	1.24092522574231	0.177063858121362	7.00834850719093	2.41147533877153e-12	1.643103206462e-11
chr19	18537968	18538530	peak117090	1.80407062581821	1.28982636982765	0.329271778359471	3.91720898843485	8.95800850181474e-05	0.000362988154807142	1.80407062581821	1.42838759869194	0.302334177085981	4.72453234516627	2.30645504780588e-06	4.63232019322823e-06	1.80407062581821	1.5091932475436	0.293451908754819	5.14289804400128	2.70532455959429e-07	1.02540718170364e-06	1.80407062581821	1.19187871913404	0.28690268944029	4.1542960836625	3.26290449914442e-05	7.212571714653e-05	1.80407062581821	1.49285713531343	0.329010443611957	4.5374156483438	5.69477967715164e-06	1.18288025646958e-05
chr19	19051559	19052546	peak117183	4.07875203147565	1.5562612058872	0.20711408594938	7.51402879603062	5.7334964598417e-14	4.313209673757e-12	4.07875203147565	1.92612551660844	0.186448461613866	10.3306055729086	5.12360917144679e-25	1.873738392369e-23	4.07875203147565	1.11158678467458	0.159181862760726	6.98312461857206	2.88686118624726e-12	3.6999937537069e-11	4.07875203147565	1.56579893501584	0.169536285600316	9.23577468664866	2.56423660981553e-20	1.7023579449912e-18	4.07875203147565	1.90659287375386	0.214316717153008	8.89614631598091	5.78193422365849e-19	1.55707263665138e-17
chr19	19053588	19054162	peak117184	2.25118557439765	1.6064956444797	0.33942100545744	4.73304721466667	2.2117401472039e-06	1.43765706116912e-05	2.25118557439765	2.06697935394112	0.324174287707989	6.3761360240977	1.81611637728129e-10	5.62953373515344e-10	2.25118557439765	1.40003616916678	0.298457955252254	4.69089915188717	2.72007025679462e-06	8.17704690944753e-06	2.25118557439765	1.78309583670021	0.30864917051237	5.77709583259271	7.60010026534172e-09	3.32072562729988e-08	2.25118557439765	1.58225276235394	0.336877517133927	4.69681911638202	2.64244261415571e-06	5.76056235375121e-06
[truncated: 7,464 more rows]
