# Supplementary material for: Liver single-nucleus multiome profiling reveals cell-type mechanisms for cardiometabolic traits
Source: Am J Hum Genet. 2025 Dec 2;113(1):133–48. doi: 10.1016/j.ajhg.2025.11.009 (PMC12805840; doi:10.1016/j.ajhg.2025.11.009)
Supplement: Data S3. Pairwise cell-type marker peaks [file mmc4.zip › pairwise_snMarkers/moreAccessible_peaksCalledOnMergedBams_LSEC_vs_allOtherCellTypes_minMean10countsFocalCellType_liver-snATAC-pilot.txt]

#chr	start	stop	peak_ID	baseMean_LSEC_vs_Cholangiocytes	log2FoldChange_LSEC_vs_Cholangiocytes	lfcSE_LSEC_vs_Cholangiocytes	stat_LSEC_vs_Cholangiocytes	pvalue_LSEC_vs_Cholangiocytes	padj_LSEC_vs_Cholangiocytes	baseMean_LSEC_vs_downsampled10Percent_Hepatocytes	log2FoldChange_LSEC_vs_downsampled10Percent_Hepatocytes	lfcSE_LSEC_vs_downsampled10Percent_Hepatocytes	stat_LSEC_vs_downsampled10Percent_Hepatocytes	pvalue_LSEC_vs_downsampled10Percent_Hepatocytes	padj_LSEC_vs_downsampled10Percent_Hepatocytes	baseMean_LSEC_vs_Kupffer	log2FoldChange_LSEC_vs_Kupffer	lfcSE_LSEC_vs_Kupffer	stat_LSEC_vs_Kupffer	pvalue_LSEC_vs_Kupffer	padj_LSEC_vs_Kupffer	baseMean_LSEC_vs_Mesenchymal	log2FoldChange_LSEC_vs_Mesenchymal	lfcSE_LSEC_vs_Mesenchymal	stat_LSEC_vs_Mesenchymal	pvalue_LSEC_vs_Mesenchymal	padj_LSEC_vs_Mesenchymal	baseMean_LSEC_vs_NK.T	log2FoldChange_LSEC_vs_NK.T	lfcSE_LSEC_vs_NK.T	stat_LSEC_vs_NK.T	pvalue_LSEC_vs_NK.T	padj_LSEC_vs_NK.T
chr17	29726720	29727348	peak100045	2.66865804498715	3.45001743598157	0.504302287630595	6.84116951400533	7.85492403248211e-12	7.22355507290122e-11	2.66865804498715	4.24528505007518	0.478880291821305	8.86502351961337	7.64879241571489e-19	4.02638328851333e-18	2.66865804498715	2.04655696089414	0.458006245215195	4.46840404967089	7.88053467613778e-06	2.99624852562507e-05	2.66865804498715	3.96221455145211	0.490137180183373	8.08388898383457	6.27334429307022e-16	1.21856227701615e-14	2.66865804498715	2.29807793343625	0.48199867204245	4.76780967818488	1.86239591909859e-06	5.60675141341168e-06
chr17	31596567	31597201	peak100258	2.68742667622012	0.802699823691259	0.232473141689754	3.45287123431445	0.000554653697269679	0.00170953031305863	2.68742667622012	1.93345202112403	0.212373002810579	9.1040386279631	8.70338069238642e-20	4.8051539665739e-19	2.68742667622012	0.523059911688126	0.19694456134655	2.65587385664198	0.00791031977529213	0.018555073720602	2.68742667622012	0.654542740896051	0.19632480610195	3.3339787971376	0.000856131836292435	0.00351996631280911	2.68742667622012	2.25551982548777	0.283426942407368	7.95802899445573	1.74801398327203e-15	1.7602984133388e-14
chr17	31722119	31722952	peak100269	3.03131603168624	2.75301486711823	0.380729640543638	7.23089188219557	4.7983225299078e-13	5.58112271908504e-12	3.03131603168624	4.31703062738203	0.366849084568203	11.7678653402212	5.71524160320735e-32	8.25052466616605e-31	3.03131603168624	3.27477020994154	0.362149309263623	9.04259686867912	1.52993223105682e-19	2.50903145059431e-18	3.03131603168624	3.28126553409934	0.358120167592528	9.16247067613572	5.07224716754767e-20	1.80596792226209e-18	3.03131603168624	3.63024901154089	0.399687785091851	9.082711924025	1.05902629430253e-19	2.21458106184173e-18
chr1	84620597	84621281	peak10055	5.32565679580014	0.644531512435936	0.218135519595649	2.95472976446332	0.0031294303214822	0.00834610234632371	5.32565679580014	1.09001153636075	0.19456498763397	5.60230054551932	2.11525373320387e-08	6.68091522382475e-08	5.32565679580014	0.546594820032496	0.203506317846497	2.68588624577634	0.00723377120049206	0.0170911841969333	5.32565679580014	0.981595850810944	0.205520688804767	4.77614130489511	1.78690851192127e-06	1.13265897771601e-05	5.32565679580014	0.757648245967514	0.217572154931903	3.48228497440146	0.000497154312906009	0.00110099464127475
chr17	38428057	38429373	peak100997	4.77612672021975	0.868594425232725	0.220482856710878	3.93951002898935	8.16481890900125e-05	0.000290648267495744	4.77612672021975	1.5082278371943	0.189432033687017	7.96184155255508	1.69497440406067e-15	7.53791466084677e-15	4.77612672021975	1.23396881509329	0.204061162397355	6.04705373916503	1.47518564227182e-09	8.04906223414356e-09	4.77612672021975	0.673816087031287	0.188549677072229	3.57367934803284	0.000351999948230236	0.00157463231703198	4.77612672021975	1.45075481743677	0.235239495795911	6.16713963158388	6.95363507546789e-10	3.13227128032285e-09
chr17	38450881	38451433	peak101001	1.77068489593511	2.36142885058403	0.360727257302584	6.5463000169217	5.89800374003969e-11	4.74500236462834e-10	1.77068489593511	3.07457141971899	0.310741477036486	9.89430651176954	4.40653833160589e-23	3.02573068001313e-22	1.77068489593511	2.95363971657498	0.342727058779539	8.61805229821358	6.81025772851132e-18	9.01946406135113e-17	1.77068489593511	1.37369928388616	0.283314312475628	4.84867591715591	1.24288281774167e-06	8.02959254240943e-06	1.77068489593511	2.1772225638277	0.341637773848202	6.37289764332409	1.85489689143855e-10	9.04779783932165e-10
chr17	38451759	38452273	peak101002	1.48171681244268	2.25880548512015	0.329934061174523	6.84623308390496	7.58199092318331e-12	7.00572755386314e-11	1.48171681244268	3.28568452697143	0.273512173003364	12.0129370875607	3.0385804794457e-33	4.97848771711994e-32	1.48171681244268	2.11919038078083	0.278108725900458	7.62000679381537	2.53662365786305e-14	2.20623158143093e-13	1.48171681244268	0.830827455411294	0.232069650438954	3.58007802329949	0.000343491628642967	0.00154209569900779	1.48171681244268	1.94860467658226	0.303070666829329	6.42953901467342	1.27991506268867e-10	6.38934184064059e-10
chr17	38453488	38454397	peak101003	1.67235423804128	1.34491221473389	0.284907819954192	4.72051702529658	2.35245916180851e-06	1.02302714096359e-05	1.67235423804128	2.09238553860902	0.24730770294268	8.46065655744652	2.65876347878335e-17	1.28576772160693e-16	1.67235423804128	1.72428090950151	0.265194765137922	6.50194172801543	7.92898165940937e-11	4.86537231905211e-10	1.67235423804128	0.667760299833075	0.234411371627393	2.84866854025541	0.00439025929695595	0.0152222358249472	1.67235423804128	1.7293976983985	0.302360534545842	5.7196541903067	1.06741071571515e-08	4.15878630089864e-08
chr17	38748298	38748622	peak101059	1.46767475947859	1.16846552684577	0.265427718809138	4.40219858004351	1.07159406468324e-05	4.28490563558837e-05	1.46767475947859	2.38652531068613	0.249317554809964	9.57223133567631	1.04622874910053e-21	6.52521262639156e-21	1.46767475947859	2.41462190653685	0.277925694839332	8.68801248453382	3.6883526705095e-18	5.02962413306139e-17	1.46767475947859	0.754472114966811	0.219997596297273	3.42945617436349	0.000604792096173215	0.00258824367816405	1.46767475947859	2.19196193293975	0.302130117256753	7.25502625439026	4.0158393309591e-13	2.83198479967031e-12
chr17	38749602	38750142	peak101060	4.59000013044405	1.97465884563364	0.220381903473824	8.96016784730321	3.24184553441304e-19	1.20839965101511e-17	4.59000013044405	1.97029430567246	0.179752390813165	10.961157716786	5.87430307895124e-28	5.83286286732508e-27	4.59000013044405	1.92716711586344	0.20133339029368	9.57201939058559	1.04837618761279e-21	2.34669814492276e-20	4.59000013044405	0.866967916179561	0.175142159688339	4.95008122386014	7.41825155211771e-07	4.92727483412317e-06	4.59000013044405	2.72429345225822	0.25125689434133	10.8426614895482	2.16091392255586e-27	1.83383966961755e-25
chr17	38896382	38896763	peak101084	1.9764891157098	2.67943471324596	0.350267390743829	7.64968359616892	2.01474430414844e-14	2.9899626422006e-13	1.9764891157098	3.03998437221332	0.290452237629569	10.4663830343438	1.23263162529963e-25	1.00695635857421e-24	1.9764891157098	1.74860686128822	0.280154872859718	6.24157218269694	4.33194444101546e-10	2.4829853350109e-09	1.9764891157098	0.764189728818128	0.251586267483686	3.03748585509614	0.0023856060061487	0.00888288907337413	1.9764891157098	2.41984520529353	0.328565049474831	7.36488926366741	1.77293977159905e-13	1.31647700593837e-12
chr17	38897746	38898157	peak101086	1.72524626837415	2.08182213497971	0.366089090564631	5.68665439270219	1.2955226317702e-08	7.46484068840035e-08	1.72524626837415	2.14141499792711	0.311237845887378	6.8803168580661	5.97195773336808e-12	2.25489773422766e-11	1.72524626837415	2.78310988479938	0.353856641271271	7.8650774358812	3.68869200509027e-15	3.49326726072525e-14	1.72524626837415	1.91805868235138	0.320269992597932	5.98888040303956	2.11290456894541e-09	1.92718978795748e-08	1.72524626837415	2.48058971926892	0.372438521183127	6.66040051761784	2.73082361724735e-11	1.48399933095176e-10
chr17	39660944	39661428	peak101205	1.60196589031681	2.05464192825734	0.361656614245711	5.68119549684611	1.33756481258611e-08	7.6969414264748e-08	1.60196589031681	2.71284292398061	0.318050645241033	8.52959415292084	1.46862027495516e-17	7.20786626804216e-17	1.60196589031681	1.5072255377463	0.309866327572724	4.8641152769094	1.14969896176102e-06	4.7695864379464e-06	1.60196589031681	2.79089981158185	0.3413114824674	8.17698775149885	2.91027581659296e-16	6.00678179760072e-15	1.60196589031681	2.08078061319664	0.355096915103208	5.85975412541071	4.63553001683654e-09	1.88944592572479e-08
chr17	40202997	40203570	peak101307	2.89358490771065	1.82577844397841	0.399650245582746	4.56844069072488	4.91366064757564e-06	2.05013402006963e-05	2.89358490771065	0.790907650456824	0.3481656034125	2.27164212290027	0.0231081345258358	0.0390806237574404	2.89358490771065	2.33704750948353	0.381284404986402	6.12940754701697	8.82069134617557e-10	4.90001036268959e-09	2.89358490771065	2.30010660643601	0.377452173223866	6.0937696736265	1.10282304881054e-09	1.04666409008175e-08	2.89358490771065	3.0752514401851	0.423078851367749	7.26874300202737	3.62847961375514e-13	2.5754397323454e-12
chr17	40323619	40324425	peak101334	3.50862239824539	1.7504347210886	0.237653204281294	7.36550018916104	1.76483876167083e-13	2.20377937368068e-12	3.50862239824539	2.34758290171119	0.189942199764346	12.3594593756614	4.33059356465881e-35	8.38399077490203e-34	3.50862239824539	0.621060734543031	0.169586122058465	3.66221437818431	0.000250044471272158	0.000781003653167744	3.50862239824539	1.64795337800024	0.185000218820406	8.907845560983	5.20338127362764e-19	1.61000905177979e-17	3.50862239824539	1.79049972082124	0.221420928780755	8.08640687526943	6.14506620933074e-16	6.67669654888253e-15
chr17	40345031	40346011	peak101343	7.32847640163634	0.714925511781169	0.20252937883271	3.52998422205057	0.000415584449891851	0.00131236404498001	7.32847640163634	1.15603440133144	0.179004932922672	6.45811477067414	1.06015330440096e-10	3.76844039347103e-10	7.32847640163634	1.54420360516359	0.198307663277709	7.78690838084809	6.86687080224594e-15	6.30497034479326e-14	7.32847640163634	0.637590570979959	0.181395013313953	3.51492887997112	0.000439871771442976	0.00193455051782795	7.32847640163634	1.58975241285724	0.216293555151198	7.3499758776721	1.98242628451549e-13	1.460462549764e-12
chr17	40532501	40533060	peak101399	1.89167284995088	3.55788319808104	0.482155788052932	7.37911539431825	1.59344681790364e-13	2.01713521148381e-12	1.89167284995088	3.62353745966743	0.435213972284326	8.32587575405361	8.37075659760024e-17	3.95400072518907e-16	1.89167284995088	3.87252886945055	0.462026510714208	8.38161616194779	5.22058441366278e-17	6.20436823383091e-16	1.89167284995088	3.12847051132144	0.440756227526302	7.09796099508258	1.26610903377466e-12	1.65179986033199e-11	1.89167284995088	3.16755672391185	0.471249728221275	6.72160965666282	1.79727900225129e-11	9.97003769673566e-11
chr17	40582253	40582978	peak101416	2.30170528429584	2.14625190818204	0.329530825400035	6.51305353778843	7.36382489893758e-11	5.85208709486443e-10	2.30170528429584	2.73629714731298	0.281179623634196	9.7314916064928	2.21323413036718e-22	1.44912955307412e-21	2.30170528429584	1.4498495788644	0.272285471299103	5.32474087562224	1.01097052752918e-07	4.65589746108144e-07	2.30170528429584	3.2672295698801	0.318259151773667	10.2659406702737	1.00338257816807e-24	7.62658010066708e-23	2.30170528429584	0.695673572239784	0.277387466369025	2.50794883181307	0.0121434250349355	0.0212844203228983
chr17	40647329	40648870	peak101428	6.92987442778434	0.475159192922113	0.149400434226936	3.18044050795967	0.00147051329688771	0.00418552807818152	6.92987442778434	0.322410715890663	0.114564957994961	2.81421755424415	0.00488961249074015	0.00943490127628248	6.92987442778434	0.407695788722441	0.128631465666182	3.16948723713119	0.00152708164676203	0.00416936457109071	6.92987442778434	0.388336994204312	0.123342845118329	3.14843551591307	0.00164146934681736	0.0063332966499804	6.92987442778434	0.399514224211208	0.142655722460535	2.80054818215746	0.00510158909937422	0.00961159399022094
chr17	40707650	40708233	peak101435	2.84367739308354	0.998243726145972	0.35634669489314	2.80132730414498	0.00508928724111907	0.0128962051818008	2.84367739308354	2.04735543613568	0.336188097519929	6.08991053294002	1.12973804226554e-09	3.80247987194574e-09	2.84367739308354	3.61280426688823	0.384755146920938	9.38987898095774	6.00692353715822e-21	1.20566058870953e-19	2.84367739308354	3.53544064408205	0.380198527488081	9.29893302701676	1.4186208192146e-20	5.41491903089731e-19	2.84367739308354	2.7316512992196	0.393398047028173	6.94373375733606	3.81869894265999e-12	2.29963813005794e-11
chr17	42319653	42320500	peak101684	3.49112539015213	3.89600232174763	0.385624944416574	10.1030868935153	5.35301316040888e-24	5.22800983632782e-22	3.49112539015213	3.38190181432413	0.313330087353828	10.793415477222	3.69785918801194e-27	3.43496144127655e-26	3.49112539015213	4.16313721767287	0.353545046392586	11.7754081414848	5.22635254996554e-32	5.60534326861948e-30	3.49112539015213	3.1237419227029	0.321927458808451	9.70324785050892	2.92050884583496e-22	1.47561663707765e-20	3.49112539015213	3.33223019942589	0.360656183877159	9.2393541228198	2.47989606097822e-20	5.66712979581976e-19
chr17	42407304	42407855	peak101708	4.1333144617389	1.03289433872967	0.251717802162558	4.1033821599262	4.07153876458499e-05	0.000150610750491906	4.1333144617389	0.766651331784933	0.214770250758512	3.56963466344767	0.000357479419583383	0.000808467686048732	4.1333144617389	2.34738307802282	0.255691340867506	9.18053411608955	4.28958422703659e-20	7.60552854534012e-19	4.1333144617389	1.84598824458541	0.24047850755457	7.67631279550632	1.63733041637617e-14	2.67262468152085e-13	4.1333144617389	1.9386595925764	0.275450993114261	7.0381288905799	1.94838422662831e-12	1.22303960681925e-11
chr17	42526013	42526591	peak101739	2.14703379979356	3.04090258787431	0.38990041376425	7.79917763747993	6.23118992926971e-15	1.02961873670598e-13	2.14703379979356	2.81402658495473	0.321749528605533	8.74601618579133	2.21017422275647e-18	1.135751492129e-17	2.14703379979356	2.7874551574336	0.344523170886291	8.09076251754802	5.92923601817053e-16	6.14625997015854e-15	2.14703379979356	1.36517869077996	0.306249616010502	4.45773192653781	8.28313973506565e-06	4.80603547455751e-05	2.14703379979356	2.93552823041745	0.374996619494435	7.82814584935481	4.95117375122047e-15	4.60896802549714e-14
chr17	42763001	42763907	peak101781	3.62399962205667	2.0961531883287	0.276245986825538	7.58799507792496	3.24893252527342e-14	4.62146773041741e-13	3.62399962205667	1.98686877015548	0.225428475627591	8.81374353716427	1.2103476659671e-18	6.29553641667266e-18	3.62399962205667	2.36037844576063	0.249534320464018	9.45913348260643	3.10505591662884e-21	6.5009086867671e-20	3.62399962205667	1.92354087501187	0.235140157155263	8.18040141795837	2.82899853853409e-16	5.85284644386425e-15	3.62399962205667	3.00701361133898	0.298706965781378	10.0667676211468	7.74827785237876e-24	3.36236269390088e-22
chr17	43609563	43610431	peak101919	2.17878251181751	3.34142481111578	0.516101535834953	6.47435548842149	9.52174903723172e-11	7.45451037478213e-10	2.17878251181751	4.20936664782127	0.486066209122728	8.66006846149314	4.71481011839085e-18	2.37465602102301e-17	2.17878251181751	3.03929649355746	0.481122806639536	6.31709087911632	2.66532860678169e-10	1.55576877141093e-09	2.17878251181751	4.09975801473051	0.501960502627065	8.16749125334359	3.14868565275462e-16	6.49119370064343e-15	2.17878251181751	4.38530787214734	0.524629345748545	8.35886880458497	6.33224819210647e-17	8.18789666378738e-16
chr17	43645791	43646608	peak101925	2.3646406842163	1.98094056104323	0.288499125181229	6.86636591982329	6.58580158224229e-12	6.14402657801167e-11	2.3646406842163	3.07435400856742	0.248343469124808	12.3794437574775	3.37674965883842e-35	6.61056411375289e-34	2.3646406842163	1.32368546812818	0.236489939067286	5.59721683446149	2.17820210568294e-08	1.06515606186151e-07	2.3646406842163	0.953924480114422	0.216912986104694	4.39772877246734	1.09389557893325e-05	6.24338312468527e-05	2.3646406842163	1.88833968859116	0.265037640845443	7.12479813270127	1.04233340178146e-12	6.82986226759503e-12
chr17	44829486	44830810	peak102106	2.19859961638948	1.49096477187613	0.270347180229985	5.51500026968198	3.48779423964241e-08	1.89771611881197e-07	2.19859961638948	1.78154787679324	0.219838990758855	8.10387579857228	5.32354531527013e-16	2.42170749938986e-15	2.19859961638948	1.06502483792716	0.229025297624387	4.6502497714198	3.31533270994378e-06	1.31306403342178e-05	2.19859961638948	1.10621007854825	0.217273557226238	5.09132400955906	3.55571812828825e-07	2.47135282781758e-06	2.19859961638948	1.19067874226972	0.248798125404438	4.78572232139687	1.70373474505552e-06	5.15216931552682e-06
chr17	45341580	45342167	peak102216	1.76688189924081	2.67282267873091	0.344638840981229	7.75543078986994	8.80440848279014e-15	1.41403956617982e-13	1.76688189924081	2.95000720421187	0.281880514167782	10.4654527572486	1.24480009797197e-25	1.01594749359225e-24	1.76688189924081	2.84597470499355	0.313100255605754	9.08965947500569	9.93497256090335e-20	1.66842641988196e-18	1.76688189924081	1.11529810319802	0.248232207838202	4.4929629112632	7.02390211572638e-06	4.11225240412353e-05	1.76688189924081	2.75363218348964	0.335408317417218	8.20979099353809	2.21573848539772e-16	2.59447690567468e-15
chr17	47239779	47240670	peak102412	4.70445648514699	3.18096804586655	0.325199971010796	9.78157542874119	1.35091154240297e-22	9.79943385240199e-21	4.70445648514699	4.20508597270212	0.288193065943683	14.5912114815554	3.19473588514191e-48	2.41776505385502e-46	4.70445648514699	2.33795513084925	0.266366243486465	8.77722004202854	1.67564959393746e-18	2.40902189154726e-17	4.70445648514699	1.20185841989613	0.246612613821726	4.87346693776557	1.09656626619258e-06	7.13176021784919e-06	4.70445648514699	2.97106794969595	0.309321224094913	9.605121531474	7.60681396989385e-22	2.31273603168147e-20
chr17	47323410	47324709	peak102431	12.2583583540216	0.636050972475131	0.121828013689593	5.22089257808742	1.78062810779084e-07	8.91946721501417e-07	12.2583583540216	0.416357221995098	0.0931286151974401	4.47077647522609	7.79361208448209e-06	2.0631121511344e-05	12.2583583540216	0.411692365484072	0.101357171765751	4.06179807814236	4.86961891484326e-05	0.000168109553454364	12.2583583540216	0.316200271638144	0.0974787131719407	3.2437879137818	0.00117951536260685	0.00470460587932761	12.2583583540216	1.04170523722491	0.12633495497918	8.24558205127462	1.64358199785953e-16	1.96264347585931e-15
chr17	47693742	47695863	peak102468	8.42981986663955	1.71209247381916	0.195550882336964	8.75522755693307	2.03692093169084e-18	6.42769886783741e-17	8.42981986663955	1.60849899187925	0.150872132280566	10.6613392915269	1.54358405456467e-26	1.34655371466565e-25	8.42981986663955	0.365798797506918	0.149084027562006	2.4536417716162	0.0141417782243403	0.0311172519720476	8.42981986663955	0.894340781040439	0.151565043625317	5.90070612357907	3.61949110785357e-09	3.20546826481743e-08	8.42981986663955	0.924030361490899	0.168450467921026	5.48547221563142	4.12366369407205e-08	1.49937372503676e-07
chr17	47821456	47822054	peak102496	2.69314955955082	0.783400634928413	0.236738152589172	3.30914399035589	0.000935816955284506	0.00277522510810581	2.69314955955082	2.81700251373663	0.234091037780089	12.0337905306012	2.36068238034269e-33	3.91770012367437e-32	2.69314955955082	0.774048806297637	0.21805717219589	3.54975164771135	0.00038559473260757	0.00116787372062466	2.69314955955082	0.680020394985574	0.204093188567039	3.33191126935727	0.000862517516487416	0.0035428879753837	2.69314955955082	0.5451002654763	0.219815152175118	2.47981206064467	0.0131451648153746	0.0228911018330887
chr17	48871393	48872473	peak102678	5.5177734149724	0.662751960567603	0.214658663885454	3.08746895453174	0.00201868856499854	0.0055972582860118	5.5177734149724	0.452094345650455	0.182145635556874	2.48204874230594	0.0130629405433407	0.0232955550932043	5.5177734149724	2.14629062098033	0.221778988185802	9.67761030265954	3.75387559352549e-22	9.06426148149344e-21	5.5177734149724	0.452600224791373	0.188965412337248	2.39514850465658	0.0166136348729145	0.047998605990463	5.5177734149724	1.78712361331926	0.24303019743457	7.35350434713119	1.93076724315464e-13	1.42661339580851e-12
chr17	49209953	49210901	peak102715	4.36570876683456	3.11079477872651	0.3043157290662	10.2222609007824	1.57620977844745e-24	1.72220620917614e-22	4.36570876683456	3.38027762624045	0.229424930058097	14.7336979698957	3.91673479791564e-49	3.21466468249583e-47	4.36570876683456	0.556771441394258	0.187079495507567	2.97612220881651	0.0029191850766161	0.00754036547124744	4.36570876683456	2.64045219137623	0.226892770062025	11.6374452595137	2.65860144241109e-31	6.63966720231867e-29	4.36570876683456	1.29994576872737	0.216100619085089	6.01546526905377	1.79370758481886e-09	7.6612743703404e-09
chr17	49259640	49261009	peak102727	4.67398059750923	1.7435171829803	0.230468405557726	7.56510281207981	3.87557953148367e-14	5.43763092852307e-13	4.67398059750923	2.12483721314373	0.186127638766669	11.4160219687063	3.47791734513618e-30	4.24291353996307e-29	4.67398059750923	0.552547658031523	0.179961282259746	3.07036964336588	0.00213793990714968	0.00566444471275241	4.67398059750923	1.36322439070413	0.184649860809874	7.38275341624971	1.55049031220117e-13	2.25317303723199e-12	4.67398059750923	1.45958422775452	0.217483077121562	6.71125425974493	1.92958540315225e-11	1.06682517450689e-10
chr17	49832783	49833881	peak102844	3.20123132961463	3.2402764331972	0.424323047443773	7.63634323593173	2.23478063307273e-14	3.27873683585948e-13	3.20123132961463	3.26641332295728	0.37104560181707	8.80326651754158	1.32890473424231e-18	6.90603821760527e-18	3.20123132961463	1.50291522879838	0.358135342765938	4.19650073402732	2.71070583774409e-05	9.64554436300471e-05	3.20123132961463	2.85054583749337	0.376703117203226	7.56708853023782	3.81681796683488e-14	5.93644232172664e-13	3.20123132961463	2.73114424063805	0.40529791308317	6.73860918715761	1.59909869390715e-11	8.91436331852192e-11
chr17	56833110	56835089	peak103439	25.245697036968	0.413049791753444	0.135539971564158	3.04743897307021	0.00230800385853241	0.00632223808443491	25.245697036968	0.43948659526596	0.122198277153472	3.59650402201659	0.000322522599062807	0.000733681207132856	25.245697036968	0.81934650087082	0.128113520635022	6.395472521632	1.60051624055294e-10	9.57243411472682e-10	25.245697036968	0.332128753234017	0.124472509886646	2.66828999862282	0.00762384218145249	0.0246586510668182	25.245697036968	0.333740954742413	0.132934564401841	2.51056567751307	0.0120537897440729	0.0211358427588648
chr17	56867778	56868615	peak103442	3.20011010711419	1.96322972496407	0.312515109615643	6.28203137883032	3.34177373025839e-10	2.42611662592929e-09	3.20011010711419	0.587645309929557	0.239303663254619	2.45564694638336	0.014063124378516	0.0249064472074985	3.20011010711419	2.43024781914286	0.283139437535501	8.58321906794825	9.2254429859088e-18	1.20447493860835e-16	3.20011010711419	1.36304333956005	0.258801989404102	5.26674212473593	1.38866056912551e-07	1.0226016878455e-06	3.20011010711419	2.34643723359326	0.31376882637731	7.47823568288981	7.53270197274938e-14	5.89729941279018e-13
chr17	56876583	56877481	peak103443	3.00497473929497	2.62964058206413	0.440943175069459	5.96367226151056	2.46631182104027e-09	1.57300486156242e-08	3.00497473929497	4.27900092089091	0.425373910397183	10.0593873208996	8.35164667271529e-24	5.9935750054355e-23	3.00497473929497	3.7926779806397	0.436463772597694	8.68955963530921	3.63847062226122e-18	4.96935495456021e-17	3.00497473929497	1.20090518381896	0.388075945051733	3.09451075010299	0.00197137790419396	0.00748558395332726	3.00497473929497	3.24559908441232	0.452776948875643	7.16820741972828	7.59861184851139e-13	5.10722538776148e-12
chr17	56910108	56910595	peak103456	3.90662091542151	2.24588040585441	0.324136396662472	6.92881277443544	4.24387010136123e-12	4.08993038103622e-11	3.90662091542151	0.94074823968347	0.258644965953697	3.63721844040021	0.000275598194379245	0.000632533495357484	3.90662091542151	1.16743354733428	0.271919056725936	4.29331272839373	1.76026793090583e-05	6.40703809454417e-05	3.90662091542151	1.55455411029207	0.274738759354899	5.65829922921047	1.52880419307758e-08	1.25476783583954e-07	3.90662091542151	2.05841445587774	0.311752426321875	6.6027215254212	4.03677404090244e-11	2.13463048345603e-10
chr17	56915528	56916177	peak103459	6.09624699340902	1.40607856211662	0.251953443577001	5.58070785679458	2.39541696855781e-08	1.33237923780871e-07	6.09624699340902	0.5474011215806	0.210351063576142	2.60232162497459	0.00925949694991452	0.0170268776352588	6.09624699340902	1.54005975399936	0.229140513882661	6.72102775674145	1.8044721287175e-11	1.1814899533423e-10	6.09624699340902	1.14683827959563	0.221370514804076	5.18062796488791	2.21140159960803e-07	1.57794786793256e-06	6.09624699340902	2.9031513544355	0.288298571566106	10.0699470644786	7.50184501459555e-24	3.27155787518069e-22
chr17	59423072	59423752	peak103841	2.88131415381409	0.732991408997198	0.288858232131905	2.53754723757529	0.0111632301671423	0.0260207453042641	2.88131415381409	1.79231056917997	0.266093235351234	6.73564875414504	1.6320010096283e-11	6.02802485745235e-11	2.88131415381409	2.10419148740862	0.290338362208347	7.2473767207471	4.24920900717783e-13	3.26239226453592e-12	2.88131415381409	0.7397953513998	0.259115873287261	2.85507538389842	0.00430266148495162	0.0149511286185498	2.88131415381409	2.45005475557064	0.330557509989809	7.41188652965766	1.2451527643411e-13	9.44551741687107e-13
chr17	60573297	60574064	peak104003	2.51816266360978	3.16272382341244	0.445187063824222	7.10425814318184	1.20970561814476e-12	1.29425175131007e-11	2.51816266360978	4.79131130746294	0.428622104077045	11.1784046176996	5.20166644542379e-29	5.69058402996863e-28	2.51816266360978	4.11937014786632	0.434501451798876	9.48068212617416	2.52626189491106e-21	5.34027937688454e-20	2.51816266360978	3.38111437116533	0.4155654749406	8.13617726941493	4.07954353309204e-16	8.22590311943657e-15	2.51816266360978	3.74229337868455	0.44958995420025	8.32379225497042	8.51928641266163e-17	1.07224020925954e-15
chr17	62694314	62695325	peak104197	2.3678520720818	2.19768726133685	0.370915635532615	5.9250326780673	3.12235293822877e-09	1.96137168760745e-08	2.3678520720818	2.82018807653456	0.330759839249408	8.52639208839378	1.50982892984444e-17	7.40595660817637e-17	2.3678520720818	2.62879921582809	0.347889097846844	7.55642885074082	4.14286349425132e-14	3.519219611589e-13	2.3678520720818	2.74991702423558	0.345652584614492	7.95572533416054	1.78085082167649e-15	3.25657260089418e-14	2.3678520720818	2.83594736967212	0.380391870503751	7.4553311718163	8.96423755537857e-14	6.92500225113249e-13
chr17	62703784	62704493	peak104199	3.33719344227715	0.945405858390438	0.249965004338128	3.78215286933361	0.000155477826863047	0.000529321006664028	3.33719344227715	1.37090814479384	0.220836154260222	6.20780664011399	5.37292008980734e-10	1.83742936248067e-09	3.33719344227715	0.720269192713133	0.231738859290644	3.10810709484757	0.00188289823689446	0.00504549769733124	3.33719344227715	1.04631486957553	0.22745543175944	4.60008741704672	4.22313679475382e-06	2.55463243757392e-05	3.33719344227715	0.650490924386709	0.236264058067924	2.75323690664663	0.0059009177862749	0.0109488266546018
chr17	62705137	62706175	peak104200	2.50830473080826	1.64790446919585	0.309964494354882	5.31642978214513	1.0582303236878e-07	5.4283986263821e-07	2.50830473080826	3.09375294492221	0.289341987590555	10.692374690189	1.10504781959227e-26	9.80134245667783e-26	2.50830473080826	2.9432089542258	0.308832415225834	9.53011668828086	1.57106537212835e-21	3.44177504204861e-20	2.50830473080826	2.3505509279813	0.288612155131498	8.14432409095983	3.81406396009187e-16	7.735204889829e-15	2.50830473080826	1.83711197309448	0.307954008596376	5.9655400540745	2.4382622458237e-09	1.02613626821112e-08
chr17	63675238	63676456	peak104311	5.4457070019029	0.934158182003252	0.182928705387929	5.10667902023482	3.27869984558233e-07	1.58130133711134e-06	5.4457070019029	1.51678391883669	0.157207642058574	9.64828362651447	4.99853115803495e-22	3.19854764658737e-21	5.4457070019029	1.58701279900966	0.171432878791019	9.25734205831232	2.09584329226989e-20	3.88954696767115e-19	5.4457070019029	1.24269674231663	0.163719241959593	7.59041348739772	3.18886237797932e-14	4.99531291145471e-13	5.4457070019029	2.22157713833519	0.218139178145058	10.1842188882636	2.3322533134781e-24	1.13572290880847e-22
chr17	63931002	63931776	peak104354	2.95414201865374	1.84840790604261	0.270819716304896	6.82523389087973	8.77821782219029e-12	8.02199707096344e-11	2.95414201865374	2.69316321181631	0.230435307372335	11.6872854361017	1.4804304872265e-31	2.04591982432361e-30	2.95414201865374	0.864010079936911	0.200246069361494	4.31474177092164	1.59789573001984e-05	5.84768958597591e-05	2.95414201865374	0.645260886216121	0.189929614154433	3.39736848878899	0.000680372819626803	0.00287579246438969	2.95414201865374	0.854681493656358	0.219493446770439	3.89388159980121	9.86528148798694e-05	0.000241175850892166
chr17	63961434	63962357	peak104361	3.61619842971122	1.93088369393066	0.239260778364395	8.07020568573891	7.01798391866558e-16	1.41183479921355e-14	3.61619842971122	1.49450096008633	0.185730655417218	8.04660359771597	8.51233330786187e-16	3.83438832486579e-15	3.61619842971122	1.60130384641908	0.206184453868291	7.76636558371165	8.07702080898095e-15	7.36964915358063e-14	3.61619842971122	1.68830214293157	0.199277782959711	8.47210420477684	2.40999392312723e-17	5.85973765842979e-16	3.61619842971122	1.9554569969816	0.24695769102986	7.91818626432317	2.41000152478303e-15	2.36694644136275e-14
chr17	63963108	63963630	peak104362	2.24196627188362	3.43292568439626	0.39495568925158	8.69192615227665	3.56345690979436e-18	1.0796595094805e-16	2.24196627188362	4.58329792360064	0.368839439557945	12.4262685386729	1.88216896475163e-35	3.81275525397313e-34	2.24196627188362	3.97839977354157	0.375584857099303	10.5925457279277	3.22694514971486e-26	1.40681932935948e-24	2.24196627188362	2.08275937592902	0.324219450046368	6.42391866259458	1.32810186387587e-10	1.39029202301065e-09	2.24196627188362	3.30131394539776	0.384412003355519	8.5879574950332	8.85290071247714e-18	1.32942751250782e-16
chr17	63984952	63985512	peak104368	2.46103162462539	2.71188947068577	0.336065295678043	8.06953144392456	7.05684586644257e-16	1.41802045330056e-14	2.46103162462539	2.89850653685336	0.264490353942214	10.9588364704091	6.02692352916279e-28	5.96955677829031e-27	2.46103162462539	1.26848970494965	0.247936488301991	5.11618807557122	3.1177219527499e-07	1.3656731440234e-06	2.46103162462539	1.51146836581167	0.246240941772398	6.13816839284478	8.34783495854187e-10	8.0583573023318e-09	2.46103162462539	1.74883758329494	0.286591733180834	6.10219130846828	1.04624040159756e-09	4.60830806266781e-09
chr17	63997482	63998710	peak104370	3.72082893170999	1.78805996872434	0.25274988487456	7.07442446358289	1.50070282771564e-12	1.57003511873877e-11	3.72082893170999	2.30743816794616	0.214853463041824	10.7395903015861	6.63381156455982e-27	6.02766599644672e-26	3.72082893170999	0.975633410708626	0.20524844290482	4.75342661264942	1.9999771999245e-06	8.10656188478556e-06	3.72082893170999	1.23660247880094	0.207407940730895	5.96217519176563	2.489020739264e-09	2.24757544234572e-08	3.72082893170999	1.01711046150866	0.221249988938305	4.59710966038636	4.28392176795894e-06	1.23624166965101e-05
chr17	64006623	64007123	peak104373	1.48126665887515	3.15962689302673	0.352173692614123	8.97178568215411	2.9174564805362e-19	1.1039604803622e-17	1.48126665887515	3.79786329329076	0.306341325098085	12.3974892779313	2.69640400249467e-35	5.37497545856462e-34	1.48126665887515	2.56330287853153	0.294544036698994	8.70261339275071	3.24327307198672e-18	4.46448030271431e-17	1.48126665887515	2.90416588869509	0.293713988142231	9.88773434681885	4.70556739886198e-23	2.7885670937934e-21	1.48126665887515	2.82304220445549	0.332870420884404	8.48090436198849	2.23450235599485e-17	3.11263507470135e-16
chr17	64345950	64346413	peak104476	1.55648089223968	2.46796012068678	0.382211892731775	6.45704690936637	1.06765811500568e-10	8.28809909703787e-10	1.55648089223968	4.26008235557008	0.372371744558177	11.4404017432222	2.62666402085018e-30	3.23375636707767e-29	1.55648089223968	2.4763272405174	0.345205760160968	7.1734818079591	7.31139722321264e-13	5.45763647549971e-12	1.55648089223968	2.20068458364438	0.327504998488714	6.71954502618138	1.82292849717925e-11	2.1007538554837e-10	1.55648089223968	2.94891626403631	0.380479192279809	7.75053228631657	9.15081484214302e-15	8.20803207133629e-14
chr17	64362700	64363459	peak104481	2.80702316283971	3.07219888174772	0.375146801207538	8.18932447740138	2.6269642972314e-16	5.71201366221386e-15	2.80702316283971	3.83564490876769	0.332923357111988	11.521104863416	1.03278121104764e-30	1.3169278724679e-29	2.80702316283971	2.35784598233747	0.32066186405725	7.353060175302	1.93719670922312e-13	1.54076764652587e-12	2.80702316283971	3.75933782684043	0.350729211379918	10.7186333640406	8.32239097793574e-27	8.98099006643658e-25	2.80702316283971	2.46181782009959	0.35058812310411	7.02196582788554	2.18768049493068e-12	1.36540629819272e-11
chr17	64385052	64385958	peak104488	3.00263274225138	2.49298924037244	0.308044783757601	8.09294418156472	5.82395580386675e-16	1.19500464041313e-14	3.00263274225138	4.15216036222985	0.294339223712113	14.1067177859074	3.4527804846995e-45	1.87458100725207e-43	3.00263274225138	1.98346563972944	0.257768454027503	7.69475709202884	1.41763230306511e-14	1.26573278458551e-13	3.00263274225138	2.43197677247737	0.261517872276311	9.29946680626028	1.41151738009353e-20	5.39959449426589e-19	3.00263274225138	1.79056786555088	0.280910253465512	6.37416343284428	1.83964333756795e-10	8.97589864006777e-10
chr17	64706528	64707616	peak104533	4.96765657206126	1.42386048742175	0.276275710336064	5.15376645196118	2.55305877353659e-07	1.25056243987018e-06	4.96765657206126	2.83275822701891	0.263054931460361	10.7686946269843	4.83811912245616e-27	4.43523851592966e-26	4.96765657206126	1.37713316422208	0.255101698701974	5.39836924344018	6.72493528292985e-08	3.14345771701015e-07	4.96765657206126	1.44712229677749	0.253821019198936	5.70134932616943	1.18862771403825e-08	9.8903330303744e-08	4.96765657206126	2.88868502651048	0.30705376745568	9.40774982325348	5.06871533252105e-21	1.33652008209854e-19
chr17	64724215	64724687	peak104537	2.19997285761008	2.49423297903894	0.376770458156935	6.62003329889528	3.59117964118949e-11	2.98105424915834e-10	2.19997285761008	4.60895575008809	0.372311984839038	12.3792838741967	3.38348286613265e-35	6.61633640556275e-34	2.19997285761008	3.25165551399027	0.356994890303226	9.10840911820436	8.35987822988799e-20	1.40932874845614e-18	2.19997285761008	2.00943301225688	0.327108442253832	6.14301788853734	8.09681606610824e-10	7.8267565992363e-09	2.19997285761008	2.85324292104089	0.374921962945225	7.61023146957582	2.73605468076157e-14	2.29628938689745e-13
chr17	65106287	65107188	peak104619	4.92711765653728	0.809312911925566	0.250968704898736	3.22475629880672	0.00126079944501517	0.00365242783574974	4.92711765653728	1.45575872327222	0.228674574504027	6.3660716388327	1.93930881035303e-10	6.78331264957816e-10	4.92711765653728	2.51379813503056	0.262198115734856	9.58739969578044	9.03328807919473e-22	2.03767667355461e-20	4.92711765653728	0.560073787462933	0.225963472812248	2.47860320295349	0.0131897947518707	0.0396328621265389	4.92711765653728	2.20119248718727	0.284355288626346	7.74099366261381	9.86428161911034e-15	8.80732233224141e-14
chr17	66578929	66579591	peak104786	1.9749208594053	2.65714535800505	0.434410511788763	6.11666910882009	9.55514813130555e-10	6.46201545963186e-09	1.9749208594053	3.60951923664233	0.401488383286406	8.99034539205446	2.46454691905497e-19	1.32856026021952e-18	1.9749208594053	2.96266863499613	0.408559980072701	7.2514900614322	4.12211278277687e-13	3.17177709808562e-12	1.9749208594053	2.45002725266941	0.393484256178322	6.22649372675051	4.76989313382129e-10	4.74330328586256e-09	1.9749208594053	2.5998094860068	0.428190958010499	6.07161229673386	1.26632361230496e-09	5.52066568337042e-09
chr17	68070579	68071374	peak105017	2.38040304710295	2.06221685514506	0.412132846320599	5.00376728900868	5.62206207480235e-07	2.63498362444222e-06	2.38040304710295	2.87670089754141	0.379796275087769	7.57432625392818	3.60996165491406e-14	1.51523048382251e-13	2.38040304710295	2.82230849208504	0.398665493984578	7.07938995140177	1.44790426761382e-12	1.05117368797446e-11	2.38040304710295	1.5819802622894	0.370771308926658	4.26672782980178	1.9836091160236e-05	0.000109254740284577	2.38040304710295	3.35992317052613	0.437806562984293	7.6744467867803	1.66134071051424e-14	1.4356677360954e-13
chr17	68383371	68384309	peak105070	5.01349211808473	1.14441809877596	0.244579472040072	4.67912572232744	2.88100753106239e-06	1.23992549625881e-05	5.01349211808473	0.587317285588366	0.197194494148796	2.97836553765643	0.00289790149654088	0.00579514000944037	5.01349211808473	1.47948630643046	0.222068918675663	6.66228446220016	2.69603546203208e-11	1.7296180531099e-10	5.01349211808473	0.48965580160364	0.204314954693011	2.39657347813508	0.016549175020662	0.0478519149373491	5.01349211808473	0.806009151354411	0.23183535489386	3.47664467191996	0.000507730221247015	0.00112313548372015
chr17	68396277	68397365	peak105074	3.46459652282305	2.93921629059514	0.336592985390729	8.73225651801151	2.49641245233114e-18	7.66999692296187e-17	3.46459652282305	3.50855467060633	0.289607441393818	12.1148636710453	8.81105138143531e-34	1.52208300642542e-32	3.46459652282305	2.8347699014799	0.295329424019742	9.59867074162719	8.09820326802076e-22	1.84099856347905e-20	3.46459652282305	2.76976470139497	0.289701276100536	9.56076113532123	1.16893815959922e-21	5.44943384163026e-20	3.46459652282305	2.08810012794715	0.305028004404036	6.84560138019746	7.61552641515563e-12	4.41135297514085e-11
chr17	68441017	68441655	peak105084	2.46251468510617	2.87544497157505	0.403786026888304	7.12120970042994	1.06983872245715e-12	1.15378905280666e-11	2.46251468510617	3.75102955350888	0.369803189184081	10.1433131547216	3.54855849654238e-24	2.61203787943385e-23	2.46251468510617	0.991612183797341	0.336565263527443	2.94627013318173	0.00321631376735861	0.00823003473082015	2.46251468510617	1.35115936877858	0.338847085417665	3.98751952407422	6.67677112941608e-05	0.000339608125936724	2.46251468510617	2.50576900270113	0.389964384773669	6.42563552093468	1.3131971093336e-10	6.54054469098863e-10
chr17	69580718	69581978	peak105275	3.38069103015165	3.53665968483461	0.387336457099309	9.13071728729074	6.8046927635997e-20	2.97399097233125e-18	3.38069103015165	4.471901239931	0.355049850320063	12.5951362488951	2.24571825522527e-36	4.91975520524413e-35	3.38069103015165	3.87599859844574	0.363303124742972	10.6687730836004	1.424954576195e-26	6.52121882226205e-25	3.38069103015165	1.6365336942222	0.315616054280538	5.18520421260812	2.15778296537296e-07	1.54446306703577e-06	3.38069103015165	3.14300339002617	0.371942637113838	8.45023688172702	2.90712375184667e-17	3.98606568076734e-16
chr17	69597990	69598802	peak105279	2.08460233286447	3.31402008343824	0.531784490568773	6.23188555178379	4.60854126335296e-10	3.268418594967e-09	2.08460233286447	4.36576216220454	0.507241655943554	8.60686836550026	7.5083584112911e-18	3.74710595906911e-17	2.08460233286447	3.8919401943589	0.516270220158705	7.53857193847534	4.75145845583148e-14	4.00699453568963e-13	2.08460233286447	3.52637282899558	0.50584829681895	6.97120629084122	3.14234790298088e-12	3.92669950249548e-11	2.08460233286447	3.12802965431691	0.523853178624873	5.97119533096671	2.35521553455241e-09	9.93817957399114e-09
chr1	89692607	89693283	peak10528	3.12685823172184	2.49965332203306	0.43360500565024	5.76481657144281	8.17466997836586e-09	4.84111045263523e-08	3.12685823172184	3.65954457981303	0.412530697339296	8.87096306630278	7.25160039944167e-19	3.82190166364303e-18	3.12685823172184	1.60268151066259	0.396176790632851	4.04536951319756	5.22406577480731e-05	0.000179707040289613	3.12685823172184	2.56219358995951	0.406201064996637	6.30769786381707	2.83216395523719e-10	2.88699068603245e-09	3.12685823172184	3.30482513161175	0.446571908799296	7.40043219578562	1.35741967162664e-13	1.02507173647416e-12
chr1	89762474	89763578	peak10546	5.39635370369502	0.772842417140023	0.213921061049281	3.6127458107642	0.000302971669665975	0.000977945112463179	5.39635370369502	0.878590070559843	0.182178837857236	4.8226790822343	1.41642761843369e-06	3.98358874283426e-06	5.39635370369502	0.595329128413468	0.18889902450552	3.15157333380549	0.00162393377894641	0.00441586721473653	5.39635370369502	0.617278306135448	0.184881138394894	3.33878464560827	0.000841457710562444	0.00346615544204822	5.39635370369502	0.976742160877333	0.214296216136759	4.55790670729341	5.16659761015033e-06	1.47730551881989e-05
chr17	73304870	73305538	peak105581	3.97639393720393	1.83008463010251	0.247249542623953	7.40177154902134	1.34379542220866e-13	1.72230436737917e-12	3.97639393720393	2.06620393064097	0.187075200939626	11.0447772888283	2.32343080498147e-28	2.38649925573949e-27	3.97639393720393	1.80529354633016	0.203621732182906	8.86591783193617	7.58764163445558e-19	1.14056019822487e-17	3.97639393720393	0.471805542673189	0.169190316061538	2.78860843608557	0.00529350231199743	0.0179238829010922	3.97639393720393	2.13355815800669	0.240465773188968	8.87260639929016	7.14535213483834e-19	1.29177917291876e-17
chr17	74298778	74299494	peak105720	1.94993010494381	3.14131232745368	0.444951399231514	7.05989987418651	1.66622620325636e-12	1.73180537962709e-11	1.94993010494381	3.96770118073589	0.413317629645424	9.59964176737317	8.02227556748874e-22	5.04661466249867e-21	1.94993010494381	3.42836429773131	0.420652555303421	8.15010928736281	3.63595531610038e-16	3.85936677814614e-15	1.94993010494381	2.88492781744279	0.406669012897697	7.09404386846788	1.30248813394803e-12	1.69546519416824e-11	1.94993010494381	2.35967185352789	0.420728045242616	5.60854423709066	2.04035549886002e-08	7.68904824985362e-08
chr17	74325740	74326431	peak105726	1.41251377166738	1.96542186732807	0.293532514162359	6.69575523153444	2.14560600607083e-11	1.84775784227243e-10	1.41251377166738	2.22820941767591	0.245608728099498	9.07219150930682	1.16646855199199e-19	6.39254019621443e-19	1.41251377166738	0.8272223418776	0.239421876860017	3.45508252097303	0.000550124419191576	0.00162371688271267	1.41251377166738	1.32048353512012	0.238621048562315	5.53380995966616	3.13348477069062e-08	2.49565288205983e-07	1.41251377166738	0.995338250807137	0.266284225165414	3.73787914093988	0.000185579112207595	0.000437413245195251
chr17	74343611	74344683	peak105731	1.61357759003947	1.92984006080731	0.363537599152546	5.30850196872627	1.10529891884614e-07	5.65656782765465e-07	1.61357759003947	2.3216639775013	0.319972895176634	7.25581451585041	3.99251893667468e-13	1.58378071365888e-12	1.61357759003947	1.61367780552077	0.325457290985557	4.95818606685441	7.11544007272969e-07	3.02510027605692e-06	1.61357759003947	2.15146902488327	0.332463216454519	6.4712994352492	9.71636674870387e-11	1.03039644040841e-09	1.61357759003947	1.81204296257325	0.358302818470345	5.05729474947802	4.25245718450399e-07	1.38181145909849e-06
chr17	74446495	74447198	peak105759	3.99140209964766	1.54590605410941	0.235659140603886	6.55992400781894	5.38352060142294e-11	4.3551460969031e-10	3.99140209964766	0.666077664417872	0.183784559554001	3.62423081696457	0.000289822693091594	0.000663699282240928	3.99140209964766	1.71826403202934	0.216814287736313	7.92504982014413	2.28054880785953e-15	2.21123429057129e-14	3.99140209964766	1.33498031219923	0.197635583870622	6.75475684112203	1.43075003073838e-11	1.66749146915789e-10	3.99140209964766	2.02402749030949	0.250483002898466	8.08049834475168	6.45026332062576e-16	6.98226027066127e-15
chr17	74970387	74970943	peak105876	1.23968126320629	2.17825200501013	0.362079147673143	6.01595540369666	1.78828802679486e-09	1.16175590057331e-08	1.23968126320629	3.1415389207794	0.329841170964968	9.52439900570527	1.65999633886563e-21	1.01896264031071e-20	1.23968126320629	2.51754723146412	0.339272744426156	7.42042286869311	1.16746981630986e-13	9.47525874128552e-13	1.23968126320629	2.62458139457986	0.331987204953937	7.90567032528863	2.66495608816898e-15	4.76855295121496e-14	1.23968126320629	2.54647563485763	0.36595677260902	6.9584055425536	3.44145359707353e-12	2.0825023116663e-11
chr17	74987216	74988554	peak105880	11.7125906851029	0.438074449329058	0.179621374249852	2.43887706103228	0.0147329795105602	0.0332295120376227	11.7125906851029	1.66937664147974	0.168800756792485	9.88962770784248	4.61741848548338e-23	3.164316345089e-22	11.7125906851029	0.595258942538881	0.170715583572586	3.48684595794845	0.000488752784600431	0.00145535278153376	11.7125906851029	0.551670726544452	0.165851542325289	3.32629241072986	0.000880095482938412	0.00360741903681224	11.7125906851029	1.29768370374304	0.191077431034619	6.79140229548057	1.11048780534627e-11	6.30105414250679e-11
chr17	75036616	75037045	peak105894	2.89083975311052	2.4317897993337	0.355678453174007	6.83704558888196	8.08430209225408e-12	7.42278199457909e-11	2.89083975311052	2.55608299645442	0.293009634131174	8.72354591354537	2.69622693428895e-18	1.37984306982551e-17	2.89083975311052	0.746163998247448	0.276001370105564	2.70347932679486	0.00686177162455512	0.0163030023838642	2.89083975311052	1.64826133674514	0.287200850373934	5.73905451393722	9.52065728403264e-09	8.00577828953625e-08	2.89083975311052	1.11765098759631	0.305734578425497	3.65562506325618	0.000256556095761375	0.000591859813420475
chr17	75087526	75088515	peak105909	9.05707045930294	1.34028780607744	0.201529656734985	6.65057355722059	2.91953045520124e-11	2.45027515208008e-10	9.05707045930294	2.70917094642121	0.189162403366745	14.3219313045453	1.59624747797835e-46	1.02218309194203e-44	9.05707045930294	0.646750185675376	0.175524542225607	3.68467097235945	0.000228998267659606	0.000719121199070457	9.05707045930294	1.16800295441461	0.177558240201703	6.5781399561506	4.7636973958042e-11	5.23767030650623e-10	9.05707045930294	2.1676731926536	0.211844659571756	10.2323711961187	1.41999223606835e-24	7.34446871921504e-23
chr17	75091045	75091569	peak105911	1.70962003231602	1.12255874748514	0.279577063540003	4.015203297693	5.93945755840144e-05	0.000215294489054967	1.70962003231602	1.27242029476081	0.238641495032156	5.33193229697694	9.71731699395651e-08	2.95440235979735e-07	1.70962003231602	1.51169279168981	0.265811187048524	5.68709243758748	1.2922051993182e-08	6.45991744194475e-08	1.70962003231602	2.00367130027843	0.268317483623415	7.46753910039865	8.17084517235233e-14	1.22087790857319e-12	1.70962003231602	1.89627575025473	0.30187567456145	6.28164476322761	3.35009646326534e-10	1.57690862603136e-09
chr17	75440623	75441327	peak105980	2.42714276482193	3.58980037411327	0.414327830332073	8.6641545928405	4.5487578828342e-18	1.33425143133737e-16	2.42714276482193	4.3558332230538	0.372959095574852	11.6791178301739	1.62978141528871e-31	2.24521975587686e-30	2.42714276482193	4.16847591578851	0.391614235334722	10.6443421604059	1.85288400231543e-26	8.3700563639479e-25	2.42714276482193	1.43189725106778	0.330716293036994	4.3296846306499	1.4932303182291e-05	8.35348877544996e-05	2.42714276482193	3.96410236170089	0.410895830452984	9.64746309869034	5.03867807333753e-22	1.57016345950244e-20
chr17	75444038	75444856	peak105982	3.20071629154283	2.80045366305443	0.351639149706087	7.96399850640963	1.66567267823944e-15	3.09450475674622e-14	3.20071629154283	4.05139447309105	0.320796933357915	12.6291558671818	1.45834252741393e-36	3.25603372468077e-35	3.20071629154283	3.53867054482514	0.334243550326792	10.587101954145	3.4201684155662e-26	1.48365717719425e-24	3.20071629154283	0.971864588579071	0.273656901515005	3.55139805792832	0.000383190401747411	0.00170239761203259	3.20071629154283	3.30274489691225	0.358731837145834	9.2067236718931	3.36230860196507e-20	7.52623290391208e-19
chr17	75498044	75499264	peak105999	2.79960358325834	1.48463629836149	0.254390112457391	5.83606133123652	5.34492281243412e-09	3.24444238218657e-08	2.79960358325834	2.21703822547481	0.221660292929246	10.0019637986425	1.4940441489103e-23	1.0591597652575e-22	2.79960358325834	1.69093362390207	0.229426764512273	7.37025441428659	1.70302717737399e-13	1.36133155532017e-12	2.79960358325834	1.23550836443522	0.211302964294462	5.84709432998523	5.00233864418175e-09	4.34214916472619e-08	2.79960358325834	1.87587621782065	0.261669825587506	7.16886715389861	7.56208914590182e-13	5.0865887821722e-12
chr17	75509677	75510315	peak106002	2.97777186381154	3.28015374820697	0.341035671400473	9.61821305887717	6.69846888712923e-22	4.35325773549417e-20	2.97777186381154	4.15140354112057	0.299764920425927	13.8488637537106	1.29240276233504e-43	6.08996902726179e-42	2.97777186381154	3.78734006057199	0.317954202186624	11.9115898910152	1.02994463380417e-32	1.28137315473793e-30	2.97777186381154	3.12459538359921	0.292569685141746	10.679833018535	1.26498991440539e-26	1.29324875342895e-24	2.97777186381154	3.2026505043644	0.329156007367701	9.72988623229567	2.24844286534783e-22	7.53012991800973e-21
chr17	75588032	75588610	peak106025	3.21680547119628	1.23342672646624	0.242081632931059	5.09508594903396	3.48583074287119e-07	1.67692055715119e-06	3.21680547119628	2.47765335580462	0.22360439684463	11.0805216300206	1.55961259364337e-28	1.62582870376108e-27	3.21680547119628	0.663519821192669	0.208082786345335	3.18872998985841	0.00142899285149152	0.00392115100137729	3.21680547119628	0.805320551894852	0.205947647195166	3.91031683470358	9.21751351216886e-05	0.000457525755876593	3.21680547119628	1.44140553079577	0.244464323056381	5.8961795029017	3.72014272282333e-09	1.53096833993403e-08
chr17	75848560	75849338	peak106084	3.86135620962551	1.36276385310371	0.231981140971415	5.87445965390625	4.24224778355904e-09	2.61576758221743e-08	3.86135620962551	2.33978820654071	0.2098596905238	11.1492978985183	7.21735906477698e-29	7.75977067468826e-28	3.86135620962551	2.54757478224507	0.23873984421724	10.6709242045367	1.39234529814458e-26	6.38870879321878e-25	3.86135620962551	2.04400167480164	0.214353256663816	9.53566886089992	1.48922439785911e-21	6.79755115492767e-20	3.86135620962551	2.3387519124935	0.265050510288624	8.82379705644309	1.10642660455445e-18	1.93039420167874e-17
chr17	75872616	75873233	peak106092	3.10110078910828	0.718660153670133	0.254845084195749	2.81998829186018	0.00480254017230681	0.0122298626791358	3.10110078910828	2.26338590282013	0.244669186746523	9.25080077682602	2.22817022059137e-20	1.27588836542347e-19	3.10110078910828	2.28663591081692	0.27028464953441	8.4601027648291	2.67142008267526e-17	3.29349547851402e-16	3.10110078910828	0.893772861701999	0.228375791269186	3.91360597695099	9.0927966138565e-05	0.000451720006829893	3.10110078910828	2.25380390769018	0.290233050575375	7.76549708319607	8.13256367418612e-15	7.33609278390721e-14
chr17	76029359	76030056	peak106121	1.41474901615581	2.36947011195515	0.379499637802422	6.24366896810785	4.27424103947318e-10	3.04740138059013e-09	1.41474901615581	3.00594857379512	0.329340191130047	9.12718415411424	7.03040655005141e-20	3.90495882769597e-19	1.41474901615581	2.56440904976953	0.342207559217968	7.4937241469179	6.69463511320374e-14	5.56826771794067e-13	1.41474901615581	2.73188368769558	0.34348073650837	7.95352809437396	1.8127364829301e-15	3.31141684373918e-14	1.41474901615581	1.70890063608463	0.338456751789227	5.04909601315575	4.43905606123011e-07	1.43710329745231e-06
chr17	76696693	76697205	peak106257	1.63922642257397	2.55217413528563	0.392751760820184	6.49818636065672	8.12940638281301e-11	6.42487714214906e-10	1.63922642257397	3.9628983145703	0.373537843097729	10.609094601249	2.7035610561287e-26	2.32025794714001e-25	1.63922642257397	2.85921739036488	0.368334862710234	7.76254891900962	8.32392484645767e-15	7.58701012334583e-14	1.63922642257397	2.55954615849724	0.35033928229936	7.30590683893148	2.75402944770839e-13	3.89845690727434e-12	1.63922642257397	2.99949960951251	0.401184524550018	7.47660845810753	7.62652042667166e-14	5.96807654874995e-13
chr17	77088348	77089088	peak106304	6.7929494745256	1.03301636770742	0.153544228757238	6.72780980482621	1.72235845300211e-11	1.50250850675564e-10	6.7929494745256	1.12725932936953	0.107890982932027	10.4481329091211	1.49438140572722e-25	1.21116252827646e-24	6.7929494745256	0.44421329641544	0.109547623393825	4.0549788544338	5.01388382384868e-05	0.000172850950519666	6.7929494745256	0.399556829913457	0.10448597589845	3.82402352543261	0.000131291379376562	0.00063264495431672	6.7929494745256	0.817094198779915	0.134085566271084	6.0938266623566	1.1024303118941e-09	4.8460363873605e-09
chr17	77109711	77110518	peak106310	5.12209476377535	4.57038006840147	0.424189574084976	10.7743809551668	4.54831285385253e-27	7.87263418921286e-25	5.12209476377535	4.85539063217968	0.377443008424526	12.863904016785	7.18538651926067e-38	1.83112138673054e-36	5.12209476377535	2.65450411206335	0.357806729515292	7.41882109277071	1.18167402675986e-13	9.57720228827811e-13	5.12209476377535	3.31294017549925	0.364368936173142	9.0922684307122	9.69938776989541e-20	3.29892406601774e-18	5.12209476377535	3.69916775876291	0.398069243271138	9.29277461470009	1.50317693037237e-20	3.60968943636948e-19
chr17	77118491	77118923	peak106315	1.66365527210286	2.9990721724448	0.476852825155886	6.28930356334658	3.18893346101754e-10	2.3248096232489e-09	1.66365527210286	4.60228218043313	0.466452551326078	9.86656020499684	5.81236984057692e-23	3.95530749524974e-22	1.66365527210286	3.83673981258936	0.46535268434077	8.24480000158285	1.65436690117501e-16	1.84684815877021e-15	1.66365527210286	3.60861305266695	0.459282939424815	7.85705878207933	3.93258328765198e-15	6.91644074796096e-14	1.66365527210286	3.30487622770335	0.473015139465074	6.98682970579079	2.81167173693017e-12	1.73137179658377e-11
chr17	77124156	77124699	peak106319	4.32398959045599	3.67575180090034	0.364989106628405	10.0708534423265	7.43302637206685e-24	6.9862455395953e-22	4.32398959045599	4.28158741189272	0.324224024274137	13.2056451445207	8.1399317152524e-40	2.55022018362083e-38	4.32398959045599	0.999008305972855	0.28527686908979	3.50189031855373	0.000461969753678738	0.00138129578403102	4.32398959045599	3.60009026991212	0.325457767850344	11.0616203561242	1.92586512062385e-28	2.92764991641271e-26	4.32398959045599	3.51107634696805	0.356561033506589	9.84705567077389	7.05813484808373e-23	2.54938664078925e-21
chr17	77125419	77125880	peak106320	2.0491030669131	4.12653849100668	0.527645222082372	7.82066873404281	5.25434494824251e-15	8.86645351208258e-14	2.0491030669131	4.649633374729	0.497329093889915	9.34920846548786	8.83060857201689e-21	5.17521619363055e-20	2.0491030669131	3.12029344820482	0.484010530183191	6.44674703053225	1.14276288183736e-10	6.92710842589487e-10	2.0491030669131	4.3457400975273	0.508742723324412	8.54211745600957	1.31784375067077e-17	3.32926942907897e-16	2.0491030669131	2.76674704053255	0.49836500469572	5.55164791761773	2.8298911541582e-08	1.04920294981909e-07
chr17	77228331	77228881	peak106353	1.52900561419209	2.84566465821023	0.384814947672675	7.3948911689126	1.41524137766098e-13	1.80724980016576e-12	1.52900561419209	3.41291270543733	0.333912753622756	10.2209714016887	1.59732076343724e-24	1.20156461215189e-23	1.52900561419209	3.25129440992181	0.35645116109519	9.12128999645355	7.42353645240878e-20	1.26120762158416e-18	1.52900561419209	2.43774671227058	0.323186156783034	7.54285621802522	4.59788013474939e-14	7.06949344904915e-13	1.52900561419209	3.1010972169048	0.378472742873414	8.19371348478328	2.53287590589258e-16	2.93243288654398e-15
chr17	77829784	77830781	peak106493	1.80538361963129	2.02717271762181	0.303480672939566	6.67974239672749	2.39362622116669e-11	2.03825492442455e-10	1.80538361963129	3.22556301664798	0.277303305174614	11.6318953162743	2.83726961781232e-31	3.82135188432935e-30	1.80538361963129	2.35818147197996	0.280668615268557	8.40201341971756	4.38887667457928e-17	5.27691485728988e-16	1.80538361963129	1.99404261669625	0.257319760377171	7.74927900513141	9.24157634415648e-15	1.55496860104469e-13	1.80538361963129	2.38815406838907	0.30285204988152	7.8855469834969	3.13160734830281e-15	3.01967786337726e-14
chr17	78247993	78248749	peak106582	2.60106289232648	3.09773627417205	0.330255143705216	9.37982748555485	6.60807591752278e-21	3.38775317273118e-19	2.60106289232648	3.28864356259058	0.261692844802565	12.5668073388544	3.21444514029768e-36	6.92055787471479e-35	2.60106289232648	2.0176363750432	0.249376482426365	8.090724335399	5.93109516626098e-16	6.14625997015854e-15	2.60106289232648	1.38613300833691	0.228016741926764	6.07908435417484	1.20870764318024e-09	1.13850361088777e-08	2.60106289232648	2.73197848684115	0.306006755984751	8.92783715852762	4.34418486099255e-19	8.20140817925182e-18
chr17	78254278	78254784	peak106585	4.33137138480826	1.1642167997283	0.210808923877352	5.52261630255099	3.33988575328526e-08	1.82063868846064e-07	4.33137138480826	1.06664282397328	0.164577204940607	6.48110912053837	9.10507882046228e-11	3.24979558879791e-10	4.33137138480826	0.474804598974334	0.17362895798913	2.73459337931441	0.00624573772026688	0.0149921717459434	4.33137138480826	0.601788983780103	0.169715226488151	3.54587502979361	0.000391311734602847	0.00173715382029634	4.33137138480826	0.703413117112278	0.199969065595797	3.51760966135685	0.000435452385094841	0.000973475523814324
chr17	78257765	78258348	peak106587	1.77563377676816	2.00642482899293	0.287236600720235	6.98526867384552	2.8431135955358e-12	2.83856721171655e-11	1.77563377676816	1.43418576622237	0.205612601301952	6.9751841917325	3.05470334749847e-12	1.16828536252392e-11	1.77563377676816	1.0934066795091	0.219633478745445	4.97832427804124	6.41371352601678e-07	2.73407802637955e-06	1.77563377676816	1.36368844174487	0.222343739733575	6.13324415330478	8.61048453179255e-10	8.30272976198551e-09	1.77563377676816	1.57787164881516	0.25496312949817	6.18862677094055	6.06905892699752e-10	2.75940931500054e-09
chr17	78258562	78259020	peak106588	2.7143928487044	2.28832497165722	0.281584546033757	8.12659999950031	4.41499289414954e-16	9.25454505701706e-15	2.7143928487044	1.77459743540626	0.204305568366862	8.68599641992965	3.75436735112959e-18	1.90298202471579e-17	2.7143928487044	0.789524437156583	0.204118816040609	3.86796500426256	0.000109747410313848	0.000361319063485253	2.7143928487044	1.81513629704226	0.219605203298759	8.26545213763846	1.39166270825128e-16	3.07184942748091e-15	2.7143928487044	1.00157760187125	0.229494224620994	4.36428238455822	1.27540739931483e-05	3.47192029816598e-05
chr17	78263113	78263805	peak106589	3.18108551826464	2.72984328408715	0.275107371608945	9.92282856007043	3.31233742867326e-23	2.69331548502632e-21	3.18108551826464	3.0705549468417	0.221277629083498	13.8764815926469	8.79566593549963e-44	4.20125223727881e-42	3.18108551826464	1.18531805982808	0.204287474489292	5.8022062429002	6.54479893279828e-09	3.3582675357552e-08	3.18108551826464	1.33390930661783	0.202868054006229	6.57525559237078	4.85696630885487e-11	5.33351036503774e-10	3.18108551826464	2.42552145423478	0.263021541960534	9.22175969373158	2.92263852399925e-20	6.60123600472286e-19
chr17	78365527	78366122	peak106625	1.30969309766288	2.42378113622224	0.408870209104237	5.92799642099708	3.06653180144395e-09	1.92907912748626e-08	1.30969309766288	3.04513887927396	0.364524405925807	8.35373113506632	6.61398009162673e-17	3.14285403538512e-16	1.30969309766288	2.22008144366548	0.363590117674303	6.10600050921678	1.02158681565996e-09	5.65886587812654e-09	1.30969309766288	2.42396286546709	0.364287052388228	6.65399126753433	2.852496056426e-11	3.21103258586215e-10	1.30969309766288	2.05655329267764	0.389135858763636	5.28492362336314	1.2575721392833e-07	4.34312053317871e-07
chr17	78374708	78375443	peak106626	2.38583253040808	2.95394078506507	0.372272791759873	7.93488229720116	2.10695044713065e-15	3.80907008446101e-14	2.38583253040808	3.24961173770285	0.317635548216612	10.2306299025661	1.44575913009634e-24	1.0922541535153e-23	2.38583253040808	1.94843221088088	0.305134462155299	6.38548722788716	1.70852603863019e-10	1.01731785447319e-09	2.38583253040808	2.61429391915504	0.318999354383362	8.19529532969926	2.49978635246815e-16	5.2462503017825e-15	2.38583253040808	2.72015090521203	0.355041533482825	7.6615005532687	1.83773086737338e-14	1.57950889987322e-13
chr17	78381601	78382201	peak106630	3.72250163348484	3.50504761013146	0.360919566702735	9.71143693358784	2.69510470616926e-22	1.8696754156052e-20	3.72250163348484	3.89324262291875	0.309625759996442	12.5740268605671	2.93390729367824e-36	6.3243609504418e-35	3.72250163348484	0.980146467009048	0.275190906115431	3.56169642683584	0.000368466284428888	0.00112104552460596	3.72250163348484	3.20332279917621	0.312131944048761	10.262720174119	1.03742447076613e-24	7.85119246663788e-23	3.72250163348484	1.30839036586039	0.301864697659354	4.33436031442429	1.46184574861205e-05	3.95726035571941e-05
chr17	78411252	78412067	peak106642	4.8082462671733	3.04892193711297	0.303552537132793	10.0441326101622	9.75016666778814e-24	9.01864622678689e-22	4.8082462671733	3.35064451947488	0.244326067042827	13.7138233346488	8.39167202391994e-43	3.56942117572186e-41	4.8082462671733	2.88858094940258	0.257250629880889	11.2286642436601	2.94903006727286e-29	2.03774480774957e-27	4.8082462671733	0.532384203850273	0.210403451441826	2.53030166664101	0.01139644955653	0.035008387128318	4.8082462671733	3.14227132649682	0.297740331480859	10.5537308663164	4.88192193850031e-26	3.14929001213515e-24
chr17	78882681	78884197	peak106754	10.78886080488	1.39810341632884	0.179146270313211	7.80425634250973	5.98534236190528e-15	9.9369188196418e-14	10.78886080488	3.6679981409776	0.189152119938886	19.3917897518817	9.05312472279817e-84	1.58266726403958e-80	10.78886080488	0.767263692615909	0.16161085049691	4.74760011630889	2.05844504510574e-06	8.33003154595799e-06	10.78886080488	0.9493846298773	0.159872570831297	5.93838345715426	2.8784615983718e-09	2.58057772629415e-08	10.78886080488	2.64044145626305	0.20540131645046	12.8550366759694	8.05876306316542e-38	3.35436418738709e-35
chr17	78947283	78948023	peak106769	1.4063803643331	1.88549356279243	0.370800543914061	5.08492663708018	3.67768194827211e-07	1.76435883149542e-06	1.4063803643331	2.58025747540085	0.326442043507658	7.90418246276026	2.69697736592342e-15	1.18732204258557e-14	1.4063803643331	1.81977750832787	0.330918886394665	5.499164850197	3.81594259438657e-08	1.82571602603304e-07	1.4063803643331	1.16220594250356	0.303943950336454	3.823750863332	0.000131436728795998	0.000633170816426464	1.4063803643331	2.3296433755242	0.371251372491183	6.27511047270142	3.49386130805883e-10	1.64104469069007e-09
chr17	78993201	78994073	peak106781	1.94541836037452	2.43905416822735	0.306679759782121	7.95309794803597	1.81904412363169e-15	3.34039174047575e-14	1.94541836037452	2.33851962675375	0.229325292145125	10.1973908105777	2.03670567844756e-24	1.52031121565415e-23	1.94541836037452	1.65505101187036	0.237533758610893	6.96764544774251	3.22289191476279e-12	2.27096317831048e-11	1.94541836037452	1.20759732300829	0.216342272870062	5.58188331382458	2.37927991718507e-08	1.91415423434098e-07	1.94541836037452	2.32461209245787	0.289576014801314	8.02764032115315	9.93652888065878e-16	1.04205397655475e-14
chr17	79777588	79778386	peak106891	10.386276750033	0.529873095614111	0.185989718894637	2.84893755828667	0.00438654886733725	0.0112723279874746	10.386276750033	0.684732937256191	0.165430591509493	4.13909501869185	3.48678524473001e-05	8.75426966083154e-05	10.386276750033	0.867861494399462	0.175039584868497	4.95808702386643	7.11906757381767e-07	3.02590662109119e-06	10.386276750033	0.662251362391284	0.170887287387958	3.87536938829044	0.000106463073640652	0.000521633254872724	10.386276750033	0.71872585275081	0.18792580346484	3.82451924908375	0.000131027509296605	0.000315382475220054
chr1	91637400	91638138	peak10691	2.60522556739741	3.9125244556054	0.376118844716375	10.4023622069662	2.41861803554063e-25	2.95680283198051e-23	2.60522556739741	3.82531662164421	0.317281380643829	12.0565430403822	1.79145689659627e-33	3.01717239559691e-32	2.60522556739741	2.9036154133384	0.317603931560146	9.14225273936363	6.11646927363248e-20	1.05764704096581e-18	2.60522556739741	3.66511596662521	0.331944138985004	11.0413637000254	2.41342194080804e-28	3.54549935875682e-26	2.60522556739741	3.29335017253428	0.358155834758634	9.19529951188346	3.73951354353778e-20	8.33854282756728e-19
chr17	79942516	79943489	peak106929	2.26450033546915	1.33345008512148	0.294957930754719	4.5208144826265	6.16021565012749e-06	2.53872913709403e-05	2.26450033546915	2.54063666283856	0.276555024169219	9.18673117753229	4.04960202042961e-20	2.28740363557836e-19	2.26450033546915	1.95865593783702	0.2858651307881	6.85167838566813	7.29885068183563e-12	4.94567858991669e-11	2.26450033546915	1.60041504756525	0.26790113436489	5.97390172071997	2.31645383356494e-09	2.10151769166488e-08	2.26450033546915	1.36454471449698	0.292430398000883	4.66622048810693	3.06790492720095e-06	8.99775271336808e-06
chr17	80277748	80278678	peak107005	2.47754095476777	2.03062887384114	0.294788774012628	6.88841995643345	5.64154618048588e-12	5.32822854280141e-11	2.47754095476777	2.45428417572024	0.235159049513971	10.436698824871	1.68571120424959e-25	1.35929904394332e-24	2.47754095476777	0.842568152752071	0.216638527041792	3.88928121076788	0.000100541563217491	0.000332765544901206	2.47754095476777	0.938564681428462	0.214768724735043	4.37011805413639	1.24179382813851e-05	7.05296936436564e-05	2.47754095476777	1.78430011061165	0.27424232978959	6.50628993700804	7.70294891815157e-11	3.94674539821588e-10
chr17	80826703	80827499	peak107113	1.3700889634367	2.24812172367701	0.330400405500724	6.80423415422257	1.0158819323674e-11	9.19712477558099e-11	1.3700889634367	2.43740849276465	0.271618076152202	8.97366083764928	2.86819476095104e-19	1.53809143591859e-18	1.3700889634367	1.35235584051874	0.263162628866526	5.13885974746304	2.76410602674073e-07	1.21748807154148e-06	1.3700889634367	2.82396460954289	0.303518021914647	9.3041085064037	1.35121080184079e-20	5.22607682251785e-19	1.3700889634367	2.02469505939489	0.316029813608068	6.40665839807717	1.48743568906827e-10	7.36013323416119e-10
chr17	80969078	80970103	peak107145	2.11874524835537	1.61104156541742	0.298252418820899	5.40160435843726	6.60474965809514e-08	3.47888621641516e-07	2.11874524835537	2.14775518049404	0.251574311397053	8.53725950224028	1.37442646894271e-17	6.75505300254611e-17	2.11874524835537	0.886444939778969	0.255189353944443	3.47367523792531	0.000513382003849192	0.0015229839116395	2.11874524835537	0.98276504838505	0.250879655926371	3.91727677063411	8.95549096099438e-05	0.00044578557226681	2.11874524835537	1.3406556906348	0.281402623721303	4.76419044323685	1.89613360304872e-06	5.70144610397278e-06
chr17	81043499	81044489	peak107170	5.28846341257748	1.29399352250334	0.208048277068039	6.21967910880684	4.98172657197727e-10	3.51313206661181e-09	5.28846341257748	2.11825951486307	0.178029440296798	11.8983664237311	1.20686457857979e-32	1.84749619638634e-31	5.28846341257748	2.39178932014467	0.205253385959718	11.652861700484	2.21880415205923e-31	2.14304608764085e-29	5.28846341257748	0.680957377059192	0.166658381523032	4.08594737832063	4.38973273187727e-05	0.000228805329811206	5.28846341257748	2.37325907731106	0.224412867897053	10.5754144116182	3.87460742242962e-26	2.54646191574867e-24
chr17	81044559	81045260	peak107171	4.65496219351735	1.56262546034391	0.195909466465815	7.97626316141581	1.50830174195872e-15	2.8261662436144e-14	4.65496219351735	1.68041039775386	0.152840828669235	10.9945124767052	4.06102112204766e-28	4.09191765162174e-27	4.65496219351735	1.6370052166665	0.170092847841163	9.62418606921777	6.32053195822518e-22	1.47131211309844e-20	4.65496219351735	0.941986275447452	0.148711118470713	6.33433656564801	2.38364682244563e-10	2.44117830990009e-09	4.65496219351735	2.17539991205018	0.217298568349895	10.011110190783	1.3621526658513e-23	5.6295869750384e-22
chr17	81119228	81120037	peak107194	4.28837730169001	0.848982256460475	0.223724472813363	3.79476704441146	0.00014778214623105	0.000505088461468468	4.28837730169001	0.798853778442286	0.187471642813997	4.26119794146618	2.03334038460188e-05	5.20299423354947e-05	4.28837730169001	0.799354772623354	0.203329932725879	3.93131872866456	8.44811825644528e-05	0.000283202307496024	4.28837730169001	0.823786026107047	0.193977188959643	4.24681907457911	2.16826911902366e-05	0.000118529333141875	4.28837730169001	1.30903996001282	0.232973568792833	5.61883464633214	1.9224973510437e-08	7.26212158404192e-08
chr17	81196858	81197684	peak107209	1.04685130963716	1.6445470203268	0.31624356144639	5.20025455318429	1.99015773176308e-07	9.90094976285777e-07	1.04685130963716	2.52211446440674	0.270735052204326	9.31580319530728	1.21033276776831e-20	7.03659376326093e-20	1.04685130963716	1.54711606747621	0.275253993453531	5.62068527349956	1.90201492314556e-08	9.35125922850698e-08	1.04685130963716	1.33102479873397	0.250025620141327	5.32355363415002	1.01759430905392e-07	7.6382927054017e-07	1.04685130963716	1.69254563587146	0.319798477808429	5.29253812422883	1.20630311447513e-07	4.1743054329482e-07
chr17	81396628	81397126	peak107259	2.60235273767462	1.4213757472978	0.282520882396799	5.03104667959194	4.87809349701956e-07	2.30483325715935e-06	2.60235273767462	1.44082389548946	0.213817588057372	6.73856584287564	1.5995757044608e-11	5.91575681518588e-11	2.60235273767462	0.533558062172712	0.214554860847523	2.48681414191727	0.0128892716763733	0.028646103158703	2.60235273767462	1.4101517906082	0.224591117489892	6.27875138771538	3.41302834319206e-10	3.4449515875106e-09	2.60235273767462	1.46587872998839	0.262629287059473	5.58155088642662	2.38383285565688e-08	8.91998415723321e-08
chr17	81621444	81622295	peak107321	2.92464219391531	2.57894268956386	0.324057824308085	7.95827934434329	1.7444815726849e-15	3.22038298349287e-14	2.92464219391531	1.7266899579239	0.256387652742023	6.73468452734458	1.6428598856024e-11	6.06685182089168e-11	2.92464219391531	2.9313408858588	0.294191382842455	9.96406100524224	2.18932832696633e-23	6.18317250598149e-22	2.92464219391531	1.48996958682108	0.262853078403441	5.66845020751172	1.4409493198478e-08	1.18656033959394e-07	2.92464219391531	3.19634416460904	0.337183646837895	9.47953494952771	2.554188375462e-21	7.04295286748056e-20
chr1	91817131	91817963	peak10745	3.74632879667985	2.45402932845829	0.425856700132161	5.76257066683863	8.28423383776371e-09	4.8976995587347e-08	3.74632879667985	1.23208859937651	0.374808601932677	3.28724739246463	0.00101171911369364	0.00215483352163649	3.74632879667985	2.9940349094413	0.405707326245568	7.37979009930193	1.58539277085416e-13	1.27163679244248e-12	3.74632879667985	0.974232420679602	0.377837008842296	2.57844625560815	0.00992457368094968	0.0310378170107983	3.74632879667985	3.49628645376168	0.440296769506243	7.94074973042043	2.00962799425599e-15	1.99729745952203e-14
chr1	91850756	91852008	peak10756	4.59871847827163	2.49333715488957	0.318962191931732	7.81703041288108	5.40840403966433e-15	9.11762000206478e-14	4.59871847827163	2.23587126595823	0.270319334056854	8.27122215937383	1.32592716118481e-16	6.20612011561789e-16	4.59871847827163	2.88312140639571	0.297606454007207	9.68769785592719	3.40108268056027e-22	8.30415187451879e-21	4.59871847827163	0.700154263726382	0.262663865404118	2.66559034547508	0.00768532785165762	0.0248116161593127	4.59871847827163	2.60139432658601	0.316414297143242	8.22148161468301	2.01004322713604e-16	2.36949262958815e-15
chr17	82845035	82845790	peak107589	3.12494367033551	3.10949633732379	0.261472029118439	11.8922714135334	1.29827079015952e-32	6.48467712959109e-30	3.12494367033551	3.78898270387593	0.22641947192086	16.7343500615543	7.36567290651223e-63	1.98102605771764e-60	3.12494367033551	3.39618347506079	0.249658784832325	13.6033005101011	3.82762651465689e-42	2.67658266916927e-39	3.12494367033551	1.70321278613438	0.193029810122126	8.82357385658097	1.10863516362108e-18	3.22481862403056e-17	3.12494367033551	3.15567881096996	0.257621536407448	12.2492818534356	1.69490115226762e-34	4.48943362787007e-32
chr17	82846124	82846656	peak107590	1.11150328157167	1.9121713927533	0.339460016985735	5.63297972389383	1.77122289664081e-08	1.00046910110096e-07	1.11150328157167	2.91011987055456	0.278664692863941	10.4430878581932	1.57599290938466e-25	1.27494252854524e-24	1.11150328157167	2.28018843159259	0.301243512601039	7.56925323272416	3.7537578426214e-14	3.20425754905798e-13	1.11150328157167	1.31085217227419	0.253763955853495	5.16563578883906	2.39622990306711e-07	1.70357426455548e-06	1.11150328157167	1.66381268558803	0.307724786233648	5.4068205098199	6.4153375329658e-08	2.2827789690883e-07
chr18	811734	813657	peak107758	17.6438036848545	0.907446027065594	0.165536937354822	5.4818340943479	4.20938889814528e-08	2.2677515167142e-07	17.6438036848545	0.796641651595873	0.149240115513637	5.33798602911881	9.39846990153612e-08	2.85945093662817e-07	17.6438036848545	1.63193586555179	0.161607598215356	10.0981382284829	5.63008719820509e-24	1.76389219353085e-22	17.6438036848545	1.22750696779554	0.155401089475584	7.89895985889082	2.81240428092384e-15	5.00676696935954e-14	17.6438036848545	0.531245770875904	0.162016905497395	3.27895270709541	0.00104193095620148	0.00220121292765127
chr18	830163	830841	peak107760	3.1247509904553	3.7534454080342	0.431040497540312	8.70787183443981	3.09633125246092e-18	9.44678236571062e-17	3.1247509904553	4.34168978697278	0.385588845947493	11.2598946587889	2.07006012345203e-29	2.36219262912457e-28	3.1247509904553	1.94385434748519	0.356802887534738	5.44797818458219	5.094560499924e-08	2.40971608927683e-07	3.1247509904553	3.41979828743948	0.381594875028559	8.96185591377121	3.1925885269874e-19	1.01662718813832e-17	3.1247509904553	2.30368883487843	0.386509353554672	5.96024084201773	2.51866446762556e-09	1.05793590156247e-08
chr18	839332	840365	peak107764	3.4230009195497	2.21088748336907	0.32730617860667	6.75479910822561	1.43033300788679e-11	1.26929348446075e-10	3.4230009195497	1.87500017727624	0.276539029199066	6.78023707071932	1.19978841150126e-11	4.46745495417787e-11	3.4230009195497	2.34360220582471	0.298557094317593	7.84976224122708	4.16826723102702e-15	3.9219401363194e-14	3.4230009195497	1.97883900033923	0.288059399492978	6.86955191818854	6.44038754077894e-12	7.76488655088948e-11	3.4230009195497	2.25376153728753	0.324250032058309	6.9506902527684	3.63503208534904e-12	2.19584073656088e-11
chr18	845065	845763	peak107765	2.83032319473876	1.73974047111424	0.366197574801002	4.7508246663284	2.02588738135243e-06	8.88523913718092e-06	2.83032319473876	3.17142096520937	0.350423151690538	9.05026094854052	1.42627084209521e-19	7.7821681839914e-19	2.83032319473876	1.95539732428106	0.343543058863678	5.69185513672969	1.25666453171869e-08	6.29484508409917e-08	2.83032319473876	2.62016813449747	0.352743201895644	7.42797627400519	1.10271731274714e-13	1.6199751312139e-12	2.83032319473876	3.45629855919793	0.402999712987493	8.57642933186207	9.78637528483533e-18	1.4560460657829e-16
chr18	3246696	3248117	peak107948	30.4156802132077	0.458329063624532	0.109825014957876	4.17326657137563	3.00263279756809e-05	0.000112983268547321	30.4156802132077	0.360596083716004	0.0958521448131558	3.7620032855698	0.00016855783303937	0.000395852772325935	30.4156802132077	0.541986043025193	0.100909917016936	5.37098888837884	7.83060348514359e-08	3.63984605496624e-07	30.4156802132077	0.58184941802008	0.0992437824531761	5.86282992886331	4.550442386445e-09	3.98152321320478e-08	30.4156802132077	0.518684806453974	0.107715690241391	4.81531339855504	1.46969045999639e-06	4.47459571955014e-06
chr18	3602840	3604269	peak108006	6.84675841057931	1.06296571484752	0.2159901529159	4.92136192551983	8.59440260534356e-07	3.9476444126804e-06	6.84675841057931	1.29997876449289	0.186980142567241	6.95249638086783	3.58878045302345e-12	1.36805625555508e-11	6.84675841057931	0.454412904570307	0.18789810028219	2.41840073895297	0.0155888980785079	0.0339299198466727	6.84675841057931	0.674855675554251	0.188151491149402	3.58676761704951	0.000334802439739425	0.00150656788971033	6.84675841057931	1.28593508699736	0.220025091766926	5.84449290156215	5.08113707056518e-09	2.05907367333381e-08
chr18	7370425	7371364	peak108256	3.83450824524525	3.78995808995471	0.379766490089745	9.97970644818893	1.87019252563671e-23	1.59486369430151e-21	3.83450824524525	4.96749562821873	0.351145810435225	14.1465325246564	1.96195435724066e-45	1.09932327157953e-43	3.83450824524525	4.16438323901964	0.353403921676833	11.7836361839463	4.74030953558603e-32	5.17938070631969e-30	3.83450824524525	2.77387216807178	0.318490539380968	8.70943348415686	3.05397249745942e-18	8.35517170588193e-17	3.83450824524525	3.66622009418237	0.3691261510572	9.93216027551039	3.0164834909067e-23	1.17710188366141e-21
chr18	9404281	9405423	peak108482	2.51782950183535	2.73703960257626	0.354383489280491	7.72338352481743	1.13281664927472e-14	1.77772896432861e-13	2.51782950183535	3.19026124786561	0.30659860545769	10.4053351550741	2.34429686342681e-25	1.86710695974613e-24	2.51782950183535	2.20362783544018	0.305014830900558	7.22465799100313	5.02364515968161e-13	3.81840716006757e-12	2.51782950183535	2.4955124258531	0.306582365549483	8.13977810295916	3.96002991521686e-16	8.00338069107758e-15	2.51782950183535	2.69870608897103	0.344560387029422	7.8323167449327	4.78961021869592e-15	4.47525204934485e-14
chr18	9876957	9877699	peak108574	3.17224919743919	2.14163383911045	0.392775688959749	5.45256210938736	4.96492226523307e-08	2.65190256769949e-07	3.17224919743919	3.8640231007599	0.379490808977125	10.1821256519359	2.38298152710085e-24	1.77273544922456e-23	3.17224919743919	3.52201877950272	0.393942870225865	8.94043031539927	3.87657845852543e-19	6.01868069377812e-18	3.17224919743919	1.01538453592199	0.350026558569325	2.90087855067969	0.00372118071195867	0.0131501275937864	3.17224919743919	2.87546391278612	0.407970343785883	7.04821798099928	1.81223594948932e-12	1.14539077617398e-11
chr18	10270000	10270671	peak108655	2.39709691352205	2.48738918707926	0.376069311962254	6.61417751451338	3.73623185526321e-11	3.09558318927543e-10	2.39709691352205	3.82489096072637	0.350686618037148	10.9068631764021	1.06880935533557e-27	1.03403016878674e-26	2.39709691352205	3.76035316229346	0.3766750808951	9.98301547678083	1.80884332625235e-23	5.15859690530891e-22	2.39709691352205	1.74197799843811	0.324307398530466	5.37137914932419	7.81367257400153e-08	5.98329496008299e-07	2.39709691352205	3.11264625438721	0.390057670433675	7.97996422151242	1.4637571366562e-15	1.49209342641538e-14
chr18	10926631	10927673	peak108727	3.12926274154523	2.7608511285839	0.384898955591123	7.1729244480381	7.34123722638324e-13	8.17449103131412e-12	3.12926274154523	3.85384633576768	0.355559198164138	10.8388317772857	2.25329971941075e-27	2.12079965022817e-26	3.12926274154523	2.21418791755465	0.343404142238221	6.44776123876413	1.13514402285553e-10	6.8857001414158e-10	3.12926274154523	1.33212375597274	0.326207926642066	4.08366458070293	4.43310062116683e-05	0.000230859294188974	3.12926274154523	3.01474827478442	0.38259613893294	7.87971432015114	3.28130422608694e-15	3.1518549714534e-14
chr18	11024986	11025894	peak108733	2.12626065076317	2.58563698843549	0.507047754110319	5.09939540699145	3.40740090053976e-07	1.64144895407099e-06	2.12626065076317	3.63225057987837	0.480723688976173	7.55579694359185	4.16302886902284e-14	1.74193563160022e-13	2.12626065076317	2.70201656732499	0.482191310279127	5.60361937207219	2.0992142431445e-08	1.02883272774466e-07	2.12626065076317	3.18081970186875	0.487931132062302	6.51899313828288	7.07808915400912e-11	7.64293728167928e-10	2.12626065076317	3.27689646854101	0.514643138325519	6.36731790343686	1.92362213352934e-10	9.35431492026701e-10
chr18	11089685	11090836	peak108748	2.350176451247	2.60249787041597	0.49913039377086	5.21406410608351	1.84747575099975e-07	9.23843566332313e-07	2.350176451247	2.7630523140547	0.457569350191027	6.03854325666955	1.55511741715858e-09	5.19819554240272e-09	2.350176451247	2.50066925457885	0.468891613223758	5.3331498880649	9.65235721954514e-08	4.45113450045075e-07	2.350176451247	2.4898634431976	0.467722942047804	5.32337249119399	1.01860861653881e-07	7.64262482160148e-07	2.350176451247	2.20235910350837	0.48769734183788	4.51583167381806	6.30687481975951e-06	1.78553498945807e-05
chr18	12460837	12461307	peak108892	2.37200832347002	2.28233161188289	0.389008445094256	5.86704900797175	4.43619585679718e-09	2.72500266930879e-08	2.37200832347002	3.32819325122692	0.358139923280232	9.29299705194475	1.50003782808278e-20	8.66897894563412e-20	2.37200832347002	2.96997202601421	0.375080510627783	7.91822539924372	2.40924327836239e-15	2.32826926436326e-14	2.37200832347002	1.17766431708705	0.335260462474432	3.51268475976903	0.0004436034594342	0.00194900078218111	2.37200832347002	3.09119478228736	0.404574862896196	7.64060020970825	2.16211441169882e-14	1.83664160084153e-13
chr18	12659924	12660481	peak108916	3.29881800945039	1.38971733565943	0.335044600471514	4.1478577291013	3.35600833733678e-05	0.000125416284209751	3.29881800945039	2.52938981996096	0.315372441095063	8.0203260981784	1.05464800783584e-15	4.7323810248938e-15	3.29881800945039	2.36076625310183	0.326692334422667	7.22626766640789	4.96448807329795e-13	3.77508397117854e-12	3.29881800945039	1.00041915549942	0.30288866373359	3.30292703321294	0.000956812811535249	0.00389271621393047	3.29881800945039	2.45209201858908	0.356080745750763	6.886337011621	5.72472806869964e-12	3.37082169407231e-11
chr18	13641499	13642350	peak109107	1.70966945957677	2.19151599057783	0.318470579933513	6.8813765812696	5.92769186619412e-12	5.56242132070883e-11	1.70966945957677	2.72704468599254	0.272440085871681	10.0097042521011	1.3816495130086e-23	9.81072168416587e-23	1.70966945957677	1.44712550537229	0.265284238009465	5.45499995111152	4.89728589533023e-08	2.32205999517665e-07	1.70966945957677	2.18531258713358	0.270870986218138	8.06772485176284	7.16202248784204e-16	1.3758953531039e-14	1.70966945957677	2.37013429298089	0.304669352226894	7.77936564888154	7.28891068470718e-15	6.61259660560721e-14
chr18	23129176	23129944	peak109454	2.49041707174279	2.9994701900186	0.422342370666857	7.10198738829494	1.22975455647639e-12	1.31329072427124e-11	2.49041707174279	3.9623302865154	0.392169876061028	10.1036069529695	5.32469140210844e-24	3.87859396215249e-23	2.49041707174279	2.03875053059382	0.369230464287878	5.52162058059291	3.35887185740405e-08	1.61851702897292e-07	2.49041707174279	2.07080433398358	0.365792859768331	5.66113929969844	1.50371298231188e-08	1.23591492039381e-07	2.49041707174279	2.54816521625843	0.40793738591252	6.24646159988109	4.19855178783632e-10	1.95470259267522e-09
chr18	23135100	23136375	peak109458	7.09554452129481	1.07990832259377	0.177841788032207	6.07229793707536	1.26092709585382e-09	8.38156938772489e-09	7.09554452129481	0.561387178947876	0.13656409027921	4.1107964604758	3.94296666940684e-05	9.84305916244044e-05	7.09554452129481	0.976469796734073	0.154459041679314	6.32186880170738	2.58418749714314e-10	1.51244612738722e-09	7.09554452129481	0.346600321836145	0.141639154329572	2.44706573882573	0.01440245671838	0.0426174252455516	7.09554452129481	1.00798855895477	0.169999490664369	5.92936222935426	3.04113548035207e-09	1.26583643970274e-08
chr18	23192296	23192820	peak109474	2.01788364282053	2.18857289918291	0.36053821464134	6.07029382824255	1.2767643200009e-09	8.48039279720961e-09	2.01788364282053	3.09933296358223	0.32747942880088	9.46420657606176	2.95798109701993e-21	1.78684953483422e-20	2.01788364282053	2.64434853840497	0.338918559182824	7.80231258146744	6.07828616578332e-15	5.60150757776616e-14	2.01788364282053	1.38463199301137	0.303110410748188	4.56807798054044	4.92216919707872e-06	2.9519506656374e-05	2.01788364282053	2.79195077252689	0.370613880318652	7.53331410611602	4.94684198373438e-14	3.96882476180103e-13
chr18	23259574	23260839	peak109495	6.65040043532653	1.4593902980447	0.191826961007441	7.60784766844158	2.78698040422299e-14	4.01334361010101e-13	6.65040043532653	1.75157292992338	0.156877323439647	11.1652397651802	6.03282061933231e-29	6.56698443755713e-28	6.65040043532653	1.46204882431792	0.165537573736057	8.83212669680118	1.02704016608538e-18	1.51692029362376e-17	6.65040043532653	0.739563702907238	0.150793367715823	4.90448428939513	9.36731182151697e-07	6.14943091489897e-06	6.65040043532653	1.99652102081876	0.203364038784644	9.81747329936246	9.46870344852762e-23	3.35084764548907e-21
chr18	23401390	23401948	peak109523	3.178825728168	0.845641143507953	0.300343135456899	2.8155833900499	0.00486887592332381	0.0123825558468936	3.178825728168	3.67837914538367	0.312085625418765	11.7864420716203	4.58504611158831e-32	6.67408627167251e-31	3.178825728168	4.29671002179339	0.356442422105781	12.0544294262434	1.83800884066688e-33	2.61236345955597e-31	3.178825728168	2.66010910288196	0.306947630067471	8.66632885322241	4.4627674187354e-18	1.19476416560999e-16	3.178825728168	3.64119388803311	0.367618950557634	9.90480464217055	3.96744672685171e-23	1.51438654320571e-21
chr18	25349419	25350075	peak109723	1.41634283246954	1.70004127787493	0.324187360162253	5.24400851724778	1.5712494156611e-07	7.90690336343907e-07	1.41634283246954	2.77522806359848	0.28163820997802	9.8538762329695	6.59502971950604e-23	4.46704027727256e-22	1.41634283246954	2.27043846346481	0.295415200562117	7.6855844220088	1.52300136220922e-14	1.354967420567e-13	1.41634283246954	1.30573808716974	0.255034684975651	5.11984511947621	3.05786685904629e-07	2.14344941579179e-06	1.41634283246954	1.81782248044554	0.325614481132038	5.58274458226078	2.36752317633173e-08	8.86464771227914e-08
chr1	93816855	93817692	peak10993	3.57623112930328	3.18752475505626	0.352402318592457	9.04512991795191	1.49487302274695e-19	6.06342695676616e-18	3.57623112930328	3.98346577287264	0.3089881558458	12.891969149978	4.99518531283705e-38	1.29180221359493e-36	3.57623112930328	1.60580953417282	0.280268141582037	5.72954715833367	1.00699092498711e-08	5.08351583904839e-08	3.57623112930328	0.830022688906549	0.267942130699809	3.0977684873174	0.00194983685666791	0.00741230580351592	3.57623112930328	2.67606942544265	0.331393724312997	8.07519644794222	6.73680980003652e-16	7.26993264964435e-15
chr18	35240745	35241408	peak110256	12.5519350123282	0.432640145640575	0.115016251062134	3.76155666390877	0.000168859155680094	0.000571759782994267	12.5519350123282	0.587410037029846	0.0877271580215105	6.69587446211143	2.14385711760118e-11	7.87041371900542e-11	12.5519350123282	0.213337471996079	0.093438463056411	2.28318686992189	0.0224193632077067	0.0466534112126089	12.5519350123282	0.246351128262973	0.0907267103327971	2.71530982837718	0.00662137924785095	0.0218199721038511	12.5519350123282	0.251847060771734	0.10592860122463	2.37751709982154	0.0174296348186591	0.0296031162828911
chr1	94038423	94038958	peak11027	2.18577498415473	4.12896827816777	0.53586622577816	7.70522208629938	1.30615936071386e-14	2.02252240425152e-13	2.18577498415473	6.2382948469068	0.537702940012273	11.6017495585284	4.03738823321778e-31	5.34304474588291e-30	2.18577498415473	4.87296439840755	0.530131787287744	9.19198681395541	3.85651359042936e-20	6.87954801917204e-19	2.18577498415473	5.06048385545904	0.529075046317458	9.56477514991819	1.12445632331199e-21	5.25608166955623e-20	2.18577498415473	3.85259224892936	0.531417928364025	7.2496467343313	4.17860050208355e-13	2.93846717527854e-12
chr18	35462975	35463578	peak110279	2.14606014739408	3.14813247151577	0.412666921350256	7.62874926154733	2.37042160616349e-14	3.46196412021304e-13	2.14606014739408	3.84836330237326	0.375229565519353	10.2560236612666	1.11191533695335e-24	8.46624735218572e-24	2.14606014739408	3.20000989498949	0.38333047293359	8.34791419137678	6.94790212860463e-17	8.11377588592292e-16	2.14606014739408	1.50786729935335	0.342549526128966	4.40189573867825	1.0730912373316e-05	6.13265152371068e-05	2.14606014739408	3.4429301172808	0.413942314385757	8.31741524755622	8.99023379706804e-17	1.12745528866817e-15
chr1	94044224	94044841	peak11029	3.0026837846156	1.15538006315374	0.302285827753189	3.82214433187748	0.000132296214319162	0.000455994167730204	3.0026837846156	3.48116500196944	0.311209965349968	11.1859046610372	4.78005478287339e-29	5.27223455610048e-28	3.0026837846156	2.98820350152419	0.321905837428339	9.28284968485359	1.65005208312143e-20	3.10842785744922e-19	3.0026837846156	1.81961245413576	0.289981760817052	6.27492035709013	3.49813307478602e-10	3.52677983929695e-09	3.0026837846156	3.50197995604051	0.366810726949295	9.54710344805319	1.33373089997476e-21	3.8412328819372e-20
chr1	94045542	94046083	peak11030	3.29970214371143	1.54952367713819	0.261171957306728	5.93296345104305	2.97515098598078e-09	1.87361633778516e-08	3.29970214371143	1.88009812117913	0.224524933563975	8.3736718739232	5.58501302946035e-17	2.66404359566237e-16	3.29970214371143	2.71576858090595	0.264559364839065	10.2652521204758	1.01056653720851e-24	3.54042569207999e-23	3.29970214371143	1.19991564350629	0.224153547253112	5.35309683121523	8.64615499910379e-08	6.57182963888402e-07	3.29970214371143	3.27430327607574	0.316477522039777	10.3460847865973	4.35950788394499e-25	2.44272169317713e-23
chr1	94048328	94048881	peak11031	2.4845290374155	3.91573760663669	0.448321358016162	8.73422052423283	2.45342057223673e-18	7.56449708004277e-17	2.4845290374155	4.76704367471126	0.412953323426484	11.5437832904617	7.9356462811659e-31	1.02083126039251e-29	2.4845290374155	3.83491407620833	0.413849164577753	9.26645358852194	1.92438007137296e-20	3.59454729070605e-19	2.4845290374155	4.60888330118709	0.430110179699922	10.715587583634	8.60093576792817e-27	9.22463552729572e-25	2.4845290374155	3.33548691160999	0.427814549017152	7.79657194752454	6.36115605173762e-15	5.83757113367334e-14
chr1	94092160	94092754	peak11045	3.00174132492562	3.47357794166117	0.458435787364466	7.57702177142555	3.53577466066555e-14	4.99292509028717e-13	3.00174132492562	3.82442562296761	0.419081299341587	9.12573676987284	7.12499499896455e-20	3.95425912926661e-19	3.00174132492562	3.62652957619991	0.433655763380935	8.36269198390493	6.13031131674063e-17	7.18780029773706e-16	3.00174132492562	1.54161291470309	0.395915654120714	3.89379126250224	9.86895794012115e-05	0.000486545749320919	3.00174132492562	3.55114741172655	0.457739986998923	7.7580012945972	8.6278271245896e-15	7.76822452756966e-14
chr18	45755890	45756424	peak110802	1.88419605237947	2.46766176902363	0.432698748222947	5.70295564560352	1.17747629464675e-08	6.82288385250729e-08	1.88419605237947	4.27127094812547	0.42294427185547	10.098897732761	5.58665803061459e-24	4.06095449859477e-23	1.88419605237947	3.18180467066827	0.418271099731889	7.60703924490073	2.80446174990205e-14	2.42951438611435e-13	1.88419605237947	2.47822360075104	0.401052969693917	6.17929248259255	6.4389508931277e-10	6.291082066597e-09	1.88419605237947	2.8055990927882	0.439434330725175	6.38456965380531	1.71880135878026e-10	8.4027084323816e-10
chr1	94327016	94327692	peak11089	1.8988085719475	3.15398474097891	0.400500588883415	7.87510637567883	3.40453071494539e-15	5.93399860006733e-14	1.8988085719475	4.31525790223364	0.373581158563557	11.5510587279778	7.29166068252942e-31	9.41453560206641e-30	1.8988085719475	3.85015005957055	0.392675621331384	9.80491237657294	1.07240037649262e-22	2.77743753805097e-21	1.8988085719475	1.9822297340703	0.341292144673543	5.80801452657624	6.32180327991614e-09	5.44154431016711e-08	1.8988085719475	3.21676121740693	0.404575293677195	7.95095812245405	1.85074506260336e-15	1.85307704378189e-14
chr1	1260872	1261538	peak111	1.30146353262748	2.5901580953962	0.351507522258933	7.36871313236989	1.72282929878283e-13	2.16524096343073e-12	1.30146353262748	3.21126941108468	0.318195479288695	10.0921277016985	5.98577748741466e-24	4.33844784556314e-23	1.30146353262748	3.02546941746151	0.348800527620496	8.67392442924657	4.17477429615558e-18	5.65762823607689e-17	1.30146353262748	2.77046826723956	0.322100958562962	8.60124191992434	7.88580614491926e-18	2.03633180244429e-16	1.30146353262748	2.56849859014482	0.353832820187772	7.25907390044193	3.89749508666227e-13	2.75297006484969e-12
chr18	48166906	48167725	peak111031	3.16146615980029	1.96304898505334	0.293553072466038	6.68720299386561	2.27476248460907e-11	1.94747295572653e-10	3.16146615980029	2.26661695999611	0.242587885432675	9.34348784958252	9.32118342894555e-21	5.44993072591391e-20	3.16146615980029	1.42150461720006	0.243240360564962	5.84403268396083	5.09520243182277e-09	2.64865682168081e-08	3.16146615980029	1.01866637375719	0.230615905187383	4.41715575918102	1.00008164995934e-05	5.74734628684721e-05	3.16146615980029	2.23828273411047	0.298001244996066	7.51098450659163	5.86843383515614e-14	4.65058750254758e-13
chr18	48680371	48681380	peak111118	3.19036115756147	2.53705284381621	0.302763038438561	8.37966502417385	5.30785474097037e-17	1.29597648857045e-15	3.19036115756147	3.01635589305612	0.25876777580607	11.656613284479	2.12320626294653e-31	2.8863057456323e-30	3.19036115756147	3.3760023948102	0.298094286419807	11.3252838065329	9.83597854336379e-30	7.28612613962228e-28	3.19036115756147	2.17908007210538	0.252721334404743	8.6224618797537	6.55297814424299e-18	1.70729007328846e-16	3.19036115756147	3.01832158992447	0.312963620446397	9.64432091378312	5.19539178508836e-22	1.60753697675955e-20
chr18	48712966	48713820	peak111127	1.76746418015707	2.6334445405951	0.343821318204938	7.65934048052659	1.86890322764852e-14	2.79010813200269e-13	1.76746418015707	2.82933844957114	0.271826943033916	10.4086019509042	2.26523773045729e-25	1.80660976294956e-24	1.76746418015707	2.34341886072345	0.284825985848832	8.22754586011402	1.91087980064219e-16	2.11296651959688e-15	1.76746418015707	2.26510557429682	0.275101999763676	8.23369359816589	1.81527635197644e-16	3.9275570773827e-15	1.76746418015707	2.89022802508956	0.339930594811691	8.50240628293736	1.85700564364248e-17	2.62655118625872e-16
chr18	48790034	48791575	peak111148	7.14098477559259	2.46674749571548	0.223688730533854	11.0275894982656	2.81303878755314e-28	6.30481334410307e-26	7.14098477559259	2.76155514847974	0.172753620882333	15.985512398381	1.61235690445475e-57	2.76345327487039e-55	7.14098477559259	0.803487062671937	0.152558255673175	5.26675570015199	1.38855792758192e-07	6.30349771227916e-07	7.14098477559259	1.05308934118051	0.152332798492403	6.91308340424819	4.74230931409555e-12	5.7975560439873e-11	7.14098477559259	2.42778108556228	0.21553022529799	11.264225619426	1.97076814638096e-29	2.35979237911178e-27
chr18	48842228	48843116	peak111163	4.11859299562712	2.11238988302775	0.249463476317815	8.46773208730793	2.50217015494516e-17	6.52879681324645e-16	4.11859299562712	2.68302281271382	0.206068390280578	13.0200600347325	9.40968986678793e-39	2.61942990845839e-37	4.11859299562712	2.52888162652356	0.2269795571921	11.1414510531593	7.8824461119913e-29	5.16108325579895e-27	4.11859299562712	1.15051949869276	0.184450370793886	6.23755590048883	4.44460304115271e-10	4.43243299289400e-09	4.11859299562712	0.928783505529028	0.203455342606491	4.56504849482087	4.99378886809987e-06	1.43117077036266e-05
chr18	48845176	48845565	peak111164	2.03515798095684	3.64423985004438	0.459840966411301	7.92500041587165	2.28145568809431e-15	4.09126815900218e-14	2.03515798095684	4.6201963929355	0.431806965510709	10.6996800930969	1.02130198373049e-26	9.09083568206535e-26	2.03515798095684	2.57195100799185	0.401998646245413	6.39790962485413	1.57518467564958e-10	9.44030802183952e-10	2.03515798095684	3.04261091172192	0.409407046177494	7.4317502351995	1.07170022729829e-13	1.57838781580697e-12	2.03515798095684	3.08233863540428	0.442248838338759	6.9696930058259	3.17633336850537e-12	1.9395270676986e-11
chr18	48955657	48956199	peak111205	2.20882114975918	2.69266975571197	0.423206772337329	6.36253938196834	1.98445133975486e-10	1.47877997960761e-09	2.20882114975918	3.10251490148105	0.379108209306683	8.18371859357772	2.75216347401598e-16	1.27250256156433e-15	2.20882114975918	3.39672398958731	0.407331210414373	8.33897305863664	7.49384824916748e-17	8.72801166501971e-16	2.20882114975918	1.32834901519037	0.360849267461903	3.68117420476852	0.000232162308402868	0.00107384623043499	2.20882114975918	2.71822657218659	0.41701669792797	6.51826793913202	7.11238638282718e-11	3.66132917386881e-10
chr18	49685177	49686068	peak111294	3.73411026632397	2.26890944324631	0.34402354521088	6.59521557414189	4.24638385906067e-11	3.48522453634266e-10	3.73411026632397	1.19718279800446	0.290737823174824	4.11774011695953	3.82605802186756e-05	9.56350390882022e-05	3.73411026632397	2.80031045632772	0.324270514277455	8.6357233637706	5.83565765659348e-18	7.79961522573143e-17	3.73411026632397	2.50838930432646	0.315542934596643	7.94943898057145	1.87358037538732e-15	3.40831759859741e-14	3.73411026632397	2.65145010903696	0.347066254800883	7.63960792027488	2.17884212451831e-14	1.84995230795673e-13
chr18	50839898	50840588	peak111439	2.423196177594	3.36312301640558	0.378533753851536	8.88460535470405	6.41480722942662e-19	2.23023357402537e-17	2.423196177594	3.70844832529046	0.322342983735653	11.5046658758104	1.24972390463856e-30	1.57993070885546e-29	2.423196177594	3.08686807146159	0.330845504989547	9.33024032337729	1.05631123391179e-20	2.05182588791622e-19	2.423196177594	3.63028265200283	0.341503676889148	10.630288625505	2.15444683348463e-26	2.17668801757834e-24	2.423196177594	3.20628755553871	0.365327303427541	8.77647940752573	1.68671638125569e-18	2.8517578120998e-17
chr18	51361261	51362064	peak111484	2.8344082965086	2.90528296637591	0.400922010661628	7.24650403099948	4.27666457308233e-13	5.01439638273812e-12	2.8344082965086	1.68452493299371	0.333366702791668	5.05306894446032	4.34766867137606e-07	1.26739942826407e-06	2.8344082965086	2.87792055598855	0.368651955724203	7.80660596343503	5.87485787826229e-15	5.42834383867766e-14	2.8344082965086	1.67911678296065	0.343111192776529	4.89379774927445	9.8908486612529e-07	6.4760979886151e-06	2.8344082965086	1.84617656241345	0.371500250587113	4.96951633140429	6.71201176201538e-07	2.12494367300892e-06
chr18	55387454	55388073	peak111665	2.52937144750883	2.98376775558302	0.52747093087235	5.65674349228755	1.54272059144464e-08	8.79355767187323e-08	2.52937144750883	4.78622431404712	0.514682318141657	9.29937583892244	1.41272546611571e-20	8.17790284723009e-20	2.52937144750883	4.73462838130262	0.533190560613731	8.87980532861047	6.69774746116243e-19	1.01288945602112e-17	2.52937144750883	1.71528268456746	0.475883530599556	3.60441699338998	0.000312854414399948	0.00141472345383856	2.52937144750883	2.67583442995113	0.51483057881486	5.19750484928635	2.01981272913351e-07	6.81141321965896e-07
chr18	55401556	55402257	peak111667	3.08331267863101	3.71625982793503	0.456362777258506	8.14321415576353	3.84920562120315e-16	8.19632310229883e-15	3.08331267863101	4.65270685388619	0.426804275109923	10.9012658148466	1.13664882240985e-27	1.09723328069403e-26	3.08331267863101	3.87467940037624	0.432545371326374	8.95785657928732	3.31050708947043e-19	5.1858678259966e-18	3.08331267863101	1.15677946407913	0.382953461603265	3.02067895988243	0.00252208616666967	0.00933738042476052	3.08331267863101	3.46242504483192	0.450297156635613	7.68920032873707	1.4805748489176e-14	1.287091472341e-13
chr18	55510632	55511405	peak111687	4.86313069483062	4.43430454436295	0.368793067541876	12.0238283596788	2.66339306623109e-33	1.55204791946173e-30	4.86313069483062	4.97478135939092	0.325661104277051	15.275945742537	1.10611573878915e-52	1.29779297620886e-50	4.86313069483062	1.41023044669349	0.279725403700395	5.04148149591715	4.61941530439273e-07	1.99202314630966e-06	4.86313069483062	2.37801112664943	0.287962753002911	8.25805109116105	1.48070176983047e-16	3.25605387926746e-15	4.86313069483062	4.3666301747957	0.361874880089409	12.0666849650267	1.58387053193448e-33	3.41842279497267e-31
chr18	56199622	56200750	peak111735	2.19014888961055	2.78797908972487	0.457002374864405	6.10057899710495	1.05684933898618e-09	7.1168468573152e-09	2.19014888961055	3.6845484768081	0.427208593987976	8.62470588995643	6.42575777936344e-18	3.21324649596201e-17	2.19014888961055	2.65914766352041	0.424283931279098	6.26737773335846	3.67178716821027e-10	2.11709047739617e-09	2.19014888961055	2.6155505217991	0.418781605913207	6.24561939891212	4.22123926551013e-10	4.22655812369118e-09	2.19014888961055	2.29106988947293	0.443665977214383	5.16395217829802	2.41789493443927e-07	8.08369463451278e-07
chr18	56458950	56459952	peak111752	2.58646830592444	2.91655657503402	0.42715699102818	6.82783294267005	8.62068874857298e-12	7.8904126022279e-11	2.58646830592444	4.06433183412816	0.400546801614813	10.1469586518797	3.4185098194127e-24	2.51949361985551e-23	2.58646830592444	2.4330987328197	0.389364987943617	6.24888936642664	4.13381587179887e-10	2.37409228222036e-09	2.58646830592444	3.13797766982474	0.397326392025799	7.89773277789456	2.84022246153996e-15	5.04601311713837e-14	2.58646830592444	3.46652947359946	0.433772916415774	7.99157656555203	1.33223936428099e-15	1.36439417494787e-14
chr18	62425346	62426059	peak112394	6.06587747349467	0.676189924812326	0.194989867675234	3.46782083025235	0.000524696995813303	0.00162579810010779	6.06587747349467	0.512008230851109	0.158611300395114	3.22806905671698	0.00124628883809921	0.00261870450332336	6.06587747349467	0.761042441015617	0.17200034190985	4.42465655919743	9.65958309056604e-06	3.63393224853186e-05	6.06587747349467	0.445553186462382	0.16534267802821	2.69472583712696	0.00704465690227357	0.0230540419254112	6.06587747349467	1.19283627285941	0.203881708153092	5.85062918917533	4.89716914797706e-09	1.988209731652e-08
chr18	62503498	62504412	peak112407	2.6500763302029	3.04237371436989	0.332775541222045	9.14241985212448	6.10702255306523e-20	2.68924353331704e-18	2.6500763302029	3.4638254880612	0.264688031477701	13.0864454608066	3.93600605658325e-39	1.13922612386074e-37	2.6500763302029	0.606476313477165	0.217271565746925	2.7913284989329	0.00524921673809309	0.0128165931585675	2.6500763302029	2.86653062241927	0.265563643525917	10.7941380241664	3.66889015266964e-27	4.36323385367148e-25	2.6500763302029	2.53986497294838	0.296244665167033	8.57353826613661	1.00353166036604e-17	1.48801870114666e-16
chr18	63137952	63138763	peak112516	2.4501970704279	1.79420810904039	0.367318080531116	4.88461691416358	1.03630137748708e-06	4.71541402426577e-06	2.4501970704279	2.61961311791882	0.333751102537258	7.84900213963003	4.19360466589994e-15	1.83373178512413e-14	2.4501970704279	1.48286613299616	0.329678477605882	4.49791610227244	6.86227649471469e-06	2.62680791943513e-05	2.4501970704279	1.40758495395666	0.322638215826836	4.3627347440829	1.28446644620165e-05	7.27406621720027e-05	2.4501970704279	0.786945827811206	0.337052231261526	2.33478895797784	0.0195544483217123	0.0328166329615221
chr18	64276652	64277339	peak112646	2.58443072393011	4.3237549055078	0.527459388850528	8.19732285916911	2.45799630856172e-16	5.3847984293579e-15	2.58443072393011	4.47097168332107	0.487765513883996	9.16623163396581	4.8984364223503e-20	2.74910001719191e-19	2.58443072393011	3.92402487571641	0.496155642711556	7.90885870867274	2.59759220313738e-15	2.50152833203769e-14	2.58443072393011	4.20125649792369	0.496530095648772	8.46123232960185	2.64566727363533e-17	6.40942623510912e-16	2.58443072393011	4.09700380496095	0.520786246540148	7.86695853083574	3.63367025352201e-15	3.46745760764584e-14
chr18	74388989	74389863	peak113000	2.20848714978734	2.83950776953156	0.448396236829504	6.33258608414959	2.41085695123752e-10	1.77833760428415e-09	2.20848714978734	3.68553151701507	0.415278573964495	8.87484148731971	7.00330855659416e-19	3.69549774181645e-18	2.20848714978734	3.29552452195428	0.430569140353518	7.65387997674078	1.95004293864299e-14	1.71654837126671e-13	2.20848714978734	3.29256907076969	0.427012009641067	7.71071772322592	1.25112113698389e-14	2.0771224802234e-13	2.20848714978734	2.71557212606663	0.44305354488499	6.12921882110558	8.83115973425208e-10	3.92940530603703e-09
chr18	75208185	75209938	peak113105	19.456276932677	0.747406331759787	0.177007176311573	4.22246344659034	2.41646597816698e-05	9.21567587921358e-05	19.456276932677	0.465488495996804	0.157790268950332	2.95004564662557	0.00317726983792929	0.00631911618961091	19.456276932677	0.465874392328329	0.163087739364677	2.85658746723197	0.00428221999956162	0.0106564797199055	19.456276932677	0.647602361313935	0.161503272389963	4.00984049258301	6.07597787012425e-05	0.00031067635310182	19.456276932677	1.09649689718228	0.175276251472145	6.25582124202681	3.95429475534194e-10	1.84688701343542e-09
chr18	77899936	77900612	peak113405	1.81296083162999	1.09227746571884	0.292103284579639	3.73935358957267	0.000184494065482996	0.000620732342720118	1.81296083162999	0.994511673081859	0.227396559620207	4.37346842336961	1.22287939892716e-05	3.18699726476514e-05	1.81296083162999	0.567604584368524	0.243290763467234	2.33302973067849	0.0196465849683122	0.0415712416383483	1.81296083162999	0.904655361342924	0.240301217466867	3.76467240107787	0.000166767576157089	0.000791161673372655	1.81296083162999	0.832604222153044	0.284592917903589	2.9255971240827	0.00343795841446175	0.00667359415962917
chr18	79393341	79394818	peak113527	8.06214745025443	1.40887667460306	0.176888511622265	7.96477205716805	1.65528618587271e-15	3.07848011717306e-14	8.06214745025443	2.2428049603357	0.157602738792081	14.2307486375255	5.90462599220744e-46	3.55947143433691e-44	8.06214745025443	1.71089051586326	0.165494553353694	10.338047272207	4.74099465288645e-25	1.7448856530897e-23	8.06214745025443	0.503556290742705	0.146679938649426	3.43302768858008	0.00059688113955499	0.00255702220074807	8.06214745025443	2.28394643649688	0.193553129896166	11.8001007667618	3.89844350575093e-32	6.74778112549878e-30
chr18	79458231	79458865	peak113540	1.88346115450346	0.83673495976758	0.257491628568386	3.24956179903672	0.00115582961321082	0.00337228884184968	1.88346115450346	3.28330392618773	0.280735684169711	11.6953565625198	1.34620589002581e-31	1.86929081568159e-30	1.88346115450346	2.14924219201055	0.266483127092521	8.06520928908324	7.3110510584771e-16	7.51834085907627e-15	1.88346115450346	0.908306962382784	0.230022554057965	3.94877348485529	7.85526376714993e-05	0.000394841061464391	1.88346115450346	2.04640388631434	0.298065521985429	6.86561757523362	6.62042110538775e-12	3.86180186067363e-11
chr18	79506273	79508385	peak113549	10.8902643150128	1.66814187992895	0.150219255816071	11.1047140452582	1.18997628379988e-28	2.84974868402596e-26	10.8902643150128	2.3980320839085	0.128513715016383	18.6597366950507	1.05248524129523e-77	1.08232629343077e-74	10.8902643150128	1.97032356222329	0.135619747258172	14.5282940136475	8.01928037965646e-48	9.34620397314362e-45	10.8902643150128	0.657372948711925	0.114485019730724	5.74199969793524	9.35649891950509e-09	7.87531603807357e-08	10.8902643150128	2.10157169096074	0.159446941979369	13.1803825452648	1.13812249563913e-39	5.23596249177979e-37
chr18	80108706	80110019	peak113647	8.77889712552038	0.735419771001225	0.169541745188292	4.33769140564451	1.43987126032606e-05	5.65532001191199e-05	8.77889712552038	0.67090539537392	0.144124791766998	4.65503115146596	3.23931727138329e-06	8.85947192401793e-06	8.77889712552038	0.484664366772498	0.152466200099446	3.17883154729623	0.00147869999532007	0.00404674911054875	8.77889712552038	0.457517364725601	0.148573168626059	3.07940773530325	0.00207412603740232	0.00782812421974684	8.77889712552038	1.02465835794028	0.172001193203245	5.95727470756261	2.56478921379892e-09	1.07575923789906e-08
chr19	419098	419776	peak113711	1.65822775765881	2.87144618962338	0.369849292139791	7.76382772834417	8.24038096302436e-15	1.33634823743592e-13	1.65822775765881	3.3786915701833	0.314221092041824	10.7525931764428	5.76185540979411e-27	5.24902325555084e-26	1.65822775765881	3.25066902155066	0.344941287062982	9.42383281870554	4.34915557664839e-21	8.94493385776083e-20	1.65822775765881	2.64768522314229	0.313854793422857	8.43601970920055	3.28327449072138e-17	7.80927954378111e-16	1.65822775765881	2.72843135702049	0.350284085835422	7.78919587657894	6.74369929888905e-15	6.16597024807418e-14
chr19	446749	447524	peak113720	2.13009885974309	3.23515421143105	0.413275039288445	7.82809002208594	4.95337225494254e-15	8.38285128372754e-14	2.13009885974309	3.36267857093077	0.357309171016804	9.41111744028712	4.90889956295512e-21	2.92492781729998e-20	2.13009885974309	3.00979645087061	0.374445508057173	8.03800923260389	9.13097523635327e-16	9.28068076057721e-15	2.13009885974309	1.99605652816221	0.344058734883224	5.80149935399747	6.57245500884815e-09	5.64895076030891e-08	2.13009885974309	3.18857930071197	0.403317588928866	7.90587712571678	2.66053513648327e-15	2.59550643169646e-14
chr19	474141	475177	peak113725	2.22230324799805	2.18079685554204	0.286580175540834	7.6097268466894	2.74675812168364e-14	3.96194929729978e-13	2.22230324799805	3.03716389977464	0.24962773751745	12.1667725308864	4.67192556957288e-34	8.24995987952254e-33	2.22230324799805	2.47139956630141	0.259536398316034	9.52236211312455	1.69286592734588e-21	3.69471687164304e-20	2.22230324799805	1.75154629607058	0.228649812848448	7.66038805914756	1.85372102754083e-14	3.00619211534961e-13	2.22230324799805	1.94083236991542	0.275057280476094	7.05610252001346	1.71237510659241e-12	1.08580854600829e-11
chr19	703584	704463	peak113784	8.46159385418986	3.29651432494851	0.228619256148905	14.4192330098451	3.91670841826227e-47	1.71179741420153e-43	8.46159385418986	3.62029440475306	0.187698245282297	19.2878436306539	6.79488538205695e-83	1.00990264041508e-79	8.46159385418986	1.20764561884364	0.169615135689794	7.11991659195017	1.07992395733258e-12	7.91914036161413e-12	8.46159385418986	1.5712769137766	0.169125119935149	9.2906181788909	1.53394793526734e-20	5.81702338489015e-19	8.46159385418986	3.01517201938062	0.221231662861872	13.6290257026327	2.69149559780819e-42	1.96053025170345e-39
chr19	708679	709688	peak113786	1.91190803645693	1.83667223900399	0.280396178300419	6.55027557842161	5.74310033870448e-11	4.63103690596087e-10	1.91190803645693	2.53339553222395	0.242876620135	10.4307921067734	1.79386572051614e-25	1.4431827209417e-24	1.91190803645693	1.52414075473852	0.255127485610397	5.97403588677241	2.3145485214646e-09	1.24157524554293e-08	1.91190803645693	0.686747699622745	0.216340533267735	3.17438294733632	0.00150155440429227	0.00583986075546994	1.91190803645693	1.38308372979404	0.272552082191696	5.07456673481314	3.88379912454396e-07	1.26790992148044e-06
chr19	722533	723191	peak113790	1.59058600222859	2.64547549542565	0.328638714094725	8.04979870589174	8.29303184693905e-16	1.63264394986699e-14	1.59058600222859	3.66639135718179	0.299284817162647	12.2505090366454	1.66944739347933e-34	3.0464800973701e-33	1.59058600222859	2.65150900952429	0.292222978530078	9.07358149198857	1.15167800113118e-19	1.91931695097953e-18	1.59058600222859	2.60157034586754	0.277560525584791	9.37298392985208	7.05103643674296e-21	2.86000508090813e-19	1.59058600222859	2.68942017427088	0.322230367872981	8.34626541261006	7.04553788649309e-17	8.99051776143593e-16
chr19	727090	728607	peak113791	7.58129410211964	3.20551579376684	0.239230582534402	13.3992726172703	6.10586285230781e-41	1.52489563405779e-37	7.58129410211964	3.88810295645823	0.19964414374452	19.4751665815639	1.78343311062895e-84	3.89724720500191e-81	7.58129410211964	3.24773490457846	0.213265329175958	15.2286117819876	2.2838956084582e-52	3.62973300246057e-49	7.58129410211964	1.32100249719142	0.177731183700268	7.43258706597713	1.06493958697967e-13	1.57107796283363e-12	7.58129410211964	3.8455559766372	0.24488108199467	15.7037691328108	1.42516958549201e-55	2.49148146935714e-52
chr19	730203	730598	peak113792	1.43954357625707	2.2710802790843	0.43829470787058	5.18162833888221	2.19957164504434e-07	1.08685447989444e-06	1.43954357625707	3.95902040164513	0.428988430661564	9.22873466666626	2.73847636478385e-20	1.55941510778994e-19	1.43954357625707	3.26870001648345	0.434313482200568	7.52613066470257	5.22660382416652e-14	4.39497297037417e-13	1.43954357625707	2.30937823186065	0.400434583499924	5.76717977672148	8.06090515294039e-09	6.84413520561943e-08	1.43954357625707	2.49834693140196	0.438022143303638	5.70370007451905	1.17234284505245e-08	4.54331580962245e-08
chr19	733850	734447	peak113793	2.72306475598902	1.92960114873587	0.264707839365534	7.28955044686566	3.10990973250616e-13	3.72727581428023e-12	2.72306475598902	1.60533351469695	0.187785011027094	8.54878409046891	1.2439196206635e-17	6.12569093195471e-17	2.72306475598902	1.74716449332526	0.213809395958752	8.17159828496181	3.04330426800238e-16	3.25201987855854e-15	2.72306475598902	0.928563263501061	0.182915657437576	5.07645587321006	3.84540051181088e-07	2.6613337983958e-06	2.72306475598902	2.01737489145738	0.246080357059802	8.19803301474859	2.44352253140223e-16	2.84215974011801e-15
chr19	783109	783792	peak113808	2.86663436881866	1.35189755229171	0.358466856746739	3.77133206835589	0.000162378418109685	0.000551203787455051	2.86663436881866	4.11003839193176	0.371436746636718	11.0652444303029	1.84957920090711e-28	1.91781397332491e-27	2.86663436881866	3.89727807203022	0.392328196627658	9.9337190279213	2.96968193839001e-23	8.25373285324869e-22	2.86663436881866	2.24441640924558	0.34453010059637	6.51442763741274	7.29673467051526e-11	7.86931002528981e-10	2.86663436881866	3.24230952555653	0.400733652094472	8.09093398722642	5.92089397090018e-16	6.44916314014187e-15
chr19	788932	790001	peak113810	2.55692945950871	1.49512677775011	0.264378401282046	5.65525311636584	1.55616767484262e-08	8.8528875013338e-08	2.55692945950871	2.6658184899286	0.235933792218793	11.2990108998733	1.32704202488302e-29	1.53434845760614e-28	2.55692945950871	1.10564934809036	0.214106155886212	5.16402409596278	2.41696562712684e-07	1.07133349628376e-06	2.55692945950871	0.729486833232751	0.198637274325721	3.67245692284598	0.000240229655587436	0.00110926963522968	2.55692945950871	2.36756003064188	0.283554605605316	8.34957353483204	6.85098821658648e-17	8.77428395621721e-16
chr19	812348	814246	peak113816	3.51809849588892	0.724854268833235	0.221337568970399	3.27488131456876	0.00105706373525661	0.00310476952616869	3.51809849588892	0.911845716035072	0.180696318654424	5.04628828536871	4.50475546574179e-07	1.31144271527224e-06	3.51809849588892	1.15075970442092	0.206878056135861	5.56250249985527	2.65933220857313e-08	1.29068422182886e-07	3.51809849588892	0.705376837868118	0.187125615022863	3.76953651044478	0.000163550983657407	0.00077801314185001	3.51809849588892	0.460380966086269	0.213272600549038	2.15865031373504	0.0308773062109708	0.0497279656545547
chr19	1150916	1151524	peak113917	2.03227349932712	2.51781176639988	0.290336300152373	8.67205294370182	4.24398235404077e-18	1.25751355107357e-16	2.03227349932712	3.40505478070931	0.245163550454589	13.8889111957939	7.39509109261396e-44	3.55167534288674e-42	2.03227349932712	1.39353170557198	0.230975453791762	6.03324588260503	1.60698611705575e-09	8.73820569156102e-09	2.03227349932712	1.74329936095702	0.230015017965591	7.5790675599182	3.48047246579658e-14	5.43264461134427e-13	2.03227349932712	2.42247147669677	0.30195269004726	8.02268552837739	1.03457969434692e-15	1.08108321677064e-14
chr19	1935473	1936267	peak114100	3.66541908324278	2.9582770052248	0.308012660805558	9.60440066810208	7.66022723467726e-22	4.95985527839362e-20	3.66541908324278	2.60035810606888	0.233153072499426	11.1530080997551	6.92257986424987e-29	7.45689031711852e-28	3.66541908324278	1.76855276552029	0.234577325917049	7.53931676306038	4.72440123987679e-14	3.98802426245901e-13	3.66541908324278	1.24545837533725	0.22004025029508	5.66013887762378	1.51250544837343e-08	1.24255734250302e-07	3.66541908324278	3.00186213581086	0.300157621530338	10.0009525678743	1.50938095062928e-23	6.16518639693951e-22
chr19	2028713	2029127	peak114120	1.92984317961727	2.67716717248277	0.397484023578707	6.73528246086261	1.63611780688024e-11	1.43587407127913e-10	1.92984317961727	2.88371764795588	0.345028850400363	8.35790295394049	6.38429297630477e-17	3.03701251188462e-16	1.92984317961727	2.02950133054985	0.347446061771423	5.84119825737155	5.18266819711289e-09	2.69012486407148e-08	1.92984317961727	3.39187314673194	0.378254532863449	8.96717118247045	3.04227086164857e-19	9.72303093296897e-18	1.92984317961727	3.43533342397791	0.410843662579502	8.36165611612213	6.18438893563406e-17	8.00855462020405e-16
chr19	2949924	2951326	peak114326	21.5561703069393	0.406846252464466	0.0939990979189865	4.32819315792912	1.50337595579197e-05	5.8875489379828e-05	21.5561703069393	0.5472805695474	0.0751926795247442	7.27837567442057	3.37863392276599e-13	1.34483784694433e-12	21.5561703069393	0.545747135057749	0.0822333493521362	6.63656702976761	3.21072966465214e-11	2.04183252082389e-10	21.5561703069393	0.416393970720183	0.079032784483508	5.26862331172291	1.37450694679897e-07	1.01345974036017e-06	21.5561703069393	0.408764630087094	0.0909770872616365	4.49305030959661	7.02101895852071e-06	1.97874340533386e-05
chr19	3098494	3099090	peak114360	4.18834822577167	1.78976443886849	0.236545193551829	7.56626846647948	3.84097840693951e-14	5.39341241045113e-13	4.18834822577167	2.0111678653335	0.188023722855831	10.6963516878962	1.05864682208437e-26	9.39932135280803e-26	4.18834822577167	1.71406872513905	0.202433002396844	8.46733835315467	2.51063989651251e-17	3.10622835603904e-16	4.18834822577167	0.765005201136463	0.176146568750525	4.34300370744055	1.40547761368558e-05	7.90424648969856e-05	4.18834822577167	2.26247763611804	0.240586460138341	9.4040106613526	5.25219731701131e-21	1.37659540473751e-19
chr19	3154919	3155541	peak114374	2.60286141546575	2.6412166296571	0.300426754065449	8.79154933412389	1.47511424834642e-18	4.7755457943689e-17	2.60286141546575	3.21351076953491	0.248465310934854	12.9334383034961	2.91485923806001e-38	7.68590787326774e-37	2.60286141546575	1.20812251774929	0.216108369665324	5.59035505945583	2.26605768836074e-08	1.10595255466003e-07	2.60286141546575	2.4218439119258	0.23945252516601	10.1140880023995	4.78452127496453e-24	3.22945949532548e-22	2.60286141546575	1.31125357468117	0.24158125201596	5.42779526034803	5.7054433280713e-08	2.04014236574642e-07
chr19	3433322	3433806	peak114433	0.925808126954987	2.08528196772435	0.335723180923359	6.21131362448397	5.25434851081157e-10	3.6904990223386e-09	0.925808126954987	2.70060207413711	0.284497207077285	9.49254336055214	2.25464786934862e-21	1.37384991467245e-20	0.925808126954987	2.18318402073782	0.299204794924245	7.29662110291571	2.9508425288515e-13	2.30709432421207e-12	0.925808126954987	2.61209607975214	0.298931952473192	8.7380959383604	2.37072139420982e-18	6.57856371644064e-17	0.925808126954987	2.15560079164481	0.324745056605349	6.63782480379503	3.18345914635029e-11	1.70820235716684e-10
chr19	3444290	3444886	peak114437	1.98827806430496	2.35180887218903	0.307783589565245	7.64111197582379	2.15353665779551e-14	3.17170411555022e-13	1.98827806430496	2.49779087684255	0.237843797764847	10.5018121149919	8.47375819898789e-26	7.01412125164329e-25	1.98827806430496	2.26433745220705	0.260470042314178	8.69327402141632	3.52141685872285e-18	4.8207838311819e-17	1.98827806430496	0.900727150347911	0.214537629155458	4.1984576500341	2.68739098187293e-05	0.000144824195885026	1.98827806430496	2.76195614848751	0.312204240373646	8.84663240057855	9.01998999094389e-19	1.60251488843172e-17
chr19	3671750	3672399	peak114494	1.35381712834225	1.91279598515813	0.318905449068189	5.99800345446317	1.99758272728267e-09	1.29244046033884e-08	1.35381712834225	2.86958298712665	0.284909578266573	10.0719077420477	7.35376278929188e-24	5.29265051800744e-23	1.35381712834225	1.7635295429818	0.281708831477406	6.26011450806518	3.84694892510386e-10	2.21662363575035e-09	1.35381712834225	0.893242550980977	0.253666954734976	3.52132011800359	0.000429403893862935	0.00189089140365537	1.35381712834225	0.778641139980203	0.276814456252261	2.81286299321965	0.00491025675361255	0.00928513883901077
chr19	3683198	3684189	peak114498	2.23247643899611	2.83702554650415	0.286429515687236	9.90479469162673	3.96784167906189e-23	3.13872435445068e-21	2.23247643899611	3.123848612399	0.236137258949742	13.2289526281994	5.97136795181218e-40	1.91193140171393e-38	2.23247643899611	2.64000481991537	0.241567679220662	10.9286342793559	8.41046675097095e-28	4.82071408985161e-26	2.23247643899611	3.50858431842196	0.261792893800575	13.4021373440896	5.87466253058795e-41	6.8467233573159e-38	2.23247643899611	3.07209508789276	0.285004824387563	10.7790985450659	4.32099457173487e-27	3.41808267434702e-25
chr19	4389948	4391617	peak114650	8.62464141853598	1.03009836243431	0.152611931656956	6.74978916294557	1.48060148848691e-11	1.30925013766961e-10	8.62464141853598	0.457552320566083	0.113713303132976	4.02373607977093	5.7282107280648e-05	0.000140844697535905	8.62464141853598	0.870806421868443	0.127811410507739	6.81321345574006	9.54423612557481e-12	6.38058646069976e-11	8.62464141853598	1.12160686141569	0.128297545791404	8.74223161867248	2.28550324321263e-18	6.36228784997502e-17	8.62464141853598	1.97706224707855	0.176921712194032	11.1747858561887	5.41808953833576e-29	6.11090589091521e-27
chr19	4391754	4392381	peak114651	3.23225788351394	2.20055550249743	0.288505200649408	7.62743790248533	2.39465089660883e-14	3.49443130004304e-13	3.23225788351394	1.1946467850046	0.217951036142455	5.48126224196415	4.22301967494385e-08	1.30898634676185e-07	3.23225788351394	2.98987371008245	0.277769578957072	10.7638630598368	5.09869881522718e-27	2.52508364554679e-25	3.23225788351394	1.90119484231983	0.239065906553346	7.95259712992823	1.82641533016433e-15	3.33292200437712e-14	3.23225788351394	3.14726237355672	0.32075446698111	9.81206092990146	9.99069027861835e-23	3.50014523949511e-21
chr19	4525159	4526107	peak114674	2.10660255669717	1.52611731440272	0.298671504580959	5.10968502517135	3.22696332682562e-07	1.55796114000457e-06	2.10660255669717	1.34036607598986	0.23440286852253	5.71821532918243	1.07648674367941e-08	3.45052094847881e-08	2.10660255669717	1.46979571528313	0.257263395949333	5.71319409766556	1.1087509257533e-08	5.57308329040229e-08	2.10660255669717	1.5893091129767	0.252359348912409	6.29780160642407	3.0189655618656e-10	3.06489871965938e-09	2.10660255669717	2.05218212198701	0.311637571970996	6.58515630515183	4.54407088803992e-11	2.3891563087132e-10
chr19	4559497	4560013	peak114686	2.1953259478752	2.61486753551159	0.319813434045735	8.1762279414993	2.92867721945406e-16	6.32088088277727e-15	2.1953259478752	3.41801126094443	0.271585450707319	12.5853990044111	2.54055827543277e-36	5.53101367012649e-35	2.1953259478752	0.839820945258605	0.22582241352895	3.71894415675856	0.000200057270037568	0.0006342766040618	2.1953259478752	2.74254858311771	0.27296217967395	10.0473574265624	9.43639244068934e-24	6.13260270067401e-22	2.1953259478752	2.80169737926429	0.310755987692639	9.01574704985374	1.95533182012963e-19	3.9111110846117e-18
chr19	4575174	4575770	peak114692	1.34403266409903	2.40686168635488	0.384486454295454	6.25993883390586	3.85128499462871e-10	2.76956660946521e-09	1.34403266409903	3.01099492727814	0.341336063248945	8.82120365079076	1.13235859981739e-18	5.90041521371316e-18	1.34403266409903	2.14216779873101	0.340323301460004	6.29450816191841	3.08376052414979e-10	1.78866295564654e-09	1.34403266409903	2.36561567834596	0.338033322941823	6.99817301370935	2.59321743384743e-12	3.25679792949143e-11	1.34403266409903	2.0863026096923	0.357583823077756	5.83444349281604	5.39703942111318e-09	2.17900792517091e-08
chr19	4638331	4638667	peak114710	0.739424452261065	1.87296921912722	0.359014473681812	5.21697412340873	1.81869655514278e-07	9.10233414743947e-07	0.739424452261065	3.02825252068076	0.316918582306656	9.55530123427904	1.23224911781723e-21	7.64178044614432e-21	0.739424452261065	2.3017289782694	0.329277724495906	6.99023592255788	2.74424378386941e-12	1.94545295334976e-11	0.739424452261065	2.72226646093919	0.340147764530948	8.00318786364244	1.21238754478263e-15	2.2668405409508e-14	0.739424452261065	2.02655327214407	0.355099264013184	5.70700499133908	1.14981411709716e-08	4.4609521515962e-08
chr19	4648163	4648838	peak114713	2.13829860770562	2.89210999351128	0.291615181601942	9.91755634128487	3.49200723708328e-23	2.80033351003165e-21	2.13829860770562	3.86752728273416	0.244065349308792	15.8462776206751	1.49158379156766e-56	2.41443220779498e-54	2.13829860770562	2.78977415137342	0.254924176821087	10.9435448067813	7.13543050557618e-28	4.1168843596859e-26	2.13829860770562	3.18672216907718	0.261399143357991	12.1910199403864	3.47050347052309e-34	1.43371929554487e-31	2.13829860770562	2.76130882943724	0.281620591274071	9.8050672251801	1.07075682256991e-22	3.72887863987393e-21
chr1	100351157	100352018	peak11497	7.00492102662438	0.955124009086024	0.170634739794644	5.59747686922077	2.17493859465097e-08	1.21788201510853e-07	7.00492102662438	0.662686844914134	0.129322918367111	5.12428000606167	2.98676847751243e-07	8.79479308133271e-07	7.00492102662438	0.676758377628456	0.139369177945713	4.85586833189235	1.19860329298788e-06	4.96624774914163e-06	7.00492102662438	0.525451349476541	0.134978401196946	3.89285504063615	9.90713555148884e-05	0.000488290227547583	7.00492102662438	0.498803875366894	0.152858350435389	3.26317714371602	0.0011017063292396	0.00231964712125336
chr19	6515904	6517270	peak115032	12.6114013727882	0.336707942221143	0.127836290267756	2.63389950941083	0.00844104663545482	0.0203455642190847	12.6114013727882	0.785274465299559	0.11010801894853	7.1318553616575	9.90249052794321e-13	3.86159579320775e-12	12.6114013727882	0.770774476779288	0.118382872831006	6.51086139698255	7.472106639105e-11	4.5963183766655e-10	12.6114013727882	1.0879324539678	0.118774561387129	9.15964194068322	5.20697970201522e-20	1.8464182383495e-18	12.6114013727882	1.09141534053087	0.137794511915649	7.92060093945527	2.36365402806538e-15	2.32534607308041e-14
chr19	7182515	7183814	peak115153	7.20559818501253	3.52897339343489	0.296536350664875	11.9006434979133	1.17438069074143e-32	6.038389186924e-30	7.20559818501253	3.73509172361872	0.24150108328735	15.4661489413467	5.87162062207092e-54	7.43823708080028e-52	7.20559818501253	1.03532472184946	0.218427099143995	4.73990968111028	2.13813506043675e-06	8.63852025111052e-06	7.20559818501253	1.88254996786176	0.22508303123988	8.36380227106259	6.07286641864994e-17	1.39875956167112e-15	7.20559818501253	1.54184282505947	0.23983808046347	6.42868230966476	1.28714815914922e-10	6.41994981975656e-10
chr19	7188551	7189579	peak115155	4.64550555714546	4.02522184652702	0.364496727512586	11.0432317842635	2.36375435335532e-28	5.36664332537112e-26	4.64550555714546	4.48355929904227	0.320491902045907	13.9896180540626	1.80378037199987e-44	9.06140473083385e-43	4.64550555714546	3.06241941056715	0.312838255300562	9.78914617595251	1.25349892705869e-22	3.20844337376867e-21	4.64550555714546	4.25272753084684	0.333244099802913	12.7615988801061	2.68629989809139e-37	2.2362807056397e-34	4.64550555714546	4.00487535933989	0.358485044791806	11.1716664823933	5.6118005297603e-29	6.2487577618643e-27
chr19	7208025	7208667	peak115160	1.75658280818092	2.80513034629556	0.45182030064716	6.20850887460714	5.34897026321048e-10	3.7524357199617e-09	1.75658280818092	4.14203278365694	0.429846942453098	9.63606431633254	5.63054472574543e-22	3.58199355514853e-21	1.75658280818092	3.34501870082474	0.432425415927674	7.73548125900216	1.03012674824203e-14	9.3212607726538e-14	1.75658280818092	4.19879686980789	0.449623368803445	9.33847562456973	9.77309924321738e-21	3.90076075273804e-19	1.75658280818092	3.19109249405137	0.449807532852481	7.09435094120117	1.29959962364109e-12	8.40532764354183e-12
chr19	7211335	7212120	peak115161	3.76050338459353	0.831304275400631	0.301869940882297	2.75384913440178	0.00588989115326209	0.0147327338877275	3.76050338459353	1.72369409067027	0.281413565332536	6.12512793629349	9.06107700092155e-10	3.06334844575731e-09	3.76050338459353	3.27697247822988	0.330419520055532	9.91761164013292	3.49007355405219e-23	9.60841982235281e-22	3.76050338459353	0.800684437486998	0.277689767306888	2.88337753764662	0.00393435591172465	0.0138141012349408	3.76050338459353	1.8775419519473	0.322762903259896	5.81709339265503	5.98796902802562e-09	2.40426445907083e-08
chr19	7312772	7313386	peak115187	1.46191217046983	3.06929767681395	0.475578003966743	6.45382597852145	1.09061040510073e-10	8.45501157515343e-10	1.46191217046983	4.02849520813803	0.453431601663242	8.88446061845053	6.4231635662611e-19	3.39243944004159e-18	1.46191217046983	3.19692565280471	0.454519892268964	7.03363198659063	2.01225443411292e-12	1.442321935923e-11	1.46191217046983	3.49047730620307	0.456187506722116	7.65140924459659	1.98788587511184e-14	3.20296966531845e-13	1.46191217046983	2.69014823364994	0.465483680691498	5.77925359199188	7.50327580686752e-09	2.98118790126496e-08
chr19	7333203	7334161	peak115189	2.87283136750202	3.26444802439242	0.397194435668158	8.2187657510886	2.05608199856984e-16	4.5384375630048e-15	2.87283136750202	4.32017527023192	0.368658320743045	11.7186430555112	1.02297405706573e-31	1.43413251528654e-30	2.87283136750202	3.65536553909222	0.371239931583903	9.84636949882123	7.10647034816894e-23	1.87666638408896e-21	2.87283136750202	4.08465651301618	0.378962965307504	10.7785110603136	4.34867668130361e-27	5.00155037779933e-25	2.87283136750202	3.62576000257476	0.398643267799868	9.09524955127303	9.43695006933687e-20	1.99247296029163e-18
chr19	7706902	7707852	peak115266	2.08539607520909	2.3481676234187	0.313407684152765	7.49237412530741	6.76387880578265e-14	9.13097523418474e-13	2.08539607520909	2.82546676243267	0.252936735892562	11.1706461003467	5.67664504845091e-29	6.19083647766805e-28	2.08539607520909	1.1398122365961	0.228423128455104	4.98991605755952	6.0405536175988e-07	2.58066858120387e-06	2.08539607520909	2.45262932204118	0.259790489943767	9.44079716918071	3.69953968553775e-21	1.57360955675355e-19	2.08539607520909	1.9226720319517	0.279703578264248	6.87396294278105	6.24424352972924e-12	3.64967787986381e-11
chr19	7731959	7732433	peak115270	0.963260373030912	2.54484262225713	0.429325220638533	5.92754047496255	3.07505570646611e-09	1.93374546260577e-08	0.963260373030912	3.06574817788174	0.387128664426213	7.91919705151691	2.39049247772802e-15	1.0550514894128e-14	0.963260373030912	2.44206504057868	0.389617493630293	6.26785265164697	3.66060917087456e-10	2.11134178572184e-09	0.963260373030912	3.22139840555286	0.407172454941311	7.91163146342299	2.54037483871182e-15	4.5596337710842e-14	0.963260373030912	2.59153118429672	0.414418308209773	6.25341866649607	4.01563736239282e-10	1.87453597781979e-09
chr19	7762582	7763450	peak115278	2.04007902783319	2.80094531862214	0.511015514968858	5.48113557529234	4.22604470914744e-08	2.27532225455237e-07	2.04007902783319	4.33362801256417	0.498467483400121	8.69390312684761	3.50196302837121e-18	1.77813876450727e-17	2.04007902783319	3.54419932364262	0.501581697987744	7.06604594597713	1.5941065432224e-12	1.15157729705016e-11	2.04007902783319	3.17475266278239	0.489116866603746	6.49078549432723	8.53899856178670e-11	9.10791780702594e-10	2.04007902783319	2.89679046254842	0.512564457604878	5.6515632708608	1.58995140877092e-08	6.06624411351665e-08
chr19	8321031	8321980	peak115366	14.3847096262479	0.494474582106553	0.157853663768646	3.13248720556316	0.00173331981942766	0.00486542984637674	14.3847096262479	0.774551550685501	0.140974181998308	5.49427944681955	3.92308867162076e-08	1.21817826211854e-07	14.3847096262479	0.342941382728496	0.145383175974488	2.35887942624583	0.0183302104145337	0.0391263439910129	14.3847096262479	0.343153491369791	0.142548243541715	2.4072796889242	0.0160718560026776	0.0465873299019748	14.3847096262479	0.369825595123695	0.153696988027371	2.40619936584467	0.0161194652363513	0.0275896310223118
chr19	8342332	8343633	peak115371	9.77393418032929	1.55619844162486	0.190850820179905	8.15400447405945	3.5206783731695e-16	7.52426642050723e-15	9.77393418032929	1.75540579140409	0.167969878098455	10.4507177791435	1.45420434090687e-25	1.17969374885076e-24	9.77393418032929	2.02978254590143	0.182564955898161	11.1181389435642	1.02385429177231e-28	6.53248931706701e-27	9.77393418032929	1.17775830397253	0.169449724231611	6.95048817171706	3.64024322318897e-12	4.51338525019784e-11	9.77393418032929	1.58559964034183	0.194148535607483	8.16694102471878	3.16307430457119e-16	3.60240162817678e-15
chr19	8417995	8418554	peak115394	3.45984380829927	2.77761336892513	0.301474917814999	9.21341446597432	3.15912433296293e-20	1.44197941485269e-18	3.45984380829927	3.40538302383375	0.2506560783408	13.5858784928554	4.85669472080834e-42	1.93404868130231e-40	3.45984380829927	1.26770355260465	0.223303045879949	5.67705446027003	1.37033855299538e-08	6.83683178751862e-08	3.45984380829927	1.39878385356999	0.220628483214318	6.33999669123055	2.29770096861283e-10	2.35453741695718e-09	3.45984380829927	3.04821935279136	0.302178879739975	10.0874665873881	6.27685612507376e-24	2.80644498154832e-22
chr19	10269502	10270143	peak115594	6.23565087229474	1.79307247046561	0.217603923710807	8.24007416726812	1.72103936281934e-16	3.8672506607722e-15	6.23565087229474	1.75467779351371	0.173341893220863	10.1226412202501	4.38422047770102e-24	3.20958720231027e-23	6.23565087229474	0.54579425046846	0.173541780087021	3.14503084038194	0.00166069322231177	0.004504614261048	6.23565087229474	0.9146310346727	0.172106752647084	5.31432393328698	1.07054032944805e-07	8.00820968738164e-07	6.23565087229474	1.08623083004393	0.198665222086651	5.46764460651373	4.56055114408339e-08	1.64930813199971e-07
chr19	11247367	11247786	peak115830	1.85289652171683	2.07819526696673	0.293369540128557	7.08388221236616	1.40171061391768e-12	1.47796772934312e-11	1.85289652171683	2.79684174861182	0.241246500330417	11.5932945961131	4.45654228502803e-31	5.88438611985347e-30	1.85289652171683	2.74371071056285	0.270482498858053	10.1437642810403	3.53220314770414e-24	1.15420514818998e-22	1.85289652171683	0.773605234891153	0.207142365405645	3.73465482725473	0.00018797282150165	0.000886947602022091	1.85289652171683	2.41524326225048	0.286119758743393	8.44137179780231	3.13634792717452e-17	4.27354906179774e-16
chr19	11264387	11264894	peak115835	2.38205810067183	1.24126493249406	0.263246769809596	4.71521429642558	2.41456484392494e-06	1.04847050674356e-05	2.38205810067183	3.15894132424739	0.263207290670654	12.0017242539079	3.47970655228885e-33	5.66408100066235e-32	2.38205810067183	3.05525340048737	0.298932069404426	10.2205608336853	1.60410097215573e-24	5.47712757719269e-23	2.38205810067183	1.44903630112216	0.233848978202363	6.19646197413884	5.77464726021158e-10	5.6778618336906e-09	2.38205810067183	2.8240600325841	0.318184286624513	8.87554838909049	6.95896706351151e-19	1.26330905715793e-17
chr19	11268861	11269823	peak115837	4.31894695352956	4.31116699703427	0.346149492188352	12.4546390918535	1.31947022657157e-35	1.35688108828966e-32	4.31894695352956	4.57102870817959	0.290275610149977	15.7472021359902	7.17878958169359e-56	1.08189309885489e-53	4.31894695352956	4.21306734081705	0.303772163496388	13.8691685647725	9.7399234279636e-44	7.73969733489362e-41	4.31894695352956	2.12323663633545	0.257059450741389	8.2597104685776	1.46026236882509e-16	3.21515198133504e-15	4.31894695352956	3.92894141924439	0.328834748574284	11.948072508392	6.64484993986417e-33	1.29072518498562e-30
chr19	11278504	11279126	peak115839	2.22204736288939	3.5838328407187	0.470747240017603	7.61307244325997	2.67655665186881e-14	3.87026992456332e-13	2.22204736288939	4.03976941892972	0.431059423520365	9.37172277997737	7.13581320570369e-21	4.20878159453819e-20	2.22204736288939	4.07289476262984	0.457326635636224	8.905876993068	5.29656335935978e-19	8.10810163295338e-18	2.22204736288939	1.37884820177101	0.39564349690694	3.48507738039564	0.000491994739724895	0.00214543577946386	2.22204736288939	4.0295034726483	0.476958484124036	8.44833168247072	2.95494882447142e-17	4.04212952655785e-16
chr19	11293552	11294275	peak115844	9.29014219324636	0.802551745282236	0.141891480679593	5.65609535849788	1.54855452473905e-08	8.81818573338375e-08	9.29014219324636	0.899031612898831	0.110388316953694	8.14426415501887	3.8159534895354e-16	1.7500130877245e-15	9.29014219324636	0.479616941131103	0.1156602783068	4.14677318913994	3.37193792191911e-05	0.000118655834844988	9.29014219324636	0.531871081072685	0.113013859077041	4.70624652070423	2.5231937343295e-06	1.56976771756399e-05	9.29014219324636	1.47442384425193	0.158598572081716	9.29657704290207	1.45039850846432e-20	3.51189289819574e-19
chr19	11384100	11384528	peak115859	2.34461593456057	1.50568765172129	0.241226547152439	6.24179912822693	4.32566240269162e-10	3.08154971979849e-09	2.34461593456057	2.2429030523387	0.197013402977486	11.3845201313284	4.9942408404413e-30	6.01303845541286e-29	2.34461593456057	1.00958385233065	0.186791591789831	5.40486776014301	6.48562242999333e-08	3.03646629140716e-07	2.34461593456057	0.737892398203666	0.172213204073181	4.28476087054337	1.8293584378148e-05	0.000101269297688025	2.34461593456057	1.85829229598522	0.257593674787807	7.21404474514363	5.43138955936108e-13	3.74562336397438e-12
chr19	11404657	11405547	peak115862	3.02146423235434	3.58461007519049	0.403840531598319	8.87630090274329	6.91206920797534e-19	2.3741094334355e-17	3.02146423235434	4.0686894933225	0.350904407370285	11.5948657465254	4.37551217279917e-31	5.78176143649849e-30	3.02146423235434	1.75558039702029	0.325618658509971	5.39152272493785	6.98631219492872e-08	3.26301655868939e-07	3.02146423235434	2.07055223729465	0.327428061292696	6.32368596973652	2.5539649794148e-10	2.60796821087205e-09	3.02146423235434	2.77598545834212	0.372250646690487	7.45730190940475	8.83121901889888e-14	6.8252595441375e-13
chr19	11421741	11422736	peak115869	5.44836721445053	1.75796795018766	0.244670619449008	7.18503902980489	6.71879905036624e-13	7.5730525466475e-12	5.44836721445053	2.49020656254755	0.209154164740793	11.9060816485949	1.10027267072162e-32	1.6932189110524e-31	5.44836721445053	0.782112401589113	0.196686428657839	3.97644314824433	6.99537129276072e-05	0.000237719725313216	5.44836721445053	0.473571552433306	0.190768800920275	2.48243711837985	0.0130487096124131	0.0392764361990712	5.44836721445053	1.58847508129492	0.226520960269685	7.01248608254072	2.34120156033131e-12	1.45395686244092e-11
chr19	11481996	11483120	peak115879	8.45000780222761	1.32287274329697	0.211019994981944	6.2689450040512	3.63502476325906e-10	2.62159665475639e-09	8.45000780222761	1.56878733936886	0.179072010140446	8.76065074680554	1.9412639988938e-18	1.00080145174466e-17	8.45000780222761	0.597477493559639	0.180965790601047	3.30160463795516	0.000961334699079989	0.0027260426941308	8.45000780222761	0.646720239847225	0.176074056582535	3.67300130637971	0.000239718257394351	0.00110720068051996	8.45000780222761	0.64315404179291	0.19305511006209	3.33145308397204	0.000863938614109057	0.0018463783437475
chr19	11580920	11581579	peak115896	3.61752331392043	3.44937570166787	0.353373072041777	9.76128622856718	1.65048486330961e-22	1.18253181886798e-20	3.61752331392043	4.31229048750729	0.312306474186377	13.8078805402344	2.28454689739606e-43	1.04006377240307e-41	3.61752331392043	1.60151561102329	0.276939357591826	5.78291083271638	7.34189840346061e-09	3.74857090798185e-08	3.61752331392043	4.05506588339167	0.327247765344905	12.3914242137538	2.90831935797258e-35	1.41231219489102e-32	3.61752331392043	3.75007516766584	0.351185720295311	10.6783247465541	1.28570854869092e-26	9.40450077331155e-25
chr19	11673552	11674581	peak115908	2.04284358495456	1.30710362480215	0.324951753002875	4.02245444969362	5.75947950828392e-05	0.000209285430812346	2.04284358495456	2.07258295228582	0.289463265639962	7.16008971882367	8.06242771913145e-13	3.15530247114072e-12	2.04284358495456	2.06896589956886	0.314582397742508	6.5768648036765	4.80471266897786e-11	3.002000960653e-10	2.04284358495456	0.869545747237074	0.274754646308645	3.16480816218944	0.00155185231738729	0.00600608417369151	2.04284358495456	1.76163780670932	0.328331960038067	5.36541677668258	8.07625124868006e-08	2.84368629062286e-07
chr19	12162595	12163590	peak115943	8.20776203462656	0.916772662330147	0.152016400476369	6.03074838936645	1.63202115798456e-09	1.06817648385946e-08	8.20776203462656	1.08269899792488	0.115839761636466	9.34652301273421	9.05763670773e-21	5.30471038273152e-20	8.20776203462656	0.650611374445367	0.121473556651126	5.35599180909746	8.5088363560497e-08	3.94357044476301e-07	8.20776203462656	0.641823419049619	0.11784482194214	5.44634383142217	5.14157039739741e-08	4.0198986443337e-07	8.20776203462656	0.624461813169616	0.136919218148885	4.56080469646401	5.09579605056096e-06	1.45801483724888e-05
chr19	13102451	13103454	peak116079	8.68353154683298	3.01417955438483	0.208728440537057	14.440674910565	2.87017781073737e-47	1.67254828291036e-43	8.68353154683298	3.13727275605784	0.1673420436456	18.7476660838565	2.02275337853571e-78	2.52584104025437e-75	8.68353154683298	0.713768395941318	0.151608183032697	4.70798067533982	2.50182812268687e-06	1.00245150678001e-05	8.68353154683298	1.73150109691396	0.158324818857964	10.9363845125717	7.72181896284173e-28	1.04645611711937e-25	8.68353154683298	2.57005577181412	0.202282065138589	12.7053071662745	5.52520580898077e-37	2.01232599901254e-34
chr19	13104308	13104976	peak116080	2.6165358306958	2.0804341702879	0.261333733990635	7.96083283439579	1.70885126966483e-15	3.15977153538174e-14	2.6165358306958	2.99351320276544	0.232292312093848	12.8868371741723	5.33888118971746e-38	1.37458499202711e-36	2.6165358306958	0.654520702260687	0.193510416626893	3.38235384776556	0.000718675079276341	0.00208183558175791	2.6165358306958	1.83587242432332	0.21289672587595	8.62330041370878	6.50515055606703e-18	1.69989599433728e-16	2.6165358306958	1.33612036485716	0.22814088424915	5.85655819321715	4.72558052205318e-09	1.9234598064385e-08
chr19	13155450	13156282	peak116096	12.6059865489736	0.898441900671114	0.162405270348647	5.53209818094182	3.1642269507341e-08	1.73082026134961e-07	12.6059865489736	0.356085253821422	0.132283376248453	2.69183675167639	0.00710597187306575	0.0133404854257877	12.6059865489736	0.704590312709603	0.143311373380685	4.91649961959382	8.81053690480331e-07	3.71235975342906e-06	12.6059865489736	0.618452552859763	0.138333641752094	4.47073137833011	7.79525579633578e-06	4.53047413003797e-05	12.6059865489736	0.586034612371809	0.151359047590226	3.87181752067032	0.000108026815720639	0.000263062375320827
chr19	13164353	13164807	peak116099	2.35402807417243	1.28416667515976	0.254236559666312	5.05107006185596	4.39341875297098e-07	2.08541261578709e-06	2.35402807417243	2.63365387229901	0.235591836649081	11.1788842506538	5.17363301635875e-29	5.66700829523707e-28	2.35402807417243	1.52493396275277	0.23037826968423	6.6192612907586	3.60998271562762e-11	2.28575580712069e-10	2.35402807417243	1.82940527013588	0.228647079631828	8.00099993877738	1.23412849866053e-15	2.30502504418626e-14	2.35402807417243	1.36976346989998	0.24929907017471	5.49445879978628	3.91910404398934e-08	1.42915679801881e-07
chr1	101161461	101162046	peak11612	2.2613160386718	4.31472909177558	0.515437086381905	8.37101016937429	5.71263789960276e-17	1.38706021890077e-15	2.2613160386718	5.43713453599615	0.498795606173972	10.9005261247225	1.14592749448107e-27	1.10496990946046e-26	2.2613160386718	4.48859476762497	0.498317119064062	9.00750665771915	2.10794263675573e-19	3.38083056658382e-18	2.2613160386718	4.93429972891071	0.505646014804627	9.75840723439151	1.69800958927525e-22	8.99533443627572e-21	2.2613160386718	3.97110106836532	0.505809598639588	7.85098005068683	4.12798626927756e-15	3.9003825115124e-14
chr19	13836852	13837288	peak116154	5.40555437082738	2.87068085236407	0.275787405673333	10.4090353413903	2.2549498364362e-25	2.81578807432697e-23	5.40555437082738	3.59085418540747	0.228601603069657	15.7079134056348	1.33501129421503e-55	1.94488895378894e-53	5.40555437082738	0.671368835786542	0.182824227824842	3.6722093333809	0.000240462581550518	0.000752554036997164	5.40555437082738	0.922612553068449	0.18253333328606	5.05448805683378	4.31546761116504e-07	2.96552691738943e-06	5.40555437082738	0.725695133129912	0.197210463183566	3.67980035853588	0.000233416618719639	0.000542992591943676
chr1	101235576	101237105	peak11623	6.97646321098217	1.76250677019527	0.219715297247877	8.02177541696996	1.04227575111222e-15	2.0156045001044e-14	6.97646321098217	1.24429808499986	0.17617130596718	7.06300085685727	1.62944717637296e-12	6.29107675294879e-12	6.97646321098217	1.63731553066627	0.191884179744188	8.5328323202521	1.42807600440894e-17	1.83032439216107e-16	6.97646321098217	1.85650437236692	0.191967230270874	9.67094420098321	4.00664235802626e-22	1.97450956784955e-20	6.97646321098217	1.3007443256071	0.201017639661326	6.47079693005344	9.74873776649869e-11	4.93134935283363e-10
chr1	101242139	101242895	peak11628	2.66992882929063	3.75564954926638	0.433843273594002	8.65669650275823	4.85633500271325e-18	1.41733636923928e-16	2.66992882929063	4.20034688650856	0.394726906396524	10.6411466217332	1.91754902306396e-26	1.6644782532872e-25	2.66992882929063	3.93032129119312	0.411184943545449	9.55852434017613	1.19447632227356e-21	2.65334625997285e-20	2.66992882929063	4.13540612294925	0.411746038554814	10.0435844810167	9.80451753311587e-24	6.34824353755302e-22	2.66992882929063	3.5295422026458	0.426433161342786	8.27689430046129	1.26429354529112e-16	1.54316434616268e-15
chr19	14434727	14435480	peak116281	3.82717234126601	1.79540751775413	0.251842154408553	7.12909847031213	1.01028441342808e-12	1.09768751495026e-11	3.82717234126601	3.03711004733501	0.228003436343861	13.320457340628	1.76025888288959e-40	5.99860541728574e-39	3.82717234126601	0.994343496660384	0.201682769638399	4.9302352325048	8.21306604312196e-07	3.47148985894241e-06	3.82717234126601	1.05814080974791	0.198457478762584	5.33182632544562	9.72299066362441e-08	7.33609507041355e-07	3.82717234126601	1.82485583075581	0.243867321459017	7.48298632157029	7.26524459584057e-14	5.70323331946497e-13
chr19	15374706	15375154	peak116429	3.00699026639927	1.6575815797573	0.241389950895246	6.86682098243862	6.56483652530296e-12	6.13068761406765e-11	3.00699026639927	0.319791970467732	0.142633455855324	2.24205442229558	0.0249578551959895	0.0419572290158946	3.00699026639927	1.4950428488632	0.188628280507524	7.92586798141099	2.26558190094295e-15	2.19794133142534e-14	3.00699026639927	0.469689754527468	0.153457180402708	3.06072191144717	0.0022080406850374	0.00828169218103922	3.00699026639927	1.78111359176095	0.234156894935422	7.60649645722439	2.81625945491568e-14	2.35907272596243e-13
chr19	16066163	16067133	peak116531	2.95358302656597	2.93457415710908	0.36082091703294	8.13304888541474	4.18625710304943e-16	8.8600661834758e-15	2.95358302656597	4.32301560438895	0.337293563737853	12.8167746709476	1.32081398227369e-37	3.28456188308799e-36	2.95358302656597	2.9568540802884	0.32880726888765	8.99266640391315	2.41303787439594e-19	3.8245447071795e-18	2.95358302656597	2.68156378343836	0.318009738528642	8.43233227965075	3.38843230624529e-17	8.02663598614906e-16	2.95358302656597	2.73546220836063	0.352602419546512	7.7579223984871	8.63319469676469e-15	7.76822452756966e-14
chr19	16071617	16071992	peak116534	1.74125681076939	2.50487343908107	0.350536255203487	7.14583271173187	8.9451945605679e-13	9.79823880374987e-12	1.74125681076939	3.48749836166508	0.309036486761025	11.2850699223808	1.55517867653362e-29	1.7910167077181e-28	1.74125681076939	3.16042124676565	0.326300554056963	9.6856140986323	3.47116132706754e-22	8.45164934816084e-21	1.74125681076939	1.09348384008771	0.248402906273584	4.40205735307853	1.07229200743898e-05	6.13209318745443e-05	1.74125681076939	2.4301329242558	0.328173697660969	7.40502039492006	1.31130314659193e-13	9.92819472010398e-13
chr19	16258391	16258972	peak116587	3.65956066863725	2.49367274380507	0.254495001280771	9.79851364960185	1.14254456408993e-22	8.32248502892506e-21	3.65956066863725	3.30706929992429	0.209105892543602	15.8152850677545	2.44102309140187e-56	3.84450141296284e-54	3.65956066863725	0.663642091781807	0.162430222672952	4.08570573173459	4.39430434362676e-05	0.000152513854546919	3.65956066863725	1.91910782452553	0.184665876825226	10.3923250874434	2.68721130676213e-25	2.33444214980278e-23	3.65956066863725	2.90880229794462	0.264051451409525	11.0160435870253	3.19808824439127e-28	3.12340663063957e-26
chr19	16283127	16284234	peak116593	7.42704303774828	2.46426581936697	0.23694417249945	10.4001959338025	2.47423910270834e-25	2.99469967234048e-23	7.42704303774828	3.46724419777131	0.204696793948656	16.9384391952958	2.34257867533616e-64	6.71360006593882e-62	7.42704303774828	0.539732151719822	0.169262002776975	3.18873783167384	0.00142895409019186	0.00392115100137729	7.42704303774828	0.924073414726705	0.170159053022428	5.43064502483394	5.61507266391661e-08	4.37835416193533e-07	7.42704303774828	2.75468461069221	0.239756111528307	11.4895282257152	1.489229877233e-30	2.09957392853123e-28
chr19	16324285	16325507	peak116603	27.9583211182666	1.34814493754471	0.13649626958809	9.87678961200228	5.24875554972312e-23	4.04223544142113e-21	27.9583211182666	2.07112494692926	0.122048157994754	16.9697353975493	1.37550434836338e-64	4.00776116968143e-62	27.9583211182666	0.285769824491334	0.120242903757778	2.37660448609093	0.0174728120159763	0.037493519045452	27.9583211182666	0.626994444424982	0.119678376920453	5.23899521834031	1.6145322131455e-07	1.17654239892495e-06	27.9583211182666	1.21377031435506	0.132066338926347	9.19061075079829	3.90617146987378e-20	8.67682102099749e-19
chr19	16338366	16339493	peak116610	3.43505894773221	1.78532154263711	0.267048969569111	6.68537139655607	2.30339723371722e-11	1.97005824069689e-10	3.43505894773221	2.46284540082424	0.219257353139763	11.2326695800908	2.81832440779957e-29	3.1664490550869e-28	3.43505894773221	0.739236582867811	0.200756383798695	3.68225691696593	0.000231178260802727	0.000725576006347087	3.43505894773221	0.745538915590036	0.194249334745814	3.83805131979275	0.000124014567282983	0.000599398027437407	3.43505894773221	0.88453337756951	0.223271488702535	3.9616942705478	7.44197945272068e-05	0.000185038664190674
chr19	16382950	16383676	peak116625	3.82982742324917	1.1546851091147	0.240236140645823	4.80645878680275	1.53627134163154e-06	6.8530481230933e-06	3.82982742324917	1.88437454729266	0.207910219404699	9.06340512115332	1.26440387149255e-19	6.91624170257596e-19	3.82982742324917	0.876832984846009	0.203995229358692	4.29830142402126	1.72112000387493e-05	6.27238271997946e-05	3.82982742324917	0.502802708071106	0.192252481038952	2.61532493809135	0.0089142604969827	0.0282624414233318	3.82982742324917	1.0309167355786	0.230667658966279	4.46927298000327	7.84859117862202e-06	2.19675105643084e-05
chr19	16446602	16447337	peak116642	3.28187668134373	1.36741092028848	0.279350265836436	4.89496910337334	9.83211743917214e-07	4.48551871272462e-06	3.28187668134373	1.09933898877266	0.230013913363338	4.77944561134484	1.75779214149625e-06	4.91518269635914e-06	3.28187668134373	1.22723588841694	0.24524071582628	5.00420937152324	5.60917665841108e-07	2.40224464336949e-06	3.28187668134373	1.22424995160662	0.241520147279774	5.06893509877031	4.00047599009993e-07	2.76209799600817e-06	3.28187668134373	2.04257224363977	0.291342030204747	7.01090825173527	2.36775972373743e-12	1.46836379887825e-11
chr19	16838230	16838804	peak116708	2.34294650982942	3.45995694516677	0.450192791652271	7.68550054404079	1.52399958982065e-14	2.3147316098388e-13	2.34294650982942	3.87795746381002	0.402815174297019	9.62713847753556	6.14159239793339e-22	3.89718033759243e-21	2.34294650982942	4.06761741565511	0.431730939606864	9.42164909320397	4.44058084008695e-21	9.10084809453694e-20	2.34294650982942	2.41706829523213	0.386501606686698	6.25370827291652	4.00819417457657e-10	4.02245984844705e-09	2.34294650982942	3.69003913833895	0.444955857156882	8.29304543133122	1.10385155535246e-16	1.36571358037309e-15
chr19	16871731	16872361	peak116712	1.79838581260637	3.78055006925567	0.574089219699937	6.58530057615726	4.5396604847542e-11	3.71546557090229e-10	1.79838581260637	4.68437632966363	0.552216844043057	8.48285665349676	2.19731302808936e-17	1.06555967703352e-16	1.79838581260637	3.26159532941591	0.542997603693266	6.00664774067466	1.89398392177221e-09	1.02351242412432e-08	1.79838581260637	4.58105012276251	0.565157486513596	8.1057939283837	5.24021964862657e-16	1.04101727156011e-14	1.79838581260637	3.74629997732428	0.572803126601832	6.54029247282446	6.13986414100109e-11	3.179416614721e-10
chr19	16886168	16886966	peak116715	4.59925516151737	2.5410531081181	0.284760628403503	8.92347064397346	4.51899565869013e-19	1.61887463330371e-17	4.59925516151737	1.43508114070192	0.222862003939071	6.43932619888969	1.20005042801205e-10	4.24681813411067e-10	4.59925516151737	3.68203063496766	0.281258335803784	13.0912764752202	3.6934801240646e-39	1.53736713164041e-36	4.59925516151737	3.02478211956634	0.257351830843522	11.7534898028587	6.77614192822841e-32	2.07825461735595e-29	4.59925516151737	2.82675821648277	0.286860710863941	9.85411424230731	6.57942443558541e-23	2.3863381324254e-21
chr19	16888603	16889237	peak116717	1.72334164754842	2.485446850911	0.29982146507392	8.28975620640844	1.13480823686394e-16	2.62416899429305e-15	1.72334164754842	3.72390694935455	0.263676146326501	14.1230331269457	2.73942012007701e-45	1.51552349807552e-43	1.72334164754842	1.91545693102885	0.24008238503387	7.97833181621645	1.48324213815241e-15	1.47413525066404e-14	1.72334164754842	2.62805131380101	0.252471761579296	10.4092881412228	2.24897022911441e-25	1.98568169421101e-23	1.72334164754842	1.67802182328217	0.251114426031779	6.68229957871802	2.35221542152906e-11	1.28625054736225e-10
chr19	17041965	17042508	peak116736	1.62602597825338	2.73959229436723	0.447246539871656	6.12546336334629	9.04200758911663e-10	6.13873307467716e-09	1.62602597825338	4.04923938991008	0.429630364481611	9.42493763166825	4.30361254241172e-21	2.57568484992954e-20	1.62602597825338	3.61380978783413	0.437373602361544	8.2625237744615	1.42624318734466e-16	1.60241538567862e-15	1.62602597825338	3.30034833915205	0.429884645837216	7.67728824723317	1.62491530341162e-14	2.65483825553663e-13	1.62602597825338	3.56812299069866	0.45396510254978	7.85990590610959	3.84422123939604e-15	3.65242802756096e-14
chr19	17264622	17264991	peak116790	1.21879783262127	2.72014687810082	0.383329834027794	7.09610011179978	1.28326535699236e-12	1.36543183024592e-11	1.21879783262127	4.17369222859702	0.368467276893969	11.3271720185835	9.62627572902938e-30	1.12265878782449e-28	1.21879783262127	2.83261841470639	0.345110047614283	8.20787002374473	2.25146743743984e-16	2.46308846941948e-15	1.21879783262127	2.87450238333164	0.337079927058525	8.52765813857719	1.49340099324457e-17	3.7619072282279e-16	1.21879783262127	2.42688065562452	0.357995585191699	6.77907984347061	1.2094367876142e-11	6.82264405326602e-11
chr19	17348714	17349143	peak116813	1.61590195703472	2.34964347010763	0.337488667379909	6.96214035377565	3.35141352141811e-12	3.29524247364631e-11	1.61590195703472	3.45193058760095	0.30097559526685	11.4691378367087	1.88528211263133e-30	2.35249835067958e-29	1.61590195703472	2.89442477210318	0.321638330211742	8.99900447250086	2.27773636975562e-19	3.62984386655131e-18	1.61590195703472	1.16326556523922	0.253183115710066	4.59456216887441	4.33658828605583e-06	2.62054049142164e-05	1.61590195703472	2.75186292775861	0.34962227117593	7.87096004640355	3.51930026291113e-15	3.36566778972715e-14
chr19	17377195	17377713	peak116818	0.815553261541284	1.92292525172169	0.373718549840013	5.1453834778736	2.66974874617295e-07	1.30406671082972e-06	0.815553261541284	3.43490750827304	0.337490840477402	10.1777799463065	2.49181296960787e-24	1.85133337588971e-23	0.815553261541284	1.9555004890667	0.310701584343449	6.2938220711005	3.09742853058888e-10	1.79539938898391e-09	0.815553261541284	2.64940850161875	0.334883256450566	7.91143913762628	2.54430321131527e-15	4.56200089643216e-14	0.815553261541284	2.17099742449043	0.365709365969715	5.93640094158873	2.91346809124923e-09	1.21501071496229e-08
chr19	17405205	17406221	peak116827	9.64102622090297	1.03099370097446	0.146194604401194	7.05220076484598	1.76109851065349e-12	1.8185188519341e-11	9.64102622090297	0.701889109084724	0.101439076466095	6.91931683072179	4.53826856385115e-12	1.72211875479153e-11	9.64102622090297	0.24149024310054	0.105747110040141	2.28365808776118	0.0223916330632557	0.0466012534775995	9.64102622090297	0.345290658307155	0.103888603589214	3.32366252291224	0.000888436377206937	0.00363313327399571	9.64102622090297	0.418461198903801	0.122637488611274	3.41218010611913	0.000644455178590154	0.00140233381145112
chr19	17412598	17413323	peak116831	2.40355049125019	3.52636021376948	0.499823495339601	7.05521098277607	1.72339031839829e-12	1.78299097307538e-11	2.40355049125019	4.42673912859019	0.47202475688992	9.37819269852946	6.71132069685241e-21	3.96376041967479e-20	2.40355049125019	2.84819950152868	0.461960941669738	6.1654552249244	7.02806554079061e-10	3.94049524644328e-09	2.40355049125019	3.12442743614562	0.463128531511556	6.74635057777185	1.51610044222958e-11	1.76343765343031e-10	2.40355049125019	3.50819331365079	0.493094912430999	7.1146410664736	1.12204454625872e-12	7.31378924597129e-12
chr19	17553229	17553781	peak116858	3.48555245137874	3.46511462526561	0.387662410269614	8.93848496390369	3.94542149574097e-19	1.42803019852057e-17	3.48555245137874	4.17124726152295	0.343650314005571	12.1380574715707	6.6383309887752e-34	1.1558894655953e-32	3.48555245137874	2.75811974469364	0.333978029789564	8.25838677601489	1.47654433615456e-16	1.6546761592727e-15	3.48555245137874	1.39489752742295	0.309126498974733	4.51238419239163	6.41029369884067e-06	3.7757666591352e-05	3.48555245137874	3.85435365311436	0.388809705709217	9.91321357599276	3.64722423539326e-23	1.40442233663315e-21
chr19	17680068	17680639	peak116877	2.6576570962367	2.21005779351949	0.282838840178817	7.81384123949257	5.54709576741974e-15	9.30655740940805e-14	2.6576570962367	3.48663647213064	0.245288471677546	14.2144326974899	7.45531469339709e-46	4.38834382053764e-44	2.6576570962367	1.73686597463795	0.235657962215297	7.3702834324399	1.7026565102325e-13	1.36133155532017e-12	2.6576570962367	0.874217110690927	0.206833694935537	4.22666679606236	2.37178477138927e-05	0.000129049303994483	2.6576570962367	2.03922573491359	0.260834582865751	7.81808038071073	5.36349401043818e-15	4.97161199843479e-14
chr19	17686015	17687109	peak116879	1.59136258294115	2.22006156952303	0.297189820571699	7.47018038926211	8.00849591342235e-14	1.06792162897368e-12	1.59136258294115	2.78172162224831	0.256379353179233	10.8500219996406	1.99377354098159e-27	1.8901924643948e-26	1.59136258294115	2.1621118713173	0.270928151732107	7.98038837047538	1.45873574008298e-15	1.45225616219423e-14	1.59136258294115	2.33384318696324	0.258884748660337	9.01498909858647	1.96890044852365e-19	6.46998451900195e-18	1.59136258294115	2.10009355164886	0.295667840060347	7.10288123057353	1.22182403409274e-12	7.9316478886035e-12
chr19	17717196	17717793	peak116883	4.54397511749878	1.97341134207688	0.254348209717354	7.7586995570751	8.58046488037788e-15	1.38507559592582e-13	4.54397511749878	3.36939710617882	0.232535730196643	14.4898037963005	1.40543696422767e-47	9.94730729094259e-46	4.54397511749878	0.444042081967576	0.19351030033164	2.29466897217653	0.0217521022591778	0.0454433857188033	4.54397511749878	0.538772701241229	0.192564113419011	2.79788737203013	0.00514380455903343	0.0174847348436754	4.54397511749878	2.79558712197798	0.278327633570545	10.0442312756179	9.74041503163239e-24	4.14311278790748e-22
chr19	17749778	17750313	peak116889	2.1313351080017	2.60964004939636	0.387849858788757	6.72848008130308	1.71444461152674e-11	1.49635150767401e-10	2.1313351080017	3.85186752189611	0.363584695588346	10.5941409763221	3.17240153631874e-26	2.71197670698896e-25	2.1313351080017	2.3401472034999	0.349224116461319	6.70098968883527	2.07012650461137e-11	1.34483172922622e-10	2.1313351080017	2.722990087722	0.354478657546789	7.68167569400869	1.57020936659756e-14	2.57026218603544e-13	2.1313351080017	2.85854416504786	0.389870912893105	7.33202726983539	2.26696951451776e-13	1.65267560687237e-12
chr19	18017166	18018043	peak116937	4.06139644267816	1.79914580675951	0.305025534192101	5.89834490913944	3.67165850676708e-09	2.28589508601503e-08	4.06139644267816	3.21650867368404	0.291986041515672	11.0159672598986	3.20080021805369e-28	3.25517099546333e-27	4.06139644267816	2.00750015254364	0.285417193538613	7.03356419301367	2.0132328611162e-12	1.44243183926367e-11	4.06139644267816	3.0122885526036	0.299260371675302	10.0657782911261	7.82658211533343e-24	5.1631814543494e-22	4.06139644267816	3.4374957732233	0.348383473988437	9.86698861995215	5.78760599280671e-23	2.12560773038334e-21
chr19	18318064	18318536	peak117013	1.21566546900842	2.04978459435737	0.330031013895791	6.2108847594687	5.26871028662249e-10	3.69910012974837e-09	1.21566546900842	3.03228817187596	0.263499420551992	11.5077603036992	1.20569056504416e-30	1.52959959783033e-29	1.21566546900842	1.03129938851317	0.243358677724631	4.2377752794997	2.25745549239694e-05	8.11199114451867e-05	1.21566546900842	2.0926573407191	0.277435382191537	7.54286394254631	4.59760769140561e-14	7.06949344904915e-13	1.21566546900842	1.10198641992555	0.266267214783738	4.13864854079229	3.49357652220679e-05	9.01871009468682e-05
chr19	22633929	22634756	peak117399	2.36073675489071	0.622769421070214	0.242247044576079	2.57080296752446	0.0101463034913104	0.0239473035824339	2.36073675489071	2.52454943035835	0.245972220455274	10.2635550701035	1.02849096542872e-24	7.84813577373416e-24	2.36073675489071	1.01298433459626	0.223150917647576	4.53945852105378	5.63988732489525e-06	2.1837543790436e-05	2.36073675489071	0.668227966065971	0.206983211554288	3.22841626162858	0.00124477696629222	0.00493674930234132	2.36073675489071	1.22394282739079	0.256722391220391	4.76757333699053	1.8645813200661e-06	5.61236409046067e-06
chr19	31329587	31330511	peak117741	2.24321425217747	3.15383090100179	0.391967623350472	8.04615155211899	8.54381802988311e-16	1.67823625616198e-14	2.24321425217747	4.24731721350623	0.359897220093563	11.801472688236	3.83539709933115e-32	5.62031953818165e-31	2.24321425217747	1.67905388613761	0.319789481851307	5.25049753486991	1.51688934756539e-07	6.85403452420215e-07	2.24321425217747	3.35741518204714	0.355805239499908	9.43610382681846	3.86898792831629e-21	1.6377154228287e-19	2.24321425217747	2.59377765829163	0.366866785347845	7.07008037217744	1.54843987636941e-12	9.88671509082909e-12
chr19	33795339	33796750	peak118004	12.5925690597194	2.29447882865298	0.184082353243621	12.4644149111696	1.16725334334599e-35	1.27537018427341e-32	12.5925690597194	1.64131958242528	0.142277515791842	11.5360432974286	8.68280511653959e-31	1.11366690423584e-29	12.5925690597194	1.51935412214638	0.15139719853812	10.0355497777842	1.06365198981528e-23	3.16237484454945e-22	12.5925690597194	0.662264947732576	0.141688483643042	4.67409157543836	2.95257574898889e-06	1.82263168233841e-05	12.5925690597194	2.69114302982681	0.186390934324843	14.4381648151227	2.97662620213279e-47	3.25233620410534e-44
chr19	33883757	33884551	peak118017	3.39732041756323	3.05932980935929	0.330920167214335	9.24491799672572	2.35421159488648e-20	1.10043655352421e-18	3.39732041756323	3.85595134465405	0.286362199384171	13.4652944870041	2.50318223926579e-41	9.27132031924673e-40	3.39732041756323	3.51334136997847	0.30328829359341	11.5841641243446	4.95779118293815e-31	4.5141721593815e-29	3.39732041756323	2.29399628065009	0.263049106144544	8.72079101226653	2.76264933257683e-18	7.60576939088317e-17	3.39732041756323	3.41577295850626	0.333017495432704	10.2570375591469	1.10030556151395e-24	5.81134194150661e-23
chr19	33905394	33907033	peak118022	8.23577274282735	2.38332650029325	0.218914852941238	10.887002267192	1.32944478873382e-27	2.70248299960985e-25	8.23577274282735	2.04340667276779	0.179560127795344	11.3800691604363	5.25580356030501e-30	6.30624281683268e-29	8.23577274282735	2.37307784180837	0.203149334729481	11.681445302139	1.58576022784607e-31	1.58412916018315e-29	8.23577274282735	1.75482399800727	0.18407637551038	9.53312989318565	1.52611259335517e-21	6.92974035247666e-20	8.23577274282735	2.96163771950009	0.232716652877462	12.72636780772	4.22019118026218e-37	1.56973153645412e-34
chr19	34269842	34270582	peak118054	4.88079969886485	3.226039492387	0.298051022177282	10.8237826826447	2.65584726128284e-27	4.93931083210071e-25	4.88079969886485	3.66266444492061	0.248726422860962	14.7256749113786	4.41044354056427e-49	3.56960064704373e-47	4.88079969886485	1.2666211589875	0.225080172567616	5.62742219600439	1.82922625193811e-08	9.01311537102085e-08	4.88079969886485	2.47997830658844	0.23987794255586	10.3385008232298	4.71861316395662e-25	3.87280729259576e-23	4.88079969886485	2.11813704278059	0.259061745346423	8.17618610554861	2.92969374476057e-16	3.35628479986267e-15
chr19	34316686	34317381	peak118064	2.31163506100836	2.87576047434758	0.431787631999723	6.66012701899118	2.73591031778141e-11	2.31394214685315e-10	2.31163506100836	3.73263265583525	0.397449873240136	9.39145514226904	5.9176965951082e-21	3.5092663458508e-20	2.31163506100836	3.28171539526746	0.406275323415357	8.07756515379692	6.60727293880511e-16	6.82270203875907e-15	2.31163506100836	3.30253619353756	0.404359325010646	8.16733036501783	3.15288624598086e-16	6.49219756799028e-15	2.31163506100836	3.23964534581866	0.429401760062595	7.54455534915927	4.53833258060431e-14	3.6833393767003e-13
chr19	34963531	34964513	peak118118	3.51270771267946	1.81949703848696	0.224936031888529	8.08895321576867	6.01796794691153e-16	1.22760928410627e-14	3.51270771267946	1.39295807675115	0.170660717192807	8.16214826507166	3.29117859751818e-16	1.51491269725679e-15	3.51270771267946	1.34815312673886	0.188663063239715	7.1458244321301	8.94573380919489e-13	6.59870541993017e-12	3.51270771267946	1.29431060593307	0.182715520642883	7.08374746370227	1.40307495213139e-12	1.82023007952898e-11	3.51270771267946	1.35723702620742	0.204003789288826	6.65299909839351	2.87179954218344e-11	1.55288585203993e-10
chr19	34985336	34986101	peak118122	3.6094895988629	2.88726269574564	0.357452544431251	8.07733149679941	6.61994099412844e-16	1.33946537568696e-14	3.6094895988629	2.07168806821154	0.287577017981576	7.20394168752476	5.84963905539076e-13	2.30790769502011e-12	3.6094895988629	1.91367340430031	0.300151386839229	6.37569402711217	1.82136235417148e-10	1.08045662285802e-09	3.6094895988629	1.19271979094068	0.285716389334368	4.17448853290967	2.98656261394346e-05	0.000159715777353807	3.6094895988629	2.32807172358493	0.334337746194285	6.96323328755133	3.32550443166379e-12	2.02284163097934e-11
chr19	35030180	35031316	peak118140	4.85200072289257	1.50725561565082	0.234199651611671	6.43577223654464	1.22847130641846e-10	9.47337246528784e-10	4.85200072289257	1.02504898369328	0.182680237469185	5.61116515882672	2.00968843286291e-08	6.35359527918116e-08	4.85200072289257	0.597179106210766	0.192264774360602	3.10602453411838	0.00189620982256021	0.00507339150872323	4.85200072289257	0.488366410251103	0.184730436596483	2.64367052473258	0.00820124433213308	0.0262927110607648	4.85200072289257	1.32059449667009	0.218206783025102	6.05203228956532	1.43029790390925e-09	6.19583016416789e-09
chr19	35154502	35155354	peak118173	3.13133613082406	1.65611524253834	0.239192027958571	6.92378946185109	4.39719284800537e-12	4.2353567696325e-11	3.13133613082406	2.42062611166458	0.199320002532049	12.1444214374589	6.1415482090703e-34	1.07366545790967e-32	3.13133613082406	0.686258792271494	0.182099369406329	3.76859510556681	0.000164168934673305	0.000526412567123756	3.13133613082406	0.943366285206655	0.177701777264609	5.3087048409309	1.10406956308834e-07	8.23085036328802e-07	3.13133613082406	0.944066466408356	0.201881185191929	4.67634695878584	2.92030355521272e-06	8.59618567978258e-06
chr19	35318651	35319512	peak118213	4.11866663111149	1.45797098092268	0.245070743650186	5.94918413845344	2.6948233770773e-09	1.71001460174466e-08	4.11866663111149	2.78650938164408	0.232070300798812	12.0071778769304	3.25773449045774e-33	5.31265992184535e-32	4.11866663111149	1.00044629702641	0.212174376268727	4.71520790879718	2.41464059664794e-06	9.69516465562686e-06	4.11866663111149	2.20473764153948	0.230688716602957	9.55719756911254	1.20988448524122e-21	5.62531930079442e-20	4.11866663111149	3.08991133088511	0.301589756405862	10.2454120713798	1.24094954547866e-24	6.47285155446043e-23
chr19	36771553	36772066	peak118374	3.09388105396755	2.13902744275739	0.297663546085265	7.18605778533818	6.66888283515719e-13	7.52649514036269e-12	3.09388105396755	2.85607422142683	0.255506619870771	11.1780830683422	5.22054459122229e-29	5.70766482449956e-28	3.09388105396755	2.77124453938606	0.279061870157298	9.93057395417012	3.06486256425175e-23	8.49127216295548e-22	3.09388105396755	0.63771016776613	0.226188479826773	2.8193750992735	0.00481172529780026	0.0164841429857229	3.09388105396755	2.6245098585887	0.309679358647181	8.47492667917467	2.35227640683995e-17	3.26887886680255e-16
chr19	37251352	37252211	peak118396	1.65660478579905	1.53560977977642	0.342302619879166	4.48611751881566	7.25327447954039e-06	2.95920057062602e-05	1.65660478579905	3.20903744243643	0.331447332999498	9.68189248468409	3.59989590605851e-22	2.31798822208894e-21	1.65660478579905	2.70482138857766	0.344079612538899	7.86103358062774	3.80976625976672e-15	3.60012614882388e-14	1.65660478579905	1.76245015118366	0.308097691533931	5.72042634402392	1.06257084399112e-08	8.90074915891364e-08	1.65660478579905	1.53291650549764	0.334504162066321	4.58265301103702	4.5911353081607e-06	1.31988533887955e-05
chr19	38003354	38003920	peak118441	2.3083555329588	1.14369626200377	0.343310458683074	3.33137611475907	0.000864177552997592	0.0025772009521501	2.3083555329588	3.14403712675685	0.340890243190976	9.22301881487255	2.88851120350457e-20	1.64271154390588e-19	2.3083555329588	1.95517922776786	0.334526072399302	5.84462434794645	5.07712669251143e-09	2.64004547407748e-08	2.3083555329588	1.54777223015116	0.319338506425107	4.84680738153998	1.25464133628358e-06	8.09957158083808e-06	2.3083555329588	2.72716049914283	0.381136070152784	7.15534611575757	8.34620679925897e-13	5.57540646788863e-12
chr19	38699637	38700289	peak118593	2.01799366452561	2.26570648304753	0.371650800355807	6.09633150494609	1.08530229888346e-09	7.28899530890533e-09	2.01799366452561	2.47012013425894	0.31913647988302	7.74001184435063	9.94075532091673e-15	4.28356629332675e-14	2.01799366452561	3.15792983047451	0.363883788189906	8.67840209695309	4.01367833880938e-18	5.45623053802999e-17	2.01799366452561	1.91235298614285	0.322421296074033	5.93122417603502	3.00684344135599e-09	2.68603152998392e-08	2.01799366452561	2.46960135738762	0.370992745881871	6.65673759069665	2.79972391542658e-11	1.51766739502287e-10
chr1	109075534	109076354	peak11865	9.47130883369186	0.790566366992666	0.152866599515722	5.17160955694155	2.32086133889423e-07	1.14419903910178e-06	9.47130883369186	0.884482135660981	0.126145533399424	7.01160090116216	2.3560648094292e-12	9.05445702317901e-12	9.47130883369186	0.633348104734092	0.132588730500633	4.77678685317127	1.78118398591554e-06	7.25504623526922e-06	9.47130883369186	0.371061524499484	0.128382841040927	2.89027350922383	0.00384906780056726	0.0135527499072542	9.47130883369186	0.656169614109568	0.148818456667102	4.40919512811089	1.03755509036848e-05	2.85961502283176e-05
chr19	40006072	40006752	peak118802	1.90122573644185	3.44199265769392	0.497585283840377	6.91739239377926	4.60032567769082e-12	4.41398976385241e-11	1.90122573644185	4.23698862102891	0.462737093336606	9.15636261289911	5.36760643519166e-20	3.00661633130473e-19	1.90122573644185	3.94387463082171	0.479872406125723	8.21859015120875	2.05909425458995e-16	2.26539243289751e-15	1.90122573644185	3.70190028332169	0.469025638097032	7.89274611584419	2.95608591678819e-15	5.23589604835777e-14	1.90122573644185	3.47442297902848	0.490509197293902	7.08329833201208	1.40763185281035e-12	9.05379692819370e-12
chr19	40241641	40242391	peak118829	1.68628229007146	2.26737025571182	0.349755333430614	6.48273246749971	9.00761408477144e-11	7.07735323280783e-10	1.68628229007146	2.89243135699783	0.305241803391971	9.47586904826258	2.64549304807308e-21	1.60418000230363e-20	1.68628229007146	2.37395597863166	0.313568827012271	7.57076524873678	3.71032007742889e-14	3.171824723404e-13	1.68628229007146	2.31620013358769	0.30493445715618	7.59573108001172	3.06059537772229e-14	4.80730713327413e-13	1.68628229007146	2.06903326570727	0.331651888889186	6.23856921978391	4.41591213194038e-10	2.04989314632453e-09
chr19	40417120	40417596	peak118861	2.58122394273563	2.12274261497457	0.305365400538363	6.95148373467379	3.61464092960966e-12	3.54210497373521e-11	2.58122394273563	3.40125991930328	0.283116938572994	12.0136221324192	3.01350714099096e-33	4.94203863403414e-32	2.58122394273563	1.59287412922428	0.250598083080749	6.35629015849659	2.06684453554931e-10	1.2219335870975e-09	2.58122394273563	0.901126324763995	0.228771632521032	3.93897755081654	8.18295855797275e-05	0.000410486317103241	2.58122394273563	2.63540474129103	0.313517465248915	8.40592641050691	4.24497266595543e-17	5.64339255864889e-16
chr19	40798477	40799889	peak118936	37.0427931959426	0.575239703043069	0.110018209224316	5.22858631401838	1.70811085514065e-07	8.56357727833922e-07	37.0427931959426	0.606154149414203	0.0980616085127738	6.18136045907552	6.35515205463451e-10	2.16486298166641e-09	37.0427931959426	0.228071757743964	0.100977700249291	2.25863489840733	0.0239061051168618	0.0494089629176995	37.0427931959426	0.282875817225668	0.0996220446439816	2.83949017746603	0.00451856862219145	0.0156144725544872	37.0427931959426	0.2662040726827	0.107206130193522	2.48310495120161	0.0130242708471196	0.0227031910409158
chr19	41324964	41325478	peak119023	1.66994334667928	1.03761677788868	0.280096142921955	3.70450220079539	0.000211806269209154	0.000704355563689258	1.66994334667928	1.86929589113472	0.240267027403624	7.78007665610518	7.24806165773897e-15	3.13873207581354e-14	1.66994334667928	1.92100964505217	0.269297308856592	7.13341567804213	9.7908299408821e-13	7.2008114861801e-12	1.66994334667928	1.27278654544082	0.236018875841696	5.39273200459828	6.93944128604209e-08	5.35135917788213e-07	1.66994334667928	1.56006745796977	0.276734836252052	5.63740900530806	1.72627768942983e-08	6.56488722353976e-08
chr19	41478959	41479521	peak119052	2.36330714041134	3.67448054097813	0.411417131809159	8.93127742352398	4.21117596171089e-19	1.51169975693285e-17	2.36330714041134	4.48284502720391	0.374544213839014	11.9688006424009	5.17715729322308e-33	8.20553615594977e-32	2.36330714041134	3.65088914464062	0.379236629868428	9.6269422758747	6.15332668841995e-22	1.4362143814013e-20	2.36330714041134	3.8747261428543	0.378914565111265	10.22585695991	1.51878621588812e-24	1.1063091927565e-22	2.36330714041134	4.03256167019928	0.417706357326317	9.65405864543497	4.72478585557652e-22	1.48558824329476e-20
chr19	41479639	41480260	peak119053	2.37447721041994	3.45782467708721	0.490981140222934	7.04268330045662	1.88572513986982e-12	1.93919099383554e-11	2.37447721041994	4.30243387544161	0.459933144623722	9.35447667934758	8.40145827166004e-21	4.93197761938082e-20	2.37447721041994	4.43112232425305	0.484038958050246	9.15447455325088	5.46229826800961e-20	9.53965018195245e-19	2.37447721041994	3.94016202775716	0.469117691725739	8.39909067010995	4.49949297725256e-17	1.05584075474267e-15	2.37447721041994	3.91790459606856	0.49258165021242	7.95381759425876	1.808503406477e-15	1.81285874724948e-14
chr19	41500486	41501834	peak119055	3.69276446580286	2.74391637936448	0.323211478045814	8.48953878728138	2.07458768981628e-17	5.4951427262679e-16	3.69276446580286	3.84839368993882	0.293557466449085	13.1095070975015	2.90480132494687e-39	8.47775238108867e-38	3.69276446580286	3.2462966709918	0.301890176493706	10.7532371827921	5.72175570328453e-27	2.792178507736e-25	3.69276446580286	3.89731564101687	0.314193229365531	12.4041999532802	2.47977211018636e-35	1.23861074372223e-32	3.69276446580286	3.12835014816819	0.329544865005718	9.49294156992526	2.24604892810521e-21	6.24251627363042e-20
chr19	41548869	41549645	peak119064	4.39904689720502	3.79475824494063	0.364886724190376	10.3998254618898	2.48387743101116e-25	2.99469967234048e-23	4.39904689720502	4.08377275644955	0.306696273770221	13.3153647621723	1.88449821833003e-40	6.39704812676613e-39	4.39904689720502	1.77515280104729	0.282850756583711	6.2759344273556	3.47540640892951e-10	2.00783393393608e-09	4.39904689720502	3.03635297417599	0.300354075126071	10.1092451397621	5.02701004356364e-24	3.36713370044366e-22	4.39904689720502	0.879307292322714	0.288080969512572	3.05229218650051	0.00227100921640727	0.00454305791523422
chr19	42423149	42424395	peak119216	8.88336004091356	1.49241448267681	0.199284934451006	7.48884749762017	6.94810151979866e-14	9.36457898444639e-13	8.88336004091356	2.67196990401207	0.182093325737066	14.6736289932464	9.51187226580884e-49	7.39051337559423e-47	8.88336004091356	1.54941920237112	0.184207160350919	8.41128650710121	4.05537782532201e-17	4.89276156951548e-16	8.88336004091356	1.61265646309605	0.180055520142497	8.956440001505	3.35329789439091e-19	1.06007873037508e-17	8.88336004091356	0.759376971105969	0.185642311055414	4.09053823338417	4.30373253489126e-05	0.000109932571851211
chr19	42433339	42434035	peak119217	5.29802517349822	1.29057404257335	0.240170862989345	5.3735662457548	7.71944259916517e-08	4.03321265745982e-07	5.29802517349822	0.962090592754238	0.204881910809572	4.69582985121831	2.65526503625544e-06	7.31358805164922e-06	5.29802517349822	1.99934891417418	0.228698390448025	8.7422955196904	2.28421054174478e-18	3.22557097663831e-17	5.29802517349822	1.89572236675878	0.224752682047941	8.43470409111475	3.32041846940676e-17	7.87852647358394e-16	5.29802517349822	2.12806680134185	0.257578127429607	8.26183039133794	1.43455446896631e-16	1.73436246379454e-15
chr19	44603086	44603675	peak119389	2.10734340725143	3.38770408634277	0.472721739618234	7.16638098573306	7.70062831051676e-13	8.5474529602828e-12	2.10734340725143	3.19457521841291	0.423652089478456	7.54056287635838	4.67947209610376e-14	1.95007799321171e-13	2.10734340725143	3.01400833165587	0.440837318376913	6.83700813432249	8.08641514728979e-12	5.45606752624161e-11	2.10734340725143	3.03783900396654	0.435855598014415	6.96982903926375	3.17326363458389e-12	3.96249963284254e-11	2.10734340725143	3.66036935311126	0.475775716594876	7.6934766223642	1.43189879769648e-14	1.24974811689116e-13
chr19	44606898	44607470	peak119390	2.99979471052323	3.26685320219943	0.418949202483344	7.79773104432466	6.30301664182662e-15	1.0395220465322e-13	2.99979471052323	3.61213811598978	0.371413505187425	9.72538172559719	2.35022217291042e-22	1.53422643864152e-21	2.99979471052323	1.75294800073578	0.356891241228609	4.91171482578615	9.02832976198645e-07	3.79954889020335e-06	2.99979471052323	3.91876604950062	0.398716187741141	9.82845986690866	8.49072939259723e-23	4.74233007160974e-21	2.99979471052323	4.23963548124396	0.434178810677027	9.76472222270125	1.59548626878716e-22	5.41597882542468e-21
chr19	44684778	44685574	peak119418	2.93422183388207	3.37590024094879	0.374889573378547	9.00505236922113	2.15562907697428e-19	8.50670598728317e-18	2.93422183388207	3.46867208960214	0.316451816002306	10.9611382024013	5.87557002022621e-28	5.83286286732508e-27	2.93422183388207	2.23295215788485	0.310096684005936	7.20082565553041	5.98490334401074e-13	4.50594660895761e-12	2.93422183388207	1.6549233368793	0.296055682112377	5.58990567271438	2.27192994777485e-08	1.83202087122856e-07	2.93422183388207	3.161836283606	0.361561341568668	8.74495118833246	2.23112077037522e-18	3.68662129562378e-17
chr19	44757835	44758438	peak119445	3.16091653915172	2.1436469188597	0.25969102523582	8.25460532150888	1.52405030576471e-16	3.44675904856127e-15	3.16091653915172	2.29851657298347	0.209313119937596	10.9812350686319	4.70447445634211e-28	4.69963556832988e-27	3.16091653915172	2.07704842575791	0.227414109069236	9.13333141140137	6.64231447915639e-20	1.1429226547698e-18	3.16091653915172	0.949118546608882	0.198231207328941	4.78793707306606	1.68504463158044e-06	1.07393183555557e-05	3.16091653915172	2.9767755743448	0.290887507171877	10.233425296556	1.40461573932677e-24	7.28649624774794e-23
chr19	44820630	44821662	peak119463	1.99315822372898	1.86156709073676	0.288209631177275	6.45907315148579	1.05346183771746e-10	8.1888038448095e-10	1.99315822372898	2.61832929320385	0.246058916558495	10.6410664966957	1.91919886551106e-26	1.66508360133321e-25	1.99315822372898	2.05748282691124	0.25735154541797	7.99483377327163	1.29748800441079e-15	1.29986735204065e-14	1.99315822372898	1.19393851793171	0.228714380125277	5.22021622461055	1.78714352485938e-07	1.29262900709937e-06	1.99315822372898	2.15774143880531	0.298697908801257	7.22382505945497	5.05452735187461e-13	3.50326711841561e-12
chr19	45152587	45153984	peak119533	3.19981867696129	0.665516085038574	0.243932966588058	2.7282744696106	0.00636666092967801	0.0158009605866881	3.19981867696129	1.05420281727651	0.214237611489109	4.92071774862043	8.62274067897955e-07	2.45749515079753e-06	3.19981867696129	0.706698212245363	0.22516334287173	3.13860241739239	0.00169755601027935	0.00459320138859365	3.19981867696129	0.60190353452348	0.218505915792294	2.7546326713444	0.00587580622156848	0.0197047466651564	3.19981867696129	0.723409042096191	0.241984393623514	2.98948635184172	0.0027944693160853	0.00551200638427205
chr19	45211581	45212626	peak119551	5.00756732666559	2.27146515701588	0.248095333474217	9.1556141955888	5.40494609606768e-20	2.39820476272729e-18	5.00756732666559	4.25912739566029	0.254107577619354	16.761119190394	4.69698573937502e-63	1.28301101087116e-60	5.00756732666559	3.56107753203795	0.259095495652295	13.7442664646587	5.51289664214717e-43	4.0156857957507e-40	5.00756732666559	2.91895258466038	0.232931639668759	12.5313700998769	5.02863678175811e-36	3.25594919328501e-33	5.00756732666559	3.66479446782842	0.286832961765184	12.7767549631503	2.21103612971809e-37	8.40289861298515e-35
chr19	45215643	45216117	peak119552	1.16911330322051	1.91454192902518	0.303544953183619	6.30727643120142	2.83988359286886e-10	2.08075628543728e-09	1.16911330322051	3.37805593261775	0.272158657987729	12.4120832958034	2.24728247052587e-35	4.53137164356784e-34	1.16911330322051	2.66259562588382	0.282175658986805	9.43595076713662	3.87464136009502e-21	8.0066761533311e-20	1.16911330322051	2.81514208832314	0.29058388405559	9.68788099681602	3.39499084586395e-22	1.69574942763982e-20	1.16911330322051	2.29221806844309	0.317002542862451	7.23091382089542	4.79754735473987e-13	3.3414630619746e-12
chr19	45241535	45242323	peak119559	2.67188809113807	3.30136919321208	0.376564623622197	8.76707206708909	1.83372420837714e-18	5.83919246099257e-17	2.67188809113807	3.82216783257471	0.328002488960973	11.6528622837051	2.21878896321534e-31	3.00922177307452e-30	2.67188809113807	3.02837711921805	0.32989132724787	9.17992341442375	4.31398134475544e-20	7.64103565035608e-19	2.67188809113807	2.87345787659345	0.321121176864414	8.94820424068981	3.61312050841583e-19	1.13605346633319e-17	2.67188809113807	3.13016140106483	0.36265398624931	8.63126153234387	6.06789612145797e-18	9.30517192941476e-17
chr19	45245271	45245756	peak119562	0.941901167757713	2.03848473799293	0.335038913130715	6.08432232227788	1.16985051525043e-09	7.82077503159003e-09	0.941901167757713	3.23527484736761	0.291322088203163	11.10549106428	1.17967104379081e-28	1.24010879059236e-27	0.941901167757713	2.64067032392411	0.307750606293236	8.58055279152881	9.4418285173489e-18	1.22997053755807e-16	0.941901167757713	1.36567577647352	0.251935987552862	5.42072527922187	5.93577185303023e-08	4.61252336984907e-07	0.941901167757713	2.32216832837793	0.325902274353249	7.12535171160206	1.03815247438355e-12	6.80756997643408e-12
chr19	45615711	45616448	peak119653	2.89714207299958	2.08346324210211	0.263141874499496	7.91764232152303	2.42056488302789e-15	4.32240196987677e-14	2.89714207299958	2.39274458369594	0.2056868495964	11.6329487684361	2.80246312308448e-31	3.77738321648133e-30	2.89714207299958	2.60986027696728	0.239186247042371	10.9114144698501	1.01662073108253e-27	5.69633449384127e-26	2.89714207299958	1.82227646439433	0.205647891085666	8.86114831897416	7.91944211810165e-19	2.36258851721251e-17	2.89714207299958	1.93188374198162	0.245751561708846	7.86112498552673	3.80698683187127e-15	3.62098714879072e-14
chr19	45955901	45956644	peak119719	2.66842139970236	3.91190870292395	0.397601273212297	9.83877307866468	7.66397375653295e-23	5.72570894067132e-21	2.66842139970236	3.45697991729839	0.325010815300829	10.6365073239136	2.01543125231702e-26	1.74510991347232e-25	2.66842139970236	3.8227351401488	0.359872196641909	10.6224798020521	2.3425402967941e-26	1.04737313218809e-24	2.66842139970236	3.80085211298152	0.351934868354521	10.7998736548967	3.44677526735734e-27	4.12715926191376e-25	2.66842139970236	3.53430856181121	0.376011596194908	9.39946692489554	5.48402034995913e-21	1.43092005608934e-19
chr19	45971244	45972617	peak119721	2.35488319629647	1.57947956394377	0.275173379123761	5.73994319135568	9.47083157843934e-09	5.55787437577296e-08	2.35488319629647	2.39163625977847	0.227622930708116	10.507009343647	8.01964465171782e-26	6.64137507348796e-25	2.35488319629647	1.11155328047642	0.216647141336843	5.13070827345087	2.88653975377865e-07	1.2679017079286e-06	2.35488319629647	2.06788928397178	0.233932156190106	8.83969659259371	9.5978886654897e-19	2.82864405771728e-17	2.35488319629647	1.74967057836552	0.266685779931256	6.56079442562157	5.35218648387403e-11	2.79220901555016e-10
chr19	45973829	45974271	peak119722	1.02159446230364	1.84348343604136	0.313116223506673	5.88753727097144	3.91992789472593e-09	2.42835504803681e-08	1.02159446230364	3.17830773116142	0.284478007574612	11.1724198234474	5.56439836299696e-29	6.07600325933247e-28	1.02159446230364	2.39507109406858	0.287500676534423	8.33066246291706	8.0391231091104e-17	9.31962534439443e-16	1.02159446230364	2.55053765215422	0.283439935212901	8.9985119783436	2.2879756235041e-19	7.42085154918342e-18	1.02159446230364	2.2252065899941	0.307925576264235	7.22644288594146	4.95809001841712e-13	3.4409420286609e-12
chr19	46288880	46290001	peak119767	2.52092049617725	2.3613586635148	0.424028815939709	5.56886365913997	2.56406015702148e-08	1.42346458129722e-07	2.52092049617725	3.6946004104675	0.402264834536708	9.18449760770812	4.13452740792772e-20	2.33370323554432e-19	2.52092049617725	2.8764394702311	0.40395028305906	7.12077597383575	1.07321110590511e-12	7.87321718566223e-12	2.52092049617725	1.89783524184837	0.382104208065347	4.96680016024268	6.80666656565698e-07	4.54523089766292e-06	2.52092049617725	3.00512479849189	0.436396593655028	6.8862242331512	5.72926599231527e-12	3.37235784773251e-11
chr19	46713751	46714756	peak119865	10.7161233198455	1.17930417904613	0.163100440069295	7.2305395285573	4.81078934550596e-13	5.58853695864988e-12	10.7161233198455	1.96394893919947	0.142544708710136	13.7777751062872	3.46796199472513e-43	1.55853243166542e-41	10.7161233198455	2.55773113630575	0.167790430540226	15.2436055385921	1.81568042656502e-52	3.17417252172097e-49	10.7161233198455	1.97110527207963	0.150850720589449	13.0665950045021	5.11021857513276e-39	4.96315784058171e-36	10.7161233198455	1.34920275439897	0.15906247455781	8.48221906612303	2.20939081779049e-17	3.08502957480937e-16
chr19	46728118	46729099	peak119871	3.93144261422065	2.85391743769437	0.264864713544223	10.7750005635155	4.51779353697456e-27	7.87263418921286e-25	3.93144261422065	2.70445081539313	0.199693096057559	13.5430361328746	8.71126021958379e-42	3.33969849032377e-40	3.93144261422065	2.39492892783439	0.214992703215229	11.139582376602	8.04959222803247e-29	5.2508571391964e-27	3.93144261422065	1.95361957694602	0.198687639043869	9.83261760191673	8.14730766275661e-23	4.59455588904229e-21	3.93144261422065	2.22637370155834	0.236455833184057	9.41560067086746	4.70385065730291e-21	1.24784092854278e-19
chr19	46849175	46849592	peak119915	2.64121435917583	2.95015190867148	0.339937820158853	8.67850451971736	4.01006613464606e-18	1.19224449261705e-16	2.64121435917583	2.6139324920482	0.257880758940643	10.1362059844483	3.8163496135832e-24	2.80561076302193e-23	2.64121435917583	1.25544954072043	0.247617888172957	5.07010842384504	3.97589134824051e-07	1.72558422417926e-06	2.64121435917583	0.75568708686506	0.232599688525553	3.24887402754214	0.00115862775895759	0.00462868612479354	2.64121435917583	2.33994409425897	0.308417760500597	7.58693043636972	3.27572832771733e-14	2.72178149359099e-13
chr19	46904068	46904888	peak119930	2.42058839985233	3.1170798347136	0.420672547782539	7.4097533845373	1.26534496318661e-13	1.62892199163684e-12	2.42058839985233	3.71051226620636	0.375089350500038	9.89234234792274	4.49387879498008e-23	3.08207097268897e-22	2.42058839985233	3.16460894491947	0.386937670374524	8.17860132836481	2.871574683295e-16	3.07791959615961e-15	2.42058839985233	1.04903026632545	0.336046536304644	3.12168153215081	0.00179821345942835	0.00688940777947106	2.42058839985233	3.00341466447616	0.409682865084283	7.33107220351595	2.2831860526527e-13	1.66380402553041e-12
chr19	46990913	46991811	peak119955	5.42054466443331	1.5610068802608	0.219040575299023	7.12656492126992	1.02904713198473e-12	1.11599267750353e-11	5.42054466443331	1.80221074130451	0.181272048941252	9.94202223580856	2.73223309910171e-23	1.90754389131374e-22	5.42054466443331	1.81256425578524	0.19750134231904	9.177478160413	4.4130493149618e-20	7.78495742927973e-19	5.42054466443331	1.04593801269309	0.17857478382553	5.85714281874751	4.70898152494942e-09	4.11612075095829e-08	5.42054466443331	2.24522350195389	0.236000491870228	9.51363907829691	1.84106836647998e-21	5.2080189616186e-20
chr19	46992817	46993539	peak119956	2.34247259171089	1.06778337709928	0.270568156386565	3.94644880373032	7.93188723525633e-05	0.000282990311523982	2.34247259171089	0.594468232761135	0.207761534747193	2.86130073829351	0.0042190662618523	0.00821812995985536	2.34247259171089	1.69293512850793	0.256294738072739	6.60542288631559	3.96384197104226e-11	2.49985156341129e-10	2.34247259171089	1.98677776978626	0.256088079027246	7.75818139342159	8.61558668835014e-15	1.45386723344066e-13	2.34247259171089	1.72921886213449	0.289075596529153	5.9818915290558	2.20561140654876e-09	9.3407215623269e-09
chr19	47157603	47158760	peak119991	3.44886111925789	2.9249784611562	0.321200345781529	9.10639885532901	8.51617961720502e-20	3.64901598205829e-18	3.44886111925789	3.09518220164501	0.256761345264725	12.0547047237731	1.83187806885781e-33	3.07635853984363e-32	3.44886111925789	2.02913865727891	0.252176849679784	8.04649062693711	8.52019092868066e-16	8.70034917144832e-15	3.44886111925789	2.20465959285538	0.251824871189046	8.75473332894248	2.04586634985488e-18	5.75013432928665e-17	3.44886111925789	0.64100584373775	0.24656479164565	2.59974605238435	0.00932927705065459	0.0166797321946762
chr19	47244019	47244571	peak120009	9.48371566043659	1.06176104125081	0.159401606164884	6.66091808480606	2.72122289758072e-11	2.30374908937076e-10	9.48371566043659	0.847402274375217	0.131269917934889	6.45541863441655	1.07920152153298e-10	3.83311682231604e-10	9.48371566043659	0.633044771376254	0.139185477015621	4.54820994941309	5.41041462943811e-06	2.09629584556376e-05	9.48371566043659	0.354823372340045	0.133872334461683	2.65046078240761	0.00803820588101195	0.0258363513903017	9.48371566043659	0.81134552526622	0.153518408322105	5.28500480257646	1.25701459598786e-07	4.34205278938151e-07
chr19	47729946	47730489	peak120108	1.10127987394911	1.61994952528513	0.320366305341829	5.0565540079399	4.26900012174801e-07	2.02966168420992e-06	1.10127987394911	2.06871263663967	0.261011654587389	7.92574814297054	2.26776808500594e-15	1.00215171036587e-14	1.10127987394911	2.14196110173679	0.297006854156674	7.21182380729465	5.52073806065418e-13	4.17446119274898e-12	1.10127987394911	1.79932528051636	0.264231421156522	6.80965674952979	9.78318855851976e-12	1.16267642678479e-10	1.10127987394911	1.78085879739258	0.316233051030374	5.63147587385333	1.78673973547333e-08	6.77839677910976e-08
chr19	47762822	47763368	peak120114	2.1584400689624	3.29526394559186	0.41019886181627	8.0333327376901	9.48599478408213e-16	1.84670557700806e-14	2.1584400689624	3.58735281323838	0.364125740007114	9.85196161405206	6.72190358513806e-23	4.55024558131419e-22	2.1584400689624	2.90302296304959	0.368222651635766	7.88387935982051	3.1737070601105e-15	3.0268819871714e-14	2.1584400689624	1.20260183997069	0.327888849589542	3.66771191358332	0.000244730698778112	0.0011279678555336	2.1584400689624	2.75287723725688	0.392938746161488	7.00586863512184	2.45458140772187e-12	1.52112698226848e-11
chr19	48121756	48122530	peak120143	2.2043114504743	2.42673451224885	0.360331907303903	6.7347200263399	1.64245885341611e-11	1.44071578903264e-10	2.2043114504743	3.46998317587065	0.331328461627883	10.4729402322455	1.15014084324659e-25	9.42210038502196e-25	2.2043114504743	3.12180300583668	0.345694042851948	9.0305374662579	1.70830680315659e-19	2.78847988167913e-18	2.2043114504743	3.13130937767201	0.34097328968724	9.18344478109775	4.17516645942346e-20	1.49570205007461e-18	2.2043114504743	2.79868069928777	0.364025512243425	7.6881443886721	1.49284283064151e-14	1.29694872151975e-13
chr19	48271147	48272120	peak120162	2.01063785870313	1.35979507167712	0.287578451283097	4.72843172223122	2.26260686262633e-06	9.8665236149747e-06	2.01063785870313	1.78475326006258	0.235637260101386	7.57415554439338	3.61471118471916e-14	1.51685983992463e-13	2.01063785870313	0.967147472584422	0.234116132781948	4.13105863783086	3.61096449467009e-05	0.000126608265735705	2.01063785870313	1.36080187007928	0.237593228697653	5.72744382295067	1.01955183140205e-08	8.54858758588516e-08	2.01063785870313	1.42717880316499	0.274880774850246	5.19199206980738	2.08055867604633e-07	7.00680538906605e-07
chr19	48630700	48631147	peak120232	2.14246482062229	2.1855042819003	0.311632722481358	7.01307701097097	2.33133039825541e-12	2.35994893006955e-11	2.14246482062229	3.08007470323262	0.269593333072934	11.4248919590284	3.14045944586268e-30	3.84256604137764e-29	2.14246482062229	1.58732900285048	0.257088782291935	6.17424451078539	6.64805892828208e-10	3.73942619640371e-09	2.14246482062229	1.07286401749359	0.235070200945338	4.56401540126758	5.01843948399345e-06	3.00659215418689e-05	2.14246482062229	2.26456923606137	0.30257715592366	7.48427034799918	7.19457199266889e-14	5.65029234392801e-13
chr19	48674942	48675731	peak120243	3.77362576702134	1.52528148288492	0.246307621496766	6.19258743848878	5.91844972827366e-10	4.12052322380248e-09	3.77362576702134	1.62399413996831	0.1998336331919	8.12673079115159	4.41023371460991e-16	2.01409889756558e-15	3.77362576702134	1.1644761215773	0.207756896414395	5.60499382535356	2.08262388657262e-08	1.02156090867179e-07	3.77362576702134	1.1148798842543	0.201110786475005	5.54361058298015	2.96297400885315e-08	2.36200235397952e-07	3.77362576702134	1.35422163768765	0.236724510921876	5.72066505666819	1.06107891018322e-08	4.13780537760944e-08
chr19	48695756	48697061	peak120250	2.12463654457034	0.640608459563063	0.244196278761548	2.62333424084895	0.00870738036493629	0.0208809908833767	2.12463654457034	1.66450135067189	0.22249790770806	7.48097529463462	7.37730480542009e-14	3.04246385016169e-13	2.12463654457034	1.06110095621795	0.229553149436941	4.6224630714964	3.79210333851652e-06	1.49141846038123e-05	2.12463654457034	1.59578715279403	0.242241857693143	6.58757808411242	4.47058885018063e-11	4.93090437090585e-10	2.12463654457034	1.51087184531166	0.26390171073547	5.72513092507432	1.03354003203878e-08	4.03671734586727e-08
chr19	48724912	48725781	peak120255	5.25456998389717	3.07938678239872	0.285508595438006	10.7856184773511	4.02526460656419e-27	7.10804806585406e-25	5.25456998389717	3.55605573642226	0.237460976631151	14.9753268384215	1.06443263079352e-50	1.06333778580185e-48	5.25456998389717	1.61564928947137	0.22099465693461	7.31080702077528	2.6554267026258e-13	2.08358032384669e-12	5.25456998389717	1.12555116363908	0.21265060097753	5.2929601819372	1.2035213248365e-07	8.9379608329616e-07	5.25456998389717	3.19572458470215	0.279543023717508	11.4319597112592	2.89500407266835e-30	3.86339398460978e-28
chr19	48740433	48740909	peak120260	1.34838095654942	2.75271744415668	0.313271145499793	8.78701241304876	1.53589816254492e-18	4.94485666254333e-17	1.34838095654942	3.04944303087077	0.249585222323248	12.2180432097911	2.49006274736049e-34	4.48776051024289e-33	1.34838095654942	2.97040655402373	0.275993384143246	10.7626005719109	5.16905133092603e-27	2.55269365444206e-25	1.34838095654942	2.77151643853932	0.26834318054911	10.3282536670691	5.25077960595499e-25	4.23014419683434e-23	1.34838095654942	2.46515984845279	0.292911032024271	8.41607033854745	3.89323602598197e-17	5.22746176699054e-16
chr19	48741490	48741842	peak120261	0.908409810870155	1.76527074513014	0.329595525988055	5.35586986455063	8.51457775541375e-08	4.42090431601257e-07	0.908409810870155	2.38525340683953	0.27171532172905	8.77850167469783	1.65666819132648e-18	8.5736747545203e-18	0.908409810870155	1.94240481870396	0.305131479144779	6.36579622708256	1.94279222925622e-10	1.15131843226635e-09	0.908409810870155	2.28607956729516	0.295637607373826	7.73270893240749	1.05281828905029e-14	1.75959553816226e-13	0.908409810870155	1.96234186343324	0.325700276156463	6.0249929370356	1.69117008941794e-09	7.24355178964285e-09
chr19	48782300	48782957	peak120275	5.58589755676854	1.47192980106015	0.247859848021136	5.93855686111222	2.87541925147698e-09	1.81473210665417e-08	5.58589755676854	1.84100322857115	0.21329337622452	8.63131927094278	6.06483333851169e-18	3.03710731663882e-17	5.58589755676854	0.800647454677526	0.211758298767991	3.78094959836611	0.000156231304090564	0.000502619738334787	5.58589755676854	0.714278288030634	0.207564751565053	3.44123114664182	0.000579073621835101	0.00248609161515748	5.58589755676854	2.49822537881977	0.273336424395122	9.13974558768814	6.25994223488371e-20	1.35273560136263e-18
chr19	49114020	49114736	peak120352	7.15444483092744	0.445226391231414	0.170745019793562	2.60755125841861	0.00911924158794692	0.0217701190004763	7.15444483092744	0.728047978544606	0.142392139956407	5.11297869929827	3.17118069016366e-07	9.3252448823282e-07	7.15444483092744	0.519763379301043	0.153545847579929	3.38506958991827	0.000711602113296665	0.0020629349724268	7.15444483092744	0.627088737300823	0.148117153492212	4.23373473305233	2.2984203817393e-05	0.000125369688341861	7.15444483092744	0.762962678168956	0.168534380509889	4.52704472440974	5.9814284449694e-06	1.69890060235508e-05
chr19	49148175	49148759	peak120359	2.54271318551594	2.45813471460525	0.328630441980783	7.47993612456934	7.4358744171441e-14	9.97651239911843e-13	2.54271318551594	3.64232746712254	0.302131600450086	12.0554336643256	1.81574275660337e-33	3.0521937375904e-32	2.54271318551594	3.89532733135768	0.339439411300399	11.475766224183	1.74623896470401e-30	1.42653035425026e-28	2.54271318551594	3.28135852178876	0.30898703590477	10.6197287927642	2.4126103801389e-26	2.41012883803362e-24	2.54271318551594	2.9967874423147	0.342329051273942	8.75411371358191	2.05713607068619e-18	3.42177476572179e-17
chr19	49188367	49189865	peak120369	2.41649428512243	2.60313561681121	0.396568263361312	6.56415517153853	5.23286878497917e-11	4.24308961498172e-10	2.41649428512243	3.12148229065643	0.350050284369563	8.91723969394338	4.78054243945873e-19	2.53560203054058e-18	2.41649428512243	1.90779524676964	0.345114363844542	5.52800881863326	3.23885774330299e-08	1.56413566487356e-07	2.41649428512243	2.20552978208422	0.347810677053936	6.34117905972796	2.28013340569685e-10	2.33790570078548e-09	2.41649428512243	2.1195250780903	0.377449069564847	5.61539356961153	1.96115340648157e-08	7.39695444489986e-08
chr1	109895765	109896486	peak12041	2.86821962366073	1.1887246988878	0.271411503275905	4.37978746125361	1.18795117511e-05	4.71994600983479e-05	2.86821962366073	3.06437852143711	0.268217367861301	11.4249817074551	3.13721668243071e-30	3.84256604137764e-29	2.86821962366073	1.5343307215778	0.248037558302223	6.18588060646962	6.17567373227292e-10	3.48492989630714e-09	2.86821962366073	0.570148425215804	0.228787666637055	2.49204178527804	0.0127011094254159	0.0383887958117429	2.86821962366073	2.18994457718208	0.304158818505786	7.2000035637317	6.02109859057745e-13	4.12141133752838e-12
chr19	49554683	49555393	peak120438	3.62224896204986	3.29940646167918	0.352802868338824	9.35198309813769	8.60195205580308e-21	4.30886320457162e-19	3.62224896204986	3.65592452524549	0.294448680843901	12.4161688032274	2.13545284252991e-35	4.3158366003593e-34	3.62224896204986	2.38071801261992	0.287014925976541	8.29475332866313	1.08810757810999e-16	1.24085431705929e-15	3.62224896204986	2.31633119958696	0.282016574244097	8.21345768700133	2.14908479009818e-16	4.57059614361271e-15	3.62224896204986	1.66835590450031	0.296940734321371	5.61848110301598	1.92643459953995e-08	7.27542226596617e-08
chr1	109978850	109980039	peak12060	3.43165439809884	2.85125668797851	0.305374900270908	9.3369058342682	9.91904170046452e-21	4.92626951725911e-19	3.43165439809884	2.50099994443438	0.24130212996833	10.3645995365339	3.59260137834871e-25	2.82400437483328e-24	3.43165439809884	3.25190303411286	0.274934863991053	11.827903478326	2.80049246872882e-32	3.2209348248893e-30	3.43165439809884	1.19493387659777	0.232826478121404	5.13229374184275	2.862323221913e-07	2.01041119186352e-06	3.43165439809884	2.68089161622523	0.293194359840672	9.14373529450593	6.03316371133584e-20	1.31020829815619e-18
chr19	53086760	53087596	peak120909	3.68921868987247	3.2469926807134	0.441946994931387	7.34701834824673	2.02677055577375e-13	2.51290800397423e-12	3.68921868987247	4.71859797236531	0.422874695652543	11.1583833718969	6.51657688857769e-29	7.0540431681805e-28	3.68921868987247	3.89918585336256	0.426081344236478	9.15127100988135	5.62675760120081e-20	9.78775884419826e-19	3.68921868987247	1.77764246971888	0.387735713632248	4.58467561078191	4.54691796705228e-06	2.7410075827589e-05	3.68921868987247	3.95261560123608	0.452344288147569	8.73806899921906	2.37128664980243e-18	3.89979616292061e-17
chr19	53463096	53463685	peak120930	1.27341518823985	2.03772927429555	0.435331551105958	4.6808674195994	2.85663643173149e-06	1.23034535845109e-05	1.27341518823985	3.76389710893293	0.430047015136948	8.75229213655703	2.09062358543521e-18	1.07589877893961e-17	1.27341518823985	2.12634283800954	0.407335250964611	5.22012969163397	1.78797877147024e-07	8.02501794167977e-07	1.27341518823985	1.5491670375524	0.386637632878198	4.00676733410592	6.15554457802662e-05	0.000314468820318706	1.27341518823985	2.88200781751744	0.450707039060791	6.39441492532074	1.61163248526068e-10	7.92087689269814e-10
chr19	53519317	53519825	peak120939	1.77129419967844	3.26691088475862	0.459166389871406	7.1148737294852	1.12015340727456e-12	1.20433713812877e-11	1.77129419967844	4.63608377241506	0.442231661086827	10.4833827614727	1.02992571578914e-25	8.46903168552478e-25	1.77129419967844	3.3266621346783	0.430430447846538	7.72868683273157	1.08661619196889e-14	9.81717016434117e-14	1.77129419967844	2.32075175302976	0.402688921112527	5.76313782514332	8.25643168185112e-09	6.99316563285472e-08	1.77129419967844	3.41642944317339	0.457012719863105	7.47556751636313	7.68713785561056e-14	6.00744497057594e-13
chr19	53520426	53521361	peak120940	15.0970031867039	0.44055899587942	0.120382783590118	3.65965117885499	0.000252558808228921	0.000826203795931512	15.0970031867039	1.24544863719546	0.106192266262748	11.7282423760869	9.13355344811937e-32	1.28457587594548e-30	15.0970031867039	0.67225975710971	0.109279475223238	6.15174767024096	7.6633735239661e-10	4.28159462914591e-09	15.0970031867039	0.263993947382426	0.103176380925509	2.55866647981212	0.0105074495552446	0.0326098407819609	15.0970031867039	0.994100093877005	0.127716010696191	7.78367636491369	7.0446830832579e-15	6.42436878776811e-14
chr19	53768920	53769533	peak120955	1.66500065225409	3.05822632205856	0.552607429683094	5.53417518076507	3.12696329740812e-08	1.71204423317534e-07	1.66500065225409	3.87901024971063	0.526700562730985	7.36473534335647	1.77498654479827e-13	7.16635445176984e-13	1.66500065225409	3.37962158551689	0.535968248955932	6.30563767928493	2.87009738600344e-10	1.66971855248293e-09	1.66500065225409	3.8818722058854	0.544857595417069	7.12456289228008	1.04411506346087e-12	1.37656255953416e-11	1.66500065225409	3.64045824770009	0.552705600963943	6.58661363545253	4.49971195101555e-11	2.36654525654795e-10
chr19	53842090	53842760	peak120965	4.44332036925251	1.42222454955552	0.255374674984976	5.56916831960408	2.55958132363581e-08	1.42142950126434e-07	4.44332036925251	2.87252536081014	0.239826661375302	11.9775063553712	4.66134478678288e-33	7.46926027154338e-32	4.44332036925251	1.06792669557633	0.225907454833716	4.72727514177166	2.27552831791009e-06	9.16607973587656e-06	4.44332036925251	2.78637059768334	0.251701886735131	11.0701220154757	1.75161951971991e-28	2.68612389857399e-26	4.44332036925251	2.97992190543218	0.295923231154492	10.0699154095018	7.50425985555119e-24	3.27155787518069e-22
chr19	53980175	53980706	peak120987	1.45420406602897	1.09201863264144	0.333031917816573	3.2790209412988	0.00104167905609989	0.00306370007717669	1.45420406602897	3.20710252296918	0.342880698557076	9.3534064077256	8.48693985875897e-21	4.97881485271222e-20	1.45420406602897	1.01806506288331	0.303275652902128	3.35689678067187	0.000788225328861739	0.00227014088948285	1.45420406602897	2.45833485709499	0.337841790694365	7.27658603763135	3.42373791101581e-13	4.78447531258021e-12	1.45420406602897	2.43200234485092	0.373304579451428	6.5147937601643	7.27895986545947e-11	3.74046961693012e-10
chr19	54020063	54020693	peak120993	3.77661141699988	1.46095156911697	0.311238876850985	4.69398805155194	2.67929689317314e-06	1.15734825403884e-05	3.77661141699988	4.27802875019275	0.327846129638266	13.0488920363739	6.44782770472999e-39	1.8191687644509e-37	3.77661141699988	1.16277943799968	0.283069579674968	4.10775131448186	3.99529946045996e-05	0.000139301605839172	3.77661141699988	3.50900214599359	0.325412690247358	10.783236951596	4.13088317550558e-27	4.8144066449459e-25	3.77661141699988	3.70207753800213	0.367521732178995	10.0730847018295	7.26626607301425e-24	3.19167998714661e-22
chr1	110209792	110210940	peak12107	11.0796920184362	0.980264262517673	0.177012514429499	5.53782463164826	3.06251681971068e-08	1.67886230925626e-07	11.0796920184362	2.13679483837809	0.161184075372785	13.256860725454	4.11775324735241e-40	1.34303287817565e-38	11.0796920184362	1.06833374392409	0.161676446366472	6.60785023380896	3.89940864937048e-11	2.46377772069027e-10	11.0796920184362	0.94697484393024	0.156747933162545	6.04138647843121	1.52795494102097e-09	1.41857186823837e-08	11.0796920184362	0.58931949296442	0.164504974922956	3.58238097808544	0.000340476757293329	0.000772914513829629
chr19	54469390	54469951	peak121084	2.19634682468717	3.18681193749912	0.457553545128458	6.96489399203415	3.28651128393104e-12	3.24054090612986e-11	2.19634682468717	4.0233200635796	0.421252194567536	9.55085840611466	1.28626045413228e-21	7.96260809459649e-21	2.19634682468717	2.91993631988501	0.419110998582734	6.9669761226956	3.23825604204371e-12	2.28086994871105e-11	2.19634682468717	3.01172982706138	0.412860848026071	7.29478186527195	2.99143340463301e-13	4.21064724474994e-12	2.19634682468717	3.52313053967797	0.455218059622407	7.73943490423102	9.98596495046376e-15	8.90686935020446e-14
chr1	110235136	110236100	peak12112	2.17489057238827	1.27237491990365	0.361841901282623	3.5163835791086	0.000437468466939709	0.00137724180425716	2.17489057238827	3.03713539405366	0.355116388671761	8.55250698345247	1.2044343237067e-17	5.93793594107179e-17	2.17489057238827	1.82014098911612	0.34937079962253	5.2097685069349	1.89076393305407e-07	8.4494721568638e-07	2.17489057238827	2.09513088685165	0.349119404886688	6.00118715123171	1.958800565532e-09	1.79851635959194e-08	2.17489057238827	2.01066199128493	0.378766239227833	5.30845092050428	1.10560846708326e-07	3.84106661795499e-07
chr19	55014584	55015452	peak121176	2.28288159700095	3.24344832586976	0.356259297227909	9.10417875717873	8.69215367974034e-20	3.71531126232813e-18	2.28288159700095	3.12303226926083	0.279239345967211	11.1840695602673	4.87997028206703e-29	5.37226955107656e-28	2.28288159700095	2.72250879584592	0.293250932471527	9.28388794163599	1.63404567406806e-20	3.08492294536262e-19	2.28288159700095	2.28035977223182	0.272910876706931	8.35569398972916	6.50491387963906e-17	1.49237407406627e-15	2.28288159700095	1.85176628494075	0.2919276569883	6.34323689658142	2.24987055717006e-10	1.08323429029047e-09
chr19	55041341	55042529	peak121179	3.22764893394658	3.05052912555278	0.427661664559169	7.13304319361252	9.8173731519369e-13	1.06866324683786e-11	3.22764893394658	4.31411474635857	0.406793913369624	10.6051605114324	2.81979385042779e-26	2.41763786626673e-25	3.22764893394658	3.34435068317301	0.407698282743889	8.20300409573686	2.34453208160043e-16	2.55371400937936e-15	3.22764893394658	3.37347225528015	0.402626065415782	8.37867327788739	5.35276347374891e-17	1.24272259027993e-15	3.22764893394658	2.43701210204518	0.410497464169912	5.93672876146308	2.90765110364231e-09	1.21316364185859e-08
chr19	55086687	55087792	peak121189	5.03754422328463	1.47638247775373	0.209199320703561	7.05730053419145	1.69768198016496e-12	1.75926949479809e-11	5.03754422328463	1.82413959266779	0.177132713377965	10.2981519216919	7.18279266674258e-25	5.52926382210452e-24	5.03754422328463	1.23256077135114	0.186603437364369	6.60524151516243	3.96869803493099e-11	2.50201150546929e-10	5.03754422328463	0.40041879619313	0.166321061196296	2.4075050586681	0.0160619396815694	0.0465740304384138	5.03754422328463	1.73838588423158	0.22378761009148	7.76801666330393	7.97245755610382e-15	7.19909622912226e-14
chr1	110264316	110264950	peak12121	1.93213685154656	2.97582765896496	0.548604833771066	5.42435552109404	5.81640135682144e-08	3.08103874479487e-07	1.93213685154656	4.0958788977322	0.526262715188697	7.78295474773199	7.0849981518838e-15	3.07116136105213e-14	1.93213685154656	4.4000445522147	0.55194208217332	7.97193164704735	1.56213204068674e-15	1.54376440561252e-14	1.93213685154656	3.61035675782103	0.534848404357156	6.75024311264496	1.47597629945777e-11	1.71905514104735e-10	1.93213685154656	3.17175487843406	0.548718264120822	5.78029762416596	7.45685892514579e-09	2.96341913456237e-08
chr19	55547125	55547751	peak121281	2.42949433274045	1.8120041919058	0.257096606528381	7.04795063759729	1.81572023287752e-12	1.87050212794136e-11	2.42949433274045	2.87072879546671	0.219274010697884	13.0919701168872	3.65990012427365e-39	1.06106756173386e-37	2.42949433274045	1.00235305099399	0.188708050883985	5.31166024077174	1.08630991647262e-07	4.98317238514152e-07	2.42949433274045	0.85609219085039	0.179121634954382	4.77939022312082	1.75827642399075e-06	1.11612884692107e-05	2.42949433274045	2.68987168453288	0.283303208836657	9.49467425935076	2.20900934432953e-21	6.15915492146234e-20
chr19	56080622	56081478	peak121325	2.88742878421784	1.14345052328107	0.246541366727117	4.63796618985526	3.51854324895947e-06	1.50100471152537e-05	2.88742878421784	1.13468366802935	0.190216092119288	5.96523488306009	2.44282382026846e-09	8.09428469028301e-09	2.88742878421784	1.12478036892082	0.209852058960237	5.35987292425822	8.32805113852476e-08	3.86490549518688e-07	2.88742878421784	1.19211886631193	0.202529145425103	5.88615956389739	3.9527271423805e-09	3.47768373946129e-08	2.88742878421784	1.4859828652442	0.246912324698382	6.01826120692605	1.76300545762077e-09	7.5356629364612e-09
chr19	56120271	56121824	peak121337	39.5841763482451	0.618899815798516	0.121097980315196	5.11073606832774	3.20906042717274e-07	1.54974570132138e-06	39.5841763482451	0.266082164071579	0.109997390223245	2.41898615532197	0.0155638325620076	0.027315221448551	39.5841763482451	0.284431048402851	0.113297127253425	2.51048773519764	0.0120564510194801	0.0269665911876345	39.5841763482451	0.462476984645755	0.11198883088212	4.12967061985459	3.63283319117928e-05	0.000191928648679952	39.5841763482451	0.512765116925586	0.120719670434186	4.24756889313358	2.16102722980523e-05	5.72844246117591e-05
chr19	58538159	58539014	peak121533	1.74190922784283	0.885663337346144	0.244238700094224	3.62622032054898	0.000287599997101094	0.000932459782886003	1.74190922784283	3.02161468458454	0.253660877124671	11.9120249004716	1.02458461486736e-32	1.58091687882711e-31	1.74190922784283	1.84502131258933	0.244860128577049	7.53500099551227	4.88331099491712e-14	4.11223712972742e-13	1.74190922784283	2.29504011588848	0.259757079692108	8.83533229819493	9.98011477516272e-19	2.92248520099489e-17	1.74190922784283	1.45921673736007	0.261430181900713	5.58166898232987	2.38221444201866e-08	8.91583662499899e-08
chr2	1707728	1708528	peak121733	2.74566179645296	1.39407873972745	0.362498241950536	3.84575310552175	0.000120182732116214	0.000417534682602473	2.74566179645296	2.77088065887796	0.342558526861782	8.08878028599175	6.02651697735525e-16	2.7357977096371e-15	2.74566179645296	1.04233413046905	0.325809700468397	3.19921146905862	0.0013780404776801	0.00379563630546769	2.74566179645296	0.819380975601402	0.317462585165368	2.58103163613621	0.00985055543051967	0.0308252171117245	2.74566179645296	2.29931311540181	0.38391462948377	5.98912606819274	2.10971588314324e-09	8.95630234801121e-09
chr2	2057066	2057801	peak121781	2.96848114150764	3.13273352600943	0.377448678640809	8.29976021452875	1.04321734833052e-16	2.4414358344731e-15	2.96848114150764	4.55919779291193	0.363475328811173	12.5433486994119	4.32332713996759e-36	9.22837668631421e-35	2.96848114150764	3.3442582075016	0.353881441861992	9.45022205715384	3.38112645430763e-21	7.03676817550071e-20	2.96848114150764	4.23363675393923	0.371584903257186	11.3934573682316	4.5074259966503e-30	9.05733577855638e-28	2.96848114150764	2.55485459648239	0.361224648721647	7.07275820053774	1.51884014766147e-12	9.71546412785135e-12
chr2	6992951	6993766	peak122030	3.29410136848995	3.78025209020601	0.425640125645695	8.88133393079748	6.60633075563225e-19	2.28244810810204e-17	3.29410136848995	4.29772530027139	0.381165893228806	11.2752094996379	1.73964018341123e-29	1.99687391243566e-28	3.29410136848995	3.05761664679048	0.375851232677847	8.13517791336142	4.11333822542384e-16	4.34760452580772e-15	3.29410136848995	2.65841095962173	0.364544226274678	7.29242371162575	3.04427956679388e-13	4.27814271597191e-12	3.29410136848995	3.21840258272665	0.405598470437359	7.93494753384111	2.10584326995693e-15	2.08698140846865e-14
chr2	9201116	9201739	peak122328	2.0521637358808	2.94870601637649	0.472752970866121	6.23730827322824	4.45164192427467e-10	3.16484766653801e-09	2.0521637358808	4.89368444084858	0.466895755130227	10.4813213379582	1.0526265068862e-25	8.65162980413e-25	2.0521637358808	4.23688616575996	0.470190517418293	9.01099875221585	2.04188347735005e-19	3.28090137417588e-18	2.0521637358808	2.48407221996961	0.429288081431911	5.78649239849349	7.18713376258127e-09	6.14703876895527e-08	2.0521637358808	3.72976024921827	0.47830631030344	7.79784871926964	6.29714348430674e-15	5.7818625206224e-14
chr2	9206021	9207446	peak122329	10.5439187127543	0.805639575636994	0.184354714730784	4.37005138064129	1.24217304999085e-05	4.92084053023794e-05	10.5439187127543	1.25643417927416	0.167816125909204	7.48696927942396	7.04821912887401e-14	2.91086621334693e-13	10.5439187127543	1.29861463936005	0.17706932648134	7.33393335348177	2.23494270307553e-13	1.76633220321728e-12	10.5439187127543	1.0454003696933	0.171322078953338	6.1019593976444	1.0477599457608e-09	9.98198330887755e-09	10.5439187127543	1.94493284654608	0.20761111451588	9.36815377674448	7.38122960234436e-21	1.86741904353378e-19
chr2	9262736	9263820	peak122349	2.37637207708745	3.02401976863971	0.378374615732385	7.99213172053414	1.32625223784222e-15	2.51470082667655e-14	2.37637207708745	3.26664484283906	0.324879287243402	10.0549495492819	8.73661726679116e-24	6.25957143680504e-23	2.37637207708745	2.10855345915122	0.317124854522693	6.64896941718687	2.95152312144605e-11	1.8886722990161e-10	2.37637207708745	2.36352749015413	0.318183871350301	7.42818132208855	1.10100964788118e-13	1.61882680103101e-12	2.37637207708745	1.70295322820521	0.332654919944276	5.11927864614319	3.06706519346817e-07	1.01338941055019e-06
chr2	10237556	10238272	peak122538	2.28763334344973	2.32675907066122	0.331648447301013	7.01573937582584	2.28736083640286e-12	2.3208149821239e-11	2.28763334344973	3.01366342051636	0.272540085383031	11.0576886929529	2.01215849505519e-28	2.08145294737011e-27	2.28763334344973	2.60227210717993	0.29726105877424	8.75416416099181	2.05621623277763e-18	2.92250180336736e-17	2.28763334344973	2.47893873880967	0.276052597816935	8.97995077174961	2.70887934793515e-19	8.73738538018491e-18	2.28763334344973	2.39925980407342	0.31375535353701	7.64691272045629	2.05861951096045e-14	1.75898271215106e-13
chr2	10297940	10298495	peak122552	4.4519428011942	3.01295229166022	0.351635386612772	8.56839899045242	1.04933676362071e-17	2.91182623835193e-16	4.4519428011942	2.71708277786824	0.289806760999441	9.3754982406138	6.88498140716762e-21	4.06495254846688e-20	4.4519428011942	2.10312088180777	0.295765653342256	7.11076779214139	1.15399156423763e-12	8.43045571500306e-12	4.4519428011942	0.873243114583211	0.27525339962536	3.17250619164653	0.00151129336714728	0.00587512355892123	4.4519428011942	2.87115674094504	0.341601605057664	8.40498609618763	4.27912289535612e-17	5.68447009548751e-16
chr2	10331008	10331665	peak122561	1.34797399619326	1.80974038075354	0.30447271930654	5.9438506834877	2.78403218604017e-09	1.76406127859203e-08	1.34797399619326	2.51178807466148	0.257878495817916	9.7401998049307	2.0315451837455e-22	1.33316339723119e-21	1.34797399619326	1.5439736101616	0.24772512149922	6.23260814574456	4.58732639675264e-10	2.6182056829262e-09	1.34797399619326	2.83698566124035	0.303840486566724	9.33708898803168	9.90190356453874e-21	3.92528521803325e-19	1.34797399619326	0.867180372014084	0.259357499857878	3.34357160478983	0.000827073467415411	0.00177235821982793
chr2	10392562	10393699	peak122576	2.37565998955133	1.60712262929328	0.308214284345609	5.21430287601844	1.8450979055242e-07	9.22918500268214e-07	2.37565998955133	1.22324238002901	0.244152300047498	5.01016119770747	5.43844626162875e-07	1.57513117206418e-06	2.37565998955133	1.21838191310237	0.260205670693794	4.68238032573912	2.83562739733287e-06	1.13024254811157e-05	2.37565998955133	1.24444573201709	0.256056341489109	4.86004652249559	1.17358171068472e-06	7.59591094638663e-06	2.37565998955133	1.7260510019196	0.306939468224528	5.62342474854678	1.87208334638443e-08	7.08393096569105e-08
chr2	10550481	10551025	peak122611	0.752615226208289	2.09683191324101	0.357497737568065	5.86530121142876	4.48318090390908e-09	2.75193007591778e-08	0.752615226208289	3.5902161639595	0.340403329150184	10.5469478601237	5.24740596685741e-26	4.4124651809813e-25	0.752615226208289	2.39061673748582	0.330267400833221	7.23842780563447	4.53915720283094e-13	3.47280289802584e-12	0.752615226208289	2.27132213570568	0.31811931157998	7.13984361535575	9.34371613777545e-13	1.24218133475734e-11	0.752615226208289	1.85103723136008	0.336974775172472	5.49310324611886	3.94931747747842e-08	1.43957398126101e-07
chr2	12732585	12733156	peak122937	3.06223699797295	2.33471377097588	0.293810249393026	7.94633194655085	1.92115202358821e-15	3.50704352402411e-14	3.06223699797295	1.5414690746634	0.211940428627731	7.2731242672485	3.51266903372938e-13	1.39723504090232e-12	3.06223699797295	2.51921673586023	0.256082632457059	9.83751499150443	7.76039490081147e-23	2.04626280024112e-21	3.06223699797295	0.790811825261613	0.208664905509068	3.78986501506957	0.000150729171153726	0.000719958297844109	3.06223699797295	2.81761435914885	0.299267415704879	9.41503889593992	4.72907272835994e-21	1.25263105207861e-19
chr2	12787793	12788806	peak122947	2.93991090459273	3.29407959562679	0.39276147209349	8.3869723220782	4.98822382726251e-17	1.22305931203651e-15	2.93991090459273	3.90218864561478	0.347465555317451	11.2304330196116	2.89058430570333e-29	3.24346565034055e-28	2.93991090459273	2.58088188299579	0.338688359165727	7.62022612573144	2.53231708023276e-14	2.20358223975257e-13	2.93991090459273	1.00439847836219	0.310617609167296	3.23355292397871	0.00122260680930726	0.00485322712086957	2.93991090459273	2.67551813437995	0.369149321377652	7.24779372313355	4.23615093995629e-13	2.97176527818282e-12
chr2	12807975	12808767	peak122952	2.36191517169957	2.54119631053364	0.418353156994575	6.07428501027566	1.24541362818651e-09	8.28159796422841e-09	2.36191517169957	3.64414685368839	0.392265202215365	9.29000796682353	1.54276778298384e-20	8.90244533756759e-20	2.36191517169957	3.44581666466324	0.410368012575056	8.39689390759473	4.5844390535627e-17	5.48939476262898e-16	2.36191517169957	1.2073529319949	0.36325400371215	3.32371541581586	0.000888267903629399	0.00363313327399571	2.36191517169957	3.06171568017517	0.428072931658252	7.15232254540089	8.53217943165958e-13	5.6909408937151e-12
chr2	15708883	15709608	peak123059	1.95382182144043	2.94113193037709	0.403133409109573	7.29567895866869	2.97156704313673e-13	3.57037354282586e-12	1.95382182144043	3.8946326007077	0.367923733136214	10.5854345614226	3.48161432590035e-26	2.97485736292228e-25	1.95382182144043	3.08716826968029	0.369950563006451	8.34481300580278	7.13266524711333e-17	8.31842920947534e-16	1.95382182144043	2.01466389401877	0.341110798267365	5.90618621354713	3.50118208638902e-09	3.10541173182409e-08	1.95382182144043	2.81823936619735	0.393531626318274	7.1614050249625	7.98543302884842e-13	5.34256946843965e-12
chr2	20578835	20579673	peak123594	7.07223726041753	0.656683151318724	0.183995906039665	3.56900957990424	0.000358333323966221	0.00114188537542426	7.07223726041753	2.09708918114105	0.174573723765806	12.0126278795218	3.04996557195595e-33	4.99246237162302e-32	7.07223726041753	2.52946437621355	0.202370185533424	12.4991948272725	7.54111922301295e-36	1.80594309940702e-33	7.07223726041753	0.563014681828708	0.162247773031993	3.4700918928341	0.000520280330320268	0.00225510569770749	7.07223726041753	2.44477380707478	0.231039917550191	10.5816078580606	3.62680267964892e-26	2.39259488474047e-24
chr2	25098614	25099373	peak124045	3.7493986872901	3.43687517099724	0.362972510619579	9.46869272587787	2.83367708908604e-21	1.58269466042818e-19	3.7493986872901	4.19424398966833	0.319785336787408	13.115810849253	2.67307834978692e-39	7.84073082398907e-38	3.7493986872901	3.21093266058655	0.320232997723847	10.0268638254309	1.16147218442884e-23	3.43567795739169e-22	3.7493986872901	1.00443220264676	0.279775889683322	3.59013138617368	0.000330511324243915	0.00148879128328578	3.7493986872901	3.27620459329563	0.351658577100761	9.31643590298924	1.20313965901688e-20	2.97500530677978e-19
chr2	25128835	25129582	peak124049	3.03924409787868	1.34259246651568	0.27927356500689	4.8074455829092	1.52871011364903e-06	6.8210592666698e-06	3.03924409787868	1.28406732758667	0.224933613837891	5.70865023540721	1.13875634360753e-08	3.64610593387304e-08	3.03924409787868	1.05373527155941	0.235622146627892	4.4721401898758	7.74406302875105e-06	2.94628313098207e-05	3.03924409787868	0.939624905364463	0.227815497835812	4.12449949318924	3.71541810582253e-05	0.000195995592413969	3.03924409787868	1.32277271459903	0.271536339998208	4.87143899268791	1.10788373174153e-06	3.41828863365784e-06
chr2	25161005	25161891	peak124052	1.82058819981716	1.36065034137658	0.29547168795963	4.60501089215183	4.12444272766187e-06	1.74062641213585e-05	1.82058819981716	1.83252474104367	0.243874258234668	7.51421964051786	5.72513968754125e-14	2.37510422443275e-13	1.82058819981716	0.58070901954113	0.234438412930468	2.47702162918738	0.0132483873093588	0.029362293101297	1.82058819981716	1.0813657213625	0.238426148708166	4.53543257407598	5.74855414914089e-06	3.41359455282884e-05	1.82058819981716	0.607535269218978	0.256013816066574	2.37305657387253	0.0176415615654191	0.0299339783836414
chr2	25251308	25252921	peak124068	6.491539246565	0.683522459350362	0.20790370722825	3.28768769187914	0.00101013829592353	0.00297644323096833	6.491539246565	1.22659383574807	0.180063910407809	6.81199154772367	9.62567638595353e-12	3.59948822629389e-11	6.491539246565	0.911773033034042	0.188856676916634	4.82785701792539	1.38010122087855e-06	5.68361119985839e-06	6.491539246565	0.982207625296902	0.187312246798453	5.24369144081514	1.57395335760167e-07	1.14874993132122e-06	6.491539246565	0.967068394121977	0.20484830451311	4.72090016278405	2.34803175898748e-06	6.98218935373687e-06
chr1	112700376	112701191	peak12423	8.31936640819136	2.0158631101504	0.180605642268639	11.1616840140129	6.27907550698386e-29	1.54606757764918e-26	8.31936640819136	2.61940275802844	0.151713309675419	17.2654776540865	8.55926765800769e-67	3.11735660827688e-64	8.31936640819136	1.94010360819122	0.153630205314643	12.6283995013727	1.47242643342986e-36	4.05298053463679e-34	8.31936640819136	0.931044690128723	0.135942630724525	6.84880589088639	7.44689590517222e-12	8.92300440124885e-11	8.31936640819136	2.62311358042161	0.189184810016221	13.865349867131	1.02724002249471e-43	8.55152860631075e-41
chr1	112704815	112705561	peak12425	7.21105454880548	1.31028584002295	0.175055924837744	7.48495568623245	7.15712815206279e-14	9.62468571956628e-13	7.21105454880548	1.6732555213615	0.149883330952862	11.1637198794824	6.13688591310507e-29	6.67195519483227e-28	7.21105454880548	1.51695827433021	0.159504453977253	9.51044460831508	1.89849365745165e-21	4.11269716475461e-20	7.21105454880548	0.373744791087717	0.140320732616784	2.66350370410633	0.00773315604966655	0.0249429952140721	7.21105454880548	1.41342030707653	0.174631204164187	8.09374426432771	5.785809785013e-16	6.32567396257644e-15
chr2	26757832	26758728	peak124297	4.43417925597783	1.14697810714445	0.273547386630696	4.19297775523235	2.75316449830124e-05	0.000104021659302577	4.43417925597783	1.14374821173925	0.237307381865819	4.81969082776347	1.43780866220316e-06	4.04112074479674e-06	4.43417925597783	1.9010557313709	0.26183707020756	7.26045295978876	3.85796199610567e-13	2.97769940909136e-12	4.43417925597783	0.87067431637616	0.241368896135306	3.60723494334613	0.000309477416582828	0.00140053952800958	4.43417925597783	2.26989214472966	0.29828297314968	7.60986160477425	2.74389577490236e-14	2.30176516011723e-13
chr2	27705880	27706766	peak124444	3.07270398243089	1.40140222100196	0.357985070299902	3.91469459837512	9.05187081146232e-05	0.00031994501723814	3.07270398243089	2.1015789151484	0.329664178638391	6.37490831981968	1.83072433704502e-10	6.40991845788525e-10	3.07270398243089	1.27955188291435	0.331287364128856	3.86236247277051	0.000112295783888849	0.000369152857078763	3.07270398243089	1.32940856181393	0.329300956285228	4.03706256067609	5.41246391337509e-05	0.000278378035109218	3.07270398243089	2.5049898307148	0.380672929312997	6.58042544615812	4.69104009414278e-11	2.46198627816884e-10
chr2	27715051	27715907	peak124446	1.69244774933227	1.45010882546697	0.279692089284963	5.18466156541716	2.16407474634145e-07	1.06991953381055e-06	1.69244774933227	2.32757251442056	0.242247323433912	9.60824863377923	7.37934233597138e-22	4.65388393641601e-21	1.69244774933227	1.61850275141734	0.256615106231641	6.30712188064389	2.84271973582963e-10	1.65434175838128e-09	1.69244774933227	0.992238877230616	0.225160506145865	4.40680692282605	1.04905620699957e-05	6.01890404029091e-05	1.69244774933227	1.52348741409073	0.272232420118121	5.5962747325601	2.19006561203899e-08	8.23193442908313e-08
chr2	27730251	27730786	peak124452	1.78304181637784	2.32349898757752	0.433954926806109	5.35424036933601	8.59165862176738e-08	4.45827770928279e-07	1.78304181637784	3.33757591464266	0.404114677231613	8.25898217185953	1.46919869058331e-16	6.86201750167712e-16	1.78304181637784	2.99287159607308	0.418506587561994	7.15131299009659	8.59517587283426e-13	6.3562125469073e-12	1.78304181637784	3.49440798093815	0.424721046594007	8.22753665955827	1.91102653390996e-16	4.10424642086166e-15	1.78304181637784	2.94569068012358	0.441391910182368	6.67363993804625	2.49535411776132e-11	1.35984353761544e-10
chr2	27735252	27736184	peak124454	8.20973149279325	0.834619745375797	0.178809924974628	4.66763657271386	3.04684218448279e-06	1.30871978056826e-05	8.20973149279325	0.737403791023653	0.152662511055788	4.8302873175863	1.3633617364719e-06	3.83804989967822e-06	8.20973149279325	1.58085477248646	0.17816418424238	8.87302225870389	7.11870981581549e-19	1.07376432269272e-17	8.20973149279325	0.935268109143246	0.162267568068334	5.76374022410556	8.22700137610982e-09	6.97161599889248e-08	8.20973149279325	2.01065256097238	0.2080598180596	9.66381966361431	4.29542789080256e-22	1.36284338270436e-20
chr2	27737607	27738220	peak124456	6.2876349961135	2.21481282763159	0.243523890673575	9.09484823647293	9.47186605417491e-20	4.00937439126116e-18	6.2876349961135	1.10931762613023	0.193385852073645	5.73629153443849	9.67720304938389e-09	3.10929725619057e-08	6.2876349961135	3.06976050610218	0.233102432585867	13.1691483098161	1.32079198167286e-39	6.41391261766802e-37	6.2876349961135	1.87750755937943	0.208588153032507	9.00102681808028	2.23616314787731e-19	7.26628329947792e-18	6.2876349961135	2.8315964688612	0.25828530371988	10.9630568525578	5.75229222287009e-28	5.49516790383688e-26
chr2	27954479	27955486	peak124488	4.74485229275956	2.04640599930609	0.312911942393755	6.53987822788488	6.15689435286783e-11	4.94418130807696e-10	4.74485229275956	1.1130014813021	0.261915803693141	4.24946286405108	2.14283728942494e-05	5.47036820878019e-05	4.74485229275956	0.793151812490579	0.26720689357053	2.96830595158737	0.0029944610815093	0.00772111631665865	4.74485229275956	1.26367143624549	0.269523603324269	4.68853718434873	2.75164920844236e-06	1.70280819334475e-05	4.74485229275956	1.48869106368424	0.298747893286409	4.98310146159604	6.25731181794859e-07	1.98710854135108e-06
chr2	30366089	30366785	peak124785	1.88981782900296	2.244734145229	0.417967113415791	5.37059991845807	7.84751373675264e-08	4.09645372188443e-07	1.88981782900296	3.08705543396846	0.37921012303815	8.1407516477557	3.92831442687263e-16	1.80012563068381e-15	1.88981782900296	1.76253579700996	0.368357161121381	4.78485552349331	1.71110369653477e-06	6.98098362259529e-06	1.88981782900296	1.25764973226856	0.354145827935978	3.55121995816909	0.000383449811779362	0.00170311727884319	1.88981782900296	2.06093635799494	0.401647251285741	5.13120991466401	2.87885634099179e-07	9.54269369609753e-07
chr2	30407611	30408414	peak124788	2.69633354413043	2.15806108645752	0.320409358835347	6.73532475549977	1.63564193549286e-11	1.43587407127913e-10	2.69633354413043	3.68473372752496	0.298092569873865	12.3610384823886	4.24635227286746e-35	8.23001446056197e-34	2.69633354413043	1.96076371703921	0.275445286643041	7.11852339510253	1.09089421892458e-12	7.98953193767889e-12	2.69633354413043	0.665547054636222	0.243167453576969	2.73699068212497	0.00620040492454548	0.0206251956621544	2.69633354413043	2.33385171613707	0.317005877760285	7.36217174465733	1.80941961327945e-13	1.34091876555114e-12
chr2	31233759	31234735	peak124887	5.66844331365191	1.49035433319021	0.200232851709612	7.44310596620581	9.83451360980209e-14	1.28784244888809e-12	5.66844331365191	2.142791593395	0.173799540209355	12.3290981714557	6.31495133943119e-35	1.20521811480279e-33	5.66844331365191	1.57384303378826	0.179645083746213	8.76084667038063	1.93789252213388e-18	2.76557037321995e-17	5.66844331365191	0.845112936637415	0.163056370648527	5.18294951173102	2.18404175137966e-07	1.5596984435302e-06	5.66844331365191	1.62337066198278	0.193211196407211	8.4020527390213	4.38740700792716e-17	5.801864547094e-16
chr2	31239225	31240295	peak124889	3.81725150111287	2.39797007539666	0.266622105373362	8.99389070549375	2.38629758578225e-19	9.1686273394825e-18	3.81725150111287	2.84394645084867	0.215369422627975	13.2049685426387	8.21340185168511e-40	2.5686349046719e-38	3.81725150111287	2.37497900165062	0.229031388146251	10.3696660133503	3.40713482993843e-25	1.27818736259622e-23	3.81725150111287	0.74609999079635	0.183167930740266	4.07331123838663	4.63494187579081e-05	0.000240868174413124	3.81725150111287	2.68446914253201	0.271829212203638	9.87557268319258	5.31286072054935e-23	1.9719624440901e-21
chr2	32683491	32684212	peak125026	2.29131688799461	3.84506435187942	0.566780520879423	6.7840446349733	1.1685719908646e-11	1.04979319343756e-10	2.29131688799461	5.16835796155767	0.55494891746845	9.31321388126053	1.24021585881666e-20	7.20314074545944e-20	2.29131688799461	4.41533939386238	0.552493331688273	7.99166096787136	1.33132740559719e-15	1.33224188349456e-14	2.29131688799461	4.56537641694203	0.553435989152291	8.24914986814449	1.59525274956681e-16	3.48167397851772e-15	2.29131688799461	4.4009129711127	0.570744955344705	7.7108223732871	1.25009553538932e-14	1.10213475017704e-13
chr2	33442424	33443085	peak125132	2.06047770954633	3.87840200935483	0.635734958612003	6.10065870504042	1.05632240859305e-09	7.11623443045229e-09	2.06047770954633	5.74998440141809	0.634316350115629	9.06485289299249	1.24772503089964e-19	6.82714522384585e-19	2.06047770954633	4.17201747232838	0.621208009618798	6.71597501598301	1.86812802797365e-11	1.22088277327235e-10	2.06047770954633	4.70656107062846	0.629868325441098	7.47229362157947	7.88089115864655e-14	1.18362318930807e-12	2.06047770954633	3.99960668682906	0.6352385152332	6.29622825272297	3.04975200727053e-10	1.44526333941728e-09
chr2	33554705	33555642	peak125151	3.65911499949898	3.69638615442038	0.373230757831012	9.90375545654786	4.00930556066073e-23	3.15723782934554e-21	3.65911499949898	3.83036101089767	0.318575467384356	12.0234023113789	2.67716527045927e-33	4.40698712412136e-32	3.65911499949898	1.08946186232431	0.286011103831779	3.80915932188804	0.000139440089456238	0.000452010317796024	3.65911499949898	2.22135371872517	0.299463077572575	7.41778831878473	1.19092235936207e-13	1.74515546407105e-12	3.65911499949898	2.86695895902126	0.343531697509653	8.34554418065222	7.08867133667741e-17	9.03896078102075e-16
chr2	33917142	33918108	peak125176	2.08262315764539	3.77340191250748	0.540860829962306	6.97665962012899	3.02280866657631e-12	3.00060385950018e-11	2.08262315764539	4.13766403430228	0.512709677168483	8.07018907299187	7.0189389055053e-16	3.1755975658914e-15	2.08262315764539	4.06695773575635	0.525613242462643	7.73754808136404	1.01352358655074e-14	9.17943013019816e-14	2.08262315764539	3.61293242510187	0.514405110261517	7.02351581084623	2.16353653530315e-12	2.73484784599925e-11	2.08262315764539	4.14254271821128	0.545957176682231	7.58766968388513	3.25709936220735e-14	2.71016711328458e-13
chr2	37656896	37657572	peak125387	2.295868682077	4.0020640895832	0.561786611416635	7.12381535667316	1.04979660299594e-12	1.134974904983e-11	2.295868682077	5.458475842404	0.551109906745803	9.9045141007086	3.97899479899366e-23	2.7440152692705e-22	2.295868682077	4.82450837159368	0.551238104032182	8.75213149508985	2.09360248589386e-18	2.96894781760572e-17	2.295868682077	3.3470197017161	0.52429869662619	6.38380320846463	1.72743054723692e-10	1.79435180194865e-09	2.295868682077	2.65795440482434	0.536688887926499	4.95250500731134	7.32641705385815e-07	2.31233838121589e-06
chr2	37671129	37673027	peak125391	12.7621936442187	0.692320319430892	0.173713464674416	3.98541541226226	6.73621716036628e-05	0.00024255931698769	12.7621936442187	0.964726358502235	0.153517599521903	6.28414176294227	3.29669780646654e-10	1.13831465638254e-09	12.7621936442187	0.923168989851647	0.163458156669514	5.64773889943067	1.62571833661184e-08	8.04894023241238e-08	12.7621936442187	0.809240415566326	0.157916404360654	5.12448607757152	2.9835039288172e-07	2.09300223449367e-06	12.7621936442187	0.498071405410981	0.16916665134718	2.94426473211196	0.00323722965748033	0.00630987276977045
chr2	37851161	37851964	peak125418	2.36254916842842	3.02566307890985	0.452285021509773	6.68972646675295	2.23588123446517e-11	1.91700224330162e-10	2.36254916842842	4.12384942881626	0.425247318240212	9.69753188775382	3.08879879254746e-22	1.99772032894246e-21	2.36254916842842	2.48360632174677	0.413592249935252	6.0049633960394	1.91375074455098e-09	1.03355546852766e-08	2.36254916842842	1.91079603122663	0.39872373632375	4.7922806122461	1.64896044988699e-06	1.05208491185855e-05	2.36254916842842	2.31185457963438	0.434871730121174	5.31617582727256	1.05970755251874e-07	3.68819578601088e-07
chr2	37855158	37856682	peak125419	3.86147925497687	1.71349776710915	0.258820485376987	6.62041014494408	3.5820360010906e-11	2.9762905594613e-10	3.86147925497687	2.64449784963722	0.224212858910584	11.7945860129809	4.16242478546824e-32	6.07408264603971e-31	3.86147925497687	1.34906393276769	0.215114400576876	6.2713789925262	3.57864363189108e-10	2.06611122763275e-09	3.86147925497687	0.539065515459041	0.19592572120132	2.75137696140025	0.00593453086350145	0.0198673819524574	3.86147925497687	1.77109635750623	0.253428005996404	6.98855815300605	2.77725558684384e-12	1.71198808777165e-11
chr2	42875110	42875872	peak126012	2.25475142413721	2.84693579502931	0.395727015534239	7.19419115519796	6.28321171839411e-13	7.12030880482977e-12	2.25475142413721	3.57346752605615	0.356328021385056	10.0285897027295	1.14135123334675e-23	8.12753656267528e-23	2.25475142413721	2.91249204941368	0.364575569378032	7.98871974439322	1.36347258099872e-15	1.36284892287134e-14	2.25475142413721	1.63338093766332	0.32838143948972	4.97403550030558	6.55732924973381e-07	4.38543343319994e-06	2.25475142413721	2.68304393447678	0.382370840090834	7.01686335139838	2.26904324443025e-12	1.4126571937012e-11
chr2	42879785	42880873	peak126013	2.92613485267927	2.30193867221784	0.346096304841437	6.65115067689749	2.90810371547823e-11	2.4418573080687e-10	2.92613485267927	3.75835972282338	0.326988083099515	11.4938736824839	1.41616118265325e-30	1.78238515443802e-29	2.92613485267927	2.70647972247345	0.322273867224823	8.39807380529979	4.53861911000555e-17	5.44198486153066e-16	2.92613485267927	1.85807695708317	0.298340504575089	6.22804120992397	4.72302850828566e-10	4.69937304392999e-09	2.92613485267927	2.19113998085298	0.337011295765728	6.50168112577492	7.94273262236477e-11	4.06127088927116e-10
chr2	42951103	42951987	peak126035	2.72499401693143	1.87422045486776	0.34052725904767	5.50387789837814	3.71526909173382e-08	2.01458853169016e-07	2.72499401693143	2.50301366758128	0.302673669679048	8.26967760438312	1.34321739888796e-16	6.28200282700893e-16	2.72499401693143	2.59533836499339	0.326877572573109	7.93978719483094	2.02528426574457e-15	1.97909555806297e-14	2.72499401693143	1.1060112807653	0.29127406631366	3.79714986219985	0.00014636930809871	0.000701048834022371	2.72499401693143	1.99183447080723	0.340878317218912	5.84324191417571	5.11945878355108e-09	2.07268129814822e-08
chr2	45774647	45775339	peak126431	2.13096089658874	2.65216631666057	0.456677681853865	5.80752338475181	6.34036984426329e-09	3.81163499372114e-08	2.13096089658874	4.23518875201449	0.44422230148459	9.53393996172749	1.51424611433556e-21	9.33758397559585e-21	2.13096089658874	2.79906975325893	0.433045361846762	6.46368717891826	1.02182000676682e-10	6.21770183024627e-10	2.13096089658874	4.07315260238435	0.45658323835298	8.92094203255757	4.62338563817787e-19	1.43818554673711e-17	2.13096089658874	2.06970733537978	0.443514990210616	4.66660063597155	3.06223695975046e-06	8.98523439583039e-06
chr2	45790036	45790783	peak126434	1.63455306424814	3.70392316573697	0.498400237075705	7.43162400457356	1.07272368161197e-13	1.39381519438951e-12	1.63455306424814	4.01142869739915	0.46105992536279	8.70044971755616	3.30571502963969e-18	1.68289196704022e-17	1.63455306424814	3.49591345947978	0.469739903264473	7.44223225488151	9.89979680688576e-14	8.07975012969079e-13	1.63455306424814	3.31774831014545	0.462794548839792	7.16894422905998	7.55783354382536e-13	1.01713661288033e-11	1.63455306424814	2.61026446245365	0.47429931943795	5.50341178129212	3.72510970444066e-08	1.36096902514173e-07
chr2	46029377	46029979	peak126494	2.653210996088	3.08545630252127	0.418391756851402	7.37456283971941	1.64885192816327e-13	2.08124400058847e-12	2.653210996088	3.74963453205678	0.382197926655386	9.81071395355235	1.01249630799291e-22	6.76623106128902e-22	2.653210996088	3.73502304831458	0.405740283459681	9.20545284896696	3.40233544390518e-20	6.13824852738394e-19	2.653210996088	1.32266808301377	0.349825832106784	3.78093314335354	0.000156241631848832	0.000744863978178697	2.653210996088	3.20652949111869	0.419086119599831	7.6512424085543	1.99046709685905e-14	1.70324746878561e-13
chr2	46073262	46073991	peak126509	2.19187381689782	2.41125541838695	0.361250198384236	6.67475181791394	2.47650900214408e-11	2.10678006693347e-10	2.19187381689782	3.48600023324004	0.329905439517816	10.5666649156653	4.25352950628455e-26	3.59749408944685e-25	2.19187381689782	3.11143056237516	0.344363885183801	9.0352986949095	1.635551429518e-19	2.67471563057378e-18	2.19187381689782	1.11038476518552	0.295315686428822	3.75999249688737	0.000169918453200173	0.000805454012702122	2.19187381689782	2.06958246703265	0.348189793223349	5.94383438949659	2.78430908116706e-09	1.16392375315549e-08
chr2	46086373	46087108	peak126512	2.03187897204053	3.52569344588559	0.430301938515556	8.19353372668603	2.53666335635681e-16	5.53632319548437e-15	2.03187897204053	4.34429408871396	0.395657783684149	10.9799282811077	4.77302591290035e-28	4.7626734594363e-27	2.03187897204053	2.10509162814333	0.365772737335063	5.75519007644077	8.65443611643961e-09	4.39433204146376e-08	2.03187897204053	2.93087238026868	0.38092939187851	7.69400430304265	1.42600255382146e-14	2.3518279854629e-13	2.03187897204053	3.5497827327108	0.420672242634487	8.43835740261838	3.21828272569396e-17	4.37496256691927e-16
chr2	46273222	46273788	peak126567	2.20137683395956	3.36366585383071	0.416235818517845	8.08115425003123	6.41565979504871e-16	1.29963574202829e-14	2.20137683395956	3.88891362736218	0.371775765977089	10.4603741912587	1.31335961925755e-25	1.06940628150259e-24	2.20137683395956	4.27717643575182	0.404041465670154	10.5859838634572	3.461251807826e-26	1.49776247783203e-24	2.20137683395956	2.49444722398444	0.355543163164629	7.01587734603527	2.28510453069763e-12	2.88226532508341e-11	2.20137683395956	3.08602043646301	0.399664243908065	7.72153247007228	1.14939313499997e-14	1.01791746636624e-13
chr2	46275913	46276427	peak126569	2.03022947407283	2.67224551133111	0.332609539971914	8.03418179633922	9.42054277970786e-16	1.83610932378711e-14	2.03022947407283	3.41435293289663	0.275968085365585	12.3722745997006	3.69215408840081e-35	7.1797817323051e-34	2.03022947407283	1.54295246197718	0.248143981825277	6.21797252799627	5.03619704154543e-10	2.8669096932692e-09	2.03022947407283	0.831603462242201	0.223052343574624	3.72828838699909	0.000192784692833095	0.000907448034493313	2.03022947407283	2.49908257816798	0.308222540035199	8.10804614705527	5.14402022443568e-16	5.68084406592448e-15
chr2	46315053	46315863	peak126584	13.86880813246	0.480883134861446	0.115198630144041	4.17438240593802	2.98795505633285e-05	0.000112479393399679	13.86880813246	0.244781963729326	0.0909483907770125	2.69143809624387	0.0071144700370969	0.0133521379697829	13.86880813246	1.19988979817182	0.110167079926359	10.8915458136304	1.26475065118167e-27	6.99695281137908e-26	13.86880813246	0.363276972417636	0.0964594348662912	3.7661113495139	0.000165809866223278	0.000787472991392379	13.86880813246	1.74180326541817	0.142997766971019	12.1806326232435	3.94212144251995e-34	1.01347304497256e-31
chr2	46351495	46352202	peak126598	2.70794035574255	2.83406278086589	0.366300400982682	7.73699065920454	1.01797534710274e-14	1.60761020939929e-13	2.70794035574255	2.51706005114891	0.292689659058921	8.59975736499187	7.98848076816902e-18	3.97536637600714e-17	2.70794035574255	2.06901260532379	0.305056780067837	6.7823852492762	1.18207746143693e-11	7.84253441398116e-11	2.70794035574255	1.59585773047166	0.286984965397463	5.56077120019671	2.68585125685705e-08	2.14892684999427e-07	2.70794035574255	0.954292469789872	0.302796138589822	3.15160052646044	0.00162378257028664	0.0033314126151568
chr2	48106185	48107202	peak126847	5.82571578996817	1.14209789509255	0.19941956344429	5.72711059720882	1.02155574547123e-08	5.97085842271082e-08	5.82571578996817	1.30274968469598	0.163939017102514	7.94655053885889	1.91776661683405e-15	8.50492034385918e-15	5.82571578996817	1.00455732091624	0.171412301872923	5.86047389796429	4.61548086051117e-09	2.40931132885805e-08	5.82571578996817	0.450447303074889	0.161119755599165	2.79572980606745	0.00517826723301799	0.0175813687643466	5.82571578996817	1.63275125952996	0.212158599156046	7.69589951114373	1.40502202343169e-14	1.22812975068164e-13
chr2	48385756	48386709	peak126899	2.46685556847389	3.42106639050454	0.364373441191142	9.38890161511504	6.06291950823508e-21	3.14516198347079e-19	2.46685556847389	3.80807053820888	0.308742969512216	12.3341125604423	5.93390869631844e-35	1.13497365239649e-33	2.46685556847389	3.49276231905013	0.322071116990278	10.844692786145	2.11344697757078e-27	1.1232597190331e-25	2.46685556847389	3.09045881727718	0.309511934443382	9.98494233456611	1.7740420436321e-23	1.10369405718065e-21	2.46685556847389	2.95630071140802	0.344630955107481	8.57816359092303	9.63997824372816e-18	1.43793600389809e-16
chr2	54330087	54331185	peak127117	10.1546768691841	0.638653977577026	0.126048594549441	5.06672827142489	4.04711354923429e-07	1.93204912800966e-06	10.1546768691841	0.990872456732532	0.101901984770268	9.7237797572481	2.387507075612e-22	1.55798427382788e-21	10.1546768691841	1.44080567914788	0.121867857983093	11.822688139376	2.97993994683586e-32	3.40492223206435e-30	10.1546768691841	0.51713025633914	0.103233695300666	5.00931653016015	5.46236712704668e-07	3.69841603853719e-06	10.1546768691841	1.24393431618815	0.136555546848203	9.10936497929981	8.2865563310735e-20	1.76665338755887e-18
chr2	54359944	54360596	peak127121	2.93405031360303	2.71566682989668	0.37795868017313	7.18508919719142	6.71633242351546e-13	7.5730525466475e-12	2.93405031360303	3.33703602186383	0.336950152582228	9.90364894121683	4.01357952092283e-23	2.766774336939e-22	2.93405031360303	4.5610930371721	0.393310969759776	11.596658592965	4.28483380712824e-31	3.98443960724553e-29	2.93405031360303	1.75819482384567	0.323050709984479	5.4424731768277	5.25458747419553e-08	4.10458883931574e-07	2.93405031360303	3.62903035216515	0.396923682245269	9.14289198275321	6.08041132894882e-20	1.31883065574049e-18
chr2	54415933	54416925	peak127130	3.89379035527868	3.71808145338384	0.397889999524429	9.34449586023224	9.23282636966914e-21	4.59852622776513e-19	3.89379035527868	4.01376550662056	0.352324350093617	11.3922455417971	4.57056671446218e-30	5.52959496901231e-29	3.89379035527868	3.91552459555186	0.373859156152038	10.4732612031027	1.1462465501607e-25	4.53363850450436e-24	3.89379035527868	2.33069103536251	0.33665523486011	6.92307973862629	4.41928841958089e-12	5.42923402326866e-11	3.89379035527868	3.46527518119346	0.389207749655737	8.9034074585066	5.41579264633396e-19	1.00722220258734e-17
chr2	54429867	54431013	peak127135	3.14667611925186	3.31096768453109	0.382664970552627	8.6523929267671	5.0430664628998e-18	1.46938146507357e-16	3.14667611925186	3.60815109841075	0.330522418219977	10.9165094393366	9.61191626259419e-28	9.33530667237065e-27	3.14667611925186	2.93297227790536	0.335925765046514	8.73101316744562	2.52401288528338e-18	3.53564048561891e-17	3.14667611925186	2.42417357302557	0.320825916305642	7.5560403627621	4.15524949091883e-14	6.43419589018981e-13	3.14667611925186	3.13688111742218	0.37215831209777	8.42888903848556	3.48962282147744e-17	4.71449661244734e-16
chr2	54613437	54614285	peak127192	2.9973484427202	1.40402342102902	0.352525333066033	3.98275893768471	6.8119841779375e-05	0.000244997742092784	2.9973484427202	1.68186514263261	0.319506998546062	5.26393834966385	1.41001749094305e-07	4.22811762893078e-07	2.9973484427202	3.41294489018638	0.368454176233782	9.26287476253461	1.99000721907938e-20	3.70888125841638e-19	2.9973484427202	1.60915548932889	0.328915257569955	4.89231026014854	9.96591762554916e-07	6.52036571593752e-06	2.9973484427202	2.74823708311078	0.38011241988891	7.23006389508126	4.82766844580566e-13	3.35842816432847e-12
chr2	54672969	54674235	peak127213	6.8814164367752	1.7619062135141	0.200384710375998	8.79261801066604	1.46114585293147e-18	4.7391005196564e-17	6.8814164367752	2.11616649393155	0.164904805960394	12.8326550679171	1.07612108770441e-37	2.69523622568029e-36	6.8814164367752	0.741156037221312	0.157074623504693	4.71849634705105	2.37594234049777e-06	9.55075281595354e-06	6.8814164367752	1.09388807702421	0.158922957053474	6.88313442755876	5.85497272214985e-12	7.09201432182413e-11	6.8814164367752	2.35756537527512	0.216714547444466	10.8786669057335	1.45677816616612e-27	1.27336979504581e-25
chr2	56183562	56184376	peak127342	2.64077851367155	0.823402585834196	0.243254366389416	3.3849447311299	0.000711925875919087	0.00215252303058068	2.64077851367155	1.10019420379598	0.205810107774831	5.34567624346061	9.00800973712605e-08	2.74495426572142e-07	2.64077851367155	0.932691649310139	0.222242098347043	4.19673705498268	2.70788011361521e-05	9.63745116983328e-05	2.64077851367155	0.856893338905443	0.218753893107226	3.91715697825511	8.95994069753693e-05	0.000445880111797155	2.64077851367155	1.14822612869042	0.273699816836733	4.1952024007943	2.72628028234099e-05	7.14233956179907e-05
chr1	115654836	115655536	peak12737	1.90365356849069	2.72141871690011	0.375237476216331	7.25252377332153	4.09076413638936e-13	4.82230199813613e-12	1.90365356849069	3.61116668400425	0.331313685089446	10.8995397610253	1.15841741205705e-27	1.11639764043998e-26	1.90365356849069	2.92026048799035	0.335679378072808	8.6995528434188	3.33194471877858e-18	4.58293135906271e-17	1.90365356849069	2.27241567231768	0.314349587731566	7.22894433778667	4.86762872670877e-13	6.67418709022139e-12	1.90365356849069	2.93022656206714	0.364061957071479	8.04870298901301	8.36760365715051e-16	8.8763620833923e-15
chr2	61065413	61066706	peak127564	12.7009060595238	0.364796394691047	0.155150925881355	2.35123569272161	0.0187111775469317	0.0410013544591952	12.7009060595238	0.853692033826366	0.136880341062741	6.23677605708962	4.46680717907827e-10	1.53325590230996e-09	12.7009060595238	0.364416232930582	0.142399132369285	2.55911835182771	0.0104938008797293	0.023837399555539	12.7009060595238	0.42092323180554	0.14025161319567	3.00120064371949	0.00268917306702742	0.00986406285307875	12.7009060595238	0.998123130739988	0.161119622644269	6.19491973950133	5.83147377996108e-10	2.66107607990811e-09
chr2	62381725	62382502	peak127690	2.07962808449853	3.45925837913634	0.580382360738169	5.96030929461161	2.51760959374783e-09	1.60396687018584e-08	2.07962808449853	4.37597919015183	0.560231755850612	7.81101596696834	5.67288270415301e-15	2.47068598490291e-14	2.07962808449853	3.88688216500208	0.56695247601256	6.85574599186682	7.09413323047682e-12	4.81629658777459e-11	2.07962808449853	3.39850449425827	0.556446528595119	6.10751315645476	1.01195473088169e-09	9.66720907392008e-09	2.07962808449853	3.0097154146747	0.571516939912483	5.26618758690788	1.3928596192869e-07	4.78012796709338e-07
chr2	62477883	62478687	peak127705	3.31748964259604	1.72692922842348	0.30587570482482	5.64585287809152	1.64364360865274e-08	9.32625042728568e-08	3.31748964259604	3.15300271852678	0.284314234947112	11.0898517589642	1.40520433884444e-28	1.47012461111181e-27	3.31748964259604	1.87190608547247	0.277491929978827	6.7458036909949	1.52182264245562e-11	1.00054544698793e-10	3.31748964259604	0.891187651260845	0.258399400116496	3.4488766261031	0.00056292383565779	0.00242330324919219	3.31748964259604	3.1900884862511	0.338352360481985	9.42830273655193	4.16778145094819e-21	1.11921897581377e-19
chr2	64064461	64065157	peak127835	2.69385174348413	3.16792345140967	0.402568080352173	7.86928623014105	3.56670296611561e-15	6.19196636083745e-14	2.69385174348413	3.582674183974	0.3529952295283	10.1493558107328	3.33557857144328e-24	2.45940888173646e-23	2.69385174348413	2.81065190111247	0.356963680951509	7.87377554383264	3.44096038394285e-15	3.26928638217874e-14	2.69385174348413	1.26631890515735	0.325506355416872	3.89030470245533	0.000100118426555938	0.000493033896634059	2.69385174348413	3.19821366911921	0.396195840951422	8.07230500309909	6.89832890429446e-16	7.42589814685195e-15
chr2	64262058	64262856	peak127872	3.14758272329254	1.89136736808979	0.322158191193137	5.87092745053283	4.33363896361536e-09	2.66762944936351e-08	3.14758272329254	1.32325409417806	0.264971025375956	4.99395770650978	5.91543572596097e-07	1.7070592169239e-06	3.14758272329254	2.15039655684211	0.29322262267213	7.33366524467177	2.23942056893112e-13	1.76907141373944e-12	3.14758272329254	2.15552279120213	0.29003391078402	7.4319681632238	1.06993556568639e-13	1.57711750078663e-12	3.14758272329254	2.84312900048903	0.338802322992292	8.39170456500592	4.79143730696979e-17	6.28858160664008e-16
chr2	64403972	64405215	peak127901	16.1693677042472	0.698515995587546	0.122101110394548	5.72079969895782	1.06023830549372e-08	6.18454656544586e-08	16.1693677042472	0.654924226169557	0.101411967906534	6.45805657546421	1.06056096189666e-10	3.76844039347103e-10	16.1693677042472	1.18485105908906	0.114090810052212	10.3851577401092	2.8969004929916e-25	1.09381456627385e-23	16.1693677042472	0.391249968750381	0.103857662357206	3.76717480319097	0.000165105399150316	0.000784340377159192	16.1693677042472	2.14116263388406	0.151500892697591	14.1330034150888	2.37782698702048e-45	2.309398410394e-42
chr2	65075651	65076307	peak128052	2.48854698334467	2.26657101208455	0.376154576056997	6.02563721500788	1.68444638537047e-09	1.09960760676051e-08	2.48854698334467	1.34954354899984	0.307567272454007	4.38779958033944	1.14503214568107e-05	2.99125104166117e-05	2.48854698334467	1.63095097891118	0.326673963576935	4.9925955562941	5.9573222805214e-07	2.54697745434275e-06	2.48854698334467	1.5064468042766	0.320093880117745	4.70626556097375	2.52295820100016e-06	1.56976771756399e-05	2.48854698334467	2.57594867185152	0.379558807265789	6.78669187103777	1.14733885956916e-11	6.50171084051475e-11
chr2	65080614	65081942	peak128054	4.44167472047124	2.00503164310486	0.272158026010601	7.36715970679021	1.74301630652419e-13	2.18589749430817e-12	4.44167472047124	0.797361537920394	0.203542114200058	3.91742780629998	8.94988365506493e-05	0.000216616178953129	4.44167472047124	1.07513849785432	0.218865352572196	4.9123284486048	9.00011200281547e-07	3.78949802584827e-06	4.44167472047124	1.7832485852326	0.227436449647263	7.84064554295623	4.48236062217897e-15	7.82042199570188e-14	4.44167472047124	1.92173782423671	0.265259441139621	7.24474806996668	4.33243754316888e-13	3.03565824167047e-12
chr2	65310230	65310914	peak128077	3.37191199509742	3.18433322192312	0.447138029391495	7.12158888890896	1.06689891463476e-12	1.15203995217078e-11	3.37191199509742	3.97499376292551	0.41301728277685	9.62427948825854	6.31479176802947e-22	4.00272623961897e-21	3.37191199509742	3.41368086318073	0.422748214229961	8.07497405849193	6.74909928715045e-16	6.9568251024743e-15	3.37191199509742	1.72717507847698	0.388384855477732	4.44707113090822	8.7049019613934e-06	5.03404221267216e-05	3.37191199509742	3.56907602832616	0.454206015258382	7.85783522989196	3.90828941911408e-15	3.70725532419709e-14
chr2	66445873	66446978	peak128169	2.0249918619721	2.19051118053703	0.324174529752179	6.75719706360525	1.40686784837406e-11	1.25037436325751e-10	2.0249918619721	2.40472392829481	0.263468898942747	9.12716429887752	7.03169568103587e-20	3.90495882769597e-19	2.0249918619721	1.98051337732161	0.272078227522265	7.27920567315346	3.35791415089786e-13	2.60323969782689e-12	2.0249918619721	0.796569068774533	0.236726459565013	3.36493466019065	0.000765617874088976	0.00318983119037738	2.0249918619721	1.44671045896521	0.287002334744628	5.04076198631793	4.63681869777735e-07	1.49696887302943e-06
chr2	66480955	66481758	peak128176	2.83844657698672	2.63475652389487	0.377656740636598	6.9765907513092	3.02429012723905e-12	3.00060385950018e-11	2.83844657698672	4.39313454969264	0.363916056481134	12.071834895585	1.4877942790756e-33	2.52520578512618e-32	2.83844657698672	3.15410655636492	0.356019744148752	8.85935852773117	8.047616203866e-19	1.20659027852475e-17	2.83844657698672	1.78875703809039	0.325828593665962	5.48987127852938	4.02226767755383e-08	3.17459519363413e-07	2.83844657698672	2.37876049037004	0.368396173610159	6.45707165484099	1.06748362020934e-10	5.38889651992483e-10
chr2	68774438	68775383	peak128390	4.73323569888781	1.89269910965188	0.244516457138257	7.7405796395197	9.89645897431374e-15	1.56853939971852e-13	4.73323569888781	2.25700242673561	0.191271951984629	11.7999654592169	3.90471701579288e-32	5.70754706271665e-31	4.73323569888781	0.469000646899761	0.168509187217725	2.7832348766467	0.00538198287051616	0.0131023289990758	4.73323569888781	0.764456296413398	0.16864965082323	4.53280687319455	5.82050274030572e-06	3.45045876249659e-05	4.73323569888781	0.477650569940514	0.182751411766308	2.61366281838252	0.00895773911159983	0.0160798635482165
chr2	69683155	69683877	peak128561	2.4404468530395	2.41945875801718	0.450455704992575	5.37113578805061	7.82422628810204e-08	4.08551744231182e-07	2.4404468530395	2.96997059312879	0.418047210734429	7.10439040583747	1.20854778233362e-12	4.69507385127918e-12	2.4404468530395	1.22599278190689	0.407716348397406	3.00697479197449	0.00263861642545965	0.00687455921756864	2.4404468530395	2.92201918472709	0.432113303299824	6.76215974470852	1.35949683029285e-11	1.58868473176334e-10	2.4404468530395	2.92907954845422	0.460387648503415	6.36220271759201	1.98880713986398e-10	9.63157843625362e-10
chr2	71466252	71467284	peak128825	3.59791752805487	1.33247842133987	0.230120457137335	5.79035187881908	7.02391167482320e-09	4.1951494328411e-08	3.59791752805487	1.22603207762726	0.179281016320968	6.83860512834382	7.99679698645405e-12	3.00451332295701e-11	3.59791752805487	0.735560924965758	0.186557930237536	3.94280170255534	8.05352416736003e-05	0.0002713795479834	3.59791752805487	1.70776601736163	0.199736809375041	8.55008159339822	1.2300152820813e-17	3.1300039536165e-16	3.59791752805487	1.82574757115651	0.240849695418343	7.58044376176307	3.44375017741839e-14	2.847854333095e-13
chr2	71491895	71492500	peak128830	1.58691476646772	3.3233591388363	0.443240364801956	7.49787113888243	6.48626172918226e-14	8.79014167050886e-13	1.58691476646772	4.06098609350428	0.411846779204007	9.86042940860946	6.17845879029185e-23	4.19470057370111e-22	1.58691476646772	3.5962919362355	0.424433527686218	8.47315704732503	2.38830249142955e-17	2.96747008920906e-16	1.58691476646772	3.29652760736013	0.410913252796135	8.02244168307618	1.03663618410635e-15	1.95918635357266e-14	1.58691476646772	2.85370469209687	0.429903378733482	6.638014105644	3.17937446002875e-11	1.7070584861862e-10
chr2	71500275	71500873	peak128834	1.48565366438356	2.6428134377541	0.36114061745188	7.31796233943761	2.51764491623618e-13	3.06526160448303e-12	1.48565366438356	3.38574351533736	0.308561612154169	10.9726660153879	5.1724389706959e-28	5.15533512461265e-27	1.48565366438356	1.89147779901718	0.294318694027634	6.42663153037634	1.30462540438851e-10	7.86464183431721e-10	1.48565366438356	2.37112189298178	0.299829581543551	7.90823200557803	2.61069936559025e-15	4.67625474480008e-14	1.48565366438356	2.93514165615043	0.357522040079613	8.20968031927997	2.21778170416491e-16	2.59513117484679e-15
chr2	71503654	71504250	peak128835	1.71450299329812	2.58015562755245	0.324005813092809	7.96330042021002	1.67510099171335e-15	3.10213088317085e-14	1.71450299329812	4.30905311576143	0.31297659754144	13.7679722688879	3.97205970330631e-43	1.76690961153183e-41	1.71450299329812	3.00812961389898	0.304160242222997	9.88995008655191	4.6025732988303e-23	1.24747575829692e-21	1.71450299329812	3.05958476285629	0.295731648229293	10.3458144611025	4.37182969533472e-25	3.6051097515963e-23	1.71450299329812	2.98180474183366	0.328437295305134	9.07876414906967	1.09814609634562e-19	2.2909057346437e-18
chr2	71545044	71546035	peak128843	2.66469167288892	2.15975638428964	0.382248835165832	5.65013202290772	1.60324655768598e-08	9.11393177664219e-08	2.66469167288892	2.77657473917358	0.345045315120008	8.0469857653563	8.48580473741728e-16	3.82342367060641e-15	2.66469167288892	1.80474640613882	0.344606961081007	5.23711535158041	1.63105759525962e-07	7.33577280173107e-07	2.66469167288892	1.8194491226792	0.342514892783813	5.3120292314635	1.08411208024924e-07	8.09360404708807e-07	2.66469167288892	2.52677145009522	0.389610530482523	6.48537771031464	8.85097657182926e-11	4.49935366178305e-10
chr2	72548005	72548682	peak128947	2.18568796068796	3.49140702371133	0.48057363558164	7.26508232080952	3.72811159644108e-13	4.42370154535727e-12	2.18568796068796	4.00914492403201	0.439508101686761	9.12189083351491	7.38248712707137e-20	4.09196702458661e-19	2.18568796068796	3.47337176767392	0.448346427173866	7.74707136525696	9.40361123616993e-15	8.54622774173437e-14	2.18568796068796	3.36592020708349	0.442322119937739	7.60965833577863	2.74821446254249e-14	4.34789911621428e-13	2.18568796068796	3.57612740737199	0.479507982794335	7.45791005716336	8.79056409785946e-14	6.80286151211948e-13
chr2	73700957	73701538	peak129065	1.98036247322111	2.25878342472319	0.323404053888919	6.98440046610862	2.86074973216227e-12	2.85450314239934e-11	1.98036247322111	2.43396485209786	0.258008531510606	9.43366034389374	3.96022323564871e-21	2.37423259964372e-20	1.98036247322111	1.5584963128235	0.255345173284462	6.10348843793215	1.03778078811776e-09	5.73947603222861e-09	1.98036247322111	1.53477929397094	0.247153463833943	6.20982312027044	5.30442731067928e-10	5.24205756050283e-09	1.98036247322111	2.63587596178303	0.327209642066329	8.05561824259663	7.90780822673444e-16	8.4141389786836e-15
chr2	73737073	73737848	peak129070	10.974595128756	0.335888209551429	0.117804212163461	2.85124108368351	0.00435489369168157	0.0112140597316213	10.974595128756	0.58855205529393	0.0911498849081854	6.45696981281736	1.06820194659444e-10	3.79481943311602e-10	10.974595128756	0.334677791845364	0.0984991771540413	3.39777246384471	0.000679368993042966	0.00197419028197758	10.974595128756	0.267213040786772	0.0940040789382527	2.84256857579864	0.00447516025569528	0.0154920300178346	10.974595128756	0.373056270231254	0.113528110703108	3.28602553077667	0.00101611799645151	0.0021495371265689
chr2	73759149	73760344	peak129073	4.7980405213209	1.82032045318964	0.300868715112349	6.05021513290241	1.44652533855558e-09	9.54630274391415e-09	4.7980405213209	2.2659727428576	0.267902460285689	8.45820057210818	2.7153479836205e-17	1.31276862416077e-16	4.7980405213209	2.38451905703591	0.28427653658487	8.38802627076476	4.94371756168524e-17	5.88733449682434e-16	4.7980405213209	0.621908556233635	0.258010444229602	2.41040070331495	0.0159350083333482	0.0463058204261293	4.7980405213209	2.78582343576272	0.325814756403178	8.55032923160611	1.22737901830801e-17	1.79256808672186e-16
chr2	83081669	83082677	peak129405	3.78084077395134	4.60956286361995	0.466429022523629	9.88266733206216	4.94975169946193e-23	3.84584707599971e-21	3.78084077395134	4.63803319692	0.420209303988952	11.037435756163	2.52125797507947e-28	2.58059905856788e-27	3.78084077395134	4.53040866438531	0.43869263583126	10.3270679613776	5.31607303032244e-25	1.95242833437178e-23	3.78084077395134	2.78695796305299	0.401775487222323	6.93660527256315	4.01633986783888e-12	4.95859135378243e-11	3.78084077395134	3.65917609086108	0.445188054382561	8.21939415228933	2.04533789453375e-16	2.40623129692053e-15
chr2	85175292	85176328	peak129532	3.70366995666236	1.34540157330877	0.304729338137809	4.41507070349863	1.00976981448892e-05	4.05811399928629e-05	3.70366995666236	0.919719937816551	0.26008051248543	3.53628931682482	0.000405790026009077	0.000912009101157924	3.70366995666236	2.5147288584526	0.301933474760851	8.32875142593717	8.16994054869546e-17	9.4650033580049e-16	3.70366995666236	0.958393576537498	0.267924665891347	3.5771009486904	0.000347426027394689	0.00155624397579799	3.70366995666236	2.23351509012276	0.322516116445741	6.92528210601381	4.35107567655602e-12	2.60409123510963e-11
chr2	85257319	85258323	peak129546	2.1425552364811	1.65463062346574	0.305397636380756	5.41795490978465	6.02846139178592e-08	3.18493690091271e-07	2.1425552364811	3.18844260335853	0.284131131677263	11.2217291520881	3.18971786378898e-29	3.56995183705243e-28	2.1425552364811	2.26254676823176	0.280899254076414	8.05465566532359	7.97028632051232e-16	8.16744111695172e-15	2.1425552364811	1.89542797421608	0.263909358075594	7.18211733012195	6.86399738767653e-13	9.26613145415915e-12	2.1425552364811	2.68862631852391	0.319905356463711	8.40444295226703	4.298972061936e-17	5.70217219929933e-16
chr2	85583707	85586058	peak129625	14.4074668780616	0.47505381149253	0.105718667324955	4.49356602304042	7.00402927564765e-06	2.86419742214906e-05	14.4074668780616	0.756927735336301	0.0858659748922715	8.81522321601718	1.19446840695906e-18	6.21664087241983e-18	14.4074668780616	0.709055735076778	0.0938541656239312	7.55486696155744	4.19288205307669e-14	3.55997882719216e-13	14.4074668780616	0.818717038026041	0.0921150642144963	8.88798205817456	6.2228726723726e-19	1.8919697401464e-17	14.4074668780616	1.17599737752494	0.115412151700302	10.1895455565089	2.20793894114332e-24	1.08215476974541e-22
chr2	85933762	85934601	peak129712	3.21655953378152	2.62602783683193	0.390106067520347	6.73157393711893	1.6783750725587e-11	1.46706765092356e-10	3.21655953378152	2.94711778066793	0.349154277271655	8.44073228515818	3.15355684548088e-17	1.52000222698365e-16	3.21655953378152	3.85668627962256	0.386165493440039	9.98713335380237	1.73527476873891e-23	4.97312680444158e-22	3.21655953378152	2.56004493058015	0.354538844580205	7.22077416823365	5.16924370578276e-13	7.06557611137563e-12	3.21655953378152	3.05321330911152	0.396017762456047	7.70978879880518	1.26026123836333e-14	1.10935986752607e-13
chr2	86298378	86299192	peak129786	2.18604539128413	2.43722849606201	0.409098933237156	5.95755280214611	2.56043000192808e-09	1.62887326396312e-08	2.18604539128413	2.08149331701216	0.355649095005638	5.85266023797746	4.83771772361091e-09	1.57932738084344e-08	2.18604539128413	2.43448961167297	0.380906562059088	6.39130394213404	1.64477074831843e-10	9.82031496656516e-10	2.18604539128413	2.29591205168837	0.374689858081336	6.12749985666808	8.9270679859617e-10	8.59332590247902e-09	2.18604539128413	2.89185869547446	0.420730670917736	6.87342020767459	6.26805764500624e-12	3.6623724515374e-11
chr2	96254418	96255157	peak130191	2.35778778040187	2.52934353932375	0.341501164999503	7.40654439444574	1.29632860136895e-13	1.66635416243618e-12	2.35778778040187	3.29623701328015	0.300023304550786	10.9866032514224	4.43296843877681e-28	4.44679893715421e-27	2.35778778040187	1.52221420614024	0.279081492048727	5.45437174986318	4.91462902243554e-08	2.32838874174033e-07	2.35778778040187	3.07324089327154	0.312681997273276	9.82864674036735	8.47499085511462e-23	4.74233007160974e-21	2.35778778040187	2.38533588642817	0.330069437852979	7.22676992436561	4.94617002145094e-13	3.43517512043164e-12
chr2	96873664	96874217	peak130305	2.63327299538976	2.67009539039494	0.327351004395076	8.15667388993996	3.44376569905485e-16	7.38698306145729e-15	2.63327299538976	3.30127038381243	0.271976704028323	12.1380630580355	6.63787785156275e-34	1.1558894655953e-32	2.63327299538976	1.33872220303988	0.242619803764426	5.51777794833155	3.43312834523578e-08	1.65202173772122e-07	2.63327299538976	1.38079923159297	0.238321742027631	5.79384499225794	6.8792956203943e-09	5.90580716763376e-08	2.63327299538976	2.44252625705683	0.304009864326693	8.03436514294175	9.40646752574779e-16	9.90029291301161e-15
chr2	97645237	97646413	peak130345	15.8454723140279	0.314306543359361	0.115157805175258	2.72935510433722	0.00634583293983712	0.0157626955746281	15.8454723140279	0.423526923783105	0.0948699541817903	4.46428932569673	8.03349490706987e-06	2.12532624039642e-05	15.8454723140279	0.259054179069011	0.100621542305781	2.57453993580983	0.0100373498306408	0.022928648861788	15.8454723140279	0.359595897661347	0.0987148299628912	3.64277482721214	0.000269714764056553	0.0012356272288356	15.8454723140279	0.564474583167759	0.11589896740042	4.87040217724765	1.11371328569989e-06	3.43506274887182e-06
chr2	97663384	97664640	peak130347	23.437986246094	0.389653415195766	0.138576183202005	2.81183538319684	0.00492597065865616	0.0125131966077633	23.437986246094	0.35596406910927	0.12444228997612	2.86047507786604	0.00423006799285584	0.00823680648820514	23.437986246094	0.628010333730801	0.13038573144327	4.81655720130729	1.46056308944853e-06	6.0008375863077e-06	23.437986246094	0.335609957721712	0.127122519249503	2.64005118607673	0.00828935063897969	0.0265508295842145	23.437986246094	0.293903091573732	0.136163842107291	2.1584518108864	0.0308927212063245	0.0497392207497406
chr2	98294287	98294801	peak130411	2.4112426918462	2.10737147192809	0.371992428949429	5.66509237265841	1.46945353447309e-08	8.40608203195631e-08	2.4112426918462	1.77864826222511	0.318601712595841	5.58267012356397	2.36853734374318e-08	7.44860043952477e-08	2.4112426918462	3.27038974445723	0.363358697402399	9.00044437586548	2.2480588908341e-19	3.58909274242573e-18	2.4112426918462	2.64441602545336	0.346249148659317	7.63732137881808	2.21787412112872e-14	3.5441385178768e-13	2.4112426918462	2.66040795724088	0.377612050469185	7.04534708025158	1.84999783544838e-12	1.1671476780696e-11
chr2	98822435	98823600	peak130516	2.76742361877896	1.3595429427551	0.244952275880048	5.5502360117726	2.85284198125282e-08	1.57230086747358e-07	2.76742361877896	2.32769092376565	0.216249902631465	10.7638935113535	5.09701367494771e-27	4.66767905004902e-26	2.76742361877896	0.849125620069883	0.207520127044542	4.09177476981607	4.28084325609861e-05	0.000148782707362059	2.76742361877896	1.94108338153049	0.228747402289834	8.48570677568195	2.14411491047087e-17	5.22781267292213e-16	2.76742361877896	1.31813724187476	0.23695172533525	5.56289362320448	2.65337648666518e-08	9.87363297996609e-08
chr2	98833263	98834142	peak130518	2.07562627183482	2.47973076029065	0.42150733904415	5.88300731824485	4.02878104806936e-09	2.49049329145504e-08	2.07562627183482	3.60382767217063	0.391947007181957	9.19468092914303	3.761091342094e-20	2.13132573233346e-19	2.07562627183482	2.45274048918101	0.384550022700095	6.37820919098962	1.79170672142821e-10	1.06430910309235e-09	2.07562627183482	2.91834544424795	0.391047530648467	7.46289188786977	8.46437979416968e-14	1.26150287776363e-12	2.07562627183482	1.29520690308897	0.384660357932434	3.3671442257548	0.000759509557726291	0.00163862101544749
chr2	100924351	100925510	peak130760	5.08128176648201	1.2703944768891	0.236775447088337	5.36539785907418	8.07709781174376e-08	4.20374587510879e-07	5.08128176648201	1.382039474152	0.205029783713529	6.7406766427799	1.57650709845349e-11	5.8353794400093e-11	5.08128176648201	2.75557967327873	0.243283370667864	11.3266256781715	9.68649131532842e-30	7.20592515636474e-28	5.08128176648201	1.28859110767647	0.211870057275647	6.08198781954351	1.18701588141227e-09	1.1204865895707e-08	5.08128176648201	2.13136342075459	0.256291933219769	8.31615491747435	9.086303724975e-17	1.13705627573381e-15
chr2	101463768	101464731	peak130870	2.62050083324821	2.8466959141947	0.403426088500308	7.05630100615698	1.70993216668171e-12	1.77091434466408e-11	2.62050083324821	3.22260558433761	0.363650244738254	8.86182707413591	7.87136290126312e-19	4.13980644524314e-18	2.62050083324821	1.72785838716771	0.354290600385962	4.87695238113966	1.07737430741411e-06	4.48978728062301e-06	2.62050083324821	1.89571555860083	0.352228167777588	5.38206688738722	7.36353911193089e-08	5.66341358358011e-07	2.62050083324821	2.26551091826619	0.386352949726227	5.86383750886735	4.52290110102092e-09	1.84568994043062e-08
chr2	101473803	101474683	peak130873	1.7910524095868	1.33378751714459	0.286352161802473	4.65785733465021	3.19517505123793e-06	1.36873438485032e-05	1.7910524095868	1.56618562317683	0.218658358533866	7.16270639585113	7.90996450667786e-13	3.09702126552615e-12	1.7910524095868	1.49934145968239	0.244575100412866	6.13039290243102	8.76623116587221e-10	4.87440372906418e-09	1.7910524095868	0.693092565101062	0.214067567301563	3.23772803997292	0.00120485605021549	0.00479037831927841	1.7910524095868	1.31750017091085	0.264189770781557	4.9869461902831	6.13411407219985e-07	1.95046530029461e-06
chr2	102046181	102046918	peak131000	4.04075041809168	2.04354151331856	0.286851919227005	7.12402942544501	1.04816651045044e-12	1.13391379552566e-11	4.04075041809168	1.47050396527246	0.231347846168852	6.35624662007527	2.0674301311553e-10	7.21989883197304e-10	4.04075041809168	2.95356280485668	0.274487368910981	10.7602867723015	5.30049624246926e-27	2.60838378037189e-25	4.04075041809168	0.554057369721447	0.228270909877235	2.42719219027699	0.0152161927647725	0.0446324634083478	4.04075041809168	2.69503928859188	0.300461566337577	8.96966397879962	2.97420375136263e-19	5.75803211310317e-18
chr2	103401614	103402422	peak131135	2.90771437489143	3.82873052535878	0.51281198244474	7.4661487181052	8.25760156595811e-14	1.10030023304939e-12	2.90771437489143	4.50144328657029	0.479909323255008	9.37977877995583	6.61112908911961e-21	3.90722646166291e-20	2.90771437489143	4.22241608862111	0.493396937825051	8.55784818453472	1.14993655053086e-17	1.4869223947027e-16	2.90771437489143	2.88503493689064	0.464926388407878	6.20535854454363	5.45723389492566e-10	5.38697701587185e-09	2.90771437489143	3.87348967222946	0.508892173104645	7.61161180490969	2.70698583961211e-14	2.27407623489182e-13
chr2	104654750	104655437	peak131163	2.76091820035531	3.85181991952444	0.513920217924379	7.49497642860048	6.63102784972098e-14	8.97241709511007e-13	2.76091820035531	4.27881041164847	0.473955146957747	9.0278804631906	1.75028879069312e-19	9.50856079518245e-19	2.76091820035531	4.01665025437402	0.490931769598178	8.18168736087624	2.79896474302454e-16	3.00562049370731e-15	2.76091820035531	3.59983743490394	0.475910824946301	7.56410076469709	3.90556903635262e-14	6.06369075430874e-13	2.76091820035531	4.87034574707918	0.525485884145365	9.26827131617469	1.89187142941636e-20	4.45737147291872e-19
chr2	104658441	104659646	peak131164	2.22888491775071	2.21113093859738	0.29202538216162	7.57170805575261	3.68348536882629e-14	5.18893563399043e-13	2.22888491775071	2.5582102014507	0.234715901708569	10.899177187522	1.16304238800525e-27	1.11962043100814e-26	2.22888491775071	1.53772542109896	0.232779199091177	6.60593999422023	3.95002872780372e-11	2.4920390551954e-10	2.22888491775071	2.20815556319926	0.241599205396736	9.13974679499959	6.25987235161717e-20	2.20635258973732e-18	2.22888491775071	2.22616863738612	0.280136730706772	7.94672170182607	1.91511986503559e-15	1.91205742321829e-14
chr2	109266757	109267753	peak131621	2.74636787507459	2.21467066480986	0.354081088200061	6.25469910315724	3.98283052093097e-10	2.85360012979161e-09	2.74636787507459	3.2462446404546	0.322276398202847	10.072858758994	7.28298260384874e-24	5.24819051444697e-23	2.74636787507459	1.48246182940852	0.302814538679858	4.89560982068898	9.80013431775282e-07	4.10952142343379e-06	2.74636787507459	2.3091459419253	0.316381672076188	7.29860843952185	2.90759119236232e-13	4.09593144438986e-12	2.74636787507459	2.67237147921189	0.361974830423233	7.38275497245833	1.55047218275267e-13	1.16194341207046e-12
chr2	109275095	109275763	peak131622	2.60143557914763	3.05963580898925	0.381832204055464	8.01303760262402	1.11909404776147e-15	2.15462578667026e-14	2.60143557914763	3.90950296855823	0.342774898938143	11.4054529099686	3.92727944467919e-30	4.77113962834479e-29	2.60143557914763	2.1993990937673	0.321884621426873	6.83288031598914	8.32263901749003e-12	5.61112129979794e-11	2.60143557914763	1.47789238360786	0.303849395093034	4.8638977318199	1.15096398497233e-06	7.4605681814187e-06	2.60143557914763	3.52471788445078	0.382534377281752	9.21412059615933	3.13840223777344e-20	7.07030256710763e-19
chr2	109332238	109332870	peak131634	3.28034226600197	2.19852451052582	0.319345138017196	6.8844777915718	5.79999011510324e-12	5.46311568923679e-11	3.28034226600197	3.28492468182948	0.284034727343557	11.5652220154621	6.18311603577279e-31	8.03667171281635e-30	3.28034226600197	1.22407555582039	0.254452526820707	4.81062448510444	1.50459459746459e-06	6.17593865998496e-06	3.28034226600197	0.592770605377802	0.240465837390599	2.46509280407652	0.0136977768411472	0.0409061384928144	3.28034226600197	2.70347308907616	0.327507466804669	8.25469145925932	1.52295157834743e-16	1.83110312879435e-15
chr2	109482242	109482965	peak131661	2.76320328525153	3.71853821547985	0.493561096791466	7.5340991007056	4.91717735648676e-14	6.76334339465788e-13	2.76320328525153	3.87047881339834	0.448288920677615	8.63389353354502	5.92981952454576e-18	2.97187694034383e-17	2.76320328525153	3.83297709482074	0.466061161107068	8.22419333487476	1.96508896086701e-16	2.16605833631003e-15	2.76320328525153	2.8100883833701	0.442974094716933	6.34368559444947	2.24332423034435e-10	2.30286519053904e-09	2.76320328525153	3.4557611533266	0.481670131080059	7.17453902648619	7.25512247561503e-13	4.89140189428083e-12
chr2	109483275	109483879	peak131662	2.06954577635116	2.22776291361591	0.402944377668233	5.52871075285272	3.2259271839221e-08	1.76181377786086e-07	2.06954577635116	1.90140505661621	0.342345707719512	5.55404964555318	2.79126150024496e-08	8.73399562328305e-08	2.06954577635116	2.86085563077287	0.386693418878373	7.39825270125091	1.37988075411996e-13	1.1121749812598e-12	2.06954577635116	1.78442796266718	0.351990705642087	5.06953147928181	3.9879617748079e-07	2.75454554512808e-06	2.06954577635116	2.16799879823384	0.394029472960531	5.50212343747952	3.75244075016779e-08	1.37038164183065e-07
chr2	110101153	110101839	peak131725	5.66858110363646	0.990170855068143	0.19759521943571	5.01110734306153	5.41177149012559e-07	2.54187504541579e-06	5.66858110363646	3.18851983926707	0.203591643014663	15.6613493169631	2.77937319217873e-55	3.95032537769663e-53	5.66858110363646	1.90706595162591	0.192967756749334	9.88282179236397	4.9421259723303e-23	1.33743415245013e-21	5.66858110363646	0.614868581973183	0.166439116211716	3.69425526864159	0.00022053217493768	0.00102672263176046	5.66858110363646	2.93602096765695	0.25738808332114	11.4069809673112	3.85891322832232e-30	5.0722948163557e-28
chr2	111123028	111123467	peak131804	4.69216567899906	0.477487610729575	0.166100948740583	2.87468322336508	0.00404433037627893	0.01049161353882	4.69216567899906	0.43000860456129	0.125705258225177	3.42076863476157	0.00062444430913056	0.00137142404676136	4.69216567899906	0.536237807958926	0.141886385779548	3.77934644689654	0.000157240523503378	0.000505401513492564	4.69216567899906	1.0536481881279	0.147554626119146	7.14073300065231	9.28345224025196e-13	1.235108919818e-11	4.69216567899906	1.41324303183703	0.186772087290491	7.56667151038999	3.82908532926071e-14	3.14863921571664e-13
chr2	111565840	111566566	peak131859	2.3275575552312	3.25153345393826	0.403159951175419	8.06512016994338	7.31638637357318e-16	1.45843861553941e-14	2.3275575552312	4.02818789892492	0.367466034807742	10.9620686467866	5.81546293308801e-28	5.77975685026973e-27	2.3275575552312	4.29725902467356	0.399047198663666	10.7687988765847	4.83264470616218e-27	2.40695996447656e-25	2.3275575552312	2.71636376025636	0.355237034681286	7.64662322635772	2.06325735477594e-14	3.31524495185597e-13	2.3275575552312	4.63656721699623	0.425785797155331	10.8894360684952	1.29439284019754e-27	1.14285735516836e-25
chr2	111702175	111702971	peak131879	2.81253829285533	1.78123397406713	0.330282764430176	5.39305760365737	6.92687341303397e-08	3.63541281917322e-07	2.81253829285533	1.3758391253319	0.273810519682478	5.02478548642828	5.03995558388343e-07	1.46262456038264e-06	2.81253829285533	1.16193848236743	0.284416708932064	4.08533832885666	4.40126374038243e-05	0.00015266446966144	2.81253829285533	1.4425055704124	0.285772487217819	5.04774124498875	4.47064070952105e-07	3.06132945099283e-06	2.81253829285533	1.86450777945794	0.329919144975831	5.6514082551788	1.59138619341556e-08	6.07039350497291e-08
chr2	112627161	112627785	peak131986	2.78284067675688	1.82177677537328	0.326243679494486	5.58409829792296	2.34915816382043e-08	1.30998350940698e-07	2.78284067675688	3.54201604790301	0.314674523843474	11.2561258682158	2.16049295309316e-29	2.46056923817424e-28	2.78284067675688	1.09314859431535	0.280807051484949	3.89288156595291	9.90605197552752e-05	0.000328423289657068	2.78284067675688	2.2541989835572	0.299143317309553	7.53551509634614	4.86410912249528e-14	7.45915400697039e-13	2.78284067675688	2.43245176724101	0.340758486132492	7.13834538604929	9.44610401642834e-13	6.2457182456581e-12
chr2	112811462	112812365	peak132031	3.39865223180806	2.29494889717011	0.330172396028636	6.95075943590108	3.63324971586744e-12	3.55635338929421e-11	3.39865223180806	2.86792509455686	0.292164051508798	9.81614637306087	9.59412247198801e-23	6.42868720027959e-22	3.39865223180806	2.10153175710213	0.293843037791507	7.15188548586013	8.55939620597452e-13	6.33243184396304e-12	3.39865223180806	2.47103666274124	0.297103463294136	8.3170914109974	9.01482251497083e-17	2.02827705542754e-15	3.39865223180806	3.01679474255736	0.343381321530316	8.78555283412822	1.55597393821708e-18	2.64864034935843e-17
chr2	114543013	114543841	peak132214	2.73990643409263	2.48139369373931	0.432949755153409	5.73136643271705	9.96247821953135e-09	5.83073465797948e-08	2.73990643409263	3.48324573913337	0.401896356048295	8.66702493494317	4.43557850210089e-18	2.23788696605275e-17	2.73990643409263	3.76082222860354	0.428734104854188	8.77192223810277	1.75641689747681e-18	2.5178122682631e-17	2.73990643409263	0.941527772956205	0.376815015222747	2.49864717413036	0.0124668364022696	0.0377655924422936	2.73990643409263	2.91333936213884	0.437240813198053	6.66300874529571	2.68277690989642e-11	1.45834284635601e-10
chr2	119455143	119456003	peak132436	2.76662763140335	3.53359549109306	0.423509319883251	8.34360738995585	7.2057944649649e-17	1.73276064424369e-15	2.76662763140335	3.8691107189142	0.374795886589032	10.3232475524918	5.53197323797608e-25	4.29822027316879e-24	2.76662763140335	3.33863688128832	0.382358392351496	8.73169504860549	2.50883909508772e-18	3.51720329272844e-17	2.76662763140335	2.73109965178544	0.366427392356262	7.45331737953178	9.10219615250842e-14	1.35080299777718e-12	2.76662763140335	3.37447507987486	0.41068038151756	8.21679152874405	2.09019957276315e-16	2.45570355719391e-15
chr2	120239621	120240273	peak132527	1.83460628857419	3.08185367675271	0.380166656199394	8.10658595775508	5.20618914365846e-16	1.0770958415318e-14	1.83460628857419	3.90551781289513	0.344763755369029	11.3280985952677	9.52500000894715e-30	1.1123316643715e-28	1.83460628857419	3.59507323690749	0.362554053089863	9.91596482308919	3.5481161254602e-23	9.75285630586402e-22	1.83460628857419	3.20533499342028	0.343591820423957	9.32890366675557	1.06971628448744e-20	4.22139505313983e-19	1.83460628857419	2.95494817380961	0.373911616477929	7.90279853202696	2.72710180385899e-15	2.65748014130785e-14
chr2	120508554	120509199	peak132579	2.09657261166202	3.08493433332662	0.469048235700411	6.57700871365609	4.80006656587254e-11	3.91576125546354e-10	2.09657261166202	2.86474757518028	0.416288782091166	6.88163529362871	5.91693408320113e-12	2.23508733021872e-11	2.09657261166202	2.75787545432811	0.431563235075408	6.39043187690958	1.6541788712913e-10	9.87311540727707e-10	2.09657261166202	2.76506741514676	0.428307127260772	6.45580528353727	1.07644943521206e-10	1.13706882334606e-09	2.09657261166202	2.87714442526933	0.459394752584063	6.2629022405798	3.77877535635755e-10	1.77011122132483e-09
chr2	120522062	120522759	peak132583	1.97780787830816	1.4990227386906	0.303113470629282	4.94541775256157	7.5980745749612e-07	3.51307960114974e-06	1.97780787830816	2.66800810441766	0.271380622326779	9.83124027626786	8.25952120684884e-23	5.55357498992813e-22	1.97780787830816	2.39610049192728	0.295905782418192	8.09751155366394	5.6094778146217e-16	5.81987484600692e-15	1.97780787830816	0.89277155976155	0.241046473088732	3.70373209913306	0.000212450621006076	0.000990944972366122	1.97780787830816	1.97695815921095	0.304367551430443	6.4952986937004	8.28688286849412e-11	4.2261168700996e-10
chr2	120543781	120544309	peak132591	2.11758303667199	3.36891595443401	0.464016689023921	7.26033359170909	3.86136826039511e-13	4.56728280975828e-12	2.11758303667199	4.46833884251105	0.443143387267916	10.0832799741398	6.55022974732979e-24	4.73382043996773e-23	2.11758303667199	1.74348977200276	0.402865967687981	4.32771668951965	1.50663092727301e-05	5.53338694760227e-05	2.11758303667199	3.38577436675287	0.432321368610281	7.83161465656118	4.81643824007705e-15	8.35327116200665e-14	2.11758303667199	3.43007128623572	0.462090185913257	7.42294770761398	1.14542008910929e-13	8.73276668024796e-13
chr2	126659058	126659612	peak132905	4.8184285588905	3.40356425488679	0.325882798935974	10.4441359470326	1.55868273427809e-25	2.06430996671587e-23	4.8184285588905	3.59748857252366	0.264873552788907	13.5819093097253	5.12722298252945e-42	2.02792109005837e-40	4.8184285588905	1.03988206839381	0.235932663037665	4.40753753636815	1.04552485654714e-05	3.92060607939878e-05	4.8184285588905	1.17596342115593	0.234913498769688	5.0059423035066	5.55894075391104e-07	3.75929791007088e-06	4.8184285588905	1.12602926718283	0.257265626382364	4.37691301017127	1.20371987100947e-05	3.28444369985757e-05
chr2	127061398	127061856	peak132950	1.52344308414719	1.87801153481637	0.342584105995751	5.4818991948204	4.20783985878659e-08	2.26761579566299e-07	1.52344308414719	2.44060095738743	0.290515214189093	8.40094025436779	4.42917720368104e-17	2.11791235981269e-16	1.52344308414719	2.31739918074968	0.318653085682652	7.27248310112894	3.52938747423352e-13	2.73253993908549e-12	1.52344308414719	2.22581926808426	0.304223998448804	7.31638292650613	2.54744066911865e-13	3.62362553112548e-12	1.52344308414719	2.12234182502317	0.337113423660654	6.29563131001146	3.06151266786884e-10	1.45044348129223e-09
chr2	127637650	127638229	peak133057	2.2152780813683	2.43365572960561	0.332732635726257	7.3141479623532	2.59019612086277e-13	3.14457004061965e-12	2.2152780813683	2.29649718753766	0.252214750261892	9.10532466936629	8.60087985074303e-20	4.75072927490331e-19	2.2152780813683	1.78677655332286	0.261213848775707	6.84028263316578	7.90370889207892e-12	5.34103745076628e-11	2.2152780813683	0.612614807269896	0.224407941440509	2.7299158993101	0.00633504844847672	0.0210110637405179	2.2152780813683	2.05130383703262	0.301066605696763	6.81345522292403	9.52820251149366e-12	5.45958821061725e-11
chr2	127659331	127659948	peak133063	3.28866286227601	2.98680876264613	0.316389166186338	9.44030037010508	3.71712292880518e-21	2.03071072004288e-19	3.28866286227601	3.52270426256845	0.258865478770973	13.6082427030956	3.57742451790646e-42	1.44435416679078e-40	3.28866286227601	2.98190223120733	0.273402944773666	10.9066207522961	1.07166252268036e-27	5.96649815971274e-26	3.28866286227601	1.50941825259319	0.225235384873976	6.70151474395439	2.06270039209235e-11	2.36304903371942e-10	3.28866286227601	3.38788960073179	0.317008569597937	10.6870599902983	1.17021803264323e-26	8.59569396918863e-25
chr2	127664095	127664977	peak133066	3.94480676411873	1.46892041846583	0.243495379179064	6.03264186539489	1.6130062933348e-09	1.05652214387707e-08	3.94480676411873	1.27884792398416	0.193820037203241	6.59812031014703	4.16403306015244e-11	1.50903038883883e-10	3.94480676411873	1.92287594528042	0.225041452105045	8.54454113806044	1.29047989512895e-17	1.66127905203566e-16	3.94480676411873	1.65352371123591	0.207998985578223	7.94967199786686	1.87005979328478e-15	3.40545680272965e-14	3.94480676411873	1.94404092554649	0.245347282691347	7.92362933153875	2.30676591866447e-15	2.27065775845114e-14
chr2	128286390	128286918	peak133151	2.00122461541059	2.88586764703553	0.439560315546739	6.56535074929591	5.19105249360737e-11	4.21504782597511e-10	2.00122461541059	3.29318721182734	0.394395322766089	8.34996517892401	6.82830943556268e-17	3.24205609865581e-16	2.00122461541059	3.17686333770365	0.416030003525895	7.63613996774132	2.23830985740298e-14	1.95846511146742e-13	2.00122461541059	1.95650996033554	0.382890835174108	5.10983753227177	3.22435963587169e-07	2.25202777284494e-06	2.00122461541059	3.04713504905885	0.435403573258689	6.99841534660176	2.5887369714488e-12	1.60085955906855e-11
chr2	128494401	128495178	peak133199	2.38333871496675	2.33855478510533	0.400140062552337	5.84434052963504	5.08578973608566e-09	3.09574429548223e-08	2.38333871496675	3.47780645233165	0.373426614382589	9.31322599510413	1.24007436916275e-20	7.20314074545944e-20	2.38333871496675	3.36164954433172	0.394568946440737	8.51980262171145	1.59825466043667e-17	2.03501004907166e-16	2.38333871496675	3.01321575118267	0.381637141194353	7.89549922146639	2.89155479312055e-15	5.13199602978005e-14	2.38333871496675	3.13194700744026	0.415189087681917	7.54342322657501	4.57792390492201e-14	3.71374782857756e-13
chr2	128736416	128737474	peak133246	2.44288627687995	1.27558896608451	0.255744958051394	4.9877384711849	6.10901894016e-07	2.84946288985798e-06	2.44288627687995	1.61952569241823	0.205523939040813	7.8799856599509	3.27418653115886e-15	1.43636960947852e-14	2.44288627687995	0.802522104336595	0.208688696513735	3.84554658562342	0.000120284008104877	0.00039370998496339	2.44288627687995	0.753932564699129	0.199973024851811	3.77017132814702	0.000163135516845362	0.000776459326297472	2.44288627687995	1.46197417720029	0.2484458718856	5.88447763734016	3.99313122481949e-09	1.6363788108836e-08
chr2	134137087	134137723	peak133624	2.6493887686666	1.38111868515498	0.377755253958041	3.65612038663634	0.000256061138110678	0.000837034558049903	2.6493887686666	4.12310718261752	0.388807642957699	10.6044910826666	2.84005950448836e-26	2.43262715617175e-25	2.6493887686666	1.81997183416697	0.358667024732835	5.07426584733469	3.88994902031718e-07	1.69038251984054e-06	2.6493887686666	1.81442652985435	0.355702622173352	5.1009647293803	3.37926539200052e-07	2.35833603125561e-06	2.6493887686666	2.6524639858459	0.402448149607492	6.59082167089812	4.37399012907941e-11	2.30250212094448e-10
chr2	144426958	144427684	peak134205	2.85088143735314	2.96298869481083	0.385213186387782	7.69181533632152	1.45061889341976e-14	2.22258715992675e-13	2.85088143735314	4.96959617919304	0.378732990236258	13.1216353138208	2.47535110164224e-39	7.28519999308244e-38	2.85088143735314	2.47249788822838	0.349595774869482	7.07244785538801	1.52224194169637e-12	1.10239575910257e-11	2.85088143735314	2.88442914854695	0.352185146237963	8.19009313526815	2.61024109215631e-16	5.43240890155674e-15	2.85088143735314	3.39113940165391	0.393952574964457	8.60798892343797	7.43534399316407e-18	1.12931958026494e-16
chr2	144452383	144453306	peak134214	2.37026243185618	3.16053925731912	0.431888546078472	7.3179510918191	2.51785588836382e-13	3.06526160448303e-12	2.37026243185618	4.01795442834605	0.401162087198349	10.0157880232571	1.29922350641812e-23	9.23293712975671e-23	2.37026243185618	2.68639531849935	0.392296142724426	6.84787594352273	7.495451890333e-12	5.07103289267808e-11	2.37026243185618	1.8420711225857	0.374191711808313	4.9228004374649	8.53144422175346e-07	5.62393317815588e-06	2.37026243185618	2.47544010913796	0.41586811645421	5.95246428181162	2.6413479281651e-09	1.10654312197897e-08
chr2	158715928	158716640	peak135210	3.24735164186903	4.11901631735028	0.48531526183869	8.48730019687566	2.11492931069942e-17	5.58507465402528e-16	3.24735164186903	4.19512459242494	0.437142104445436	9.59670676826457	8.25395297332492e-22	5.18675793959979e-21	3.24735164186903	4.43736745237807	0.461423080276716	9.61670025200512	6.79768693573373e-22	1.5719201456415e-20	3.24735164186903	3.35586833063586	0.432718993682011	7.75530628337048	8.8130512010873e-15	1.48572575793065e-13	3.24735164186903	4.07950235645431	0.477133955873867	8.55001474163108	1.23072791834834e-17	1.79446083974692e-16
chr2	162379834	162380573	peak135619	1.90341491845985	2.84242677251733	0.569946671390916	4.98718023140758	6.12669060530268e-07	2.85618147098404e-06	1.90341491845985	3.49726249182525	0.542883018233829	6.44201858294068	1.17894841485221e-10	4.17552191824279e-10	1.90341491845985	4.10921476459406	0.571023893270794	7.196222107374	6.19037622079337e-13	4.65062987073097e-12	1.90341491845985	3.64547301730211	0.561622139936799	6.49097098934232	8.52849024221117e-11	9.1022629068581e-10	1.90341491845985	3.17158969358619	0.575027201499379	5.51554723901112	3.47696332062215e-08	1.27430341239238e-07
chr2	168773624	168774585	peak135979	3.85505056160438	1.11954369989949	0.262137936347595	4.27081907906293	1.94756357788666e-05	7.50601994457995e-05	3.85505056160438	1.68409855886255	0.235541801322174	7.14989250064808	8.68458839615313e-13	3.39499048169832e-12	3.85505056160438	2.86176351623284	0.272263355726531	10.5110124298448	7.68639069221526e-26	3.18102593744059e-24	3.85505056160438	2.11754763659801	0.25094010634349	8.43845835348247	3.21550489547754e-17	7.66895724184698e-16	3.85505056160438	3.04785253095444	0.313425399604333	9.72433164256002	2.3745966234223e-22	7.92227064325737e-21
chr2	168796220	168797104	peak135983	2.66564967218554	3.6728769525682	0.477115725123173	7.69808404789006	1.3812151558192e-14	2.12556367553092e-13	2.66564967218554	4.16899678544122	0.440474025664578	9.46479597554277	2.94134701717891e-21	1.77741543568343e-20	2.66564967218554	3.20129927374195	0.443379133418368	7.22022989458377	5.18997589586693e-13	3.93286339885331e-12	2.66564967218554	2.08845752115456	0.420811062850654	4.9629339756587	6.94361913428714e-07	4.62784406045016e-06	2.66564967218554	2.61700436425659	0.453892321137814	5.76569428999437	8.13223550277648e-09	3.21500997420937e-08
chr2	168802121	168802767	peak135985	4.06667627787005	2.30265418257946	0.363591284524526	6.33308409906107	2.40308489651091e-10	1.77335289830324e-09	4.06667627787005	4.15020842274524	0.352717816279241	11.7663702574626	5.81740723551425e-32	8.39108195472443e-31	4.06667627787005	3.91761574497692	0.369845292389014	10.5925797234598	3.22577316066528e-26	1.40681932935948e-24	4.06667627787005	1.25340876907414	0.321275126005602	3.90135640022217	9.56551984520153e-05	0.000472652396647295	4.06667627787005	3.68440973864323	0.394295577008497	9.34428371374764	9.25135296413758e-21	2.32040390988598e-19
chr2	168804133	168804648	peak135987	2.06112465470205	2.62596512743168	0.548905136900164	4.78400537889171	1.71836082098366e-06	7.61673019078e-06	2.06112465470205	4.30885691688889	0.53750101775368	8.01646280577556	1.0883386252517e-15	4.87479780851915e-15	2.06112465470205	3.19058929085891	0.535674582372614	5.95620810815239	2.58157558778448e-09	1.37720794707502e-08	2.06112465470205	3.02861020840766	0.531205404996487	5.70139192847198	1.18833063917228e-08	9.8903330303744e-08	2.06112465470205	3.07058517297237	0.553461001281159	5.5479702560154	2.89005026208813e-08	1.06928801443015e-07
chr1	150109587	150110679	peak13613	2.98319268671927	2.86441787179085	0.465313812577005	6.15588403861709	7.46598395663491e-10	5.13859572952329e-09	2.98319268671927	4.65286137702689	0.458243355430606	10.1536908760077	3.19063357126754e-24	2.35651272044357e-23	2.98319268671927	1.5690897119883	0.418066378584121	3.75320712778288	0.000174586481126705	0.000558485061858565	2.98319268671927	1.88979937198338	0.420016302176801	4.49934767338601	6.81623012440593e-06	4.00407711810701e-05	2.98319268671927	1.41411299184717	0.43755125219287	3.23187965926295	0.00122978835297488	0.00257166985486924
chr1	150320868	150321898	peak13648	7.49574220242799	0.764305779759931	0.154389268748646	4.95051104234622	7.40188571120052e-07	3.42690058271206e-06	7.49574220242799	0.390638908024911	0.116548750490165	3.35172111568778	0.000803108765188181	0.00173354086097293	7.49574220242799	0.422565598629792	0.126709283381752	3.33492217264522	0.00085323275638555	0.00244207842945844	7.49574220242799	0.41353019981667	0.123198958266406	3.35660467941985	0.000789058448059651	0.00327422734131944	7.49574220242799	0.368233764751206	0.140055190293364	2.62920470123164	0.00855848262105539	0.0154215000186859
chr2	175004576	175005855	peak136569	3.53286759576496	0.870286914319801	0.237405060789034	3.66583134928689	0.000246536366678273	0.000809228081537657	3.53286759576496	1.27914604959814	0.204135611349943	6.26615827164688	3.70064209905436e-10	1.27527351026352e-09	3.53286759576496	1.27843859059873	0.22887054849008	5.58585890160586	2.32547991009173e-08	1.13432030659106e-07	3.53286759576496	1.16983713393546	0.211724943958493	5.52526836027783	3.28982364303247e-08	2.61778320106935e-07	3.53286759576496	1.23831306780263	0.246383766526868	5.0259523395491	5.00940298342528e-07	1.60893593526072e-06
chr2	177165673	177166641	peak136713	3.76853857244427	2.37327152815255	0.351801984591609	6.74604360435197	1.51930977525086e-11	1.34008947986556e-10	3.76853857244427	1.35890651487213	0.291788753788346	4.65715863695638	3.20603402912886e-06	8.7698148798671e-06	3.76853857244427	0.793596468545379	0.295866704248954	2.68227704283215	0.0073122875686047	0.0172584597373225	3.76853857244427	1.5390077375398	0.302516214694851	5.0873561904515	3.63089517142691e-07	2.52086216786677e-06	3.76853857244427	2.15299494065555	0.348779346709243	6.1729427529732	6.7030487740787e-10	3.02797670977891e-09
chr2	187403561	187404344	peak137302	3.59075048522758	4.24868554536864	0.490245330612375	8.66644775598683	4.4581114592155e-18	1.31206573282837e-16	3.59075048522758	4.18153316844941	0.440232843421842	9.49845798861164	2.13021235203691e-21	1.29983847603174e-20	3.59075048522758	3.81657332812723	0.453777669386005	8.41066801125613	4.07682134116127e-17	4.91524073697803e-16	3.59075048522758	2.59702615491856	0.427568252689952	6.07394524401647	1.24805299751337e-09	1.17240529298918e-08	3.59075048522758	3.98403924211374	0.481272839612876	8.2781302292446	1.25124348800102e-16	1.5296670389674e-15
chr2	187447941	187448644	peak137309	3.47989881309414	3.52096813631129	0.393010690775473	8.9589627431352	3.27746851961506e-19	1.21907882255129e-17	3.47989881309414	4.0324575425768	0.352209244283211	11.4490394787432	2.37765453034063e-30	2.93961502824717e-29	3.47989881309414	2.59539163878817	0.343550433035576	7.55461611809235	4.20097031649385e-14	3.5651147122789e-13	3.47989881309414	0.902554866373386	0.316641128568975	2.85040313762266	0.00436638475044886	0.0151514764206723	3.47989881309414	2.97198323394631	0.378726305611552	7.84731134307471	4.25051118432706e-15	4.01011530083139e-14
chr2	190300935	190301565	peak137540	1.83875164651093	4.01260564208596	0.497740875137823	8.06163576775743	7.52802217432452e-16	1.49663172028975e-14	1.83875164651093	3.64928207061598	0.441270353269884	8.26994617602161	1.3401950376356e-16	6.26954499543635e-16	1.83875164651093	3.30737658551681	0.457602715617358	7.22761573006573	4.91547216935393e-13	3.74269531640442e-12	1.83875164651093	3.63782707671469	0.462145991021482	7.87159717359876	3.50142019388403e-15	6.18301291206875e-14	1.83875164651093	3.18262125084236	0.478621040773338	6.64956401770386	2.93962469847296e-11	1.58759712631153e-10
chr2	190343206	190344583	peak137547	11.0653064265493	1.27947488940815	0.176293139949115	7.25765557172251	3.93856883076155e-13	4.65442776376944e-12	11.0653064265493	1.06781929051534	0.149487807392378	7.14318651896812	9.11917494320625e-13	3.56010308970816e-12	11.0653064265493	1.52415549048089	0.165553307322749	9.20643335448151	3.37141144157427e-20	6.08874120057866e-19	11.0653064265493	0.940113592459281	0.154760485518359	6.07463584331904	1.24269400019946e-09	1.16862703127956e-08	11.0653064265493	1.70251322393148	0.18440346188134	9.23254480453852	2.64277123959947e-20	5.99233810774033e-19
chr2	190578246	190579227	peak137576	3.323129755402	1.33890538427581	0.33714561448199	3.97129705018699	7.14823816397213e-05	0.000256655369855331	3.323129755402	3.82126980441026	0.340798546116859	11.2126939740522	3.53274477314338e-29	3.94125361353494e-28	3.323129755402	2.99611066265105	0.342445541124073	8.74915950961533	2.14947653418206e-18	3.04514981933313e-17	3.323129755402	2.2969130462858	0.325586334565847	7.05469733350023	1.72976814016751e-12	2.21051218029301e-11	3.323129755402	2.58577796201567	0.361564530710521	7.15163613237802	8.57496221873658e-13	5.71729555713017e-12
chr2	191836590	191837458	peak137793	2.44072560205732	3.01293115894355	0.386678591164407	7.79182304836348	6.60491911552061e-15	1.08419902326321e-13	2.44072560205732	4.09825793650893	0.355828433036451	11.5175111261811	1.07676392262047e-30	1.37001360227446e-29	2.44072560205732	2.63194746066871	0.34352147178829	7.66166797949317	1.83533618451096e-14	1.62047207967781e-13	2.44072560205732	2.83592970917226	0.344038438892661	8.24306062514446	1.67860466125409e-16	3.64086435335534e-15	2.44072560205732	3.11776436610499	0.385944301748925	8.07827541947553	6.56891132866802e-16	7.10189906294214e-15
chr2	191846445	191847598	peak137796	4.83445662224468	1.26047747647021	0.239104457591658	5.27166029929419	1.35195134715574e-07	6.84471863625156e-07	4.83445662224468	2.91309999940915	0.230723830524763	12.6259172829418	1.51960316662542e-36	3.38416593107588e-35	4.83445662224468	1.07425952093588	0.212063213158136	5.06575140939132	4.06792497949526e-07	1.76421395414379e-06	4.83445662224468	1.46524245124367	0.213637188117824	6.85855521762233	6.95604447952372e-12	8.35203087850506e-11	4.83445662224468	3.27867961335115	0.300751202827762	10.9016342495854	1.13205501702867e-27	1.00972376569873e-25
chr2	191866682	191867635	peak137803	7.78719941384453	0.802887539162311	0.183529051315601	4.37471633731516	1.21590485787408e-05	4.8244323026225e-05	7.78719941384453	1.56376568044734	0.165694625393942	9.43763671712014	3.81281701896308e-21	2.28742852180894e-20	7.78719941384453	1.55267814275532	0.176764139464303	8.78389783957783	1.57905118416902e-18	2.27763801993752e-17	7.78719941384453	0.976749871891828	0.166973021731733	5.84974663428636	4.92322368623351e-09	4.29051826932872e-08	7.78719941384453	3.14620041393702	0.242571314067797	12.9702080644939	1.80539607861444e-38	7.89048356158441e-36
chr2	196361955	196362482	peak137953	1.60909795583544	3.31217237272164	0.610615726311449	5.42431553921729	5.81770329285429e-08	3.08103874479487e-07	1.60909795583544	5.52643852735089	0.614189930998145	8.99793084912619	2.30011616140168e-19	1.24221905262972e-18	1.60909795583544	3.91426689089554	0.600794993227749	6.515145657034	7.26191562059674e-11	4.47647422000255e-10	1.60909795583544	3.93496607461181	0.59899183282632	6.56931507069942	5.05472279910949e-11	5.53675839436291e-10	1.60909795583544	3.54049731263723	0.609678448678965	5.80715510005099	6.35432684370732e-09	2.54318548263945e-08
chr2	196372901	196373894	peak137955	2.47802552176417	3.85912937235538	0.538622987357856	7.16480629853144	7.78966162201804e-13	8.63531163450345e-12	2.47802552176417	4.79391264108614	0.516658069739375	9.27869498584315	1.71566969617195e-20	9.87922846787814e-20	2.47802552176417	3.76632631526442	0.519516465736815	7.24967650432937	4.17768220664163e-13	3.21170801831614e-12	2.47802552176417	2.86912310160656	0.496671775689906	5.77669849997251	7.61806162468938e-09	6.49864078490557e-08	2.47802552176417	3.58911524854312	0.537691531519754	6.6750451479098	2.47156065846709e-11	1.34855878374911e-10
chr2	196380727	196381833	peak137956	2.90168581985878	2.77393442528799	0.411227092920273	6.74550503370115	1.52495648502599e-11	1.34401479693969e-10	2.90168581985878	3.57079747881186	0.37535139940762	9.51321211123043	1.84864307302069e-21	1.13396414745782e-20	2.90168581985878	3.30372630441901	0.389322923180157	8.4858252820891	2.14193069989602e-17	2.68424605703098e-16	2.90168581985878	1.03292637782375	0.348635241449477	2.96277098531199	0.00304883312661607	0.0110100600536051	2.90168581985878	3.30533393883471	0.418326655372058	7.90132279736025	2.75958962185931e-15	2.68464918026402e-14
chr2	196400006	196400734	peak137957	3.10434966805194	3.51478549975264	0.388209699553639	9.05383225559259	1.38036803673862e-19	5.6646934315175e-18	3.10434966805194	4.13592726120243	0.347124659848309	11.9148183335917	9.90819050418439e-33	1.53152065777322e-31	3.10434966805194	3.78296553646164	0.358822351642474	10.5427254437899	5.48848395172567e-26	2.30263142123424e-24	3.10434966805194	1.3818254500799	0.312593225589734	4.42052270158118	9.84624404983017e-06	5.66037614202996e-05	3.10434966805194	4.32400005453655	0.404191721387791	10.6978936621713	1.04118042038997e-26	7.71267631748195e-25
chr2	197031814	197032601	peak137998	1.93456288139815	3.16360789875386	0.553197920729232	5.71876317717093	1.07302222853066e-08	6.24869240478778e-08	1.93456288139815	4.02931314802565	0.530207221865465	7.59950634744099	2.97262503019004e-14	1.25313312702634e-13	1.93456288139815	4.22004166434933	0.552927590570497	7.63217776851252	2.30820847258053e-14	2.01659672751888e-13	1.93456288139815	4.79143521106642	0.562882189455047	8.51232336149281	1.70482352337735e-17	4.22149076992675e-16	1.93456288139815	2.92498292582341	0.549806836140482	5.32001920230042	1.03756300298322e-07	3.61256252104215e-07
chr2	201125448	201125987	peak138378	2.92511629819608	2.17048622640458	0.321350972016922	6.75425443023178	1.43571613141867e-11	1.2734241202162e-10	2.92511629819608	2.5805720271903	0.269858346995449	9.56269115230967	1.14733725884215e-21	7.13291250322848e-21	2.92511629819608	1.27708932670117	0.260700169500095	4.89869005129553	9.6477692957724e-07	4.0485430347742e-06	2.92511629819608	1.65965718931732	0.262459394214333	6.32348174956921	2.55734420516226e-10	2.60989441883518e-09	2.92511629819608	0.846495456185832	0.272750561990794	3.10355164809671	0.00191212856971106	0.00387524132340467
chr2	201130635	201131384	peak138382	4.05453491962805	2.94251001108459	0.355091211315413	8.2866314831737	1.16500892726267e-16	2.68689789794275e-15	4.05453491962805	3.93183993979279	0.324481833789756	12.1172883359023	8.55428106518297e-34	1.47918834403095e-32	4.05453491962805	2.08695855973487	0.308680830673067	6.76089459518538	1.37142273777452e-11	9.04724992519783e-11	4.05453491962805	3.0446996647282	0.323623470125655	9.40815467909671	5.04923336685884e-21	2.08677772386351e-19	4.05453491962805	1.54842482592015	0.319190560955838	4.85109841996357	1.22779597289076e-06	3.76831622157238e-06
chr2	201182685	201183619	peak138399	4.99681008627049	0.571349582649254	0.244329533087666	2.3384384827693	0.0193645133941088	0.0422634735525356	4.99681008627049	0.941882304319202	0.218162425156443	4.317344307315	1.57917723946693e-05	4.07786949783764e-05	4.99681008627049	0.591038785721581	0.223856778500803	2.64025413784582	0.00828438781971936	0.0193568120641986	4.99681008627049	1.48751807737953	0.233687487784386	6.36541601556349	1.94761120602775e-10	2.00873977013435e-09	4.99681008627049	0.862932908331835	0.24837421800351	3.47432561748273	0.000512139131037597	0.00113159963205249
chr2	202317141	202317900	peak138523	2.95711749391339	2.38885226755765	0.358658646151422	6.6605177184244	2.72864667698009e-11	2.30891583770406e-10	2.95711749391339	2.31494009575037	0.312022790533364	7.41913785141549	1.17885167156883e-13	4.81286429761005e-13	2.95711749391339	2.7711685874796	0.33612070246159	8.24456383431566	1.65763747470538e-16	1.84931833649008e-15	2.95711749391339	1.5596030302236	0.311598605005911	5.00516692041677	5.58136445204333e-07	3.77168200041057e-06	2.95711749391339	3.10576634685777	0.373212402313444	8.32171258941545	8.67013410686011e-17	1.0896569694905e-15
chr2	202375504	202376955	peak138528	19.5126395375275	0.943416649873354	0.167236434685005	5.64121479658609	1.68854553818268e-08	9.56860716321216e-08	19.5126395375275	1.03716228062467	0.151002523760488	6.86850957716285	6.48761187510364e-12	2.44695643582658e-11	19.5126395375275	0.984423158690692	0.157348534173033	6.25632239832715	3.94161501568544e-10	2.26892702351705e-09	19.5126395375275	0.468425814037749	0.151709695459732	3.08764586612781	0.00201748732611401	0.00763578987554125	19.5126395375275	1.2969869629069	0.168567756237111	7.69415807541826	1.42428881833504e-14	1.24372712897768e-13
chr2	203682616	203683241	peak138670	2.78771291317107	3.03369211324803	0.396159237621377	7.65775936833622	1.8920496678909e-14	2.81984759540227e-13	2.78771291317107	4.20935147445104	0.363661740756083	11.5749087756646	5.52299755103397e-31	7.24328906130352e-30	2.78771291317107	2.70598173327004	0.34972311959027	7.73749741349764	1.01392744430915e-14	9.17943013019816e-14	2.78771291317107	0.789914136107808	0.312148685077778	2.53057012209097	0.0113877319847453	0.0349877558097219	2.78771291317107	3.16775309384976	0.39232475014937	8.07431367162967	6.78572333491235e-16	7.3173857373813e-15
chr2	203691985	203692829	peak138676	3.82645652405166	3.96107083700645	0.366592239427171	10.8051137230726	3.25553356639524e-27	5.83913087316723e-25	3.82645652405166	4.0208229911919	0.309737667667681	12.9813820239192	1.56039312649255e-38	4.26898163338697e-37	3.82645652405166	2.94603610999372	0.306431732541059	9.61400467753116	6.97809444189368e-22	1.60938056772012e-20	3.82645652405166	2.07499915130614	0.288276340864718	7.19795160810608	6.11238281039088e-13	8.28988954936023e-12	3.82645652405166	3.20655200378202	0.338933323451203	9.46071625867637	3.05840951123398e-21	8.32821107093339e-20
chr2	203714182	203714655	peak138680	1.80428048522315	3.6268344337964	0.449554262493006	8.06762328018817	7.16798144913138e-16	1.43540265399444e-14	1.80428048522315	3.63657895475987	0.397754722349929	9.14276751580729	6.08741565212805e-20	3.39566689312388e-19	1.80428048522315	3.83016851942709	0.425110342238646	9.00982201293266	2.06391181509264e-19	3.3132512719421e-18	1.80428048522315	3.96806740697994	0.42903738286441	9.24876844177931	2.27094089976265e-20	8.4289997472719e-19	1.80428048522315	3.22363470329768	0.441377617449798	7.30357538726878	2.80219752259964e-13	2.0143099132437e-12
chr2	203718011	203718538	peak138681	2.53219648351591	3.30231401559548	0.443446555448859	7.44692674916113	9.55396299978783e-14	1.25580737716008e-12	2.53219648351591	4.28671918532776	0.41546036581036	10.3179979080952	5.84287926423779e-25	4.53575556382793e-24	2.53219648351591	3.37864012562143	0.413848602985434	8.16395198932289	3.24237817851122e-16	3.45629605589837e-15	2.53219648351591	4.0739000015194	0.430470744186813	9.46382548996509	2.96878563733914e-21	1.28784889607848e-19	2.53219648351591	0.964373316851517	0.390495348084343	2.46961537847366	0.0135258392540755	0.0234884992390731
chr2	204114196	204114816	peak138744	2.86284552517298	3.23943123334748	0.494380447662465	6.5525067762372	5.65791504883118e-11	4.56655913590335e-10	2.86284552517298	5.14886691899878	0.487113460487779	10.5701593912902	4.0979754981077e-26	3.47602172042303e-25	2.86284552517298	4.27523174619868	0.485926400925891	8.79810551156017	1.39145181238489e-18	2.02037878605587e-17	2.86284552517298	3.27993783573546	0.466643804533749	7.02878256149277	2.08343355445707e-12	2.64314843243965e-11	2.86284552517298	4.13174100829109	0.505662252696877	8.17095004868377	3.0597031065104e-16	3.49606076522973e-15
chr2	204321844	204322829	peak138764	2.77386403607317	2.58269029730892	0.358660639891763	7.20093037833291	5.98030795056772e-13	6.81536790037972e-12	2.77386403607317	3.4021783656575	0.325098976094966	10.465054078373	1.25005138467197e-25	1.01975727050095e-24	2.77386403607317	2.69677791016129	0.325828320004736	8.2766835925192	1.26653174169051e-16	1.43218033041613e-15	2.77386403607317	2.09925594459326	0.311940816040634	6.72966100184788	1.70058822394432e-11	1.96755018735901e-10	2.77386403607317	2.59001077167035	0.352961984769903	7.33793123176931	2.16920566444398e-13	1.58669679605898e-12
chr2	205682169	205682918	peak138861	3.64242051115503	1.91312145711001	0.255850492769075	7.47749764483254	7.57511249029732e-14	1.01322200883992e-12	3.64242051115503	2.39944854958821	0.215383800871401	11.1403389664427	7.98149861611348e-29	8.54455350930164e-28	3.64242051115503	0.924005575138767	0.205000361008683	4.50733633146935	6.56465323319928e-06	2.52282408931171e-05	3.64242051115503	0.872761229427198	0.19594581193902	4.45409483770343	8.42478575873454e-06	4.8833589069694e-05	3.64242051115503	2.13766869323847	0.26349108164457	8.11286924740029	4.94382603555654e-16	5.4735887747688e-15
chr2	205708228	205708846	peak138870	2.16684400521897	3.30586189804241	0.429436511919954	7.69813885471064	1.38062300897745e-14	2.12556367553092e-13	2.16684400521897	4.88901398772369	0.41650183003013	11.7382773261045	8.11219826790759e-32	1.1473903731356e-30	2.16684400521897	2.92689813911311	0.389121034619502	7.5218193793485	5.40191789163769e-14	4.5380263614421e-13	2.16684400521897	2.95134277552281	0.388155675788126	7.60350282017722	2.88220969186118e-14	4.55165219811356e-13	2.16684400521897	3.56957219854704	0.429850125301295	8.30422509716618	1.00473004305646e-16	1.24926675766096e-15
chr2	205757987	205758988	peak138888	2.62035083942375	1.98236637789923	0.363254570786391	5.45723725817877	4.83599978586044e-08	2.58620214917138e-07	2.62035083942375	3.75480281959759	0.349423788072758	10.7456989127934	6.20898674357599e-27	5.65046883140007e-26	2.62035083942375	2.78685491599883	0.347392094502804	8.02221743124997	1.03853098502848e-15	1.04763985460288e-14	2.62035083942375	0.787934153386637	0.309015657962084	2.54981950941566	0.0107778701150763	0.0333602559050572	2.62035083942375	2.41742688689662	0.366638377210165	6.59349112684649	4.2960244303808e-11	2.26487029830872e-10
chr2	205763646	205764560	peak138889	2.30834044119534	1.84125966691303	0.340923911412891	5.40079356499901	6.63467402495309e-08	3.49359552121174e-07	2.30834044119534	2.49597623460008	0.301386822415665	8.28163691628725	1.21493540136436e-16	5.70034908391084e-16	2.30834044119534	2.39169613548195	0.319934637075311	7.47557737838482	7.68656134172315e-14	6.33552406298935e-13	2.30834044119534	1.15776772228442	0.287928005353149	4.02103199674655	5.79437329993458e-05	0.000297059337329784	2.30834044119534	2.63477139918286	0.354096444630637	7.44082986185086	1.00054743322803e-13	7.67847683392994e-13
chr2	205930015	205930618	peak138911	2.54610334355369	2.75469817745284	0.425804682994175	6.46939380300458	9.83968544216406e-11	7.66907627730326e-10	2.54610334355369	2.12048798336309	0.370490929100414	5.72345452157718	1.04379518434379e-08	3.34847271741607e-08	2.54610334355369	2.90704732998355	0.403288219283662	7.20836164058343	5.66290704585208e-13	4.27413509239635e-12	2.54610334355369	0.930451174209172	0.36558535485176	2.5450996924821	0.0109246543657296	0.0337727334432687	2.54610334355369	2.37135338820841	0.417575299257267	5.67886412923917	1.3559212841111e-08	5.22004313781771e-08
chr2	207067244	207068084	peak138978	2.75509232981347	4.07487952972613	0.443628741429236	9.18533708298094	4.10240411584437e-20	1.83892894238952e-18	2.75509232981347	4.24782020374515	0.391100720248563	10.8611924852643	1.76430077434957e-27	1.68176151238709e-26	2.75509232981347	3.67321792551774	0.400225115716746	9.17787960143263	4.39663224591721e-20	7.76383080031563e-19	2.75509232981347	1.70930004599024	0.359993411497299	4.74814258094571	2.0529329437782e-06	1.2933107647975e-05	2.75509232981347	3.83617248231776	0.430492368982356	8.91112771960653	5.05160829829867e-19	9.4552694080147e-18
chr2	207164194	207164693	peak139004	4.27537212028118	2.36662448211532	0.275572485669403	8.58802894043094	8.84739875026877e-18	2.48665956514789e-16	4.27537212028118	2.62548130231418	0.218629826459537	12.0087974492359	3.19456568385478e-33	5.2145095504341e-32	4.27537212028118	0.601730879225543	0.199795766234101	3.01172988080485	0.00259763634315411	0.0067768808462946	4.27537212028118	0.822504599750375	0.200237258274047	4.10765012885207	3.997049665557e-05	0.000209336196085283	4.27537212028118	3.00036085074652	0.285853364959029	10.4961536876663	8.99718217364805e-26	5.48044385922353e-24
chr2	207334373	207335418	peak139026	4.29600738327202	3.69823956605946	0.348292567741448	10.618198344114	2.45248736219168e-26	3.9698503764662e-24	4.29600738327202	4.06704880419803	0.297235715021768	13.6829075331684	1.28451870774804e-42	5.41107374671116e-41	4.29600738327202	3.95434987721538	0.31648529310356	12.4945770415987	7.9920194689916e-36	1.86288645809215e-33	4.29600738327202	0.987047589115135	0.260530278544108	3.78860988684671	0.000151492582947535	0.000723407084154279	4.29600738327202	3.2202180705024	0.329262404480412	9.78009644187594	1.37079863339296e-22	4.68968722289153e-21
chr2	207676666	207677660	peak139057	2.54009259819926	3.73645924964785	0.558086801335037	6.69512205038645	2.15491701430257e-11	1.85486259202548e-10	2.54009259819926	4.39578791835859	0.531143095008608	8.27608973865574	1.27286086036769e-16	5.96572481526753e-16	2.54009259819926	3.84782326112311	0.537886440575051	7.15359780590383	8.45325040183246e-13	6.26450714390992e-12	2.54009259819926	3.34266290043876	0.527846798844762	6.33263838627887	2.4100395682123e-10	2.4667629819372e-09	2.54009259819926	3.8635415180079	0.557879742983838	6.92540205411228	4.34739037562512e-12	2.60277666255748e-11
chr2	209495600	209496432	peak139213	6.19165969879393	1.15252673064048	0.321476276559187	3.58510663049902	0.000336940511753796	0.00108001357287859	6.19165969879393	2.64826365669049	0.313647059975323	8.44345123751153	3.081029268511e-17	1.48668378890724e-16	6.19165969879393	3.56861862738926	0.339680622736212	10.50580571433	8.12261792879065e-26	3.33332409932202e-24	6.19165969879393	1.41452492914429	0.307047127645305	4.60686585799402	4.08783518773936e-06	2.47707226176983e-05	6.19165969879393	2.35745068656463	0.338069189260396	6.97327872948759	3.09638284597583e-12	1.89667010908723e-11
chr2	217887748	217888637	peak139838	3.81533166115876	2.55917309700275	0.28522664725888	8.97241937805333	2.90071601716389e-19	1.10000688529412e-17	3.81533166115876	3.25736327941273	0.246966121966258	13.1895146325283	1.00832345267783e-39	3.09254571924803e-38	3.81533166115876	3.25078914204835	0.266230450954542	12.2104332182625	2.7342935872721e-34	4.87764494823376e-32	3.81533166115876	2.31089838273802	0.240034776542986	9.62734823686756	6.12907175034879e-22	2.95990144584524e-20	3.81533166115876	3.37181715848994	0.307329896302925	10.9713282015572	5.2495523418689e-28	5.07031348290343e-26
chr2	217928202	217929084	peak139859	3.03678494511249	1.00680820520671	0.242960593626195	4.14391564566114	3.41425377450194e-05	0.000127483948068866	3.03678494511249	1.44411795318496	0.198204879982399	7.28598586126234	3.19326467608645e-13	1.27250177951546e-12	3.03678494511249	0.586218394467125	0.198364627406227	2.95525670142096	0.00312408993967526	0.00801987376290792	3.03678494511249	0.566272352592962	0.191294033679545	2.96021962473529	0.00307419800786755	0.0110924932040331	3.03678494511249	1.55016958184719	0.260556176058168	5.94946397087559	2.69022049845366e-09	1.12566861546115e-08
chr2	217932961	217933609	peak139862	3.18776993703209	2.1303815731277	0.305371824118096	6.9763527767507	3.0294147618678e-12	3.00398348649874e-11	3.18776993703209	1.60746507216486	0.235434108250542	6.8276643690652	8.63082148246817e-12	3.2364654902726e-11	3.18776993703209	2.51258399444594	0.276726677348529	9.07965946225493	1.08915078991373e-19	1.82206068031309e-18	3.18776993703209	0.593689973155155	0.22864140302629	2.59659871439334	0.00941518474911985	0.029657872789027	3.18776993703209	2.89603015500364	0.32154472230513	9.00661697770132	2.12510730932793e-19	4.22935472647845e-18
chr2	224401286	224402387	peak140485	3.7597967753355	2.19588926221076	0.310095615682706	7.08132960015024	1.42777857804319e-12	1.50183063185025e-11	3.7597967753355	1.31628644644465	0.236747245175142	5.55988073048489	2.69959071390609e-08	8.46078251353645e-08	3.7597967753355	0.704117379862114	0.240362088112085	2.92940282468245	0.00339613984253945	0.00864085529432027	3.7597967753355	1.11981717204186	0.242293040564213	4.6217471596964	3.80521619928162e-06	2.31786723330458e-05	3.7597967753355	1.02948974602114	0.26688239786999	3.85746588848714	0.000114568662065828	0.000277986030566941
chr1	153608662	153609608	peak14068	10.5205336508712	0.987041559175443	0.165241921201988	5.97331205057164	2.3248459555397e-09	1.49093752732006e-08	10.5205336508712	0.329933159005538	0.137052628019494	2.40734646079614	0.0160689174639063	0.0281113594620245	10.5205336508712	1.78385200212617	0.163370643333997	10.919048647432	9.3469703654084e-28	5.25413941890899e-26	10.5205336508712	1.08401130008161	0.147952588045406	7.32674780754044	2.35804962832711e-13	3.36243259399792e-12	10.5205336508712	1.72418673517523	0.181126700181025	9.51923009391778	1.74466803977879e-21	4.95939620673378e-20
chr1	153678443	153679901	peak14082	2.66616047733631	1.21258680987266	0.277975285484093	4.3622108625986	1.28754684800262e-05	5.09020669307594e-05	2.66616047733631	1.77158926231239	0.232961376832891	7.60464797382787	2.8568043222647e-14	1.20605296213068e-13	2.66616047733631	1.36131667199763	0.24537105861958	5.54799200711034	2.88969083685825e-08	1.40054270058098e-07	2.66616047733631	1.43076211045533	0.237069427540301	6.03520295847555	1.58763017581175e-09	1.47085059531219e-08	2.66616047733631	1.34540541293055	0.262647131325145	5.1224828009448	3.01538607824635e-07	9.97256515700014e-07
chr1	153697240	153698729	peak14085	4.33122670828834	2.7575495566471	0.301488285241056	9.14645673360838	5.88315306367188e-20	2.59720408735131e-18	4.33122670828834	3.39563056326349	0.258440877415388	13.1389066513876	1.97053357069298e-39	5.81906552075248e-38	4.33122670828834	2.21942151044262	0.254092480148105	8.73469970126218	2.44304287359609e-18	3.43322150451824e-17	4.33122670828834	2.32010533145057	0.247868455563993	9.36022829597846	7.95645880260601e-21	3.19758190315306e-19	4.33122670828834	2.77673584721672	0.29071812086488	9.55129951636999	1.2807948140043e-21	3.69486055089492e-20
chr2	230067806	230069131	peak140941	2.72792348992013	0.955076665512542	0.246690557908935	3.87155744268536	0.000108142164859145	0.000378335266373339	2.72792348992013	0.697954088239664	0.19056904378396	3.66247358112846	0.000249791520834381	0.000575419075929194	2.72792348992013	1.18957475474368	0.219992190955364	5.40734991354781	6.39641032370107e-08	2.99791006109764e-07	2.72792348992013	0.623145370468821	0.203062200901697	3.06874133985422	0.00214962621726548	0.00808688735318164	2.72792348992013	1.29986420833317	0.234485822498285	5.54346610163469	2.9654210408588e-08	1.09555136594027e-07
chr1	153751970	153753109	peak14095	2.7097157650412	3.19351758122561	0.442666681896972	7.21427139612212	5.4223516069359e-13	6.23641781529299e-12	2.7097157650412	4.34429427790867	0.420013457898921	10.3432263805084	4.49155867760466e-25	3.51012198488533e-24	2.7097157650412	3.457460927688	0.418273554928325	8.26602802627688	1.38496007453412e-16	1.55903876516455e-15	2.7097157650412	2.35422986230594	0.393102021577121	5.98885208694881	2.11327240791356e-09	1.92718978795748e-08	2.7097157650412	3.15707007331359	0.437596526317634	7.21456840592468	5.41053036999913e-13	3.73271081011542e-12
chr1	153763332	153764120	peak14098	2.55349883529682	1.23398907447874	0.315112379343117	3.91602855162693	9.00195918621262e-05	0.000318309568150018	2.55349883529682	3.76436802225443	0.325461368724674	11.5662514325592	6.10940060687121e-31	7.95268364924219e-30	2.55349883529682	2.89245359567342	0.332703017985658	8.69380029428559	3.50513565027968e-18	4.80602207358348e-17	2.55349883529682	3.26541620798531	0.333671271677217	9.78632709843891	1.28893135886412e-22	7.04159312989455e-21	2.55349883529682	3.05548822659188	0.367072051422815	8.32394679668049	8.508180672529e-17	1.07161393744346e-15
chr1	153770827	153771444	peak14101	1.33860523758778	2.67110945851145	0.357509166584977	7.47144327522171	7.9319960908573e-14	1.05852790580433e-12	1.33860523758778	2.92746940884084	0.298872706057594	9.79503765150339	1.18253353123122e-22	7.85748810071612e-22	1.33860523758778	2.1870054978187	0.307840773569213	7.10433992372677	1.20898957761085e-12	8.82118355417066e-12	1.33860523758778	2.55244996373344	0.308456788538654	8.27490286670602	1.28560378008295e-16	2.84853298902536e-15	1.33860523758778	2.29342084023422	0.331917901913224	6.90960272710389	4.86012821902583e-12	2.88528891671133e-11
chr1	153780061	153780461	peak14106	1.76173551358627	2.77345267930518	0.4098017256481	6.76779160682883	1.30762914200233e-11	1.16513622122756e-10	1.76173551358627	2.6618006702513	0.350061822690624	7.60380166506686	2.87555843496754e-14	1.21338432440508e-13	1.76173551358627	2.91950408366021	0.381342754096581	7.65585304112217	1.92033226049285e-14	1.69295252536238e-13	1.76173551358627	2.53550641885531	0.363405919352879	6.97706416937378	3.01412062688553e-12	3.7691599999437e-11	1.76173551358627	2.91775399433675	0.405469484030313	7.19598911694824	6.20095752894931e-13	4.23457576254265e-12
chr2	231482701	231484352	peak141174	5.72864643866457	1.22538176626339	0.204803785185851	5.98319882199152	2.18797417474605e-09	1.40936494189058e-08	5.72864643866457	1.11741792896691	0.165320364826718	6.75910635775661	1.38845446416436e-11	5.15568414242168e-11	5.72864643866457	0.587878103395392	0.174755006729019	3.36401293673363	0.000768179423419863	0.0022156925722201	5.72864643866457	0.470834110585381	0.167106396031446	2.81757085166734	0.00483884372799278	0.0165640470647715	5.72864643866457	0.769070798066226	0.190176765981931	4.04397873786168	5.25516871474786e-05	0.000132665501041476
chr2	231642598	231643220	peak141202	2.51632867117404	1.30506951821365	0.272029549219662	4.79752851099208	1.60635350265815e-06	7.13835077109044e-06	2.51632867117404	3.3892965277243	0.281367218580023	12.0458116792321	2.0405785191878e-33	3.41045828608424e-32	2.51632867117404	2.12769212939037	0.263027837405768	8.0892279325858	6.0044114933507e-16	6.21486807144801e-15	2.51632867117404	1.00782322977225	0.228995853237513	4.40105449737964	1.0772606130021e-05	6.15044743190815e-05	2.51632867117404	2.29792891168253	0.299658338851325	7.66849646330934	1.74024159436159e-14	1.49940382220943e-13
chr1	153880789	153881380	peak14125	2.85834596450372	2.02383484266727	0.349837955314827	5.78506366139138	7.24848739940017e-09	4.3189521716535e-08	2.85834596450372	3.33851659691288	0.328721705812973	10.1560576556887	3.11415051086935e-24	2.30196952351027e-23	2.85834596450372	1.52179237388554	0.311313522845346	4.88829511797835	1.01712976933808e-06	4.2522188841429e-06	2.85834596450372	1.27626213674607	0.304291425962585	4.19420998376405	2.73824237741925e-05	0.000147428251438384	2.85834596450372	3.73055485114236	0.390444157558195	9.55464380482203	1.24009767323234e-21	3.60122716336341e-20
chr2	233051518	233052120	peak141405	1.61832720640893	2.71903709322452	0.386689493531718	7.03157737333634	2.0421156833319e-12	2.09140400562438e-11	1.61832720640893	3.89417479365431	0.357854151328877	10.8820165399603	1.40421612624478e-27	1.34807832614011e-26	1.61832720640893	1.90931490006737	0.324376543699993	5.88610655471204	3.95399446084174e-09	2.07329727547796e-08	1.61832720640893	2.16359337232109	0.324295930665051	6.67166364956877	2.52919708962577e-11	2.86183971008659e-10	1.61832720640893	2.91358082978488	0.386318597026807	7.54191191469539	4.63130551446081e-14	3.74662114779286e-13
chr2	233409377	233410756	peak141482	4.41193594379063	1.88036662980898	0.333604503211741	5.63651453054726	1.73526400419387e-08	9.81426247858857e-08	4.41193594379063	3.35006224979977	0.319288254507722	10.4922815120929	9.37371462552578e-26	7.73707644397741e-25	4.41193594379063	3.41693377993995	0.33912926846661	10.0756086178872	7.08209613141096e-24	2.17973951706561e-22	4.41193594379063	3.20267930400154	0.329251889909546	9.72714022957136	2.30995728247363e-22	1.1912292982951e-20	4.41193594379063	1.08516629818545	0.317781653616201	3.41481733082065	0.000638247994301449	0.00138934770718191
chr2	233418593	233419526	peak141486	2.67537727262563	2.41073315800327	0.357986092678213	6.73415310624996	1.6488748248067e-11	1.44561833938168e-10	2.67537727262563	2.79890269674124	0.304273371764154	9.19864489131407	3.62492122605485e-20	2.05549376820924e-19	2.67537727262563	2.27590707420279	0.315135221975753	7.2220015900917	5.12278738488464e-13	3.88531752982878e-12	2.67537727262563	1.56724642031387	0.291280792110551	5.38053473748809	7.4264906265525e-08	5.70430180726673e-07	2.67537727262563	1.21110577917962	0.314785441839163	3.84740085851375	0.000119377560000004	0.000288612709710978
chr2	234981104	234981843	peak141727	5.03446936807026	1.04880065384228	0.231403179744021	4.53235195386022	5.83305557034087e-06	2.41129055286591e-05	5.03446936807026	0.794226370604573	0.194009277556915	4.09375459053279	4.24443550789989e-05	0.000105639552319342	5.03446936807026	2.49119816423514	0.237336377377044	10.4964868502964	8.96549450998368e-26	3.65349125928985e-24	5.03446936807026	1.1040937734836	0.205764170530864	5.36582132173488	8.05816840692616e-08	6.15972453388208e-07	5.03446936807026	2.31433892165749	0.264125475204135	8.76227073465293	1.91356018476907e-18	3.204296853461e-17
chr2	236517477	236518175	peak141919	2.01019174336654	3.45053559039489	0.535002441729334	6.449569798675	1.12168092404187e-10	8.68048955914117e-10	2.01019174336654	4.45770701972688	0.512271928115094	8.70183739352852	3.26553270899043e-18	1.66340451103061e-17	2.01019174336654	2.31029297252981	0.490401671191193	4.71102181792748	2.46477844445876e-06	9.88285705642847e-06	2.01019174336654	3.92509729534842	0.519957271681071	7.54888432016385	4.39002573956251e-14	6.77373609700193e-13	2.01019174336654	3.40640647036331	0.532279068056904	6.39966264838944	1.5572062095761e-10	7.68261474145253e-10
chr2	236889050	236889730	peak141992	2.1218470468232	2.95746083301882	0.404935756758326	7.30353095190825	2.80312355198788e-13	3.38426836573564e-12	2.1218470468232	4.2345260250542	0.381428174428315	11.1017651787284	1.22990482894671e-28	1.29213919589221e-27	2.1218470468232	4.1372885009214	0.400931461713815	10.3191914229834	5.77070764107435e-25	2.09301890002618e-23	2.1218470468232	3.69389520296201	0.389402672378725	9.48605509150024	2.39943254942186e-21	1.05394170424606e-19	2.1218470468232	3.91720210834731	0.427320587291764	9.16689301859624	4.86848550770891e-20	1.07057690120462e-18
chr2	236946787	236947385	peak142007	2.06879264225778	2.9923992758	0.408047480534788	7.33345852761584	2.24287910597856e-13	2.7554471209218e-12	2.06879264225778	4.56450173505908	0.390793608350422	11.6800828814122	1.61138335082358e-31	2.22337835351996e-30	2.06879264225778	3.49312642462218	0.379850366510198	9.19605911326243	3.71318398987636e-20	6.65101255235845e-19	2.06879264225778	3.04146906683485	0.36317073389128	8.37476366624124	5.53348027030602e-17	1.27958071541653e-15	2.06879264225778	2.95922721257113	0.394960680384013	7.4924602866643	6.75943856469388e-14	5.32290563008912e-13
chr2	236967939	236968783	peak142012	3.58281494885974	1.5440472608419	0.367626819166408	4.20003976952231	2.66868101480413e-05	0.000101048043103327	3.58281494885974	3.36761009180895	0.358500135668856	9.39360897458512	5.79788362401645e-21	3.43938247421295e-20	3.58281494885974	2.49917024403351	0.358997431710698	6.96152680570564	3.36604492936874e-12	2.3651606694222e-11	3.58281494885974	2.12443283532841	0.348701912051894	6.09240374630424	1.11227723872162e-09	1.05392036245699e-08	3.58281494885974	1.54716850841289	0.363445192991532	4.25695135951059	2.07233419654278e-05	5.50167751312998e-05
chr2	237603550	237604210	peak142151	3.29094583127414	1.85888612911747	0.308167255480101	6.03206893679039	1.61873692037741e-09	1.05987860831603e-08	3.29094583127414	3.19634316940982	0.278980938327942	11.4572099031817	2.16373246821209e-30	2.68272134817615e-29	3.29094583127414	0.952444637677702	0.251409759052354	3.78841553831393	0.000151611117294759	0.000488745261395348	3.29094583127414	1.09080393365053	0.249193751017533	4.37733261446743	1.201405613225e-05	6.8302350993169e-05	3.29094583127414	1.60982717290244	0.292446387349382	5.50469160345347	3.69815062860745e-08	1.35168449277264e-07
chr1	154485067	154485862	peak14229	3.03032119608394	3.84887380554145	0.376597785014524	10.2201180110314	1.61144580353077e-24	1.74976990915062e-22	3.03032119608394	3.91526020903951	0.319583314805951	12.2511408689056	1.65649064272623e-34	3.02599471433019e-33	3.03032119608394	2.67741723910066	0.314038711073929	8.52575540749293	1.51815759311837e-17	1.93725774035733e-16	3.03032119608394	3.1294931081687	0.32034936978414	9.76900035819466	1.52953736717396e-22	8.26374458148157e-21	3.03032119608394	3.52068090269392	0.359805250150821	9.78496256299245	1.30643623899606e-22	4.47825849610376e-21
chr1	154493246	154493654	peak14232	1.78011737261227	2.6497561886457	0.393157033178662	6.73968914462118	1.58725846759511e-11	1.39649987571705e-10	1.78011737261227	3.82900460540258	0.370550424889739	10.3332889350807	4.98224049294643e-25	3.88317112339231e-24	1.78011737261227	1.26249543052716	0.323823126206781	3.89871917214762	9.67028479393382e-05	0.000321276926582195	1.78011737261227	2.56129115780513	0.347328102531429	7.37426985935686	1.65248165395083e-13	2.39939238159205e-12	1.78011737261227	2.50133831769333	0.381994536146559	6.54809972657212	5.82738026572458e-11	3.02387241927567e-10
chr1	154496900	154497367	peak14233	3.74270988632728	2.59056454175829	0.318807919587238	8.1257847832397	4.4447708592799e-16	9.29467513898699e-15	3.74270988632728	1.52327971567452	0.25429499746225	5.99020716441995	2.09573908545169e-09	6.9666686997274e-09	3.74270988632728	1.69732435801416	0.268081119189046	6.33138343777665	2.42972690419131e-10	1.42516581352029e-09	3.74270988632728	1.69729856208026	0.263589453206011	6.43917479032715	1.20124801988257e-10	1.26355101585963e-09	3.74270988632728	3.03410432773572	0.326826015224365	9.28354594310007	1.63930110479712e-20	3.8937855861499e-19
chr1	154501503	154503042	peak14234	5.65348153987463	1.91077154294789	0.200911604311347	9.51050861147285	1.89732589429712e-21	1.09831295642722e-19	5.65348153987463	1.63882462015447	0.157065228882261	10.4340383407391	1.73360170519241e-25	1.39727178470142e-24	5.65348153987463	0.72141005065778	0.158193193916256	4.56031029400466	5.1078088376699e-06	1.98476803956758e-05	5.65348153987463	1.14504681664482	0.159972560200075	7.15777015266078	8.1999887085954e-13	1.09848431113919e-11	5.65348153987463	2.15177022853779	0.215869935672236	9.96790137467272	2.1063230458328e-23	8.38786776474922e-22
chr2	239337215	239338129	peak142478	2.40044563197563	2.84816897369842	0.359792775772003	7.91613719199096	2.45003268227136e-15	4.36610309393149e-14	2.40044563197563	2.6591805985019	0.29140289561339	9.12544329013767	7.14432710844415e-20	3.96372981624312e-19	2.40044563197563	2.50974126688688	0.308817872677641	8.12693010649248	4.40299085146599e-16	4.62856801354951e-15	2.40044563197563	0.655234572498088	0.266803245722935	2.45587181941004	0.014054327759001	0.0417569269005533	2.40044563197563	2.32311519117103	0.336723619500386	6.89917504040243	5.23053904343531e-12	3.09424356390019e-11
chr2	239380773	239381312	peak142486	2.49024874946449	3.37683298418438	0.439033215596825	7.69152051421414	1.45396614402251e-14	2.22576498509646e-13	2.49024874946449	3.66073099179526	0.386755614071614	9.46523038995218	2.92914620304367e-21	1.77065469991734e-20	2.49024874946449	2.34447995003482	0.376396662247483	6.22874798101508	4.70177414288271e-10	2.6817753855098e-09	2.49024874946449	2.37927541706765	0.372074842214851	6.39461513416098	1.60952234555807e-10	1.67486128839561e-09	2.49024874946449	1.13859528285392	0.377182691549512	3.01868380592025	0.00253875346585467	0.00503716809557046
chr2	239756380	239757836	peak142549	2.38823643412183	1.33413254948524	0.293973005537349	4.53828251014612	5.67142477338956e-06	2.3472501867518e-05	2.38823643412183	2.01433830267894	0.252463646665432	7.97872616229918	1.47851180014929e-15	6.59034760076745e-15	2.38823643412183	1.60844795245839	0.266917071404482	6.02602128067324	1.68045066491692e-09	9.11499799071598e-09	2.38823643412183	1.04205575372848	0.244698246837708	4.25853379497078	2.05772114510941e-05	0.000112920887214676	2.38823643412183	1.26260855943902	0.284586896667949	4.43663631116584	9.13754811912203e-06	2.53439023034256e-05
chr2	239830945	239831905	peak142563	2.20892685223237	3.07764848248339	0.362851489779495	8.48184055783727	2.21659184346607e-17	5.83591244088461e-16	2.20892685223237	3.63070980529307	0.314508623899393	11.5440707484526	7.9091622243466e-31	1.01817359356427e-29	2.20892685223237	2.49303080805874	0.307365504863342	8.11096485653835	5.02193798123225e-16	5.24453523225222e-15	2.20892685223237	2.7435814879825	0.308135750856923	8.90380775470754	5.39628783389067e-19	1.65505094582591e-17	2.20892685223237	2.82353401751127	0.349477307385545	8.07930574558404	6.5136529653026e-16	7.04651492199382e-15
chr2	239881150	239882818	peak142570	2.97039344201048	2.74786964251725	0.33418770799899	8.22253355448236	1.9924853141036e-16	4.41463860890234e-15	2.97039344201048	2.310112579737	0.273244957563136	8.45436490517205	2.80610473812787e-17	1.35552149853417e-16	2.97039344201048	2.51219868274605	0.293640940073801	8.55534205180878	1.17519737957467e-17	1.51846271912227e-16	2.97039344201048	1.87618246911732	0.277333224938037	6.76508366257416	1.33232187503205e-11	1.55796996784685e-10	2.97039344201048	1.84971280709492	0.303983559629975	6.08491067525654	1.16556274077522e-09	5.10557951246113e-09
chr2	240319338	240320750	peak142632	2.49597083562697	1.48568943133981	0.267266605067949	5.55882928569429	2.71590174976601e-08	1.50251248067751e-07	2.49597083562697	2.0280024941758	0.219246433797804	9.24987676673495	2.24751644990672e-20	1.2861238159499e-19	2.49597083562697	1.4841329782392	0.229818674858438	6.45784325035109	1.06205661533126e-10	6.45355361460586e-10	2.49597083562697	0.691482429204382	0.199419788658558	3.46747147740851	0.000525379495101189	0.00227174977327702	2.49597083562697	1.59854730708359	0.259078595344824	6.17012495747087	6.82360444269911e-10	3.07845813851009e-09
chr2	240897996	240899061	peak142737	2.50590199645768	1.34400793326605	0.271795719329118	4.94491942913415	7.61753635189926e-07	3.52021597948461e-06	2.50590199645768	1.00490109268375	0.210165018756784	4.78148598957226	1.74004132423768e-06	4.86866236080715e-06	2.50590199645768	1.46516747020116	0.238866011043068	6.13384660213121	8.57792343817821e-10	4.77425207087652e-09	2.50590199645768	1.38913667858802	0.229085098789347	6.06384564482472	1.32904711650371e-09	1.24314615787683e-08	2.50590199645768	1.55744759372561	0.269869860799073	5.77110607725544	7.87528770819777e-09	3.12048458102252e-08
chr2	240913234	240914684	peak142742	3.39390371832331	1.227447090033	0.229988267869186	5.33699871478293	9.44977095479322e-08	4.86743947647893e-07	3.39390371832331	1.78666260806579	0.190642773296445	9.37178250805013	7.13177553218532e-21	4.207819772314e-20	3.39390371832331	1.6951265856593	0.207382198026656	8.17392525389965	2.98514797780089e-16	3.19573526931507e-15	3.39390371832331	0.904064823425327	0.18331312004208	4.93180642617287	8.14726345863837e-07	5.38693115672905e-06	3.39390371832331	1.87559359450709	0.244048937577136	7.68531759706708	1.52617906653807e-14	1.32344555760013e-13
chr2	240991521	240992176	peak142761	1.98806838794078	1.97880430724004	0.272874093375256	7.2517118894053	4.11536574530657e-13	4.84803395953163e-12	1.98806838794078	1.45460560529039	0.211047654756799	6.89230878668897	5.48940531018687e-12	2.07763116762691e-11	1.98806838794078	2.6861886970126	0.281139447074413	9.55464885829988	1.240037155342e-21	2.7510570494529e-20	1.98806838794078	1.84251312701174	0.2382342442165	7.73403980217604	1.04186436857357e-14	1.74295434367495e-13	1.98806838794078	2.12700625357667	0.280956234224744	7.57059639358358	3.71514638624402e-14	3.05926467848884e-13
chr2	241009539	241010663	peak142765	3.31314380128866	2.14068210849836	0.270899021302308	7.90214042932804	2.7415429271719e-15	4.84840957284657e-14	3.31314380128866	3.04512550066636	0.245495118364894	12.404016507327	2.48545750989326e-35	4.97717848659266e-34	3.31314380128866	2.03375090589771	0.239821014901702	8.48028646168186	2.24640164839517e-17	2.81113769629523e-16	3.31314380128866	1.05022891914934	0.21466116504708	4.89249612951182	9.95650747811813e-07	6.51664783723179e-06	3.31314380128866	2.6448258288764	0.282009862196811	9.37848700848133	6.6926165566375e-21	1.71806641179349e-19
chr20	602165	602912	peak143051	1.94592383325009	1.93201575855546	0.35787551171538	5.39856932175901	6.71744124511976e-08	3.53300552809687e-07	1.94592383325009	3.77592006040962	0.34812114982745	10.8465689668128	2.07052401846193e-27	1.95553219290931e-26	1.94592383325009	2.86241723796176	0.34268885691402	8.35281679053817	6.66539955893476e-17	7.79949900196101e-16	1.94592383325009	2.22819599781542	0.3240694260965	6.87567483503339	6.16970863705933e-12	7.45396312322537e-11	1.94592383325009	2.36884145152446	0.363885129364154	6.50986055864313	7.52205972860553e-11	3.858587094351e-10
chr20	833122	834197	peak143082	13.992681299274	0.978321177245547	0.129739876489285	7.5406359534059	4.67685035341551e-14	6.45819098565639e-13	13.992681299274	1.18230625878134	0.10291024189316	11.488713242058	1.50334476662132e-30	1.89075346835064e-29	13.992681299274	0.33046504629086	0.103600414710285	3.18980428036888	0.00142369176185491	0.00390905911429992	13.992681299274	0.847981845993974	0.105581088334774	8.03156947298374	9.62335544412476e-16	1.82666123641899e-14	13.992681299274	0.827171541463277	0.119891756403042	6.89931957191921	5.22522068111183e-12	3.09232592915359e-11
chr20	1322757	1323261	peak143150	2.11644547469661	3.49645962238358	0.424773898293102	8.23134292486812	1.85126159155877e-16	4.11777482074454e-15	2.11644547469661	3.76949355768241	0.375693261876221	10.0334340276892	1.08670001087769e-23	7.75415901639334e-23	2.11644547469661	3.79751806805833	0.401587289411651	9.45627057475329	3.19122399723386e-21	6.66534981118786e-20	2.11644547469661	2.71154694593648	0.368833869639039	7.35167556219864	1.95737451363318e-13	2.82100752245138e-12	2.11644547469661	3.38156602891478	0.416967037753494	8.1099121099206	5.06563891662748e-16	5.60135986973318e-15
chr20	1325026	1326154	peak143151	17.0286294723101	0.469763089762613	0.119556270261208	3.9292216856236	8.5221247681719e-05	0.000302382352744431	17.0286294723101	0.331839591904699	0.096245524783276	3.44784438187572	0.000565079512212166	0.00124778578154517	17.0286294723101	0.265182486657188	0.102140846991015	2.59624327063311	0.00942493092246023	0.0216798213666381	17.0286294723101	0.318218517836221	0.100194359309643	3.17601230277636	0.00149314618720046	0.00580974441233887	17.0286294723101	0.473213472062945	0.115006032542432	4.11468391354473	3.87710330132845e-05	9.95147847802437e-05
chr20	1336205	1337430	peak143155	4.57962165317459	1.59259811700108	0.239203735513086	6.65791490916725	2.77739482921361e-11	2.34675768024709e-10	4.57962165317459	1.43003411772866	0.194697219224887	7.34491290333676	2.05893127971209e-13	8.29360291058222e-13	4.57962165317459	2.04698733094093	0.220506275456205	9.28312505712554	1.64579172965246e-20	3.10374660386023e-19	4.57962165317459	1.9668416588224	0.212934457636014	9.23684067228088	2.5388270729275e-20	9.38346192154726e-19	4.57962165317459	2.11846049696186	0.250689891747232	8.4505222057293	2.90002748850057e-17	3.98438939737863e-16
chr20	2236152	2237736	peak143304	4.92232608813594	1.72538348223794	0.233452003433606	7.39074180928433	1.46011901165639e-13	1.86183811537396e-12	4.92232608813594	1.59118993628484	0.187398769131863	8.49093056297079	2.04989026567671e-17	9.96556774876534e-17	4.92232608813594	1.47567905680873	0.19803168211298	7.4517321726674	9.21225968896916e-14	7.53620607779873e-13	4.92232608813594	0.954364594388465	0.188529216236533	5.06215754480779	4.1453823863735e-07	2.85425659230333e-06	4.92232608813594	2.05634310504769	0.236474834463279	8.69582215678433	3.44327396442331e-18	5.4922733071212e-17
chr1	155051747	155052412	peak14334	2.49130976610016	1.12333018792451	0.259569752555464	4.32766212883174	1.50700408452773e-05	5.90043570116769e-05	2.49130976610016	1.67046304088529	0.228780211712288	7.30160632505249	2.84352237618376e-13	1.13779945480532e-12	2.49130976610016	0.73468278825953	0.229706103901696	3.19835988587374	0.00138211678377177	0.00380506545100757	2.49130976610016	1.58213881370817	0.240956994184871	6.56606303983979	5.16629513742824e-11	5.65188808463833e-10	2.49130976610016	1.55219120692494	0.281433344142799	5.5153066942109	3.48172249033504e-08	1.27578018394544e-07
chr20	3739276	3740052	peak143535	1.46964940663622	1.91004532614594	0.326731257823906	5.84592162643762	5.03771205473707e-09	3.0707560021239e-08	1.46964940663622	3.07097284389513	0.28123536790576	10.9195826498046	9.29218020945812e-28	9.02978846146452e-27	1.46964940663622	1.92576734648993	0.290732016858813	6.62385714272788	3.49944980643484e-11	2.21898373290148e-10	1.46964940663622	2.26315786719612	0.295513871936355	7.65838115269098	1.88291370238273e-14	3.04787938380139e-13	1.46964940663622	2.07532957303949	0.320607270535173	6.47312074231896	9.5999177941478e-11	4.86310527027794e-10
chr1	155166327	155168219	peak14361	6.91551677747932	1.52080771807674	0.170826091920803	8.90266645438338	5.45208273235496e-19	1.92941923738926e-17	6.91551677747932	1.50050634382351	0.139071895346616	10.7894290221883	3.86181351482113e-27	3.58345137293541e-26	6.91551677747932	1.63273258166724	0.152229377182841	10.7254763297507	7.72878269233129e-27	3.72216471149685e-25	6.91551677747932	1.39120257983771	0.144957901549105	9.59728697070325	8.20763503557437e-22	3.90969688533818e-20	6.91551677747932	1.99478810886291	0.180688329470761	11.0399388533043	2.45199968038482e-28	2.43556013707315e-26
chr20	4171479	4172842	peak143624	8.53659753357932	0.429432098805667	0.183779699514983	2.33666776003547	0.0194564661570877	0.0424376720347109	8.53659753357932	0.516564509679542	0.160368073519971	3.22111813368646	0.00127691502363536	0.00267983534732214	8.53659753357932	0.956431199036805	0.175050402334713	5.46374750517865	4.6618650832642e-08	2.21463927678328e-07	8.53659753357932	0.609754398233756	0.168425651953149	3.62031787416426	0.000294241305300867	0.00133747438878569	8.53659753357932	0.846476053841195	0.188815954210471	4.48307484068659	7.3575110697065e-06	2.0692408063161e-05
chr20	4925940	4927081	peak143730	5.80448612271971	0.753337208429343	0.232696441207456	3.2374247088623	0.00120613761686802	0.00350785190785005	5.80448612271971	0.937377956707365	0.206917140508962	4.53020931181274	5.89252786237894e-06	1.58044142513207e-05	5.80448612271971	1.5855289083022	0.225628175039571	7.02717605203396	2.10755381530709e-12	1.50630645131638e-11	5.80448612271971	0.865431237748688	0.213305574622944	4.05723685036594	4.96567174423831e-05	0.000257062106700545	5.80448612271971	2.18025615902794	0.263883360723979	8.26219642286761	1.43016107545228e-16	1.73144570090421e-15
chr1	155940465	155941071	peak14459	3.00117022425973	0.861461571219113	0.320889180663894	2.68460771858004	0.0072614979451708	0.0177794827839602	3.00117022425973	3.16498065184204	0.325198091240319	9.73246995322353	2.19204542361337e-22	1.43579385895875e-21	3.00117022425973	1.32208573671766	0.306038613359466	4.31999649392204	1.56031679760446e-05	5.71854470769837e-05	3.00117022425973	1.8673653615043	0.311437826530741	5.99594911865974	2.02300360839715e-09	1.85260079004709e-08	3.00117022425973	3.21798449844866	0.376021751019241	8.55797434517024	1.14867916653529e-17	1.68749657053529e-16
chr20	17750048	17750950	peak144782	3.39626313858806	1.93863303017354	0.272273078106555	7.12017891616464	1.07787051860625e-12	1.16101863254926e-11	3.39626313858806	1.67038508205909	0.209899804500604	7.95801161431898	1.74825947652111e-15	7.76895581305087e-15	3.39626313858806	2.42663822990858	0.247386187614732	9.80910960836549	1.02872242364871e-22	2.67620913842661e-21	3.39626313858806	1.10646913530678	0.210047317322908	5.26771371997956	1.38133299595037e-07	1.01806338259715e-06	3.39626313858806	1.92365576040459	0.266409265557413	7.22067889185346	5.17286704384945e-13	3.57863322756534e-12
chr20	17845844	17846497	peak144809	2.7672957408615	2.4199162521971	0.428559641651116	5.64662655324674	1.63626728393764e-08	9.28741060318112e-08	2.7672957408615	3.97547113843031	0.413602425765677	9.61181775244854	7.12793389081463e-22	4.50020008231208e-21	2.7672957408615	2.02937076475637	0.384415300229232	5.27911028397213	1.29812660075361e-07	5.90524310027964e-07	2.7672957408615	1.28999913879646	0.370326363292321	3.48341157061556	0.00049506664134913	0.00215829302345773	2.7672957408615	2.41835050417362	0.420819885650302	5.74675909251887	9.09701938400274e-09	3.58104239745859e-08
chr1	156020352	156021272	peak14482	5.54305039848159	0.625793853726273	0.167489797798327	3.73631028249127	0.000186740220607402	0.000627806257049732	5.54305039848159	0.496191357099085	0.130457439111441	3.80347307504038	0.000142681507888856	0.000337760070536625	5.54305039848159	0.846498137458298	0.14849475496664	5.7005255010419	1.1943866319223e-08	5.99146832116664e-08	5.54305039848159	0.374283106041988	0.136506305458725	2.74187411917875	0.00610897482536135	0.0203698298642631	5.54305039848159	0.439299395035384	0.159268172283972	2.75823718408798	0.00581140147446959	0.0107941904565106
chr20	17896071	17896786	peak144829	2.6560118195938	3.62438311634391	0.427806251239011	8.47201999935014	2.41173715573273e-17	6.32113777459065e-16	2.6560118195938	3.41321664540673	0.36733959558266	9.29171994103391	1.51814944443213e-20	8.77074969846747e-20	2.6560118195938	3.64357162212842	0.39381159825837	9.25206783711322	2.20190889675035e-20	4.0691090204006e-19	2.6560118195938	2.63114078957804	0.366307813596881	7.182868319794	6.82638433727907e-13	9.22247689214164e-12	2.6560118195938	3.44003996084716	0.417074703600625	8.24801871499072	1.61042153769659e-16	1.9249040898165e-15
chr20	17958427	17959229	peak144841	3.53712970217984	2.83290036781589	0.428033641201521	6.61840588011664	3.63092967120413e-11	3.01262043246277e-10	3.53712970217984	3.61379802007201	0.397752185555174	9.08555163569485	1.03174148175229e-19	5.67019949198162e-19	3.53712970217984	3.02880339505884	0.404667595260911	7.48466996253063	7.1727154853512e-14	5.94000057389435e-13	3.53712970217984	2.58779005696527	0.393911854836775	6.56946478048389	5.04964363814605e-11	5.53466270107017e-10	3.53712970217984	3.39727926750071	0.442496640547061	7.67752555883958	1.62190894203842e-14	1.4043690997878e-13
chr1	156096599	156097496	peak14496	5.29162114511341	1.16128685639344	0.208782013640185	5.562197797339	2.66398096888527e-08	1.47518895464214e-07	5.29162114511341	1.2340457405989	0.1722859913149	7.16277470489948	7.90602255587476e-13	3.09617128857085e-12	5.29162114511341	0.45209697418049	0.172105806752027	2.62685485581483	0.00861780843799388	0.0200367771130481	5.29162114511341	0.662977241171985	0.171554123224619	3.8645369094623	0.000111300159736083	0.000543201952123449	5.29162114511341	1.05471964506638	0.202041254319105	5.22031823956382	1.78615932525572e-07	6.05148010157374e-07
chr20	19888921	19889867	peak145038	2.95801923606429	3.01058917988974	0.34835054402513	8.64241274063448	5.5038186517296e-18	1.5956510392958e-16	2.95801923606429	2.89469031706308	0.277869981658641	10.4174272434335	2.06462630400865e-25	1.65113435712165e-24	2.95801923606429	2.51557696288194	0.289478638491059	8.69002623473249	3.62355802640951e-18	4.95285703031204e-17	2.95801923606429	0.692182662891839	0.252780836570189	2.73827190495764	0.00617629877970153	0.0205625700374676	2.95801923606429	2.44346838686101	0.320648804333011	7.62038826854112	2.52913803366133e-14	2.12978762545604e-13
chr1	156123413	156124125	peak14504	7.00558327869774	0.833467981796136	0.172417851147051	4.83400051822529	1.33816237051018e-06	6.00918432089879e-06	7.00558327869774	0.933183888259706	0.141404197638	6.59940725839479	4.1280488735038e-11	1.49692077176091e-10	7.00558327869774	1.17327331592249	0.155362437409772	7.55184673646667	4.29129307126181e-14	3.63660994990474e-13	7.00558327869774	0.4648632894332	0.141978059021148	3.27419104499771	0.00105964943831719	0.00426641904206842	7.00558327869774	2.13016873555813	0.201968491331219	10.5470349435088	5.24254606562219e-26	3.35714982854238e-24
chr1	156160134	156161974	peak14517	8.26544405412602	1.82516471893604	0.196981268077331	9.26567656280657	1.9384445140366e-20	9.25898551759231e-19	8.26544405412602	2.39886360023259	0.170556311311347	14.0649359838318	6.23792836075041e-45	3.34513692032634e-43	8.26544405412602	0.343742281419025	0.151626820785313	2.26702821861396	0.0233885019477341	0.0484682066204703	8.26544405412602	0.975491878110987	0.15479069696066	6.30200585219219	2.93818070899669e-10	2.98809046856778e-09	8.26544405412602	2.13160428909758	0.204144367526256	10.4416512438112	1.60002989148487e-25	9.29293108403271e-24
chr20	20731588	20732353	peak145171	2.90976986513417	2.97626271763907	0.488793854418993	6.08899373576786	1.13622564498713e-09	7.60470778164814e-09	2.90976986513417	1.81464745432798	0.437802828036534	4.14489660212189	3.39967077404436e-05	8.54659828470571e-05	2.90976986513417	3.33525497981897	0.473418979385391	7.04503859171197	1.85410112229709e-12	1.33278765707227e-11	2.90976986513417	3.47553355645031	0.47366380934645	7.3375535303104	2.17533405619524e-13	3.11204500576148e-12	2.90976986513417	2.90427639132874	0.485109204030477	5.98685072803994	2.13942960736913e-09	9.07143060781641e-09
chr20	20743429	20744575	peak145175	6.1831409219574	1.06924561980592	0.224810193672189	4.7562150200585	1.97256367999968e-06	8.66658915651027e-06	6.1831409219574	0.731107673915801	0.192372268787088	3.80048371070038	0.000144413911571005	0.000341676005154189	6.1831409219574	1.67820508084587	0.213325079671853	7.86689067889893	3.63564079100013e-15	3.446760971164e-14	6.1831409219574	1.06893163129943	0.201842903368847	5.29585937111732	1.18457978417127e-07	8.80477201823221e-07	6.1831409219574	2.8012636675506	0.266863310390487	10.4969981203173	8.91708174873122e-26	5.45064416543074e-24
chr20	20782183	20782820	peak145183	2.38843424211498	2.58307716635463	0.417847334356938	6.18186824221328	6.33473886647635e-10	4.38712546745232e-09	2.38843424211498	2.61138057616235	0.368920359655822	7.07843985243479	1.45786374293984e-12	5.6398260575513e-12	2.38843424211498	3.44517716532521	0.406478263972074	8.47567378304366	2.33722835079371e-17	2.91436704911381e-16	2.38843424211498	1.67279700798143	0.3648481083926	4.58491347358555	4.54174478735118e-06	2.73883347266207e-05	2.38843424211498	3.36977381556329	0.430411864334488	7.82918431111026	4.91045332582947e-15	4.57837573558137e-14
chr20	23082826	23083226	peak145360	2.41908444203904	2.52185968427987	0.402043326104042	6.27260675787775	3.55052843059038e-10	2.56807356324291e-09	2.41908444203904	4.79771394115358	0.405569013466195	11.8295870292208	2.74488897253204e-32	4.06662279811907e-31	2.41908444203904	2.7657045824671	0.373993866131866	7.39505332285836	1.41351539155313e-13	1.13771068485874e-12	2.41908444203904	2.44037282315296	0.362777688923829	6.72690988906253	1.73303988378083e-11	2.00244568726084e-10	2.41908444203904	3.52348246782835	0.419759920804575	8.39404214931886	4.69707634068712e-17	6.17865226394975e-16
chr20	23084884	23085859	peak145361	1.97289748028679	2.06754682260371	0.291003513637844	7.10488611205153	1.20421800534665e-12	1.28916957559523e-11	1.97289748028679	3.15928992591607	0.264419277445186	11.9480317639511	6.64810791517812e-33	1.04328745577329e-31	1.97289748028679	0.992213558786198	0.229976330621931	4.31441599273685	1.60025369790503e-05	5.85509316592208e-05	1.97289748028679	2.09872162362891	0.241579663317856	8.68749295700253	3.70525382641098e-18	1.00426740144677e-16	1.97289748028679	1.82579755162894	0.275737073307357	6.62151639505426	3.55532579988114e-11	1.89206105429291e-10
chr20	23086068	23086621	peak145362	3.42090033993594	2.1946646339685	0.278395363651679	7.88326574545406	3.18933779700454e-15	5.58677388449232e-14	3.42090033993594	2.81109792357708	0.226636406121557	12.4035585089067	2.49970850050397e-35	4.99998901668312e-34	3.42090033993594	0.793071636002058	0.197569705145656	4.01413584849648	5.96639779122924e-05	0.00020419844594023	3.42090033993594	1.12910233302528	0.20010277195972	5.6426121535816	1.6748936114869e-08	1.36569450167976e-07	3.42090033993594	1.49796812060725	0.240702518423195	6.22331719011589	4.86751904677892e-10	2.24226529580472e-09
chr20	23119441	23120250	peak145376	2.14752042644205	2.29676695822643	0.376968221811513	6.0927336187368	1.10998683338409e-09	7.4404868946398e-09	2.14752042644205	2.60794831618659	0.322974407545293	8.0747831879554	6.75966461775338e-16	3.05987718403844e-15	2.14752042644205	0.826476332720631	0.304149548562054	2.71733539184264	0.00658098817982483	0.0157041817307805	2.14752042644205	2.0922765302965	0.324868785889226	6.44037414850291	1.19179342405118e-10	1.25436078502485e-09	2.14752042644205	2.03134737460634	0.361038974710124	5.6263935943129	1.84016208475103e-08	6.96917538249945e-08
chr20	23132881	23133495	peak145380	2.26601712600333	3.09595070212314	0.367014935782159	8.43548967707607	3.29818937659406e-17	8.38066085488625e-16	2.26601712600333	4.13615543465313	0.33384003902899	12.389632611725	2.97402733509706e-35	5.84179167102997e-34	2.26601712600333	1.75636007505437	0.286509718627061	6.13019371025443	8.77721392200105e-10	4.87895878487829e-09	2.26601712600333	1.17863578633845	0.267570216114466	4.40495883082231	1.05803969771535e-05	6.06646441307307e-05	2.26601712600333	2.66483890794366	0.348884607334455	7.63816703838998	2.20335894165593e-14	1.86714110606054e-13
chr20	23246730	23247685	peak145412	2.9823568031237	2.99403654194996	0.418836795414544	7.14845633127005	8.77591582453533e-13	9.62487832148849e-12	2.9823568031237	3.8043920670016	0.385468553324815	9.8695264093199	5.64304061640898e-23	3.84307113580295e-22	2.9823568031237	1.76670860095994	0.361944407705203	4.88116009903623	1.05463576098054e-06	4.4013230779331e-06	2.9823568031237	1.89601878463519	0.361447293765684	5.24563004714134	1.55749152351995e-07	1.13734614929723e-06	2.9823568031237	3.11675314660387	0.417231900976525	7.47007393085034	8.01497771965745e-14	6.23855033370666e-13
chr20	23258250	23259001	peak145414	3.69568254632699	3.62400210964281	0.397508152147496	9.11679946704117	7.73755803845215e-20	3.33172388246849e-18	3.69568254632699	4.61425057446044	0.364707207705154	12.6519314040835	1.09157920595158e-36	2.46869180833707e-35	3.69568254632699	1.20413328943361	0.317955435212669	3.78711340043049	0.000152407554071614	0.000491222135007366	3.69568254632699	1.73047216510536	0.322050416088877	5.37329585262139	7.7310324585719e-08	5.92520427184366e-07	3.69568254632699	3.06692458963178	0.379015086202233	8.09182721554084	5.87762485158671e-16	6.41802858559893e-15
chr20	30585186	30585844	peak145794	1.82438157498025	1.57424254046472	0.257059885243907	6.12403035569327	9.12375025928465e-10	6.1894218871872e-09	1.82438157498025	1.81334110433501	0.206291153118125	8.79020295793618	1.49290023806798e-18	7.73529400174999e-18	1.82438157498025	1.73874951114322	0.235422653282529	7.38565081524488	1.51709463146493e-13	1.21771571842378e-12	1.82438157498025	1.12654012205168	0.210580013958045	5.34970105128841	8.80996395058563e-08	6.68471309826988e-07	1.82438157498025	2.19238535735345	0.276093010585552	7.94074921601139	2.00963632953853e-15	1.99729745952203e-14
chr20	31572524	31573567	peak145842	31.3225046669771	0.570004406778631	0.139277250858776	4.09258800891038	4.26585255382073e-05	0.000157465444142513	31.3225046669771	0.415015612271446	0.127258948398691	3.26119001841221	0.00110945664571288	0.00234954828350727	31.3225046669771	1.41060164019254	0.134431865370298	10.4930600814545	9.29677227855581e-26	3.77090888570099e-24	31.3225046669771	0.828905278367377	0.13062524868719	6.34567426051273	2.21453364463109e-10	2.27464613251708e-09	31.3225046669771	1.71325381174555	0.145566955653626	11.7695242306379	5.60396624116477e-32	9.42005171423486e-30
chr20	31587554	31588430	peak145843	3.05657992524287	1.65034639263042	0.257598853604756	6.40665270646975	1.48749119193115e-10	1.12964035696527e-09	3.05657992524287	1.06102422001885	0.19227288212701	5.51832483229729	3.42246379096181e-08	1.06556566328752e-07	3.05657992524287	1.49404804418992	0.225081542677159	6.63780790916685	3.18382394202149e-11	2.02619621967308e-10	3.05657992524287	0.770758967530117	0.200150738395782	3.8508924508987	0.000117688176173817	0.000571824540264221	3.05657992524287	1.88010865030387	0.25358506348012	7.41411431928149	1.2244027225535e-13	9.30066675084666e-13
chr20	31594919	31595341	peak145846	1.30889356919377	2.8278825017585	0.378031811763525	7.48054109141338	7.40172196647476e-14	9.93831823486266e-13	1.30889356919377	3.16569423184768	0.319170629997354	9.9185010596806	3.45911770723579e-23	2.3921003068788e-22	1.30889356919377	2.89842240718532	0.346307106335134	8.36951467112086	5.78560251501387e-17	6.80645377977608e-16	1.30889356919377	2.66185918374262	0.326145264280341	8.16157545508492	3.30682710106309e-16	6.77470685167806e-15	1.30889356919377	2.58397365610069	0.357063484907683	7.23673454531135	4.59616489531394e-13	3.20631104149554e-12
chr20	31595779	31596630	peak145847	5.69432295893921	2.81074016783991	0.255929243242193	10.9824892702083	4.63960026269235e-28	1.0013517505233e-25	5.69432295893921	2.69750053411554	0.18355569664445	14.6958148585311	6.85686508918972e-49	5.47359431457601e-47	5.69432295893921	2.71355861351352	0.205131250754084	13.228401833159	6.0152836310019e-40	3.28622463866173e-37	5.69432295893921	0.680638041550693	0.16097251252206	4.22828736960552	2.35476909871834e-05	0.000128323171395867	5.69432295893921	2.75282719676641	0.238403926179705	11.5469037816574	7.65279763186876e-31	1.10567114215149e-28
chr20	31604043	31604578	peak145848	6.95175956701753	0.764784388027627	0.151700549978893	5.0414081434381	4.62118665514335e-07	2.1887722867845e-06	6.95175956701753	0.731518286209869	0.115776060303745	6.3183898665293	2.6430255074592e-10	9.16227878671461e-10	6.95175956701753	0.79125444992902	0.129408166928621	6.1144089179894	9.69155032947861e-10	5.37865659872841e-09	6.95175956701753	0.55699269737717	0.120549060012954	4.62046487394691	3.82881166157069e-06	2.32980457596864e-05	6.95175956701753	1.9282247816191	0.19058557973422	10.1173697627496	4.626821840603e-24	2.13984389993179e-22
chr20	31604975	31605610	peak145849	11.2263080027601	0.637964442748227	0.1268769216425	5.02821501727329	4.95066578285193e-07	2.33533565072362e-06	11.2263080027601	0.313363329862126	0.0964076287319619	3.25039972441763	0.00115242901791414	0.00243494852443497	11.2263080027601	0.855596130240977	0.111020545362823	7.70664679627389	1.2916664393776e-14	1.15799552272817e-13	11.2263080027601	0.734217076314318	0.105777068729937	6.94117435026368	3.88853735092737e-12	4.80419858437543e-11	11.2263080027601	1.46717820940974	0.144349049022382	10.1641002787781	2.8675722685308e-24	1.36225267387107e-22
chr20	32007799	32008285	peak145922	1.79094937740006	3.20263331004501	0.391805928230016	8.17402974098149	2.98256246395798e-16	6.42924253944679e-15	1.79094937740006	3.061684154286	0.322042869386769	9.50707016154722	1.96107930073864e-21	1.19914614674756e-20	1.79094937740006	2.9408145703891	0.343365162383931	8.5646853337464	1.08371389445444e-17	1.40649489998905e-16	1.79094937740006	2.52493155119984	0.325301344017707	7.7618232990221	8.37169929333016e-15	1.41678651545012e-13	1.79094937740006	3.12356614058597	0.378251301828586	8.25791246582807	1.48242200022265e-16	1.78605798813868e-15
chr20	32018033	32019507	peak145924	2.57035080563389	0.731967339245822	0.234199536948735	3.12540045459631	0.00177563155797281	0.00497381683968607	2.57035080563389	1.25279459375303	0.195282579162749	6.41529110852715	1.40554019455575e-10	4.9549614198878e-10	2.57035080563389	0.7252195625776	0.206181122877851	3.51739069248956	0.000435811804426992	0.00130863310975484	2.57035080563389	1.28345798095046	0.212131281246037	6.0503004243955	1.44575967747272e-09	1.34655144813948e-08	2.57035080563389	1.07184765118423	0.241912071145456	4.43073239838353	9.39135740396561e-06	2.59901393281822e-05
chr20	32433468	32434057	peak146002	1.86214510451547	3.15556506477609	0.460098150543857	6.85846065898345	6.96064941699363e-12	6.46578496853787e-11	1.86214510451547	3.54114090429449	0.41156345803135	8.60411884289482	7.69052663123055e-18	3.8358284327296e-17	1.86214510451547	3.79207769989224	0.443441603088874	8.5514703029166	1.21530346171581e-17	1.56912371622717e-16	1.86214510451547	2.64408268150836	0.408143982439026	6.47830862458782	9.27564801612555e-11	9.8575610102071e-10	1.86214510451547	2.68087109126806	0.440313678324606	6.08854828555129	1.13939091633796e-09	4.99719819353244e-09
chr20	32469871	32470432	peak146012	2.00121182205572	2.57002730402651	0.272624919996247	9.42697132771975	4.22100866139572e-21	2.27752078452222e-19	2.00121182205572	3.11917974941341	0.21665632173448	14.3969016202356	5.41156924481047e-47	3.6668625402239e-45	2.00121182205572	2.18274086148932	0.22980203672875	9.49835298485954	2.13236109510306e-21	4.57397995884561e-20	2.00121182205572	2.16117770026827	0.214466430819732	10.0769975609135	6.98272516022905e-24	4.62393944133047e-22	2.00121182205572	2.60730657933015	0.268643178376467	9.70546356355404	2.8577428049712e-22	9.33814200308534e-21
chr20	32474823	32476122	peak146014	7.56549954085639	1.11183517309661	0.195888906362306	5.67584552766974	1.38005273468231e-08	7.92838708764909e-08	7.56549954085639	3.026848902761	0.194474752394465	15.5642255125306	1.27402914172601e-54	1.70019675234001e-52	7.56549954085639	1.95031782954307	0.194817657136409	10.0109910888492	1.36379369376448e-23	3.97364022573177e-22	7.56549954085639	0.817930351565425	0.175754732113612	4.65381695120843	3.25846098681028e-06	2.00085756836731e-05	7.56549954085639	2.40993317955114	0.230241060445325	10.466999999435	1.22462652237413e-25	7.30679892974214e-24
chr20	32516869	32517507	peak146025	1.70770243897996	2.0070622357757	0.317373726884173	6.32397097100664	2.54925635972422e-10	1.87173875181431e-09	1.70770243897996	3.04982100184983	0.280283778668097	10.8811898296167	1.41701125677554e-27	1.35961530136937e-26	1.70770243897996	2.94778897042443	0.310723988592177	9.48684066454031	2.38142467055086e-21	5.07089720957005e-20	1.70770243897996	2.42112289255216	0.281989869862014	8.58585059717531	9.01667838976392e-18	2.31808193543901e-16	1.70770243897996	2.58464375097587	0.323307760012048	7.99437585686019	1.30231905471392e-15	1.33845630302814e-14
chr1	156661318	156661692	peak14611	2.53654159805278	1.48930254014729	0.290416112788219	5.12816773783257	2.92575709042889e-07	1.42038559996884e-06	2.53654159805278	1.96374170049511	0.250172098905788	7.84956319703193	4.17488762147032e-15	1.82646109605966e-14	2.53654159805278	2.17739472912257	0.273183557355473	7.9704457698722	1.58103032934427e-15	1.56067601454526e-14	2.53654159805278	1.14450241303216	0.248189266272292	4.61140979310727	3.99947210418155e-06	2.42773511546187e-05	2.53654159805278	2.31239350531659	0.307114823275766	7.52941027284845	5.0969996839876e-14	4.07806629178358e-13
chr20	35166158	35166892	peak146418	2.2985013250384	2.62808715759122	0.353435240243995	7.43583790845789	1.03907188178635e-13	1.35257294396046e-12	2.2985013250384	2.45559441588627	0.298427922201887	8.22843384683372	1.89677006089881e-16	8.83071483478907e-16	2.2985013250384	3.37820458935536	0.337824741598704	9.99987322825592	1.52592275733013e-23	4.40201017221869e-22	2.2985013250384	2.55570097710687	0.314229183848352	8.13323875843516	4.17970257395685e-16	8.41815211957532e-15	2.2985013250384	3.13444293004036	0.365767042067619	8.56950618711267	1.03929737736189e-17	1.53454364451356e-16
chr20	35171688	35172299	peak146419	3.49047115636627	1.33486571860432	0.250439273916332	5.33009738340912	9.81601166989946e-08	5.05161954704687e-07	3.49047115636627	2.50510692966621	0.2197264557024	11.4010255235681	4.13222491332124e-30	5.01315447152547e-29	3.49047115636627	1.151236921601	0.209468633138862	5.49598717645622	3.88530743199431e-08	1.8583568953796e-07	3.49047115636627	0.663305939493083	0.192598137895121	3.44398936948334	0.000573198238854674	0.00246268164454594	3.49047115636627	1.82815728578228	0.256575761758878	7.125214296354	1.0391887704997e-12	6.81181030591518e-12
chr20	35767893	35768489	peak146498	5.73283636330657	2.85977372023908	0.272287152356111	10.5027861046448	8.38675651359777e-26	1.15446675095052e-23	5.73283636330657	3.34450092690027	0.208117926126499	16.070220327236	4.12617186727555e-58	7.28623601855669e-56	5.73283636330657	0.734813399497177	0.169886315872567	4.32532423652277	1.52307669030809e-05	5.59026384630821e-05	5.73283636330657	0.717930312228441	0.167197685147719	4.29390102855881	1.75560760038053e-05	9.73716118967397e-05	5.73283636330657	0.52086633149633	0.18391068960376	2.83216996585978	0.00462332660737957	0.00878341618672132
chr1	156898159	156898600	peak14660	1.92271948013895	3.07877896032521	0.363923330480405	8.45996588419051	2.67455755948548e-17	6.92690596369261e-16	1.92271948013895	3.41352081515815	0.289760776080154	11.7804792675386	4.92124536885587e-32	7.13376546752391e-31	1.92271948013895	2.2574745576813	0.270945401780304	8.33184303128262	7.95934341429042e-17	9.23326088710186e-16	1.92271948013895	0.580392579851744	0.230963986508333	2.51291376039183	0.0119738601528855	0.0364935535552203	1.92271948013895	2.86787960312373	0.332349888880304	8.62909752365405	6.18379495577573e-18	9.47459276221483e-17
chr20	37518763	37519908	peak146775	2.5925510377616	1.24947608201629	0.283596224391424	4.40582763292274	1.05380737894573e-05	4.21860787697028e-05	2.5925510377616	0.607932812214439	0.219348801254651	2.77153469149196	0.00557927268134722	0.0106527790536601	2.5925510377616	2.12873130460695	0.270143820931094	7.87999258050744	3.2740051923841e-15	3.11743784168077e-14	2.5925510377616	1.22735502072822	0.240789767535801	5.09720588747916	3.44703368494473e-07	2.40275290590924e-06	2.5925510377616	1.80677849638596	0.29566987846479	6.11079662821018	9.9135031582549e-10	4.37977918151661e-09
chr20	38134338	38135339	peak146869	3.41788954125304	1.42368549040964	0.278543649135218	5.11117555481769	3.20160291742393e-07	1.54657148942816e-06	3.41788954125304	1.35530058723112	0.233540938368863	5.80326771270616	6.50348282850569e-09	2.10778433088499e-08	3.41788954125304	2.38525512025369	0.272292722375808	8.75989302777491	1.95435752253609e-18	2.78452145142428e-17	3.41788954125304	1.97357289860241	0.254814972068353	7.74512142117383	9.54905513252574e-15	1.6036175007379e-13	3.41788954125304	2.15435884446741	0.300481504580574	7.16968868840883	7.51685003561244e-13	5.06005284260981e-12
chr20	38158729	38159268	peak146876	2.77484988985709	2.89008747236325	0.306757452685565	9.42140915261047	4.45074153046571e-21	2.3794453650031e-19	2.77484988985709	2.80394716923394	0.23366406837408	11.9999073402463	3.55694410415325e-33	5.78441830965647e-32	2.77484988985709	3.66132328183639	0.290269655119835	12.6135240706606	1.77858515607294e-36	4.71109480279804e-34	2.77484988985709	2.3338800799644	0.236550946751609	9.86628932166186	5.82808192659937e-23	3.37372610068908e-21	2.77484988985709	3.03858668080199	0.30255039649618	10.0432414433816	9.83868467059517e-24	4.17475450027536e-22
chr20	38373196	38373821	peak146933	2.33211121606421	2.99509399030705	0.407218777423611	7.35499971110466	1.90927530304757e-13	2.3722779564945e-12	2.33211121606421	1.01032733201917	0.316196181241309	3.19525469299748	0.00139707491488125	0.00291521409190188	2.33211121606421	2.9312613362918	0.368925232461202	7.94540757414869	1.93553325344861e-15	1.89562982278928e-14	2.33211121606421	2.06535271311907	0.34457381159849	5.99393408204132	2.04824424773627e-09	1.87442224456018e-08	2.33211121606421	2.09661104098674	0.375830245679246	5.57861179373015	2.42445637872187e-08	9.05648427624269e-08
chr20	38673776	38674972	peak146974	1.65654444520906	1.81408898585274	0.286298940573991	6.33634543744988	2.3527897299367e-10	1.73843914026853e-09	1.65654444520906	2.63760471697914	0.261160525225546	10.0995535780196	5.54942326569123e-24	4.03892662492981e-23	1.65654444520906	1.47224072907031	0.249183630959693	5.90825618601108	3.45748048751691e-09	1.82168999043914e-08	1.65654444520906	1.77997235375934	0.254748583613543	6.98717271951385	2.80480868520148e-12	3.51495809567686e-11	1.65654444520906	1.39432823793024	0.28206869747931	4.94322216676495	7.6841830608053e-07	2.41957651781337e-06
chr20	38757112	38757801	peak146982	1.75163366427177	3.43958564305821	0.489208370519716	7.0309214852643	2.05173940672136e-12	2.09880095425996e-11	1.75163366427177	3.98061870807112	0.450378152175564	8.83839211303353	9.71059464811406e-19	5.07505577394111e-18	1.75163366427177	3.7306277597885	0.467659315259747	7.97723393517018	1.49649032078327e-15	1.48645703340529e-14	1.75163366427177	3.81408725184652	0.464772184466495	8.20635868350136	2.2799761652527e-16	4.81383373441397e-15	1.75163366427177	2.77410510873886	0.470322699579957	5.89830155171417	3.67262323264501e-09	1.51319347992223e-08
chr1	157154873	157155727	peak14700	2.72221963105047	1.10192575090876	0.251025022261999	4.38970482296647	1.13504625370716e-05	4.52414012934533e-05	2.72221963105047	1.27724879780904	0.206841598092598	6.1750093288162	6.61595641440078e-10	2.25238851093582e-09	2.72221963105047	0.63886598407565	0.218630895539891	2.92212124227924	0.00347656178793011	0.00882236219721211	2.72221963105047	0.845258220022018	0.216557077028306	3.9031659995648	9.4942537792611e-05	0.000469661982368542	2.72221963105047	1.61977081694549	0.260157007992328	6.22612794268169	4.78103683461476e-10	2.20649646100146e-09
chr20	41141446	41141871	peak147294	1.46746700777301	2.13941078922751	0.330391579494399	6.47537928327795	9.45740728235718e-11	7.40745493325126e-10	1.46746700777301	3.45599982857911	0.302885210601793	11.4102627253159	3.7160521846929e-30	4.52080892782194e-29	1.46746700777301	2.61346275749152	0.306597208587078	8.5240918191506	1.54013421195705e-17	1.96386770922196e-16	1.46746700777301	1.30178530467474	0.253645516531836	5.13230165655755	2.86220282569477e-07	2.01041119186352e-06	1.46746700777301	1.78746369987029	0.30539926777693	5.85287487059692	4.83147633265754e-09	1.96290655931952e-08
chr20	41316949	41318141	peak147333	27.6270244881645	0.420942654745386	0.147932502639047	2.84550485685003	0.00443410832436469	0.0113744800772624	27.6270244881645	0.498665241088927	0.135421970611523	3.6823067840256	0.000231133032422439	0.00053405599693485	27.6270244881645	0.653506220422878	0.140584775092615	4.64848501548165	3.34381907925686e-06	1.32344679971855e-05	27.6270244881645	0.398521238871265	0.137580481933853	2.89664081176041	0.00377181330368069	0.0133102220781078	27.6270244881645	0.580793939313797	0.1471311624158	3.94745701575063	7.8985693422875e-05	0.000195667832282656
chr20	41329286	41330001	peak147335	5.07026579837067	3.20931990008873	0.31574708001734	10.1642108611503	2.86432040859685e-24	2.9710834311815e-22	5.07026579837067	4.05568573569286	0.274360843396024	14.7823052498739	1.90531619960373e-49	1.6248164781206e-47	5.07026579837067	2.64245022191604	0.257036106430756	10.2804631559726	8.63118241991662e-25	3.0731228322807e-23	5.07026579837067	0.698330111937979	0.226290078435497	3.08599527105221	0.00202872048655898	0.00767000249697751	5.07026579837067	1.80147665066685	0.264650478900437	6.80700317698866	9.96527317161157e-12	5.68765607528937e-11
chr20	43863245	43864427	peak147540	2.4245891053874	2.06824970671622	0.410045761296498	5.04394850998276	4.56022062091181e-07	2.16106741379182e-06	2.4245891053874	2.7301523050559	0.374552875449578	7.28909717160465	3.12038941945143e-13	1.24431222241902e-12	2.4245891053874	2.59352539149705	0.386483740440038	6.71056792335986	1.93868376409447e-11	1.26372453504776e-10	2.4245891053874	0.993768000588765	0.35564669615115	2.79425624177995	0.00520192415348067	0.0176548316930983	2.4245891053874	1.98498509495674	0.398605360938302	4.97982538489739	6.36416680004078e-07	2.0199412490616e-06
chr20	43955288	43956021	peak147552	3.25829549623464	1.71930111920498	0.334808588331949	5.13517627421301	2.81879694976629e-07	1.37303450197309e-06	3.25829549623464	2.59436876478116	0.298091960826779	8.70324968706134	3.22513272055443e-18	1.64378338835955e-17	3.25829549623464	0.634548394031415	0.277838230033053	2.28387718261784	0.0223787499665214	0.0465799865358646	3.25829549623464	1.22998844166437	0.28392059675667	4.33215643991659	1.47655961851271e-05	8.2681663199357e-05	3.25829549623464	0.762097827379216	0.301288548961412	2.52946164069721	0.0114237660586323	0.0201097853425646
chr20	44643462	44644092	peak147689	3.31524498504026	1.61318225394889	0.299828200908232	5.38035531368391	7.43389662625069e-08	3.88983480455297e-07	3.31524498504026	2.36154530961361	0.266577947114819	8.85874219969311	8.09222647108904e-19	4.25212813849049e-18	3.31524498504026	0.581753413947758	0.246961601982228	2.35564318209121	0.0184906694906523	0.0394260134206103	3.31524498504026	0.706042371318665	0.244409826399872	2.88876426008965	0.00386758902232135	0.0136070016679859	3.31524498504026	1.96377867386206	0.304187254336027	6.45582168834965	1.07633282108504e-10	5.43043300958405e-10
chr20	45924362	45925096	peak147869	3.19963345687265	2.04241594151668	0.293922748136805	6.94881888000739	3.6835709425658e-12	3.60157646632748e-11	3.19963345687265	2.00156374421842	0.23054251014929	8.68197254780601	3.88963317636408e-18	1.96926056151743e-17	3.19963345687265	0.503700457451185	0.21936640479951	2.29616042580241	0.0216667103604134	0.0452866368389224	3.19963345687265	0.569354766843885	0.217641474482358	2.6160214554604	0.00889609673771648	0.0282304525628534	3.19963345687265	2.72552368166471	0.305753376984666	8.91412454228231	4.91685373027264e-19	9.22279366015304e-18
chr20	47360159	47361106	peak148109	9.3847572378608	0.358725289016488	0.136264906362328	2.63255814422709	0.00847445162355599	0.020397957219194	9.3847572378608	0.591360786972796	0.111610822670109	5.29841795647989	1.16810341504023e-07	3.52934391664937e-07	9.3847572378608	0.701742804355855	0.12303282137624	5.70370407267093	1.17231533330912e-08	5.88243876489954e-08	9.3847572378608	0.62720474959444	0.119692727574088	5.2401241270587	1.60468622230291e-07	1.17034311799331e-06	9.3847572378608	1.61285580992082	0.164103822335722	9.82826473487773	8.50719434971216e-23	3.02897701877124e-21
chr20	47682023	47682795	peak148166	1.92506418487405	2.44150092500213	0.35378158286565	6.90115326305524	5.15820437699156e-12	4.90885840601886e-11	1.92506418487405	2.7762844898445	0.299533665190435	9.26868934107763	1.88447251674916e-20	1.08298318664724e-19	1.92506418487405	2.54750605746427	0.315596421091346	8.07203721973425	6.9134792012906e-16	7.11787063586351e-15	1.92506418487405	1.03565740112242	0.270587495783281	3.82743998618436	0.000129482940503916	0.000624274894067696	1.92506418487405	2.8435662822386	0.354148101824138	8.02931391582228	9.80192598507366e-16	1.02917279321957e-14
chr20	47784506	47786179	peak148188	6.36260590820872	0.621221790370081	0.208349345506156	2.98163542995976	0.00286713202406836	0.00770533467252314	6.36260590820872	0.473286302159195	0.176880621995633	2.67573856773797	0.00745647837854956	0.0139490802582989	6.36260590820872	1.0255261383122	0.197130822452235	5.20226175468167	1.96877664057774e-07	8.78014113025002e-07	6.36260590820872	0.789461072696029	0.184590833925305	4.27681622054693	1.89585186709407e-05	0.000104751208408782	6.36260590820872	1.48051571556343	0.229071621055645	6.46311275373474	1.02570804669643e-10	5.18249366252805e-10
chr20	47972154	47972987	peak148211	2.48155765213924	0.786913250151482	0.310787440680238	2.53199823142505	0.0113414563294354	0.0263939482895619	2.48155765213924	2.96471671767798	0.314716602768329	9.42027427723724	4.49911221032554e-21	2.68808884692109e-20	2.48155765213924	2.31670740147554	0.320729260618955	7.22324928197906	5.07598405111242e-13	3.85316340345407e-12	2.48155765213924	1.70007707983053	0.298687712098915	5.69182129349709	1.25691369721398e-08	1.04287447815353e-07	2.48155765213924	2.39432878099773	0.356214959113941	6.72158403160117	1.79759517332747e-11	9.97003769673566e-11
chr20	48751032	48751710	peak148313	2.92450502911276	1.59909247889655	0.293927794449577	5.44042621723162	5.31532505024257e-08	2.82955275664862e-07	2.92450502911276	2.53901527932919	0.25867362111286	9.81551682156802	9.6542005344829e-23	6.46151354302565e-22	2.92450502911276	0.974543075612478	0.240688647997034	4.04897814551057	5.14417476770185e-05	0.000176993629775563	2.92450502911276	2.24763720794592	0.268204245790479	8.38031926497455	5.27843274688566e-17	1.22709522980127e-15	2.92450502911276	0.827733862206685	0.257638690167307	3.2127700294904	0.00131461505519033	0.00273726779357281
chr20	48763157	48763889	peak148317	1.6832412977312	2.60860573697075	0.379568707424354	6.87255215181466	6.306331326392e-12	5.90505004006347e-11	1.6832412977312	3.37478497693876	0.338720706351197	9.9633264623618	2.20556974552276e-23	1.54664140759041e-22	1.6832412977312	2.6781647059359	0.33986103401335	7.88017583042692	3.26920710581256e-15	3.11456559257848e-14	1.6832412977312	2.72465289157552	0.336836072532448	8.0889581424301	6.0177245655237e-16	1.17543978608364e-14	1.6832412977312	2.16550667205792	0.358107280912674	6.04708920337754	1.47486108504108e-09	6.37417094899585e-09
chr1	9990464	9991588	peak1484	3.93402273211369	3.19747191332368	0.338487266830069	9.44635803664932	3.50825087928881e-21	1.92260946306354e-19	3.93402273211369	3.6264457418648	0.284478580436584	12.7476934688698	3.21105825973978e-37	7.67930512951721e-36	3.93402273211369	0.622453951185824	0.255941970264174	2.43201203203738	0.0150152085119894	0.0328612763152977	3.93402273211369	3.31043326676722	0.296384868127245	11.1693734153323	5.75856598185875e-29	9.49728778253346e-27	3.93402273211369	3.41379165646021	0.3377116523874	10.1085989551351	5.0602725271697e-24	2.30374177916616e-22
chr20	49594139	49594973	peak148465	2.78140259764001	2.07008510792795	0.336500453772806	6.15180480358463	7.66061273425144e-10	5.26633235627934e-09	2.78140259764001	2.45588248419063	0.286806379062201	8.56285865126454	1.10102886342775e-17	5.43427063535964e-17	2.78140259764001	2.75171436601697	0.312578731730423	8.80326806236493	1.32888643440078e-18	1.93435409210611e-17	2.78140259764001	0.852352226347498	0.269188122836051	3.16638125548586	0.00154348348931342	0.00598429327127462	2.78140259764001	0.89447689690066	0.295761860370602	3.02431454745329	0.0024919719963915	0.00494964598413255
chr20	49724568	49725358	peak148500	3.39287814411142	3.11924003002565	0.369785248478022	8.43527437306911	3.30426701466649e-17	8.38391813503623e-16	3.39287814411142	4.01033935039534	0.334993522293548	11.9713937240887	5.01785712062647e-33	7.98926941555483e-32	3.39287814411142	0.963212784010917	0.299366011620718	3.21750882405201	0.00129309049349564	0.00358310477211772	3.39287814411142	2.66549642243936	0.32475870864238	8.20762107837597	2.2561390531204e-16	4.77503909523617e-15	3.39287814411142	3.29787098802984	0.374871886745378	8.797328112977	1.40112182493751e-18	2.40849672994666e-17
chr20	49775192	49775764	peak148511	3.98281706914445	1.4742422700789	0.294471569098544	5.00639934303998	5.54576410862146e-07	2.60131602218729e-06	3.98281706914445	1.2555521894659	0.25311883041652	4.96032708194734	7.03745823277859e-07	2.01984640987416e-06	3.98281706914445	2.19113821801917	0.283099331322434	7.73982124148355	9.95566883578899e-15	9.02723042465058e-14	3.98281706914445	1.28416969439944	0.263357222554069	4.87615141876655	1.08175584316018e-06	7.04854850917863e-06	3.98281706914445	2.65973382827539	0.327254525166935	8.12741650224283	4.38536502689835e-16	4.88623017209923e-15
chr20	49789826	49790812	peak148515	3.8600770113593	3.48573549161589	0.342483094241787	10.1778322790877	2.49047353184798e-24	2.62279869179316e-22	3.8600770113593	3.93362398263117	0.294560967061444	13.3541929260798	1.1196506054402e-40	3.89139798892754e-39	3.8600770113593	2.83520400948372	0.292103768789217	9.70615347154117	2.83847325728492e-22	6.98904077237393e-21	3.8600770113593	1.64696805519212	0.268841027014378	6.12617826037405	9.00149538431623e-10	8.65589341631553e-09	3.8600770113593	3.74445939880143	0.347620784878798	10.7716786845958	4.68382317218063e-27	3.68840525657936e-25
chr20	49982089	49983163	peak148562	10.1428926383865	1.0099533998316	0.196098115138465	5.15024532040235	2.60145963303211e-07	1.27213195257811e-06	10.1428926383865	1.68971204058991	0.172168000129374	9.81432112425184	9.76933305142804e-23	6.53606890183945e-22	10.1428926383865	1.097215487802	0.177387496644593	6.18541615703804	6.19388488817341e-10	3.49407859358011e-09	10.1428926383865	0.511529570112352	0.170097319302598	3.00727590657884	0.00263600395010865	0.00969548097113389	10.1428926383865	1.49679349009027	0.199919115861964	7.48699534627666	7.04681998981317e-14	5.54172321466099e-13
chr20	50658837	50659358	peak148778	3.11699976500709	0.904211131767427	0.290075363372189	3.11715935216206	0.00182602840798974	0.00510027618285294	3.11699976500709	1.90604727944691	0.267142386075296	7.13494892161993	9.68231078850582e-13	3.7765764659674e-12	3.11699976500709	4.04237002683731	0.340434665552522	11.8741433698492	1.61277638975127e-32	1.9579553365022e-30	3.11699976500709	1.33058392872994	0.270199231383318	4.92445489914183	8.45958363648234e-07	5.58077136350884e-06	3.11699976500709	2.97317002709941	0.342524180749851	8.68017557356264	3.9515833974761e-18	6.25172678322871e-17
chr20	51492260	51493099	peak148917	2.32871985072124	2.26489528187405	0.306759975063383	7.38328160773281	1.54434895792812e-13	1.9606614729484e-12	2.32871985072124	2.98424768921805	0.25245889744364	11.8207269358936	3.05033532527233e-32	4.50388193888605e-31	2.32871985072124	1.32571549279917	0.226861673824055	5.84371732101094	5.10486255131307e-09	2.65210125176984e-08	2.32871985072124	1.1984828214849	0.21516455465409	5.57007553317342	2.54628923750155e-08	2.04475096233358e-07	2.32871985072124	1.95925943432048	0.276227364885782	7.09292301698864	1.31308509550569e-12	8.4862675192719e-12
chr20	51631025	51631995	peak148939	4.81405409722084	2.71737456325574	0.303057087906423	8.96654350514581	3.0596510741544e-19	1.15526609240534e-17	4.81405409722084	3.61070589646385	0.261464868064571	13.8095260108603	2.23295975789761e-43	1.01923244092862e-41	4.81405409722084	0.695712386683953	0.228260508475582	3.0478876584049	0.00230456064671966	0.00606934757848043	4.81405409722084	0.716877548875184	0.226178678777011	3.16951868651577	0.0015269163952169	0.00592913249959161	4.81405409722084	2.87110463610617	0.299733685195883	9.57885208741166	9.81294797816041e-22	2.90270654068021e-20
chr20	53890604	53891668	peak149229	2.04090007848174	3.01355336505194	0.400607617990929	7.52245646292272	5.3756521102356e-14	7.3362334263184e-13	2.04090007848174	4.11226491246925	0.369585029898146	11.1267085509458	9.30066601711771e-29	9.90220726621509e-28	2.04090007848174	2.295331152366	0.344682262678736	6.65926681149064	2.75196953339468e-11	1.76420723809335e-10	2.04090007848174	3.03232561226112	0.359320501570341	8.43905538094521	3.19912498892155e-17	7.64031462518123e-16	2.04090007848174	2.67560843211576	0.381612029611899	7.01133146886607	2.36060724226995e-12	1.46496754736824e-11
chr20	53900377	53901439	peak149234	3.65470849726599	1.96907943233411	0.417650963651126	4.71465315228849	2.42122832474527e-06	1.05110289479009e-05	3.65470849726599	4.50960870274301	0.422755663049911	10.6671751484275	1.44966708329038e-26	1.26842241992404e-25	3.65470849726599	3.4489987662656	0.41930429671642	8.2255268864993	1.94334667697388e-16	2.14615202822851e-15	3.65470849726599	1.11300260977652	0.381755829493054	2.91548294430634	0.00355138517550162	0.0126189665931137	3.65470849726599	2.92084352588967	0.434661340024863	6.71981438635099	1.81956193785124e-11	1.00790816848908e-10
chr20	62285563	62286357	peak150026	3.60609581815004	2.03192049135466	0.313730328929048	6.47664667388337	9.37834503319396e-11	7.35871758843343e-10	3.60609581815004	3.03763505026779	0.280098950092687	10.8448641069972	2.10949119135667e-27	1.99018483579586e-26	3.60609581815004	2.92482633482118	0.300682833478337	9.72728073959667	2.30676960551191e-22	5.72825940959648e-21	3.60609581815004	0.767713364169466	0.250732446603261	3.06188279406946	0.00219949557711821	0.00825672786755005	3.60609581815004	3.16877015026702	0.337152341510793	9.39863011500272	5.52780499757562e-21	1.43378467311004e-19
chr20	62357115	62357494	peak150046	2.25307977779918	1.05706929593017	0.264446200387102	3.99729432445166	6.40706182035904e-05	0.000231326424501274	2.25307977779918	1.51307031871788	0.226166906761011	6.69006062994319	2.23078153699722e-11	8.18265271292181e-11	2.25307977779918	2.28734117287823	0.283618214996151	8.06485991356117	7.33198916882189e-16	7.53544001465869e-15	2.25307977779918	1.18263436537631	0.234907988384343	5.03445784670954	4.79203107086094e-07	3.26478126191703e-06	2.25307977779918	2.0176893503391	0.302481966476969	6.67044509740294	2.55028769164809e-11	1.38848114062261e-10
chr20	62359275	62360121	peak150048	2.78319835373774	1.90916051047399	0.257146360204017	7.4244119534077	1.13282069318114e-13	1.46804828452133e-12	2.78319835373774	3.17371954755902	0.238483551398666	13.3079180050183	2.08203009103801e-40	7.02665058909779e-39	2.78319835373774	2.77356609549337	0.267950979541867	10.3510205494882	4.14048422655544e-25	1.53681412417499e-23	2.78319835373774	2.68726140297705	0.244914590263934	10.9722389347287	5.1969335811982e-28	7.15376321783519e-26	2.78319835373774	2.85627858772621	0.291513292884006	9.79810752185058	1.14714682952614e-22	3.97117245025265e-21
chr20	62623453	62624454	peak150110	11.5462212375344	0.613852240906857	0.125745295651043	4.88171138115865	1.05169107121114e-06	4.78170697188898e-06	11.5462212375344	1.77642952252711	0.114130639021367	15.5648784389487	1.26109490231787e-54	1.695881621717e-52	11.5462212375344	0.273701257716543	0.105094456188278	2.60433582934388	0.00920525096734828	0.0212303258149555	11.5462212375344	0.585605103745398	0.1048412722974	5.585635226595	2.32847520650855e-08	1.87587113180565e-07	11.5462212375344	1.22023810129404	0.136021603964246	8.97091392639947	2.94064189243878e-19	5.70569384723804e-18
chr20	63688477	63688949	peak150324	0.966112859035915	1.79387669314138	0.343752780754713	5.2185081650915	1.80370028638429e-07	9.03245156303927e-07	0.966112859035915	2.44836260790181	0.288467529039104	8.48748077836489	2.11164655395299e-17	1.02572395265924e-16	0.966112859035915	1.86076151258421	0.311619844657786	5.97125486224299	2.35435615408881e-09	1.26099431022612e-08	0.966112859035915	1.68211041652131	0.279608191073416	6.01595543415123	1.78828769054629e-09	1.64714675480138e-08	0.966112859035915	2.12377579475786	0.339694585968972	6.25201543527645	4.05189336783389e-10	1.89095568223364e-09
chr20	63789170	63789893	peak150348	1.73816882571469	2.13705276947963	0.312586047078181	6.83668637629605	8.10458991563921e-12	7.43360130667391e-11	1.73816882571469	2.76320829799844	0.256458247940963	10.774495732477	4.54264401704377e-27	4.18411500031397e-26	1.73816882571469	1.52989937287957	0.241562588503586	6.33334566563838	2.39901267821984e-10	1.40831227806042e-09	1.73816882571469	1.65213710992882	0.238834328840185	6.91750268042221	4.59674691502995e-12	5.6432815708254e-11	1.73816882571469	2.2112559624259	0.298997986251204	7.39555469971663	1.40819175059225e-13	1.06112104240749e-12
chr20	63830841	63831907	peak150359	9.1188358409819	1.24768697662074	0.165760853371611	7.52703036478469	5.19073025137632e-14	7.09494497690077e-13	9.1188358409819	1.61251391778976	0.13957630929315	11.5529198755572	7.13543049079643e-31	9.22644939645734e-30	9.1188358409819	0.814831554938771	0.144465890358663	5.64030410857402	1.69750089560089e-08	8.39245210885032e-08	9.1188358409819	0.391478325067549	0.135744917745423	2.88392620194982	0.00392750781015376	0.0137983704857532	9.1188358409819	2.04069540630591	0.182255627076252	11.196885599873	4.22320308069705e-29	4.82549256580038e-27
chr20	63832044	63832573	peak150360	2.6294330384433	1.17468230922122	0.273009575223451	4.30271468778987	1.68718055438866e-05	6.56618220209763e-05	2.6294330384433	1.96707929604007	0.239860410908324	8.20093357045026	2.38527320317729e-16	1.10520397927234e-15	2.6294330384433	1.69579272337003	0.260868947476539	6.50055416627364	8.00246682887281e-11	4.90874123166156e-10	2.6294330384433	0.607538594980985	0.227617757988236	2.66911773646582	0.00760507865045561	0.0246116225411449	2.6294330384433	1.9307399379558	0.296910737004022	6.50276226935386	7.88583676523139e-11	4.03335864042642e-10
chr20	63846052	63846819	peak150363	2.53931571961089	2.76616079127281	0.295650139831055	9.35619645860304	8.26588109520363e-21	4.17708625717042e-19	2.53931571961089	3.65427213850179	0.25037130059619	14.5954114141683	3.00395074604892e-48	2.28326378010553e-46	2.53931571961089	1.96224911433715	0.240180236185525	8.16990250946971	3.08638764083563e-16	3.29604329487407e-15	2.53931571961089	1.5608310085402	0.218631311308434	7.13910097871688	9.39433049444601e-13	1.24796113756767e-11	2.53931571961089	2.77058541070556	0.284950785216378	9.72303132487145	2.40512647960275e-22	7.99460449001606e-21
chr20	63847656	63848525	peak150364	2.2053537091643	2.18257699092942	0.286460641792713	7.61911645966627	2.55417944599611e-14	3.70557386513726e-13	2.2053537091643	2.81145744706785	0.256497096407737	10.9609718255783	5.88638279012154e-28	5.84028058665747e-27	2.2053537091643	1.42142979370659	0.238245706599714	5.96623466585608	2.42791037761489e-09	1.29760712997443e-08	2.2053537091643	1.93583695955521	0.24055500055091	8.04737775195622	8.45867919546791e-16	1.61259138162672e-14	2.2053537091643	1.97024257480172	0.270046244819284	7.29594509310881	2.96569839229417e-13	2.12484997106913e-12
chr20	63857925	63859262	peak150368	5.24851006436595	2.53073920230159	0.271827928398632	9.31007794971788	1.27738567617316e-20	6.26090389425963e-19	5.24851006436595	3.09051641829187	0.235074547298673	13.1469631817061	1.77147371514231e-39	5.26682032110849e-38	5.24851006436595	2.03535534453756	0.241963852412081	8.41181574953276	4.03711712584802e-17	4.87409403273999e-16	5.24851006436595	1.22299476739473	0.217937181598126	5.61168479112443	2.00366166551503e-08	1.62241839909836e-07	5.24851006436595	2.26193997147564	0.260720191693408	8.6757376050703	4.10878557663832e-18	6.48868920061347e-17
chr20	63972336	63972805	peak150398	1.91479188512658	2.57327847007835	0.395263008206283	6.51029420070443	7.50037614580735e-11	5.94925479950109e-10	1.91479188512658	2.66821558842013	0.336478560610309	7.92982347398447	2.19457610120856e-15	9.70543369626308e-15	1.91479188512658	2.91574367638299	0.362625323035605	8.04065102782879	8.93624155997365e-16	9.08803810072481e-15	1.91479188512658	3.2409220242717	0.369914132482972	8.76128198324753	1.93042228623654e-18	5.46078356116298e-17	1.91479188512658	2.98330810316499	0.3911740380837	7.62654934304879	2.41120662603724e-14	2.03243559481114e-13
chr20	64038328	64039573	peak150410	9.04600646325481	1.47508199291721	0.180255832119687	8.18326916566995	2.76245174832807e-16	5.98428518764206e-15	9.04600646325481	1.61532160924845	0.147079354746706	10.9826536296022	4.63116472265818e-28	4.63169460420539e-27	9.04600646325481	2.08829827222186	0.165950693456095	12.5838478208852	2.59095533131923e-36	6.66104133854747e-34	9.04600646325481	1.78727294483653	0.15499142979733	11.5314307840995	9.16084367800067e-31	2.05320345101036e-28	9.04600646325481	1.78392682231868	0.175373189772638	10.1721752602633	2.63947166524766e-24	1.27116373696583e-22
chr20	64044731	64045123	peak150411	0.889592293360985	2.08651983783669	0.297173475737568	7.02121827211552	2.1994193825893e-12	2.23547963060617e-11	0.889592293360985	3.00902352997191	0.269647212523516	11.1591123149826	6.46336974099777e-29	7.00078251624059e-28	0.889592293360985	2.81686363345307	0.294885634785778	9.5523935423284	1.26733809585477e-21	2.80806141847062e-20	0.889592293360985	2.78374799227356	0.272216636308016	10.2262228717121	1.51306064464636e-24	1.1063091927565e-22	0.889592293360985	2.09134531816155	0.29552923606456	7.07661057840208	1.47722887640828e-12	9.48051219433536e-12
chr20	64045263	64045772	peak150412	0.705918368770636	1.94036515008211	0.386632006182106	5.01863559937193	5.20397548855813e-07	2.44822119189917e-06	0.705918368770636	3.20134903768205	0.339187800929601	9.43827882048889	3.78952833181219e-21	2.27501834810236e-20	0.705918368770636	2.05233476240388	0.333266964570628	6.15823042961385	7.35622687733423e-10	4.11656716611898e-09	0.705918368770636	2.85294230780526	0.352673895526844	8.08946265655239	5.99285240994088e-16	1.17320320079044e-14	0.705918368770636	1.68946124877539	0.357134254420624	4.73060544560809	2.23851216180219e-06	6.67240743608283e-06
chr20	64049143	64049845	peak150413	1.83238515537736	2.29115791407955	0.314211437398833	7.29177121318902	3.05906328635472e-13	3.6704560310263e-12	1.83238515537736	2.7174026332764	0.251936661061726	10.7860548037136	4.00620623842979e-27	3.71349403288598e-26	1.83238515537736	2.2061305797711	0.275165482306451	8.01746847489445	1.07946776497083e-15	1.08642806374323e-14	1.83238515537736	2.22921643742974	0.260602094181671	8.55410024401305	1.18791643281975e-17	3.03170147132188e-16	1.83238515537736	2.01016831399377	0.28006994679937	7.17737956880382	7.1060204358339e-13	4.79827922978943e-12
chr20	64051517	64051932	peak150414	0.934563705121201	2.28202623847909	0.299539476298555	7.61844904944871	2.56741789334846e-14	3.72169151007611e-13	0.934563705121201	3.4326025746278	0.261772774046504	13.1129090377367	2.77737133498823e-39	8.11939894285355e-38	0.934563705121201	2.558146547099	0.278286604026652	9.1924890026471	3.83854701424401e-20	6.85449222706985e-19	0.934563705121201	2.55139674681878	0.265747950904155	9.60081437368814	7.93152404006933e-22	3.78849462482219e-20	0.934563705121201	2.312285893105	0.291373705138386	7.93580838739992	2.09128667146931e-15	2.07373077655283e-14
chr20	64053913	64054589	peak150415	2.95671148196784	2.71745984930281	0.291886690274633	9.30998205757851	1.27853946359152e-20	6.26090389425963e-19	2.95671148196784	3.40117063918419	0.247726871024169	13.7295184213277	6.75812169909898e-43	2.93164971572329e-41	2.95671148196784	2.86616236705461	0.268689161698931	10.6672049923107	1.44920166852801e-26	6.61486777263883e-25	2.95671148196784	2.98692320276039	0.264476126440067	11.2937346858687	1.40918923268687e-29	2.59320485956124e-27	2.95671148196784	2.88420529938358	0.286779606913419	10.057218957882	8.53760302747211e-24	3.65819549329087e-22
chr20	64055839	64056304	peak150416	1.56032994622136	2.50363758219445	0.311156238134147	8.04623939795503	8.5376906484853e-16	1.67823625616198e-14	1.56032994622136	3.35906035607861	0.251508888620787	13.3556327750437	1.09820934151713e-40	3.82448121681324e-39	1.56032994622136	2.87922279706815	0.289376524365671	9.94974558969345	2.52828726168532e-23	7.09462566754137e-22	1.56032994622136	3.01928426142966	0.274001674440778	11.0192182861358	3.08728468044063e-28	4.46048849450108e-26	1.56032994622136	2.74136454096954	0.311844722055227	8.79079986636441	1.48498893621691e-18	2.53937143079986e-17
[truncated: 1,895 more rows]
