# Supplementary material for: Liver single-nucleus multiome profiling reveals cell-type mechanisms for cardiometabolic traits
Source: Am J Hum Genet. 2025 Dec 2;113(1):133–48. doi: 10.1016/j.ajhg.2025.11.009 (PMC12805840; doi:10.1016/j.ajhg.2025.11.009)
Supplement: Data S3. Pairwise cell-type marker peaks [file mmc4.zip › pairwise_snMarkers/moreAccessible_peaksCalledOnMergedBams_Mesenchymal_vs_allOtherCellTypes_minMean10countsFocalCellType_liver-snATAC-pilot.txt]

#chr	start	stop	peak_ID	baseMean_Mesenchymal_vs_Cholangiocytes	log2FoldChange_Mesenchymal_vs_Cholangiocytes	lfcSE_Mesenchymal_vs_Cholangiocytes	stat_Mesenchymal_vs_Cholangiocytes	pvalue_Mesenchymal_vs_Cholangiocytes	padj_Mesenchymal_vs_Cholangiocytes	baseMean_Mesenchymal_vs_downsampled10Percent_Hepatocytes	log2FoldChange_Mesenchymal_vs_downsampled10Percent_Hepatocytes	lfcSE_Mesenchymal_vs_downsampled10Percent_Hepatocytes	stat_Mesenchymal_vs_downsampled10Percent_Hepatocytes	pvalue_Mesenchymal_vs_downsampled10Percent_Hepatocytes	padj_Mesenchymal_vs_downsampled10Percent_Hepatocytes	baseMean_Mesenchymal_vs_Kupffer	log2FoldChange_Mesenchymal_vs_Kupffer	lfcSE_Mesenchymal_vs_Kupffer	stat_Mesenchymal_vs_Kupffer	pvalue_Mesenchymal_vs_Kupffer	padj_Mesenchymal_vs_Kupffer	baseMean_Mesenchymal_vs_LSEC	log2FoldChange_Mesenchymal_vs_LSEC	lfcSE_Mesenchymal_vs_LSEC	stat_Mesenchymal_vs_LSEC	pvalue_Mesenchymal_vs_LSEC	padj_Mesenchymal_vs_LSEC	baseMean_Mesenchymal_vs_NK.T	log2FoldChange_Mesenchymal_vs_NK.T	lfcSE_Mesenchymal_vs_NK.T	stat_Mesenchymal_vs_NK.T	pvalue_Mesenchymal_vs_NK.T	padj_Mesenchymal_vs_NK.T
chr17	29645138	29646138	peak100026	2.8707443858111	2.39864714557432	0.423870219652794	5.65891877834479	1.52329620899822e-08	9.0752910478084e-08	2.8707443858111	2.2469366717806	0.379294219668627	5.92399397423893	3.14214974317516e-09	1.08647015592512e-08	2.8707443858111	2.41398049247677	0.397640778935793	6.07075687492945	1.27308801420518e-09	5.54297249156863e-09	2.8707443858111	1.45520373637724	0.378169844745996	3.84801632545463	0.000119078119817525	0.000566786480825201	2.8707443858111	2.85164843165362	0.433841403275979	6.57302048656614	4.93046712750287e-11	2.36323270819687e-10
chr17	31825993	31826786	peak100288	2.12659928944296	1.43734998829227	0.31341681873398	4.58606527275187	4.51677443715448e-06	1.89325303741233e-05	2.12659928944296	1.40123675799341	0.261193623575936	5.36474336091911	8.10643958032126e-08	2.58587175832736e-07	2.12659928944296	2.12766351975279	0.302063902947952	7.04375299063593	1.87129758064898e-12	1.04517817684185e-11	2.12659928944296	1.86761877351268	0.28236396211079	6.61422498661458	3.73503319738138e-11	4.49839948361168e-10	2.12659928944296	2.10162275806013	0.329001326386043	6.38788536552627	1.6819534378744e-10	7.59130146341645e-10
chr17	34235182	34236185	peak100516	5.14645086274402	0.69409960939728	0.213156815137618	3.25628626487572	0.00112879880952025	0.00322748698169179	5.14645086274402	1.63317937559083	0.19446565698925	8.39829202171727	4.53019456664746e-17	2.33337658471729e-16	5.14645086274402	2.29318585413082	0.222280545250138	10.3166287069804	5.92677667130233e-25	1.74225788562807e-23	5.14645086274402	0.684747055923976	0.189785088818747	3.60801293813942	0.000308551106712213	0.00136842033009116	5.14645086274402	2.28891415293636	0.254118038717175	9.00728718233123	2.11216422220754e-19	4.10333816777342e-18
chr17	34252085	34252943	peak100523	6.45213882248535	1.32553293719315	0.20721794962826	6.39680558354669	1.58661130809679e-10	1.30379328320064e-09	6.45213882248535	3.29149888026311	0.205135321468309	16.0455003882479	6.1461576310669e-58	1.8008241859026e-55	6.45213882248535	2.24659279127155	0.201558622395599	11.1461011420397	7.48130999905329e-29	4.06423871164375e-27	6.45213882248535	1.478149357664	0.186767931184269	7.91436382194342	2.48520571047481e-15	6.51291519989975e-14	6.45213882248535	3.2802366284124	0.254888480713455	12.8693011909787	6.70056242772282e-38	3.32664311863028e-35
chr17	34254067	34254466	peak100524	1.92859637842747	3.11908281464773	0.511014306629364	6.10370937600771	1.03634653830835e-09	7.28950085760929e-09	1.92859637842747	4.96821962028171	0.502807406613532	9.88095949847529	5.03484812264521e-23	3.87544532713341e-22	1.92859637842747	4.13364139956774	0.502456476966256	8.22686459238407	1.92177496005199e-16	1.70800019199449e-15	1.92859637842747	3.22496424874767	0.479559371729743	6.72484876505573	1.75774913231219e-11	2.24081670769015e-10	1.92859637842747	3.63027770746121	0.510502405890804	7.11118628545254	1.15049724515787e-12	7.05172745634655e-12
chr17	38464323	38465715	peak101006	5.1981918029624	0.593113564679098	0.19205419963785	3.08826136474761	0.00201331316787003	0.00548201496790692	5.1981918029624	2.75287001243957	0.192455761333482	14.3039106408951	2.06851494042977e-46	1.84852837651506e-44	5.1981918029624	2.08011752592047	0.211286719853789	9.84499890650917	7.20400108492208e-23	1.56448495007062e-21	5.1981918029624	0.553612890787927	0.172210647331508	3.21474252240754	0.00130561573607253	0.00509170195304915	5.1981918029624	2.53007042605707	0.254550928732504	9.93934863508514	2.80656257636236e-23	1.12470163514181e-21
chr17	38693603	38694452	peak101043	4.18325372340577	1.37559032825079	0.201511877854908	6.82634861475134	8.71031173120662e-12	8.99880933941364e-11	4.18325372340577	1.3076775487712	0.153436211703191	8.52261362722375	1.55992488165497e-17	8.25600752437643e-17	4.18325372340577	2.19854682051579	0.196991954201224	11.1605919613854	6.35668897461908e-29	3.49578775518052e-27	4.18325372340577	0.812742867294554	0.153803422015557	5.28429638719185	1.26188810517769e-07	9.30050560983126e-07	4.18325372340577	1.88911083953896	0.209475622128181	9.01828489800587	1.91056913075185e-19	3.74015356779057e-18
chr17	38912132	38912824	peak101091	2.68186584633229	1.33787773626292	0.257751983749244	5.19056232585384	2.09659926646542e-07	1.06274868660058e-06	2.68186584633229	0.438252705361112	0.190302251916026	2.30292968658352	0.0212827995461846	0.0373808447611005	2.68186584633229	1.20361839402715	0.225148840621723	5.3458787116269	8.99794489462897e-08	3.37715810797361e-07	2.68186584633229	0.943712084610489	0.20772587209976	4.54306473753675	5.54422156940097e-06	3.23829647417985e-05	2.68186584633229	1.51648859266557	0.262046205788883	5.78710379759256	7.1610332870577e-09	2.63460576244509e-08
chr17	39929167	39929694	peak101255	2.91858437127249	2.63347242114995	0.376960771478455	6.98606491816473	2.82703302849203e-12	3.21422145790318e-11	2.91858437127249	2.07991392398711	0.315692529982403	6.58841666004274	4.44541662834147e-11	1.69012830032646e-10	2.91858437127249	2.74387197581413	0.345142878647238	7.9499596994976	1.86572199070209e-15	1.46254601490432e-14	2.91858437127249	1.21029343582355	0.31560881109695	3.83478975639806	0.000125671744003349	0.000594057413533946	2.91858437127249	3.20117460109577	0.389117329725705	8.22675927425882	1.92346471434205e-16	2.2454660247835e-15
chr17	40068688	40069461	peak101279	3.2747228205053	0.978686280627785	0.207592923647165	4.71444914129735	2.42365528991583e-06	1.05679412043585e-05	3.2747228205053	1.6595826599791	0.177942898736071	9.32648996822646	1.09435028580128e-20	7.04840456148693e-20	3.2747228205053	1.53449933244844	0.197037200767149	7.78786608048627	6.81503576573353e-15	4.98996862928945e-14	3.2747228205053	1.20668705659043	0.179625563925968	6.71779133335251	1.84499637423472e-11	2.34534994286608e-10	3.2747228205053	1.32299143918525	0.2137543732016	6.18930700396706	6.04292890618478e-10	2.54489322196608e-09
chr17	40341103	40342466	peak101342	22.2620328821084	1.07246017577619	0.146634540479919	7.31383050859739	2.59632598561307e-13	3.71530298966072e-12	22.2620328821084	0.842498857100241	0.129786554606336	6.49141861925282	8.50318398870243e-11	3.18077453809289e-10	22.2620328821084	0.438030621558675	0.132758474137453	3.29945507738478	0.000968727307181582	0.00243345933397841	22.2620328821084	0.630184537898724	0.131956535162836	4.77569782444704	1.79085140199718e-06	1.12072433851175e-05	22.2620328821084	1.73202791973481	0.151260983078807	11.4505927733685	2.33542971474432e-30	3.58755737213233e-28
chr17	40456350	40456915	peak101377	2.02162771676233	1.30420065608146	0.294816512342918	4.42377072341344	9.69929546944755e-06	3.87127083352917e-05	2.02162771676233	1.04261214529551	0.236236779802829	4.41342007017583	1.01750294752802e-05	2.77138527600857e-05	2.02162771676233	1.97751855213101	0.285070003226682	6.93695769371612	4.00633738872691e-12	2.17314926096255e-11	2.02162771676233	1.62137483596333	0.258001165766512	6.28437019323647	3.29185449396145e-10	3.39695816227326e-09	2.02162771676233	2.42124212012788	0.323867521461597	7.47602633694465	7.66036109014771e-14	5.64359578582893e-13
chr17	40462984	40463518	peak101381	2.36704708515961	2.2862294246553	0.352438924779839	6.4868811697898	8.76313984174731e-11	7.55905397642614e-10	2.36704708515961	0.922153875335072	0.27759514227923	3.3219380849521	0.000893945279694331	0.00196936817255969	2.36704708515961	2.57640181377466	0.324247366296249	7.94579102739952	1.92955472934707e-15	1.51125905686328e-14	2.36704708515961	1.72070607059711	0.296501371694267	5.80336630742942	6.49965807966555e-09	5.57162536488548e-08	2.36704708515961	2.76726108642409	0.357762328560704	7.73491467801242	1.03472474943865e-14	8.85286522102299e-14
chr17	40542094	40543345	peak101406	13.5306502319491	1.91672945837144	0.175095677052171	10.9467548864747	6.88709381773042e-28	2.41701003751418e-25	13.5306502319491	0.373643427088662	0.133334586773805	2.80229935929925	0.00507397668565613	0.0100729962571067	13.5306502319491	2.25676356708593	0.160314637850686	14.0770898861265	5.25287305420206e-45	3.4772074110279e-42	13.5306502319491	1.43443629591812	0.143937875323147	9.96566256586567	2.15432582188294e-23	2.87345264287416e-21	13.5306502319491	1.92033254061249	0.171763950556171	11.1800673796479	5.10512118551687e-29	5.84896352235532e-27
chr17	40551855	40552573	peak101409	2.23792376818573	1.73610157709656	0.302278046306571	5.74339287390987	9.27980804161746e-09	5.6976299940855e-08	2.23792376818573	0.909330543560071	0.230320498319342	3.9481094830703	7.87707813575387e-05	0.000196849856711869	2.23792376818573	2.83613444523891	0.298297346890844	9.50774277679624	1.9484435950385e-21	3.39751535357298e-20	2.23792376818573	1.93958221935346	0.260156268485578	7.45545064373869	8.95611780596291e-14	1.76875904470691e-12	2.23792376818573	1.6749421613857	0.292230369996411	5.73158142805716	9.94985624994875e-09	3.59115066145666e-08
chr17	41697130	41697822	peak101550	5.45133398969083	1.96080909283134	0.259599842223822	7.55319832259671	4.24697534451825e-14	7.10732119218863e-13	5.45133398969083	0.708289675693663	0.202367489943161	3.50001710201871	0.00046522830969283	0.00106275889303936	5.45133398969083	1.14793247106421	0.215851418078639	5.31816043314572	1.04821624762273e-07	3.91204196988119e-07	5.45133398969083	1.485470804187	0.219271753111532	6.77456527394762	1.24780888880358e-11	1.63298597619415e-10	5.45133398969083	2.24498313890957	0.262872353748189	8.54020252376971	1.33986794240241e-17	1.90816412227557e-16
chr17	41794125	41794823	peak101566	1.59865695728011	2.79709441663534	0.501156423970819	5.58128018089259	2.38754669485017e-08	1.3854747427616e-07	1.59865695728011	3.7772962012958	0.475772119823076	7.93929707924132	2.03330240972952e-15	9.5084285633427e-15	1.59865695728011	3.28801680991977	0.486434068363287	6.75942953786732	1.38536113541348e-11	7.17697378934642e-11	1.59865695728011	2.6456550345638	0.469418718773355	5.63602372201347	1.74021418295559e-08	1.42282013229484e-07	1.59865695728011	3.51987527974885	0.502477412441187	7.00504180406485	2.46912099122661e-12	1.436958993801e-11
chr1	85576439	85577310	peak10166	9.65779029396748	0.924485286050723	0.205586691047387	4.4968148538255	6.8979003869611e-06	2.81475282228666e-05	9.65779029396748	0.772132681935058	0.184913788475587	4.17563605343037	2.971545867864e-05	7.76128003745919e-05	9.65779029396748	2.05176824953477	0.210725180909929	9.7367018059971	2.10268218128574e-22	4.23689274251635e-21	9.65779029396748	0.849712877759984	0.190045613956171	4.47109964850831	7.78184261214275e-06	4.42663504159221e-05	9.65779029396748	2.18408526692228	0.236197542370622	9.24685856169997	2.31187389740986e-20	5.31790504097894e-19
chr1	85580458	85581121	peak10168	7.58413333568285	0.617543290233487	0.19403359278505	3.18266173073237	0.00145927991487768	0.00408594613843886	7.58413333568285	1.14499105792523	0.177070881084967	6.46628655660111	1.0044052919819e-10	3.74306417506099e-10	7.58413333568285	2.75476419797941	0.213034815801423	12.9310516105838	3.00677849157599e-38	7.07107262893916e-36	7.58413333568285	1.48709391442089	0.18439466765885	8.06473383043904	7.33955984202829e-16	2.10900246071659e-14	7.58413333568285	2.33892677042769	0.229084472738489	10.2098878307553	1.79071729387508e-24	8.79271708610695e-23
chr17	42422689	42423590	peak101714	6.19867630239254	0.823114312707295	0.179723289337063	4.57989788492899	4.65203002245732e-06	1.94583975172899e-05	6.19867630239254	1.54650521860085	0.160862483809282	9.61383401511058	6.98967456824312e-22	4.92806522912068e-21	6.19867630239254	1.70935321342459	0.181640754260356	9.41062604802043	4.93190499657641e-21	8.1807126036655e-20	6.19867630239254	0.401913170454652	0.158377878283581	2.53768502779797	0.0111588363725027	0.0340281421868403	6.19867630239254	2.20616565775829	0.224790464370128	9.81432047813972	9.7693956308905e-23	3.55617939126081e-21
chr17	42519608	42520510	peak101737	5.21645795310585	1.49318208624214	0.226301077190541	6.59821024618859	4.16150842728014e-11	3.81428923696297e-10	5.21645795310585	1.6196035470957	0.182668910789239	8.86633385012286	7.55936018883808e-19	4.31243040712107e-18	5.21645795310585	1.31532100636528	0.191625926025386	6.86400339268828	6.69570392467527e-12	3.55955729463775e-11	5.21645795310585	0.425317048546529	0.173715101896166	2.448359664209	0.0143508322336229	0.0421723815375768	5.21645795310585	2.6008476248884	0.256571279373899	10.1369398446901	3.78779663493636e-24	1.77223270304234e-22
chr17	42673987	42674515	peak101765	2.25666640248336	1.24174664068739	0.279648212592999	4.44038826200056	8.97967203585709e-06	3.60174322928352e-05	2.25666640248336	1.93005422533739	0.24631656310901	7.83566562059908	4.66365467778506e-15	2.13836583006804e-14	2.25666640248336	0.651805254758096	0.244264881838181	2.66843620684654	0.00762052485350313	0.0164853111482282	2.25666640248336	0.995437984225309	0.250595537018008	3.97228935547154	7.11851758730556e-05	0.00035107413034744	2.25666640248336	1.85323256759534	0.299316191189342	6.19155469081529	5.9573659858738e-10	2.51063433778643e-09
chr17	42676697	42677453	peak101766	20.5844077743933	0.434374960772011	0.13227683609668	3.28383240474947	0.00102405800746695	0.00295447760572347	20.5844077743933	0.582252259866614	0.118075346817529	4.93119245939132	8.1729161074422e-07	2.43457549313857e-06	20.5844077743933	0.563061978901351	0.123552995421103	4.55725073262916	5.18275414420264e-06	1.67749664649282e-05	20.5844077743933	0.439766517344534	0.120060053451976	3.66288790234829	0.00024938769225741	0.00112331306041247	20.5844077743933	1.35477990286657	0.140870972471272	9.61716866931441	6.76681116908293e-22	2.09970861154547e-20
chr17	42679542	42680072	peak101768	5.45593224073884	0.79453217274129	0.189871205062129	4.1845848741588	2.85687693921557e-05	0.000106443530403585	5.45593224073884	0.864774906927445	0.148747685802807	5.81370326711413	6.11056918282211e-09	2.08106331944702e-08	5.45593224073884	0.788945798274643	0.163364541701635	4.82935764430176	1.36974197414274e-06	4.66934928549555e-06	5.45593224073884	0.523427613130861	0.156551338875805	3.34348857626895	0.000827321002262875	0.00337057403087403	5.45593224073884	0.767985390852374	0.180260695076703	4.26041512003262	2.04047563782732e-05	5.08851975371672e-05
chr17	44108528	44109155	peak102014	5.81739744012028	1.26791490512492	0.198854934300573	6.37607967629528	1.81678433652874e-10	1.47731512496716e-09	5.81739744012028	0.732444275001853	0.158187657050512	4.63022392934218	3.65270491462822e-06	1.03478831731099e-05	5.81739744012028	2.75785668029878	0.209519841138765	13.1627470950222	1.43762197516329e-39	4.21223238722844e-37	5.81739744012028	1.68647080988317	0.176873836979772	9.53487999514615	1.50059020645952e-21	1.39829466870648e-19	5.81739744012028	2.38099755973577	0.227026369808896	10.4877577073537	9.83343192412385e-26	6.21035084027794e-24
chr17	45143771	45144142	peak102167	2.33721277773706	1.11044815072926	0.288723503669029	3.84606080425719	0.000120031987819749	0.000406312825436057	2.33721277773706	1.03715846575423	0.232917004684453	4.45291002758399	8.47142586745606e-06	2.32330511783094e-05	2.33721277773706	1.2537096623987	0.252938363993575	4.95658168497738	7.1744212249693e-07	2.49520199559985e-06	2.33721277773706	1.14788862923206	0.250118912685407	4.58937157893313	4.44582412749933e-06	2.63637075749156e-05	2.33721277773706	1.65748734183352	0.293021080361519	5.65654641566597	1.54449224033599e-08	5.44042369166833e-08
chr17	48492475	48493531	peak102606	3.64440263012558	2.06341355375049	0.256129164325152	8.0561444815828	7.8738558523438e-16	1.90949017162742e-14	3.64440263012558	1.92912191405088	0.19165791519629	10.0654434859897	7.85325862709813e-24	6.425049205728e-23	3.64440263012558	1.71901192666019	0.204615513194524	8.40118082848369	4.42011131183337e-17	4.25650051058178e-16	3.64440263012558	0.534597220770281	0.173146035202536	3.08755103831826	0.00201813113025073	0.00754130413777363	3.64440263012558	1.65192574669116	0.226635580618339	7.28890733830998	3.12478864718198e-13	2.10434617524806e-12
chr17	48522003	48522700	peak102613	2.02774922556745	2.86539721989747	0.396730765011071	7.22252336497653	5.10316327806612e-13	6.83212264186335e-12	2.02774922556745	4.08120537323982	0.368651693184245	11.0706269595244	1.74177722147411e-28	2.21256462540205e-27	2.02774922556745	3.18735739008399	0.369958522912866	8.61544522609818	6.96703235075693e-18	7.52397397009538e-17	2.02774922556745	1.69323286765085	0.324402711024762	5.21953981920208	1.79368248956373e-07	1.2828526264895e-06	2.02774922556745	3.03039199996295	0.389205759384374	7.78609238659846	6.91134212783439e-15	6.07009424328177e-14
chr17	48541612	48542617	peak102616	2.07476405450591	1.8550579595469	0.287621359205231	6.44965299055983	1.12106540503644e-10	9.46024645147131e-10	2.07476405450591	3.20109546526873	0.25728887312306	12.4416397274112	1.55283055816248e-35	4.29624466966532e-34	2.07476405450591	1.55984703047644	0.239179659498238	6.52165419814026	6.95361836821015e-11	3.38735407726956e-10	2.07476405450591	1.0129202696914	0.221051808726196	4.5822754200851	4.59943556429261e-06	2.7238473108218e-05	2.07476405450591	1.26764678890243	0.25463330696852	4.97832276536844	6.41376364149482e-07	1.89194912633169e-06
chr17	48582188	48582817	peak102633	1.65472098022202	2.33197890260521	0.326087913483183	7.15138098096198	8.59091893068631e-13	1.09052197477384e-11	1.65472098022202	3.37163380509319	0.296750578904384	11.3618440696608	6.47629452451694e-30	9.55828340517681e-29	1.65472098022202	2.48007606815128	0.298618748181627	8.30515861195305	9.96861910658926e-17	9.18871218628519e-16	1.65472098022202	0.918408188971649	0.236620714198222	3.88135160560069	0.000103877529257622	0.000498818667496366	1.65472098022202	1.95749761755257	0.305960633465951	6.39787411660726	1.57555092499025e-10	7.13448737835081e-10
chr17	48585219	48586204	peak102634	5.9452017940178	1.24560337639228	0.178694932801112	6.97055790484358	3.1568655203276e-12	3.54859480785001e-11	5.9452017940178	1.6646254400769	0.138569492867997	12.0129287162987	3.03888815410319e-33	6.39741436728932e-32	5.9452017940178	0.940037070535912	0.140540247630911	6.68873925001648	2.25101400546957e-11	1.14394010007841e-10	5.9452017940178	0.312663150153296	0.123523600670165	2.5312017173801	0.0113672454917324	0.0345639296824998	5.9452017940178	0.959812943686579	0.157003009064958	6.11334107163176	9.75665338279012e-10	3.9913175992357e-09
chr17	48842522	48843564	peak102677	2.86784466494984	2.5090346490401	0.36442205585945	6.884969251169	5.78000184310296e-12	6.17120507418036e-11	2.86784466494984	3.62502981069858	0.335412144653483	10.807687999621	3.16547529855746e-27	3.54711849599483e-26	2.86784466494984	3.75890288543463	0.362646771610148	10.3651905371862	3.5704616246878e-25	1.08344415310773e-23	2.86784466494984	2.30251508528241	0.325379168937636	7.07640594448666	1.47941081247592e-12	2.31943065363002e-11	2.86784466494984	3.30959341951659	0.379564915274007	8.7194397752158	2.79581649479843e-18	4.50582761149976e-17
chr17	49488278	49489034	peak102775	2.20091462763864	2.65227209552787	0.375308127902358	7.06691888169793	1.58411487959177e-12	1.90659159885143e-11	2.20091462763864	3.74736397787539	0.344843099623628	10.8668666473691	1.65797403048028e-27	1.90934084064266e-26	2.20091462763864	2.88264916298756	0.34590008409535	8.33376253875943	7.83129182319398e-17	7.33204184158963e-16	2.20091462763864	0.93081733898426	0.292993841143897	3.17691776506356	0.00148849236188503	0.00572371428226576	2.20091462763864	2.58238920075135	0.364765732517616	7.0795827857175	1.44589103380053e-12	8.72170450459564e-12
chr17	49494924	49495509	peak102776	1.95071210178249	2.17225117639075	0.293610134266327	7.39842029573937	1.37814070129823e-13	2.09629861738751e-12	1.95071210178249	2.40171744214446	0.231644399665586	10.3681221976949	3.46262029603508e-25	3.20826399953525e-24	1.95071210178249	1.63051157858621	0.245514503392955	6.64120268274545	3.11133839889903e-11	1.56292724012148e-10	1.95071210178249	1.30018591278184	0.21820582256921	5.95852987547776	2.54517123852634e-09	2.31030195765268e-08	1.95071210178249	1.16071731618339	0.250823488309497	4.62762608082045	3.69881055110686e-06	1.00454096611355e-05
chr17	49505725	49506620	peak102779	1.90015155279367	2.49036526404349	0.31743653112033	7.84523840168688	4.32131761026647e-15	8.86738342689927e-14	1.90015155279367	3.52180900643916	0.266044129859782	13.2376873276449	5.3160696581928e-40	2.34602748150321e-38	1.90015155279367	2.66062077557898	0.259521866763169	10.252010008879	1.15907749347831e-24	3.27270016444515e-23	1.90015155279367	2.164477533859	0.240535810458542	8.99856669879125	2.28683570988659e-19	1.38551236077298e-17	1.90015155279367	2.66153410772622	0.308469901299958	8.6281808906151	6.23354381568226e-18	9.45773587586494e-17
chr17	49515092	49515817	peak102782	9.1601277701898	1.25178109832764	0.145630248606391	8.59561190279191	8.28222701610182e-18	3.12956117249023e-16	9.1601277701898	0.744670672586742	0.110407063791629	6.74477381259006	1.53265596934725e-11	5.96281239445874e-11	9.1601277701898	1.59041118731778	0.132225391965412	12.0280315579159	2.53123846335356e-33	2.70903144045019e-31	9.1601277701898	1.86127662273385	0.133271136085526	13.9660895630047	2.51036695956532e-44	1.12169471670777e-40	9.1601277701898	2.27470193509397	0.17081982627233	13.3163812698623	1.85902173541878e-40	1.27793444142846e-37
chr17	49723245	49723992	peak102824	2.00123487088135	2.11010170759597	0.389478302555183	5.41776446531833	6.03488444122116e-08	3.29046643129792e-07	2.00123487088135	3.29549292665615	0.366068938817279	9.00238336883607	2.20869767936868e-19	1.2994092700249e-18	2.00123487088135	2.67680304955591	0.371276472530347	7.20972980408048	5.60630087268622e-13	3.30261751804617e-12	2.00123487088135	2.24388601846698	0.353371997460998	6.34992595505431	2.15418589314938e-10	2.27821091528158e-09	2.00123487088135	2.24718234230241	0.384339481807153	5.84686832520099	5.00913699544557e-09	1.87887314836513e-08
chr17	49729955	49730597	peak102826	3.8912005040382	1.61133795510167	0.292447231610508	5.50984171136799	3.59156523775572e-08	2.02626406232349e-07	3.8912005040382	0.783419210037307	0.23834047250955	3.28697514856994	0.00101269770298936	0.0022146024771233	3.8912005040382	2.20899013975615	0.274937804763323	8.03450853787723	9.39547374364517e-16	7.6468716858001e-15	3.8912005040382	1.21675093379222	0.251002414065391	4.84756665916063	1.24985042354708e-06	8.00092285818657e-06	3.8912005040382	2.36630581862155	0.306879675921064	7.71085869899778	1.24973972611566e-14	1.05162891360005e-13
chr17	49845128	49845970	peak102847	2.10228690047805	2.31813380459891	0.388339825266623	5.96934348159461	2.38210153826566e-09	1.58863062662023e-08	2.10228690047805	3.06632848768674	0.346194472884857	8.85724275761788	8.20177968293984e-19	4.66848433991031e-18	2.10228690047805	2.01629753083462	0.343419142488472	5.87124385735809	4.32537483103985e-09	1.80119814434239e-08	2.10228690047805	1.66139709054516	0.328580777252444	5.0562820638431	4.27508900040927e-07	2.90086050509927e-06	2.10228690047805	2.39415890731348	0.3823705434877	6.26135811999465	3.81638952195442e-10	1.64600217002634e-09
chr17	50026793	50028007	peak102878	4.7802116333958	0.561821021006995	0.193422042177957	2.90463803753087	0.00367678033697908	0.0094909149281957	4.7802116333958	1.74612482281162	0.182736895350845	9.55540379220712	1.23102919532523e-21	8.52797860777045e-21	4.7802116333958	1.38194169491124	0.191395241030291	7.22035557139341	5.18518144277051e-13	3.06160382975346e-12	4.7802116333958	0.785977352908696	0.172951537652574	4.54449473867976	5.50671826792005e-06	3.2195477789511e-05	4.7802116333958	1.63958224117666	0.222971366282197	7.35333091649791	1.93327518371157e-13	1.3476375724835e-12
chr17	50037310	50038163	peak102884	2.34058153428052	0.822738684749572	0.261525359514459	3.1459231574217	0.00165563498703827	0.00459347471644442	2.34058153428052	2.85349325216641	0.26764079591419	10.6616528411509	1.53838812938529e-26	1.61264580859257e-25	2.34058153428052	1.83504656236901	0.267548025760764	6.85875575852639	6.94628815986082e-12	3.68400618045081e-11	2.34058153428052	0.941904329731505	0.230557734248151	4.08532957180143	4.40142974524113e-05	0.000222915142637276	2.34058153428052	1.92149184002091	0.301439279702351	6.37439102799823	1.83691370314615e-10	8.23455194791352e-10
chr17	50064506	50065129	peak102892	1.82880255663197	1.80867097761862	0.301683831684571	5.99525326736668	2.03168549673690e-09	1.36872653159361e-08	1.82880255663197	2.88184439294058	0.273444322334486	10.5390536849963	5.70702575077818e-26	5.70479145658045e-25	1.82880255663197	1.66757621363098	0.264642925743387	6.30123102269492	2.95290871428092e-10	1.35849002446185e-09	1.82880255663197	1.53264971897561	0.255362424011603	6.00186078632296	1.95068922255032e-09	1.79900250127151e-08	1.82880255663197	2.1744200632537	0.308647379401073	7.0449976522501	1.85464633938016e-12	1.10163157273983e-11
chr17	50155121	50155531	peak102913	1.70944277431349	2.69599884688641	0.42544755789007	6.33685350142031	2.34504768646593e-10	1.8727898704292e-09	1.70944277431349	4.54334390541971	0.413774768331899	10.980234304126	4.75688424229027e-28	5.79153896883202e-27	1.70944277431349	3.12195686898474	0.402110395463484	7.76392976706381	8.23375049409566e-15	5.96038163551931e-14	1.70944277431349	2.89536274557366	0.389588098082802	7.43185626003976	1.0708413392936e-13	2.07582942052002e-12	1.70944277431349	3.18371227134754	0.435719713866667	7.3067895943808	2.73600466993124e-13	1.85581068180953e-12
chr17	50160942	50161885	peak102914	6.1942954809397	0.811763115313793	0.15971524419159	5.08256503267795	3.72371756779989e-07	1.82339737230924e-06	6.1942954809397	0.880133350957276	0.123133354938117	7.14780614399407	8.81757121581693e-13	3.6489106353391e-12	6.1942954809397	0.779564281518956	0.136515915110245	5.71042783465509	1.12692515351871e-08	4.56931335499996e-08	6.1942954809397	0.293296559230239	0.121989751549453	2.40427212536245	0.0162047055382303	0.0466387604001274	6.1942954809397	0.642065909979697	0.14993525320892	4.28228782916746	1.84981485894351e-05	4.64741931035949e-05
chr17	50199710	50201088	peak102923	12.324685423304	1.50758853928126	0.180631703425951	8.34620119662043	7.049367818357e-17	2.14639439552802e-15	12.324685423304	1.67407626132143	0.163110012813959	10.2634794298671	1.02929717691875e-24	9.09823365136935e-24	12.324685423304	2.51044195694815	0.18430238168251	13.6213212983475	2.99106762322249e-42	1.30388662511843e-39	12.324685423304	2.17445675375938	0.174415174764646	12.4671305503868	1.12815747387651e-35	1.26022240816218e-32	12.324685423304	2.64624666927697	0.196723656694703	13.4515935385631	3.01308159862554e-41	2.34142640922758e-38
chr17	50201524	50201864	peak102924	0.669165374038982	1.81653333388334	0.358333390058611	5.06939454787122	3.99083174476978e-07	1.94460566451119e-06	0.669165374038982	3.47173984781895	0.342371426654354	10.1402733333933	3.66073838537561e-24	3.08043206976546e-23	0.669165374038982	2.01785058727712	0.328081415232767	6.15045684878401	7.72600772273946e-10	3.4247751991201e-09	0.669165374038982	2.75445862209141	0.334337457542648	8.23855825888148	1.74298186652703e-16	5.81199904858911e-15	0.669165374038982	1.79905886981388	0.345039112304353	5.21407227661473	1.84739433395273e-07	5.78054603129151e-07
chr17	50209450	50210080	peak102926	2.17740259580183	2.9880741883666	0.305477433591005	9.78165278279525	1.34987930243377e-22	1.45339715496378e-20	2.17740259580183	4.32622520089632	0.279660419966516	15.4695655588814	5.5681555160774e-54	1.21365418949819e-51	2.17740259580183	3.1189664262565	0.283829357794309	10.988878847821	4.32262114933773e-28	2.03847513989745e-26	2.17740259580183	2.97542786937247	0.254569121067793	11.6880942075457	1.46640235691162e-31	9.36036047324332e-29	2.17740259580183	2.91916138968341	0.294617597390533	9.90830627748922	3.83085109516304e-23	1.48845220921411e-21
chr17	50210305	50210722	peak102927	0.868389075221646	2.05048027563227	0.4008966665401	5.11473515938345	3.14181456945544e-07	1.55292178650103e-06	0.868389075221646	3.26282449601806	0.349402164785503	9.33830646991296	9.78872280544155e-21	6.34350408635449e-20	0.868389075221646	2.80441001788705	0.37157062604614	7.54744810624188	4.43869310052506e-14	2.95466524341469e-13	0.868389075221646	2.34961260475602	0.342988960301941	6.85040300622971	7.36422289551946e-12	1.01167508126869e-10	0.868389075221646	1.90821266752695	0.36726454392327	5.19574431863921	2.03902346708568e-07	6.35567953038408e-07
chr1	87436030	87437069	peak10293	1.98612812876248	2.35028815780201	0.425443653763748	5.52432299085871	3.30758503931788e-08	1.87552244313859e-07	1.98612812876248	3.93703636732933	0.4080399474375	9.64865423607175	4.98050184952288e-22	3.5507183708226e-21	1.98612812876248	4.28063902199886	0.441735342318549	9.69050608341851	3.30884984318331e-22	6.52029473508437e-21	1.98612812876248	2.7671789173079	0.397601766864232	6.95967459886265	3.41059587116673e-12	4.95993327952505e-11	1.98612812876248	2.63914357965399	0.42931839513795	6.14728744340426	7.88192173343854e-10	3.2677705205694e-09
chr1	87757540	87758248	peak10323	1.6067642272849	2.7720375727429	0.523658526275901	5.29359770470422	1.19933116667602e-07	6.28611317947229e-07	1.6067642272849	4.04792412871727	0.504482894183622	8.02390760001449	1.02433364103015e-15	4.89124102755325e-15	1.6067642272849	3.3479994712737	0.509353894153286	6.5730320504159	4.93008406761598e-11	2.43278278687191e-10	1.6067642272849	3.47454542468768	0.507322102753053	6.84879567799743	7.44742748012915e-12	1.02154928129201e-10	1.6067642272849	3.27752692303094	0.530874782366714	6.17382296521839	6.66581781680642e-10	2.79142834676151e-09
chr17	55609544	55610468	peak103327	3.90614071242267	3.65276293804641	0.385926387102418	9.46492144647531	2.93781792985808e-21	2.38670999365243e-19	3.90614071242267	4.99653120863094	0.360062018857724	13.8768627262663	8.74903176570686e-44	5.94568230982809e-42	3.90614071242267	3.70678373993091	0.354102651378931	10.4681050127587	1.2104175850666e-25	3.88398446999916e-24	3.90614071242267	3.06934070992369	0.337179331845398	9.10299185043475	8.78770210305198e-20	5.81713332177215e-18	3.90614071242267	3.93109307071392	0.386478114241577	10.1715800348185	2.65565350980033e-24	1.27250657320808e-22
chr17	55722692	55723333	peak103351	1.92181021848774	3.07940219786547	0.508093620160751	6.06069841398757	1.35531747175706e-09	9.3672038564246e-09	1.92181021848774	3.78838479904222	0.473415154127235	8.0022465821279	1.22169422900963e-15	5.79955935062129e-15	1.92181021848774	3.47360856552116	0.487794175384795	7.12105379852273	1.07104971807681e-12	6.12964188638707e-12	1.92181021848774	2.6061300585506	0.46571840759036	5.59593526061122	2.19435579770287e-08	1.77064203938345e-07	1.92181021848774	3.20697922103049	0.504715864001118	6.35402896910606	2.09747307945981e-10	9.32772738223071e-10
chr17	55731493	55732524	peak103354	5.19842638439988	1.49664990250584	0.236837052991479	6.31932327987416	2.62711181904202e-10	2.07487271505692e-09	5.19842638439988	0.46673213501538	0.188145855606034	2.48069314900397	0.0131127200136361	0.0240497894124651	5.19842638439988	2.39906383108098	0.229137214134405	10.4699877762927	1.18658326719332e-25	3.81472305339818e-24	5.19842638439988	1.15391875264208	0.203068313097183	5.68241659687123	1.32804682469739e-08	1.10144690941143e-07	5.19842638439988	2.43820518415764	0.262774306542825	9.2787046657481	1.71551385655826e-20	3.96141849589996e-19
chr17	55783666	55784403	peak103369	2.14938711328537	2.55687849455551	0.492877656511106	5.18765348921409	2.12960384258091e-07	1.07886648181544e-06	2.14938711328537	3.36642205322351	0.463132681432646	7.26880694925239	3.62676262351598e-13	1.52448561547745e-12	2.14938711328537	2.97227214571638	0.475499421841473	6.25084281744365	4.08243581454132e-10	1.84816046892850e-09	2.14938711328537	2.10771221109138	0.454745112818583	4.63493097930717	3.57056594729257e-06	2.14504949001433e-05	2.14938711328537	3.28502832180914	0.506105930915598	6.49079198867752	8.5386304421298e-11	3.9815012233808e-10
chr17	57329598	57330334	peak103511	2.4483890350468	2.17818063845188	0.430961920065858	5.05422993780753	4.3213074165465e-07	2.08629733808578e-06	2.4483890350468	3.22518710442963	0.40449128172002	7.9734403439183	1.5431711918936e-15	7.28117706249057e-15	2.4483890350468	3.80131684887219	0.441086103980531	8.61808344123209	6.80840616904824e-18	7.36601957986678e-17	2.4483890350468	1.67541725609419	0.394072447211045	4.25154630310127	2.12299605121942e-05	0.000112963109328505	2.4483890350468	2.6040709259039	0.441609384891202	5.89677442327331	3.70676050252443e-09	1.41259979662301e-08
chr17	57541809	57542528	peak103566	2.63021803027134	2.18812900992981	0.403171872168444	5.42728588222448	5.72174433221127e-08	3.13205320123671e-07	2.63021803027134	3.62766059823048	0.382943799490784	9.4730887484125	2.71688661558204e-21	1.84004980978772e-20	2.63021803027134	3.83322937167501	0.411505213548189	9.31514169315894	1.21789870775206e-20	1.89612400728682e-19	2.63021803027134	1.81543307530902	0.36315945240398	4.99899717132939	5.76292481387681e-07	3.83187333327456e-06	2.63021803027134	3.01796319134278	0.41924078346237	7.19863932706742	6.08163828238429e-13	3.9212525620871e-12
chr17	57548293	57549002	peak103567	2.20563574989176	3.00475369165765	0.388842024367351	7.72744071720747	1.09730235816059e-14	2.06443000498991e-13	2.20563574989176	3.78547103533497	0.353139982856601	10.719463156547	8.2480671186653e-27	8.91279949286003e-26	2.20563574989176	3.54506356018052	0.369582307955312	9.59208134121284	8.63257254149181e-22	1.58571396746231e-20	2.20563574989176	2.18838344051065	0.333669234852845	6.55854124961736	5.43366776131799e-11	6.37662139842656e-10	2.20563574989176	2.71755821199286	0.375363180434051	7.23981027880893	4.49312824360785e-13	2.96003247688917e-12
chr17	57604579	57605839	peak103581	2.83429272923884	2.00964567868067	0.319979999951719	6.28053528027971	3.37409300469577e-10	2.61575455457352e-09	2.83429272923884	2.83193567078768	0.284619476464445	9.94990120130254	2.52433700317342e-23	1.98930666921158e-22	2.83429272923884	1.17038734537311	0.267165520749724	4.38075744987135	1.18267463557908e-05	3.70581061740971e-05	2.83429272923884	1.44492938264463	0.266991001986222	5.41190291768408	6.23584961946197e-08	4.7895719917767e-07	2.83429272923884	1.04568751133983	0.287368867698391	3.63883366947507	0.000273875610779269	0.000595858647773326
chr17	57662702	57663396	peak103592	3.99687552840238	1.6041993346348	0.248507079359337	6.45534661938203	1.07971486855177e-10	9.12854486548049e-10	3.99687552840238	3.80177440234751	0.254882997696592	14.9157630626782	2.60284605985024e-50	3.66304469509475e-48	3.99687552840238	1.59777807732355	0.219227685309826	7.28821305149246	3.14093010405771e-13	1.89654877533188e-12	3.99687552840238	0.655624171179694	0.199182439092686	3.29157617592287	0.000996276308731524	0.00398087334360799	3.99687552840238	2.7130117309406	0.280467713613846	9.6731694924284	3.92044445423479e-22	1.28333523316005e-20
chr17	57784932	57785534	peak103611	2.81656549056067	3.23898984628939	0.410645813354218	7.88755112302942	3.0817392190109e-15	6.55713393587878e-14	2.81656549056067	4.88914928599807	0.39641454853033	12.3334254611092	5.98473858095198e-35	1.53465183152589e-33	2.81656549056067	3.39151553369779	0.382361344455491	8.8699226082269	7.31967552803064e-19	8.99756263497191e-18	2.81656549056067	3.14958067723337	0.370500313559876	8.50088532171881	1.88150174410553e-17	7.64274560736321e-16	2.81656549056067	3.41241283283769	0.41364284737177	8.24965995307231	1.58845866626587e-16	1.88390987008426e-15
chr17	57810610	57811520	peak103613	2.32314476756706	2.11254822582709	0.333455044880867	6.33533142850437	2.36831623638782e-10	1.88715631265981e-09	2.32314476756706	3.32802612311621	0.308619000094143	10.7836073673397	4.1142768976147e-27	4.57303924073803e-26	2.32314476756706	2.14615455466239	0.303802324015802	7.06431249864551	1.61413129844002e-12	9.05788656107329e-12	2.32314476756706	2.53465469132588	0.304388204627841	8.32704635984454	8.28842922497678e-17	2.93829342410948e-15	2.32314476756706	2.71061234936563	0.349450182872425	7.75679190402714	8.71046798371801e-15	7.53908931104078e-14
chr17	57892455	57893599	peak103629	10.7995621269647	0.420478972054062	0.13555709308027	3.1018588736266	0.00192309615213758	0.00525879705127831	10.7995621269647	0.91397615976884	0.116357428389728	7.85490168025684	4.00085869881492e-15	1.84060096586664e-14	10.7995621269647	0.367181435986956	0.119890693180842	3.06263502399726	0.00219397470376378	0.00520686627013278	10.7995621269647	1.01468643801029	0.123786907902296	8.19704163554334	2.46375129594764e-16	7.9484886123596e-15	10.7995621269647	1.71051222261055	0.164596819049497	10.3921341401875	2.69259761340088e-25	1.56758296887016e-23
chr17	57987566	57989326	peak103661	14.8560819030878	0.642417825497881	0.152009999612366	4.22615503674813	2.37718239521971e-05	8.97494316640513e-05	14.8560819030878	0.963078065585631	0.131899965210131	7.30157937533449	2.84409210393446e-13	1.20086128451738e-12	14.8560819030878	1.01986762639711	0.142836533253302	7.14010346770677	9.326069200902e-13	5.37519622146796e-12	14.8560819030878	0.744794234949426	0.135421548012532	5.49982071450329	3.80177612130558e-08	2.99996223470616e-07	14.8560819030878	0.320986356737073	0.146062799441942	2.19759143302372	0.0279782342765696	0.0452170161158448
chr17	58518575	58519019	peak103736	5.81752375319315	1.1313315448767	0.186279273136249	6.07330877896019	1.25301186204981e-09	8.71064994570837e-09	5.81752375319315	0.676560203005217	0.130743499163984	5.17471390418157	2.2826047057043e-07	7.07421430640766e-07	5.81752375319315	0.587410941901401	0.142853887612426	4.11197029159678	3.92296788974467e-05	0.000116625424307063	5.81752375319315	0.382730919726512	0.133845352983533	2.85950099271357	0.00424308090199617	0.014623329147971	5.81752375319315	0.690121583546028	0.163509962078663	4.22066995045854	2.43577341853688e-05	6.02805016747572e-05
chr17	59093638	59094265	peak103791	1.9601946874443	2.81306010224605	0.490880290707525	5.73064381580992	1.00050158559598e-08	6.11558305039568e-08	1.9601946874443	4.01409901852156	0.470812599696289	8.52589548604045	1.51632129151171e-17	8.02760972843271e-17	1.9601946874443	3.37601496012065	0.476392918613172	7.08661868851571	1.3742835802379e-12	7.75089000618239e-12	1.9601946874443	2.71198323284115	0.45966618801126	5.8998971505268	3.63728234480234e-09	3.23750733808029e-08	1.9601946874443	3.44984219221151	0.503357154891334	6.85366674276493	7.19806609694436e-12	3.90680338143597e-11
chr17	59825490	59825978	peak103909	2.00217793107295	3.47665140259983	0.439353498829104	7.91310735402189	2.5104269925647e-15	5.43206557362093e-14	2.00217793107295	3.76555096095299	0.387912039798033	9.70722889372944	2.80869222633261e-22	2.04562983542146e-21	2.00217793107295	3.55581889701753	0.410745827514593	8.65698117625115	4.84422660993747e-18	5.35441324671691e-17	2.00217793107295	3.49414092673578	0.401577795103107	8.70103120576834	3.28881805645364e-18	1.55917891572933e-16	2.00217793107295	3.42533335181829	0.434667878818889	7.88034616481406	3.26475339949416e-15	3.05982892024956e-14
chr17	59851645	59852366	peak103920	2.94609792465314	2.83188478324167	0.359418046587162	7.87908345207398	3.29791188790563e-15	6.95089377034638e-14	2.94609792465314	3.10365986057092	0.309615771300138	10.024230508472	1.19285124445734e-23	9.616522459263e-23	2.94609792465314	2.80079637822341	0.324502266098592	8.63105337259018	6.07895077552455e-18	6.63701654489979e-17	2.94609792465314	2.07578650138386	0.304827891106414	6.80970003712428	9.78024540783202e-12	1.31036226517378e-10	2.94609792465314	3.01963882923324	0.361253459251022	8.35878176915948	6.33692088297152e-17	7.97604133389789e-16
chr17	61144997	61146170	peak104055	2.37781449018667	1.94882309127271	0.414127367629846	4.70585439070669	2.52804918550352e-06	1.10070214598062e-05	2.37781449018667	3.52059786017062	0.398470894711953	8.83526979483808	9.98569661321071e-19	5.65508097490225e-18	2.37781449018667	1.99210910432677	0.387935051878563	5.13516140054901	2.81901989294544e-07	1.0170436525356e-06	2.37781449018667	2.49011834060705	0.392972788503154	6.33661773399628	2.34863728753074e-10	2.46345036619935e-09	2.37781449018667	2.55642210527666	0.426451929273495	5.99463135184261	2.03947562551363e-09	8.01132919885827e-09
chr17	61314269	61315127	peak104081	2.37911035100308	3.39448692841562	0.386718607844933	8.7776663950361	1.66901471061827e-18	7.59040710505863e-17	2.37911035100308	3.59471680711558	0.325252481905069	11.0520810973082	2.14191142186273e-28	2.70546875215213e-27	2.37911035100308	2.96703826795837	0.337550661194004	8.78990506925151	1.49686394792246e-18	1.76940802521284e-17	2.37911035100308	2.45801866311916	0.316538734470773	7.76530135317807	8.14513292726027e-15	1.9410394774523e-13	2.37911035100308	3.1885248974888	0.373892782557074	8.52791240227292	1.49012306616765e-17	2.1037100759569e-16
chr17	61323626	61324802	peak104082	2.52651256476641	2.45722218327824	0.374470820297504	6.56185221942275	5.31434711069615e-11	4.78505420198853e-10	2.52651256476641	3.38750576169094	0.336539344277752	10.0657050038559	7.83241379515799e-24	6.41267667250842e-23	2.52651256476641	2.82685311254574	0.34454576110154	8.20457957023784	2.31399220466374e-16	2.03633592683186e-15	2.52651256476641	0.870401930575018	0.303117466373881	2.87150041529253	0.00408528245355558	0.0141340017987609	2.52651256476641	2.2488331445618	0.359123272075579	6.26200895186909	3.80049116175091e-10	1.6399367101394e-09
chr17	61337888	61338928	peak104089	3.17375982297617	3.44509153892328	0.362734453058062	9.49755808933823	2.1486971343498e-21	1.80298891465887e-19	3.17375982297617	3.93341037477188	0.313579152241824	12.5435965581619	4.30982263475177e-36	1.28596761186842e-34	3.17375982297617	4.16225263518451	0.347860798659778	11.9652822370921	5.40136155207347e-33	5.51648771544053e-31	3.17375982297617	1.83781898258411	0.290710544623608	6.32181741107325	2.58504726755536e-10	2.69245628280984e-09	3.17375982297617	4.52431412996134	0.378665925955276	11.9480360387528	6.64776602232753e-33	1.48519402646325e-30
chr17	61396780	61397612	peak104102	2.02758297158176	1.58948983561524	0.280895839499439	5.65864499256287	1.52572786857692e-08	9.08674914864221e-08	2.02758297158176	2.33222484071435	0.252352923967737	9.24191724845053	2.42119327815428e-20	1.52212407528848e-19	2.02758297158176	1.45702274310662	0.252465043991129	5.77118606232797	7.87154991359742e-09	3.22679384416804e-08	2.02758297158176	0.619006518125377	0.227020631558326	2.72665314106636	0.00639802556921882	0.0209474099649474	2.02758297158176	1.47749178142913	0.274182200002472	5.38872246781813	7.09602861048555e-08	2.32796107480191e-07
chr17	61399125	61400482	peak104103	6.33908462600115	2.9133548328555	0.23581823718317	12.3542388733598	4.62109038564349e-35	1.03240935578258e-31	6.33908462600115	2.98524233800472	0.186613728594491	15.9969063395738	1.34284040940858e-57	3.87106236086444e-55	6.33908462600115	2.41359346531202	0.193584516103123	12.4679055634093	1.11724057361558e-35	1.67802023296061e-33	6.33908462600115	0.41945697755638	0.162848875667189	2.5757437737158	0.010002473751299	0.0308763753638977	6.33908462600115	2.8909081733427	0.232517741412631	12.4330649170225	1.7287665396417e-35	5.42074462509056e-33
chr17	61409505	61410073	peak104104	3.23565825605408	1.8768125306599	0.24687206133624	7.60236909961098	2.907580269629e-14	5.0064722696608e-13	3.23565825605408	2.03934423232655	0.200864336637706	10.1528437873213	3.21845719109383e-24	2.71978654262033e-23	3.23565825605408	1.92904752773942	0.223940076718435	8.61412372455715	7.04785510127592e-18	7.60666148702322e-17	3.23565825605408	0.629916051918982	0.188634658160853	3.33934420143428	0.000839764415335791	0.00341482576516299	3.23565825605408	2.29104114380734	0.26727880657067	8.57172767718705	1.01943929683991e-17	1.48616953934909e-16
chr17	61410818	61412876	peak104105	13.2980156045974	1.79858378617026	0.169208140111828	10.6294164393131	2.17468944431091e-26	5.47439780819281e-24	13.2980156045974	1.90509879380163	0.143972075865792	13.2324187335989	5.7022339782008e-40	2.50407930939516e-38	13.2980156045974	1.99352154495096	0.156322115411567	12.7526520460805	3.01317272058441e-37	6.19016506149484e-35	13.2980156045974	0.349344884601624	0.140925682511178	2.47892987549601	0.0131777211046437	0.0392346175750953	13.2980156045974	2.1351817765099	0.173580573604481	12.300810696565	8.9669597066442e-35	2.54391223550558e-32
chr17	62626675	62628639	peak104184	3.9608160943877	1.93273666328011	0.238848403031446	8.09189694697541	5.87426011354346e-16	1.47326507163267e-14	3.9608160943877	1.6918511049652	0.187954436392672	9.00138957843278	2.22878562085864e-19	1.31079583420884e-18	3.9608160943877	0.447204290804801	0.186988400715789	2.3916151434683	0.0167744214221108	0.0337927450492997	3.9608160943877	1.0886675474603	0.187485433806235	5.80667801950646	6.37245134857257e-09	5.4704525914043e-08	3.9608160943877	1.68781064758802	0.223126454350567	7.56436816289028	3.89754403182006e-14	3.01431434360536e-13
chr17	64240771	64241389	peak104446	2.13780675011041	3.28755049307148	0.423185494371967	7.76858029585917	7.93706850589023e-15	1.54699264346539e-13	2.13780675011041	3.74158918091856	0.38109161247224	9.81808325994347	9.41159676578743e-23	7.10061076382097e-22	2.13780675011041	3.30714556819844	0.391605726026004	8.4450899167364	3.03811515014139e-17	3.01166012637144e-16	2.13780675011041	2.69613525979686	0.374095416980333	7.20707909645043	5.7164801740187e-13	9.60250471336807e-12	2.13780675011041	3.67372035238925	0.426140346868869	8.62091651115052	6.6420325770134e-18	1.00434050972048e-16
chr17	64732316	64733118	peak104540	2.71677619422878	1.46184717349615	0.328924504179003	4.44432432039359	8.81685185538002e-06	3.54040874435424e-05	2.71677619422878	3.40147192819269	0.325485622863847	10.4504521528914	1.45828316281501e-25	1.39603079641096e-24	2.71677619422878	3.10720007424469	0.343445980082385	9.04712896479192	1.4677663364201e-19	1.96504777010011e-18	2.71677619422878	1.2061622395525	0.291594083529324	4.13644277330202	3.52731270263002e-05	0.000181472826523046	2.71677619422878	2.08188843938331	0.340851373355466	6.10790685361903	1.00946234438941e-09	4.12391325286214e-09
chr17	65463072	65463626	peak104661	1.75909911400258	2.54455670283606	0.430590564628252	5.90945764227995	3.43235919267271e-09	2.23240741814553e-08	1.75909911400258	3.6717969920629	0.404357223839416	9.08057721140429	1.08000564997699e-19	6.47315257613638e-19	1.75909911400258	3.01728898874864	0.41100699112828	7.34121086472445	2.11670013554172e-13	1.30364512482899e-12	1.75909911400258	3.3339427690974	0.408363738481004	8.16414988632122	3.23706761585859e-16	1.01501946488141e-14	1.75909911400258	2.88439052703809	0.432770870843698	6.66493685541935	2.64779171514295e-11	1.31638334700278e-10
chr17	65472521	65473373	peak104662	2.21841562682763	3.57594599031391	0.411814870674866	8.68338237629397	3.84170178776334e-18	1.58574448158647e-16	2.21841562682763	3.23460226829856	0.347291186926577	9.31380464020356	1.23333435535425e-20	7.90935950242071e-20	2.21841562682763	3.52370327796022	0.378607994301332	9.30699650033202	1.3149822086314e-20	2.03839349651943e-19	2.21841562682763	2.53451617982735	0.348026726929852	7.28253316113334	3.27609373667146e-13	5.76882988724424e-12	2.21841562682763	3.03586753758953	0.393023501703767	7.72439186061131	1.12388605328815e-14	9.52452130413425e-14
chr17	65531038	65532194	peak104669	2.85774139116014	3.49667059157593	0.363133225157473	9.62916733950632	6.02154252833862e-22	5.46309794969524e-20	2.85774139116014	2.8927703834851	0.288351233376885	10.0321068497188	1.10140940908723e-23	8.9074617052561e-23	2.85774139116014	2.86979307121624	0.307443359010471	9.33437977145737	1.01584252617305e-20	1.60107173459356e-19	2.85774139116014	2.31696556325849	0.28772347158093	8.05275131197205	8.09532865384771e-16	2.29663188936857e-14	2.85774139116014	2.86008471557916	0.336997670620054	8.48695692856508	2.12118340955639e-17	2.91630085223087e-16
chr17	66580072	66581420	peak104787	5.66518298603817	2.67075490960117	0.311799875836807	8.56560607162978	1.07508844176815e-17	3.95371516866709e-16	5.66518298603817	3.83384248731652	0.285297606101522	13.4380464655994	3.61863923416289e-41	1.80155819031179e-39	5.66518298603817	3.46514720751922	0.299536996138734	11.5683446525393	5.9621873425172e-31	4.69436891510176e-29	5.66518298603817	0.819479660763162	0.259429659788222	3.15877398687613	0.00158434306535508	0.00605840042941622	5.66518298603817	3.10736465525103	0.322168366753552	9.64515755089034	5.15320018796273e-22	1.63593511473282e-20
chr1	89518105	89519279	peak10495	2.68216540170757	2.60304392034324	0.364238900347099	7.14652915397747	8.89994945520638e-13	1.12654955108289e-11	2.68216540170757	3.49505006294393	0.330269284828365	10.5824253828516	3.59528929936558e-26	3.63865264142474e-25	2.68216540170757	3.23879816601161	0.349407467929795	9.26940166791847	1.87193040912092e-20	2.83774488568432e-19	2.68216540170757	1.28930188101767	0.305861279362598	4.21531579186656	2.49428916007804e-05	0.000131196086398101	2.68216540170757	3.00617673852447	0.372797066444918	8.06384225925406	7.39331455920721e-16	7.73657559231326e-15
chr17	67490980	67491523	peak104952	2.30738898725455	1.91550928613544	0.374579696442639	5.11375630961027	3.15814733895976e-07	1.56056310172042e-06	2.30738898725455	2.39299839241448	0.332686915288677	7.19294412387106	6.34088974273855e-13	2.63805219674037e-12	2.30738898725455	0.95743995837942	0.324095314991868	2.95419252945215	0.00313488363845184	0.00726809901025421	2.30738898725455	1.65147815594853	0.330262957470548	5.00049466218387	5.718341134077e-07	3.80505998098877e-06	2.30738898725455	2.39002628466365	0.380371896241037	6.28339345856697	3.31261257182689e-10	1.44300084075706e-09
chr17	73164478	73165352	peak105550	1.77126195770348	1.80318993495719	0.304877686116117	5.91447002215314	3.32945867481238e-09	2.17101112349221e-08	1.77126195770348	1.45328057647341	0.227965873765764	6.37499180235486	1.82972738477171e-10	6.7331104690189e-10	1.77126195770348	1.84755246559622	0.268818169297416	6.87287049988096	6.29226843477843e-12	3.35907149745504e-11	1.77126195770348	1.04101748224122	0.234249148321998	4.4440609056569	8.82765967299382e-06	4.98189963168357e-05	1.77126195770348	1.7563730560218	0.295210410734516	5.94956340344417	2.68858680663302e-09	1.04101195829619e-08
chr17	73168617	73169176	peak105552	2.93688406178103	3.68347632298842	0.429862045363379	8.56897314549981	1.04411878569909e-17	3.86367185440992e-16	2.93688406178103	4.68941588390524	0.397693196391037	11.7915416367704	4.31567987405262e-32	8.0684253544919e-31	2.93688406178103	4.11977642250113	0.408161073381315	10.0935064394353	5.90226893461657e-24	1.51567891764945e-22	2.93688406178103	4.04831085590395	0.402025926482218	10.0697755772301	7.51493635696302e-24	1.08318110893548e-21	2.93688406178103	3.56129741616013	0.42069885707326	8.46519394166069	2.55726796481694e-17	3.46520472594186e-16
chr17	73410618	73411881	peak105603	2.41396969065133	2.64011540616584	0.383867765334527	6.87766893858638	6.0839854014905e-12	6.46871333021058e-11	2.41396969065133	3.01199758626357	0.331032205873393	9.09880529091342	9.13309138959233e-20	5.50542132904498e-19	2.41396969065133	2.54049619669771	0.344976344595529	7.36426203273834	1.78129500411884e-13	1.10545436141028e-12	2.41396969065133	1.18205488199271	0.308200223705314	3.83534725504589	0.0001253870118402	0.000592868270534365	2.41396969065133	2.83503669821505	0.380189925041089	7.45689591303255	8.85846285189883e-14	6.45706796704681e-13
chr17	76528994	76530802	peak106219	6.06332451649753	2.31081090801582	0.238464425327059	9.69038004241722	3.31293593660116e-22	3.27138696104268e-20	6.06332451649753	2.50176980004839	0.201179331069943	12.4355210187005	1.67644123364613e-35	4.62392502607367e-34	6.06332451649753	1.84537398562705	0.207734756858308	8.88331838896728	6.48948846231973e-19	8.03231490907483e-18	6.06332451649753	1.10946362896236	0.193386241135244	5.73703497440887	9.63483666120454e-09	8.09226671267428e-08	6.06332451649753	2.41766370201409	0.238826908549575	10.1230791651445	4.36464181645323e-24	2.01054750478012e-22
chr17	76688182	76689222	peak106255	2.69627334621765	1.24444813481349	0.258360336303985	4.81671510656836	1.45940824313942e-06	6.56862340207274e-06	2.69627334621765	2.57786276884378	0.237655119803917	10.8470744117388	2.05910910356757e-27	2.35460377530795e-26	2.69627334621765	2.74293683765329	0.273494849105262	10.0292083987205	1.13422261073694e-23	2.78844026433306e-22	2.69627334621765	0.931336963133913	0.211088138172307	4.41207625969811	1.0238403662076e-05	5.72204467330468e-05	2.69627334621765	2.29452326633363	0.292148200076563	7.85397023063057	4.03069995819052e-15	3.71343816251232e-14
chr17	76709009	76709853	peak106260	2.80438927717359	2.78772720107925	0.329586334376673	8.45826088739846	2.71394422683231e-17	9.0496875310026e-16	2.80438927717359	3.4839803727148	0.287889477789011	12.1017982299032	1.03322726300453e-33	2.29117504611415e-32	2.80438927717359	2.89281290947815	0.29511283880696	9.80239599596141	1.09946181251096e-22	2.29832526023489e-21	2.80438927717359	2.26219091501889	0.273055901315924	8.28471717372462	1.18390091462665e-16	4.06730635626092e-15	2.80438927717359	2.85235244771827	0.322994414096196	8.83096525275748	1.0377622613762e-18	1.81132079077899e-17
chr1	8076829	8077584	peak1063	2.84293578706189	2.63881003978722	0.348853164185448	7.56424281244141	3.90130395812405e-14	6.5595489786972e-13	2.84293578706189	3.59051548973533	0.315663921892388	11.3744879940995	5.60306988745498e-30	8.29690705041282e-29	2.84293578706189	4.52646980644302	0.370528107199187	12.2162656988656	2.54509414430034e-34	3.09445358102585e-32	2.84293578706189	2.58146394547827	0.310226060961772	8.32123496483545	8.70514862266153e-17	3.06273860891397e-15	2.84293578706189	4.03663583493306	0.382659716775191	10.5488915032688	5.13999119247928e-26	3.45364896929256e-24
chr17	77322426	77323820	peak106381	6.85269565131416	1.19918790324591	0.169215667917339	7.08674272308939	1.37305296633913e-12	1.67170133973973e-11	6.85269565131416	2.0605314299438	0.145994804505632	14.113731217499	3.12591354763844e-45	2.50535662945927e-43	6.85269565131416	1.5748179859895	0.152935409141598	10.2972751361421	7.24854495885671e-25	2.10313707872802e-23	6.85269565131416	0.904934995525377	0.135226009462238	6.69201878487794	2.20112602085001e-11	2.7626913883885e-10	6.85269565131416	2.25621886345418	0.193331795843077	11.6701903771975	1.81017710207584e-31	3.20329656885163e-29
chr17	77324966	77325776	peak106382	6.5607125918838	1.29745769695422	0.179535788825777	7.22673571347538	4.94741563154853e-13	6.65351087905696e-12	6.5607125918838	1.11904606035045	0.141320541255322	7.9184954318048	2.40401774608473e-15	1.12009930072399e-14	6.5607125918838	0.814509650123994	0.148371102412538	5.48967849453117	4.02666014173707e-08	1.55843431600837e-07	6.5607125918838	2.10013523965753	0.166564670611483	12.6085275583809	1.89500354002396e-36	2.41924273363201e-33	6.5607125918838	2.09704956457312	0.203342818836613	10.3128774183961	6.16280027118322e-25	3.36843208705987e-23
chr17	77354451	77355323	peak106390	5.99934214464187	1.4045835440203	0.191052934656903	7.35180303062439	1.95550833474549e-13	2.86013097110524e-12	5.99934214464187	1.04454583838683	0.15201923181484	6.87114272264635	6.36896322846535e-12	2.53129819395956e-11	5.99934214464187	2.3756680327889	0.193081639352308	12.3039561957216	8.6244149767145e-35	1.12513991882349e-32	5.99934214464187	2.05306009023173	0.176655016321996	11.621861258044	3.19107435010079e-31	1.90113572864505e-28	5.99934214464187	2.45477685495647	0.221582848502529	11.0783703321173	1.59753812143916e-28	1.66975431839077e-26
chr17	77423535	77424238	peak106415	4.89690176519417	0.508275298149824	0.177995079511749	2.85555813983203	0.00429612563092201	0.0109109543422013	4.89690176519417	0.818641886511436	0.154049924815027	5.314133632291	1.07165956094967e-07	3.39124846544856e-07	4.89690176519417	1.98480767042363	0.193759683632621	10.2436566431794	1.26368066622042e-24	3.53454844246598e-23	4.89690176519417	1.75876929775875	0.178712676384769	9.84132370091147	7.47211624812013e-23	9.084975081813e-21	4.89690176519417	2.30027700423397	0.238251008285959	9.65484688095458	4.68859177263103e-22	1.5071798696445e-20
chr17	77424894	77425414	peak106416	3.59497846594128	1.59764534308018	0.241151488481661	6.62506938331287	3.47085111665392e-11	3.22257257184184e-10	3.59497846594128	2.42399009402796	0.222602622997286	10.889315055634	1.2961138267717e-27	1.505226928258e-26	3.59497846594128	1.04395924358143	0.209800676678552	4.97595746643346	6.49259038994885e-07	2.269105749698e-06	3.59497846594128	0.901434286801052	0.206158751430982	4.37252496216652	1.22817769202554e-05	6.79305576828101e-05	3.59497846594128	1.9858188160015	0.26136261151197	7.59794526276591	3.00869532486387e-14	2.36579021299129e-13
chr17	77429967	77430712	peak106421	6.08512810923037	0.689616419852946	0.143474438317	4.80654552784706	1.5356052582262e-06	6.89421571973796e-06	6.08512810923037	1.06795640723663	0.116444034908556	9.17141361577953	4.66856115256765e-20	2.87629070940509e-19	6.08512810923037	1.52341435805789	0.141652555153225	10.7545843872002	5.63876339942967e-27	2.21012320697383e-25	6.08512810923037	1.2691476406155	0.129245166861708	9.81969130012793	9.26267538549944e-23	1.09636951764922e-20	6.08512810923037	1.67777162303242	0.167239734045948	10.032135201623	1.10109312720471e-23	4.74212950904331e-22
chr17	77433438	77434040	peak106422	1.11845373688081	1.93986871187229	0.315762133418148	6.14344947214877	8.07483666242184e-10	5.80537231164382e-09	1.11845373688081	2.68784598184817	0.279492784462145	9.61687074326678	6.7864328874044e-22	4.79043898090753e-21	1.11845373688081	1.48300206259702	0.277761658504729	5.33911725102899	9.34002278025868e-08	3.49966933231789e-07	1.11845373688081	1.75083750405511	0.270983677857172	6.46104414073944	1.03982979790208e-10	1.16228129943114e-09	1.11845373688081	1.76033521526709	0.302845563265971	5.81264984133544	6.1491599353111e-09	2.27921890343872e-08
chr17	77471170	77471870	peak106442	2.08612673953763	1.41508017772309	0.300213595775404	4.71357792463783	2.43404580622661e-06	1.06106587060215e-05	2.08612673953763	2.20738420809845	0.264488942124498	8.34584686364468	7.07053768600274e-17	3.60033390489821e-16	2.08612673953763	0.890398775847359	0.2555191372998	3.48466570941281	0.000492752239778174	0.00128945253024236	2.08612673953763	1.86408732794701	0.266828307577507	6.98609283576684	2.82647083947806e-12	4.18191335380723e-11	2.08612673953763	1.79313373328001	0.299463908907225	5.98781248739905	2.12682055584584e-09	8.32698002073007e-09
chr17	77477086	77477883	peak106448	3.07436704254417	2.40744435702387	0.311495415092784	7.7286670698083	1.0867848686684e-14	2.05104493351381e-13	3.07436704254417	2.51510245873235	0.254388787822355	9.88684477905804	4.74755615744276e-23	3.66061566876508e-22	3.07436704254417	2.24649936755245	0.267664118293597	8.39297916311777	4.73975632454492e-17	4.54716397147565e-16	3.07436704254417	1.91931773615152	0.254157079150065	7.55169890435463	4.29616790309226e-14	9.00180643985556e-13	3.07436704254417	3.4754626494658	0.337694264098762	10.2917432096192	7.67736888234391e-25	4.12064907009407e-23
chr17	78351377	78351976	peak106619	9.39052094325319	1.05100971514265	0.162304098786391	6.47555867659193	9.44617692183989e-11	8.10520979952205e-10	9.39052094325319	0.375244687675594	0.129262869341026	2.90295805430105	0.00369656143953748	0.00750694723427491	9.39052094325319	1.11355182125267	0.145365829338984	7.66034099152657	1.85440055180128e-14	1.28813451466553e-13	9.39052094325319	1.12695251549567	0.140866915511548	8.00012204003493	1.24295955796142e-15	3.42830496596365e-14	9.39052094325319	2.44106301412857	0.206385389955488	11.8276929130257	2.80752514511052e-32	5.63807830545621e-30
chr17	78390155	78390968	peak106634	2.49121404537029	2.35123048909723	0.338567844145725	6.94463614827292	3.79436988086374e-12	4.19658248023995e-11	2.49121404537029	2.97664238473094	0.291646583112926	10.2063338200619	1.85751165224391e-24	1.61475222570795e-23	2.49121404537029	2.76278605665362	0.311752419298814	8.86211585099359	7.8509950941e-19	9.58475651071375e-18	2.49121404537029	0.728550327339659	0.258437305129803	2.81906022419533	0.00481644804444631	0.0163503088126095	2.49121404537029	2.63989132669601	0.338448252745278	7.79998509456876	6.19144880374166e-15	5.48907561851561e-14
chr1	91526309	91526977	peak10668	2.19206180132434	3.79438221059721	0.497169085065147	7.63197536729383	2.31183617809012e-14	4.03904672639342e-13	2.19206180132434	4.19472427696728	0.462202862471907	9.07550475679331	1.13151809766968e-19	6.77281411910591e-19	2.19206180132434	4.75557815389688	0.494502720759089	9.61688976472526	6.78517843362578e-22	1.27118966608169e-20	2.19206180132434	3.20482008174818	0.459232128392796	6.97864954040627	2.98030881911409e-12	4.37691532654282e-11	2.19206180132434	3.35696291149714	0.484563838034747	6.92780320775076	4.27425747445379e-12	2.39554104236163e-11
chr17	78933399	78934688	peak106766	6.68341224724784	0.375296690000308	0.140941800440669	2.66277774816913	0.00774985822278712	0.0185788830961393	6.68341224724784	2.35086033351038	0.148587567187718	15.82137979647	2.21582884716065e-56	5.57795901201442e-54	6.68341224724784	1.06801354621468	0.133918248977211	7.97511582156679	1.52237988044531e-15	1.20342749240155e-14	6.68341224724784	0.414185298081819	0.118976499936448	3.48123619624933	0.000499105156460884	0.00212696863648674	6.68341224724784	1.86122295688684	0.182190208307602	10.2158232002481	1.68443242834288e-24	8.29362556247171e-23
chr17	79019994	79020632	peak106789	3.20300192398969	1.99427272550163	0.291887313258624	6.83233780611296	8.35418379498247e-12	8.6760213229356e-11	3.20300192398969	3.47979279444961	0.27678618803642	12.5721330935478	3.00505039716632e-36	9.0267673526981e-35	3.20300192398969	3.64801310533298	0.306818861359285	11.889794157932	1.33735773429642e-32	1.29203215054486e-30	3.20300192398969	1.6460709259178	0.252300935226999	6.5242363229324	6.83488725309366e-11	7.89657012763691e-10	3.20300192398969	3.04334283758502	0.319044351137152	9.53893346407107	1.44308731479786e-21	4.16004831893261e-20
chr17	79951404	79952529	peak106930	1.73982176255915	1.54724817343049	0.324268979717593	4.77149610418485	1.82862518425022e-06	8.12606114323822e-06	1.73982176255915	2.16523712871152	0.289924808330443	7.46827131206958	8.12551778399804e-14	3.52151744309886e-13	1.73982176255915	2.21371533526331	0.317707136563955	6.96778599059792	3.219674893638e-12	1.75925556019541e-11	1.73982176255915	1.77555471426581	0.29314347396764	6.05694778135097	1.38728597930598e-09	1.30431153646164e-08	1.73982176255915	2.15091954719793	0.341573466673906	6.29709200817805	3.03281280170484e-10	1.32466918877983e-09
chr1	91712924	91713840	peak10708	4.05435188191879	3.19502243066821	0.345563054166216	9.24584498298652	2.33389257168591e-20	1.55647992290083e-18	4.05435188191879	4.51124725474765	0.317363223653516	14.2147763777219	7.41880458290567e-46	6.38482082806e-44	4.05435188191879	0.916142014221972	0.269107407122811	3.40437308663108	0.000663161087747729	0.00170542131241945	4.05435188191879	1.10924984873719	0.269286862268211	4.11921264704095	3.80169189888954e-05	0.000194636606441858	4.05435188191879	2.52409753732125	0.323311957154032	7.80700336461333	5.85637070930165e-15	5.2172531155875e-14
chr17	80779988	80780847	peak107096	2.33184352563588	2.9197177584529	0.398920949176424	7.31903843225251	2.49754068784459e-13	3.59119426499166e-12	2.33184352563588	3.38016638414703	0.347759348272382	9.71984333689148	2.48163012495547e-22	1.81259400177071e-21	2.33184352563588	1.71719304311634	0.333504721327877	5.14893173409717	2.61974198401339e-07	9.47060042076684e-07	2.33184352563588	1.94348577496277	0.331569711757703	5.86146956747059	4.58788567999171e-09	4.00974478036635e-08	2.33184352563588	2.78939951478889	0.385171465111187	7.24196823350785	4.42219443990706e-13	2.91975918819575e-12
chr1	91725822	91726672	peak10710	4.06098069674941	2.65783251116378	0.338286034280899	7.85676097097412	3.94194073930546e-15	8.20965184618063e-14	4.06098069674941	2.33174504557777	0.286197788318023	8.14732028252688	3.72077264325634e-16	1.81648100117237e-15	4.06098069674941	3.60649847602958	0.329966066912383	10.9299071561417	8.2933232647803e-28	3.71495154665209e-26	4.06098069674941	1.2520930351611	0.283987966472046	4.40896510762665	1.03865756078839e-05	5.79760355526887e-05	4.06098069674941	3.48458584059865	0.358833463936388	9.71087200834863	2.71008535781051e-22	9.17374159093696e-21
chr17	80791877	80792299	peak107104	1.8582519073198	3.27978275332218	0.590669813707873	5.55265002071744	2.81371056307505e-08	1.6123580921398e-07	1.8582519073198	4.25999471291404	0.566641006711989	7.51797815981098	5.56297922606877e-14	2.43336093263649e-13	1.8582519073198	4.15994223007499	0.584786050040767	7.11361399572543	1.13043032694649e-12	6.44471490702218e-12	1.8582519073198	3.41187868677876	0.566539710869956	6.02231162496909	1.71943434364141e-09	1.59893080249235e-08	1.8582519073198	3.78798595712776	0.593750669825707	6.37975862534978	1.77367314039558e-10	7.98108258768634e-10
chr17	80919164	80920024	peak107132	1.6544971895287	2.34052707494435	0.456095880678438	5.13165580768422	2.87204338097536e-07	1.4282702100215e-06	1.6544971895287	3.38739585748411	0.429502701474956	7.88678591741436	3.10068653336939e-15	1.43459928581183e-14	1.6544971895287	2.41981838768537	0.430657314610203	5.6188953620249	1.9218219750099e-08	7.66883772256126e-08	1.6544971895287	2.07045829132911	0.414249003322497	4.99810083964702	5.78977074498322e-07	3.84829202398978e-06	1.6544971895287	2.22019636095113	0.449856662924398	4.93534172978172	8.00105417516369e-07	2.33321653243108e-06
chr17	80941880	80943072	peak107138	2.22225615718955	2.17449456732948	0.346125190951344	6.28239326167727	3.3340017171195e-10	2.58743433304719e-09	2.22225615718955	2.41381903881881	0.292811530317327	8.24359285374757	1.67115125694679e-16	8.31528018246383e-16	2.22225615718955	2.58328081248766	0.319782026133883	8.07825519063451	6.57000085064536e-16	5.47949720968663e-15	2.22225615718955	2.01792219515341	0.296829404034605	6.79825572441655	1.05893371611619e-11	1.40820850507028e-10	2.22225615718955	2.60606827631084	0.348480431529696	7.47837766634758	7.52456986689362e-14	5.55041837519561e-13
chr17	80959339	80960230	peak107144	1.77847392841506	2.36092586656373	0.289897957371909	8.14398931253905	3.82462994481083e-16	9.89256309748248e-15	1.77847392841506	3.07573855173823	0.254337372467845	12.0931443220248	1.1480713660858e-33	2.5395395453034e-32	1.77847392841506	2.17180109829747	0.263508687420365	8.24185767671817	1.69557188230188e-16	1.51146913976965e-15	1.77847392841506	1.97653591805533	0.249074315140384	7.93552686049265	2.0960362110236e-15	5.59141122382459e-14	1.77847392841506	2.4405373683262	0.300883242057636	8.11124392184892	5.01041603363996e-16	5.430634673696e-15
chr1	91736275	91737582	peak10715	3.5520483273191	0.969137806481938	0.298875850379506	3.24260995075831	0.00118440237676324	0.00337459328549168	3.5520483273191	1.00559041047081	0.265011709182263	3.79451313141494	0.000147933452936527	0.000359387604231961	3.5520483273191	2.31277535558244	0.299542992821376	7.7210130465699	1.15408738507922e-14	8.18856841346599e-14	3.5520483273191	0.926512490642394	0.27171489384579	3.40987009408557	0.000649938291056454	0.00270588098673469	3.5520483273191	2.23436296271418	0.328918433126577	6.7930609466765	1.09778974330849e-11	5.78443280723838e-11
chr17	81405354	81405866	peak107263	1.74868533741906	2.72105412976504	0.395533260538492	6.8794571815794	6.00810528970751e-12	6.39945565214197e-11	1.74868533741906	3.47274842352789	0.350972141871313	9.89465547040824	4.39119797014703e-23	3.39610044657888e-22	1.74868533741906	3.39600055194591	0.381185923783855	8.90903976263184	5.14764491862801e-19	6.47003218218273e-18	1.74868533741906	1.95811389128049	0.327178499809261	5.98484892015225	2.16590807757282e-09	1.98417606716858e-08	1.74868533741906	3.52786719745976	0.409417517230169	8.61679593322442	6.88536884472761e-18	1.03587708217017e-16
chr17	81566447	81567363	peak107309	3.70279878043831	1.68647863817388	0.303656549829057	5.55390173247794	2.79362569134578e-08	1.6018759057242e-07	3.70279878043831	1.42082159584171	0.25693617351046	5.52986205262324	3.20482706867929e-08	1.04946636494146e-07	3.70279878043831	2.35590048020799	0.289108044013874	8.14885828667892	3.67376159440365e-16	3.1446906598073e-15	3.70279878043831	0.726854076626944	0.25631845443992	2.83574617448123	0.00457187654388285	0.0156328963973251	3.70279878043831	2.34159587462734	0.322509668698858	7.26054472746303	3.85534533800433e-13	2.56730950917106e-12
chr17	81936996	81937757	peak107379	5.42170800352409	0.784840429439038	0.183165167912885	4.28487816969828	1.82839353970183e-05	7.04134404979331e-05	5.42170800352409	1.0808329934426	0.153107630609233	7.05930193774045	1.67341107168139e-12	6.84413640369827e-12	5.42170800352409	0.828252050900246	0.166551741514924	4.97294140167264	6.5944598952795e-07	2.3024571539037e-06	5.42170800352409	0.450022223621254	0.15557893289851	2.89256530583625	0.00382109735327694	0.0133309531514969	5.42170800352409	0.904890319882842	0.18218712583246	4.96681813134801	6.80603609099835e-07	2.00402443252741e-06
chr17	82003475	82004366	peak107396	1.32515519815546	1.99390926241819	0.330671877321127	6.02987250857694	1.64089074536701e-09	1.12023072161744e-08	1.32515519815546	2.96862831340687	0.275820682293501	10.7628923571727	5.15270646751987e-27	5.68483473419646e-26	1.32515519815546	2.00522322716612	0.288915095543325	6.94052771245877	3.90637934894269e-12	2.12214948643321e-11	1.32515519815546	1.47984496953709	0.259804668814221	5.69599066980312	1.2265758521991e-08	1.02054584162585e-07	1.32515519815546	1.41632860449969	0.302785641104089	4.67766106521807	2.90165638583476e-06	7.96273677015578e-06
chr1	91844904	91845545	peak10754	2.45967071526419	2.09617138010096	0.337149123783398	6.21734191855011	5.05647148147417e-10	3.7771070605168e-09	2.45967071526419	2.22660153453771	0.287980112817579	7.73178922930747	1.06045418071691e-14	4.78744571153154e-14	2.45967071526419	3.2227088293674	0.335578945801033	9.60342974340876	7.73275607408349e-22	1.43368827087235e-20	2.45967071526419	1.53362723425519	0.29008091688318	5.28689460421417	1.24410271306859e-07	9.17699042124425e-07	2.45967071526419	3.23606596859895	0.370054580557959	8.74483424504485	2.233432740128e-18	3.66557790305856e-17
chr17	82669655	82670441	peak107557	2.83885775719814	2.97728977857606	0.410659787754771	7.25001538342483	4.16724298408185e-13	5.69863304165991e-12	2.83885775719814	3.99404340068305	0.381478087934826	10.469915643924	1.18748777820097e-25	1.15097446094284e-24	2.83885775719814	3.87122868888737	0.402400052338466	9.62034837319359	6.56085784201282e-22	1.23045343347634e-20	2.83885775719814	3.14597731060435	0.377683844291361	8.32965814703319	8.10761253360485e-17	2.88107283142748e-15	2.83885775719814	3.29509860015935	0.416308056629279	7.91504883868636	2.47156053381172e-15	2.35973298188124e-14
chr17	83053063	83053626	peak107633	2.63703478287572	2.88099618712964	0.347735776143544	8.28501518906234	1.18094012428853e-16	3.43202322624536e-15	2.63703478287572	3.44146830463669	0.299977097177634	11.4724368527334	1.81475736015879e-30	2.85520759666532e-29	2.63703478287572	2.42244840717778	0.296474102071905	8.17086008608689	3.06198581817319e-16	2.65664429748589e-15	2.63703478287572	1.83080332592554	0.277013683410778	6.60907180967907	3.86737103993405e-11	4.6390283621974e-10	2.63703478287572	2.41530570751037	0.325923198596773	7.41065906909728	1.2567328102706e-13	8.94883885177946e-13
chr17	83109678	83111181	peak107658	7.33751236651742	0.727776703153016	0.178125996639281	4.08574108711836	4.39363518783628e-05	0.000159414213788465	7.33751236651742	2.97701723458963	0.186205086152999	15.9878405906889	1.55322350459893e-57	4.40647042820583e-55	7.33751236651742	1.29058273810695	0.168456670046317	7.66121482605651	1.84182469996073e-14	1.27989630102637e-13	7.33751236651742	0.484232635004884	0.152972731516026	3.16548335252911	0.00154825521142858	0.00593055409212666	7.33751236651742	2.63563257829612	0.233693578840746	11.2781557429621	1.68235927318337e-29	2.19480345179608e-27
chr17	83151341	83152437	peak107669	2.42976232716476	1.8633509896027	0.31840915381783	5.8520647640324	4.85507486292843e-09	3.10464232648013e-08	2.42976232716476	2.60790739312254	0.27791718120631	9.38375735462927	6.36626811666426e-21	4.17863790118033e-20	2.42976232716476	1.51667768165404	0.273112010135117	5.55331741326092	2.80298425975368e-08	1.10056541464362e-07	2.42976232716476	1.72083863616837	0.27036224564552	6.3649369092185	1.95370025291496e-10	2.07724477218019e-09	2.42976232716476	2.5543391160022	0.335115682060797	7.62226076766767	2.49270818146608e-14	1.9907137322316e-13
chr18	2998975	2999782	peak107887	3.91114176616697	1.73474383850555	0.322399352829065	5.38072990309414	7.4184429732517e-08	3.98646516118243e-07	3.91114176616697	2.38835017506156	0.285954645470192	8.35219924871102	6.70035075657977e-17	3.41670097210699e-16	3.91114176616697	0.703815150555788	0.275331856188726	2.55624307444235	0.0105809176731577	0.0221911219868982	3.91114176616697	1.04090529882929	0.277602169416042	3.74962955447687	0.000177095986913691	0.00081916060406532	3.91114176616697	1.42191464133755	0.309977965555547	4.58714747285078	4.49343283494052e-06	1.20950489546524e-05
chr1	8133648	8134471	peak1079	3.26920182724544	2.9208191417958	0.39496464558524	7.39514074093357	1.41258576133771e-13	2.14140333438413e-12	3.26920182724544	2.32020750758777	0.338663655529121	6.85106733393854	7.33010013216031e-12	2.90360992158912e-11	3.26920182724544	3.77012032108538	0.385845584947506	9.77105989588634	1.4987583074064e-22	3.07546581266068e-21	3.26920182724544	2.56833105459025	0.354511489873402	7.24470469351337	4.33382426997098e-13	7.46947359471469e-12	3.26920182724544	2.60388383132913	0.386068112401698	6.74462289861389	1.53424976991751e-11	7.91161169582678e-11
chr18	3622268	3622860	peak108010	3.21845107569435	1.77013134097476	0.318628734857087	5.55546674649009	2.76870922920274e-08	1.58906053954583e-07	3.21845107569435	1.89270569121125	0.276982061534977	6.83331505557531	8.29744491215862e-12	3.2809786043144e-11	3.21845107569435	2.8368701696935	0.310448584876056	9.137971013223	6.36349864329888e-20	8.96255407814664e-19	3.21845107569435	2.46649376067122	0.297845757669418	8.28111093463618	1.22031441445468e-16	4.170302013298e-15	3.21845107569435	2.91566076531761	0.346194982224514	8.42201913668047	3.70050601112842e-17	4.85959911365895e-16
chr18	5894741	5896532	peak108137	3.14079398544829	1.48983231641714	0.242625546126205	6.14045940423016	8.22831619188205e-10	5.90384164181084e-09	3.14079398544829	1.8051340521886	0.206578349651614	8.73825381620524	2.36741136627915e-18	1.30715920140585e-17	3.14079398544829	1.47791707956745	0.227390131501786	6.49947765897591	8.05993694233751e-11	3.90182158641382e-10	3.14079398544829	1.08852437811176	0.209439796190784	5.19731396759095	2.02188712636303e-07	1.43858234910376e-06	3.14079398544829	1.13565467066706	0.243727712562434	4.65952213118215	3.16944320198172e-06	8.66699179146561e-06
chr18	6120604	6121383	peak108160	4.03307421876184	2.64098623197885	0.314061210489668	8.40914491751834	4.13010566724533e-17	1.33485313907189e-15	4.03307421876184	2.60713425431455	0.26917944405219	9.68548792235807	3.47545033827428e-22	2.50470660870872e-21	4.03307421876184	3.6514488668412	0.307566176502214	11.8720754940195	1.65314750990426e-32	1.57163326832547e-30	4.03307421876184	2.51803112626788	0.277452474827546	9.0755403347294	1.13114846994414e-19	7.32500601569261e-18	4.03307421876184	3.492613465703	0.337653052729264	10.3437935403576	4.46504597005961e-25	2.49386770696485e-23
chr18	7038200	7038959	peak108230	2.96645903650008	1.67504956830316	0.305279967271114	5.48692920559564	4.08980941223746e-08	2.28929419432885e-07	2.96645903650008	3.48930052057183	0.296114376929789	11.7836241412864	4.74098704067013e-32	8.8174465533712e-31	2.96645903650008	2.61916073639326	0.29984019255919	8.73518894861377	2.43249179800549e-18	2.79767862971378e-17	2.96645903650008	1.86044726563727	0.273496363119074	6.80245705800216	1.02849679391115e-11	1.37168669571635e-10	2.96645903650008	2.57433729584139	0.328414611259086	7.83868076384243	4.55304435199512e-15	4.13709007133751e-14
chr1	92755495	92756791	peak10824	2.83283495912631	3.34981499287103	0.415262883214951	8.06673345553275	7.22039462396392e-16	1.77266638893004e-14	2.83283495912631	3.76619596107965	0.369013518118216	10.2061192237221	1.86162289215253e-24	1.61753942398844e-23	2.83283495912631	3.71423372543756	0.392376541808916	9.46599332445913	2.90783973382617e-21	4.93091267198056e-20	2.83283495912631	2.71384052847011	0.363979817856594	7.45601924977981	8.91757222619123e-14	1.76309478317164e-12	2.83283495912631	3.14921336644075	0.405622131088768	7.76390912889208	8.23509113732992e-15	7.15188454312428e-14
chr18	7902160	7902964	peak108326	2.65935254796242	2.87560845782067	0.439264898721747	6.54641075621714	5.89363408644002e-11	5.25633343447817e-10	2.65935254796242	2.79963999159549	0.385589521123134	7.2606744691629	3.85164886436834e-13	1.6152163339478e-12	2.65935254796242	3.51851010994316	0.42053083506395	8.36683024541614	5.91888723913864e-17	5.62105587806189e-16	2.65935254796242	2.91892598453318	0.402139773689519	7.25848616701815	3.91446411833344e-13	6.8256797255584e-12	2.65935254796242	3.36839883930727	0.43816207079048	7.68756372095468	1.49963163054209e-14	1.24260158241441e-13
chr18	10040322	10041616	peak108613	2.91511029425955	2.65504251199171	0.396527617418468	6.69573163472687	2.14595229242306e-11	2.05765050013291e-10	2.91511029425955	4.21429745253381	0.37740426360451	11.1665337648386	5.94560274589739e-29	7.89493000575216e-28	2.91511029425955	3.00381797413864	0.37237201907831	8.06671237429078	7.22164093647866e-16	5.98943797947485e-15	2.91511029425955	2.65269404842595	0.361120481537305	7.34573136680955	2.04637009865123e-13	3.74741524315507e-12	2.91511029425955	3.82807206052159	0.415995095338035	9.20220479381113	3.50679199658346e-20	7.80534163822369e-19
chr18	12278737	12279750	peak108869	3.08949065021886	2.01116496352642	0.280942274768398	7.15864127313834	8.14805921324283e-13	1.03873225619322e-11	3.08949065021886	2.89211362375388	0.247730184676708	11.6744498758927	1.72175944628235e-31	3.0348132725251e-30	3.08949065021886	2.29335217632229	0.261419604861813	8.77268626251104	1.74453607318582e-18	2.04862636242117e-17	3.08949065021886	0.575721148091484	0.211227383799209	2.72559900963769	0.00641849227939267	0.0210028766952737	3.08949065021886	2.55610870971825	0.299000823124167	8.5488350266406	1.24337086344687e-17	1.78496124035228e-16
chr18	13319302	13320088	peak109016	2.39450323107407	2.96840566059435	0.44385278451699	6.68781578969844	2.26526021229437e-11	2.16972110259042e-10	2.39450323107407	3.35539877803257	0.39813505091363	8.42779044530917	3.52253141347279e-17	1.822762129502e-16	2.39450323107407	3.26281398494208	0.415134314883974	7.85965859231368	3.851818588427e-15	2.90111898992649e-14	2.39450323107407	2.3924413981459	0.393939446304033	6.0731196649433	1.25448899625543e-09	1.19390784435721e-08	2.39450323107407	3.7987389559507	0.457141815335669	8.30976040369742	9.58954973001016e-17	1.17554199125152e-15
chr18	13915638	13916594	peak109128	2.21110530740528	2.92455351032912	0.478380235708098	6.11344970387457	9.7500109984177e-10	6.89873105996515e-09	2.21110530740528	4.34896114692615	0.458771231108518	9.47958557998038	2.55294942805873e-21	1.73098881364544e-20	2.21110530740528	3.33296181185145	0.457571790618134	7.28401942643568	3.24018325125424e-13	1.95054884640172e-12	2.21110530740528	2.84571373612359	0.445785972349848	6.38358744471731	1.72986739526084e-10	1.86140397083064e-09	2.21110530740528	3.05285222885509	0.475377786189712	6.4219496946304	1.34539887774278e-10	6.12488898163442e-10
chr18	22190576	22191231	peak109280	2.7668976684995	1.06237415105213	0.365625027589572	2.90563848447675	0.00366504626288619	0.00946335912403422	2.7668976684995	4.34863383603445	0.38849560246262	11.1935213898666	4.3865926750135e-29	5.93501672070525e-28	2.7668976684995	2.2742290319788	0.362994004360996	6.26519723371819	3.72353806639817e-10	1.69340447482785e-09	2.7668976684995	2.36035078038208	0.359647801968128	6.56295066302465	5.27533060741421e-11	6.2128035762906e-10	2.7668976684995	2.72837692351434	0.399632536862971	6.82721418263764	8.65793881545934e-12	4.63581007935005e-11
chr18	22267579	22268189	peak109299	2.28363871612927	2.39786091234358	0.447053925805945	5.36369501290193	8.15365320591794e-08	4.35145547176385e-07	2.28363871612927	3.77181556669654	0.427019516089776	8.83288801700473	1.02007133270515e-18	5.77501898303423e-18	2.28363871612927	3.37765304124353	0.440569412407843	7.66656273930514	1.7666676780121e-14	1.2314996649419e-13	2.28363871612927	1.42971185381458	0.392090980896116	3.64637781401398	0.00026596285249298	0.00119425582349378	2.28363871612927	2.85042082506527	0.453729545640908	6.28220236581454	3.33809930920302e-10	1.45374875617411e-09
chr18	22321893	22322905	peak109311	3.97626118699729	3.31154592308939	0.387753067097941	8.54034746359064	1.33818831807026e-17	4.80269875680116e-16	3.97626118699729	4.47607640241538	0.362036567632518	12.3636030240978	4.1129964258727e-35	1.08105272234739e-33	3.97626118699729	3.99676376105061	0.374850295355112	10.6622932156537	1.52783010212619e-26	5.51654695258614e-25	3.97626118699729	3.38058029676732	0.355989005066954	9.49630535957566	2.17469385297115e-21	1.94341516170767e-19	3.97626118699729	3.98387349635455	0.40190780398631	9.91240641968288	3.67681698728975e-23	1.44113486872434e-21
chr18	22346488	22347456	peak109319	8.80929250712322	1.01327910654591	0.170848974681897	5.93084686889418	3.01376186382428e-09	1.98251622348662e-08	8.80929250712322	0.623230864302267	0.136500794067548	4.56576731703011	4.97670552788979e-06	1.39571093519495e-05	8.80929250712322	2.53956263573141	0.177375617611681	14.3174280091367	1.70310453713737e-46	1.52197936961281e-43	8.80929250712322	0.359553163374675	0.140081220455695	2.5667477924951	0.0102657248581155	0.0315962287565177	8.80929250712322	1.42033630435989	0.177371862806737	8.00767541076951	1.16896944570211e-15	1.1797284530228e-14
chr18	22355076	22356124	peak109322	4.06505852440484	3.92394069102935	0.386132216363215	10.1621686167162	2.92496953530437e-24	5.12529220632303e-22	4.06505852440484	4.91752779414836	0.354965125521138	13.8535519142303	1.21073956125678e-43	8.04444170198601e-42	4.06505852440484	3.81126184322812	0.352332325893508	10.8172357831852	2.85251093048241e-27	1.17202133012672e-25	4.06505852440484	2.50398716065898	0.324121247382946	7.7254644083871	1.11446278163949e-14	2.59359287711493e-13	4.06505852440484	3.7541758872023	0.383022134325476	9.80145936947906	1.10970610082182e-22	3.98919932706626e-21
chr18	22470453	22472247	peak109345	4.4681232511092	1.19924976287399	0.279642768133769	4.28850626417888	1.79878727054297e-05	6.93180786684229e-05	4.4681232511092	2.38153965936135	0.261644466863117	9.10219768036329	8.85221333078177e-20	5.35416612050973e-19	4.4681232511092	2.34262380900242	0.277389627881469	8.44524659012646	3.03404316786291e-17	3.00929264923495e-16	4.4681232511092	0.606122562681537	0.248384585616596	2.44025836457155	0.0146767609672677	0.0429888149406711	4.4681232511092	2.20752594410281	0.302912210811317	7.28767565424382	3.15348023796643e-13	2.12206898694179e-12
chr18	22503750	22504297	peak109351	2.24865167061808	3.11275163011113	0.459705105172944	6.77119221667137	1.27725442215471e-11	1.2810532147683e-10	2.24865167061808	3.87811493040819	0.426189507283836	9.09950823314244	9.07417585901281e-20	5.47662109711204e-19	2.24865167061808	3.60695744175309	0.441066588359057	8.17780701814755	2.89056214640975e-16	2.51523939838274e-15	2.24865167061808	3.14170689122539	0.424279201355947	7.40481004297374	1.31338333202322e-13	2.51059896184503e-12	2.24865167061808	3.02420807370045	0.450744839832984	6.70935706068431	1.95483799673187e-11	9.92580099874678e-11
chr18	22505082	22505716	peak109353	2.20654842035612	2.99538716116195	0.560221836296897	5.3467875885768	8.95289792557696e-08	4.75245454778251e-07	2.20654842035612	4.84716040040385	0.554673183006602	8.73876824931367	2.35665751582206e-18	1.30242856463475e-17	2.20654842035612	4.51969934728605	0.561399084359072	8.05077791041647	8.22694385826621e-16	6.76357716553781e-15	2.20654842035612	3.88154940592273	0.553532641936441	7.0123225115393	2.3439411678834e-12	3.51748618753821e-11	2.20654842035612	4.20796736088133	0.576148293106507	7.30361854964905	2.80129830971306e-13	1.89721882112548e-12
chr18	22542311	22542921	peak109360	3.05735039342388	2.39413708919211	0.370420810348823	6.46328991866728	1.02450735270422e-10	8.71538311036767e-10	3.05735039342388	1.77531925609738	0.315505915559453	5.62689689335744	1.83480322831246e-08	6.08864428140153e-08	3.05735039342388	3.05316032016784	0.353040511190812	8.64818688900455	5.23240905867774e-18	5.76209778840094e-17	3.05735039342388	2.48844131855688	0.336292533960023	7.39963296019143	1.3656142740308e-13	2.60209210231903e-12	3.05735039342388	3.09185634621263	0.385658543599778	8.01708246199584	1.08286427340446e-15	1.10279391216854e-14
chr18	22558884	22560346	peak109366	11.5648124732304	1.11734642937777	0.163567858357465	6.83108796922616	8.4273033102924e-12	8.74179872692142e-11	11.5648124732304	0.546501363983729	0.136360933128673	4.00775611786141	6.12983710228325e-05	0.000155138174071238	11.5648124732304	2.11507071385134	0.164904495155084	12.8260343167858	1.17211857999657e-37	2.52400908196129e-35	11.5648124732304	1.32949210217044	0.146568353700394	9.07079917734566	1.18147227108483e-19	7.62326855635349e-18	11.5648124732304	2.08817720965953	0.186229683757819	11.2129128263735	3.52401849945714e-29	4.25572855681064e-27
chr18	23226963	23227731	peak109484	2.98259351930256	2.6541836197929	0.364283781612091	7.28603290557473	3.1921504242411e-13	4.4853226833696e-12	2.98259351930256	3.50025917036651	0.323607235857622	10.8163810400906	2.87923015305985e-27	3.24275050845444e-26	2.98259351930256	2.7413901945299	0.326045305107781	8.40800389266051	4.17047313081068e-17	4.03567223968486e-16	2.98259351930256	0.725498238590809	0.287891508190957	2.52004042477553	0.0117341357291433	0.0355223929347862	2.98259351930256	2.8854698913548	0.359773191375552	8.02024709045866	1.05532660800193e-15	1.07536217017209e-14
chr18	23251230	23251745	peak109493	2.16228710297584	3.31656671219833	0.459321327893467	7.2205806932779	5.17660412179075e-13	6.91490623832332e-12	2.16228710297584	3.58124479426029	0.41813126536041	8.56488163154559	1.08186927148706e-17	5.77373827688508e-17	2.16228710297584	1.28150356652717	0.393177602468582	3.25935037621979	0.00111667664963767	0.00277199468874641	2.16228710297584	2.41628981781521	0.410024693801631	5.89303486922231	3.79166356141162e-09	3.36152791830902e-08	2.16228710297584	2.25105126584593	0.437840224069623	5.14126190810642	2.72899320505652e-07	8.38639882289808e-07
chr18	23356899	23357620	peak109513	2.84338493716616	2.44887614637555	0.375804369574947	6.51635889477641	7.2034507565955e-11	6.31733441475129e-10	2.84338493716616	2.25788707848428	0.322559411355908	6.99991071100063	2.56125685775287e-12	1.03779967849959e-11	2.84338493716616	1.96534818409781	0.334097245021118	5.88256327577195	4.03960821328277e-09	1.6861260531528e-08	2.84338493716616	1.25611872557302	0.318923499503923	3.93862079002294	8.19513343987767e-05	0.000400195682980693	2.84338493716616	2.46294251107449	0.370442402725128	6.64865170119852	2.95790017721328e-11	1.46323138298735e-10
chr1	93660002	93660682	peak10962	2.19526956189005	3.60311048593481	0.457008427253432	7.88412263552577	3.16753094507862e-15	6.70827656200004e-14	2.19526956189005	4.16668350290092	0.416290833356246	10.0090685862766	1.39055508301913e-23	1.11600318809165e-22	2.19526956189005	4.22549160988252	0.44325356714968	9.53289927716618	1.52950761811449e-21	2.7122094303111e-20	2.19526956189005	3.05784525865965	0.410670075567018	7.44598995784546	9.62201255535439e-14	1.88529049015929e-12	2.19526956189005	3.47279669657052	0.451580692076512	7.69031262298106	1.46775941286833e-14	1.21845164822089e-13
chr18	24076149	24076699	peak109647	2.7284994594658	1.04591463524885	0.328487129839384	3.18403535554118	0.00145237271890702	0.00406933024063727	2.7284994594658	2.06735913722747	0.305464772637829	6.76791343032738	1.30652887945976e-11	5.10975725658298e-11	2.7284994594658	2.45440089452725	0.332177285267746	7.38882820524264	1.48128403984663e-13	9.26670971094814e-13	2.7284994594658	2.15641175760981	0.317862981473536	6.78409215069085	1.1681875026076e-11	1.54202475879657e-10	2.7284994594658	1.85351193733193	0.347993036655153	5.32629030496575	1.0023887970416e-07	3.23446379662836e-07
chr18	28157986	28158644	peak109885	2.30949110587474	2.31588843522434	0.396501821443722	5.84080150449712	5.19502730438565e-09	3.30664967988906e-08	2.30949110587474	2.91707722403519	0.356909830116534	8.17314900820394	3.00442533066873e-16	1.47360301687822e-15	2.30949110587474	3.01981152773988	0.377270614736532	8.00436453246903	1.20085169701914e-15	9.60735111048479e-15	2.30949110587474	2.27149331595866	0.356164256999752	6.37765657647179	1.79818174049654e-10	1.92218314879753e-09	2.30949110587474	2.61939034824695	0.395482170657183	6.62328302662605	3.51307446513396e-11	1.72119462487224e-10
chr1	93979474	93980774	peak11013	4.83620318820305	1.38985444331343	0.258027825251704	5.38645179820291	7.1862189776297e-08	3.86981897520867e-07	4.83620318820305	0.571656875291425	0.215563070522072	2.65192397708443	0.0080034560007267	0.015376305396215	4.83620318820305	2.35897514552509	0.253556796237484	9.30353743433345	1.35849065635876e-20	2.10037227518167e-19	4.83620318820305	1.57009369807429	0.232576195043098	6.7508787723668	1.46952348094514e-11	1.89774517159916e-10	4.83620318820305	1.9091598502242	0.268124024604175	7.12043560081066	1.07586493485478e-12	6.61697659348225e-12
chr18	35524225	35525025	peak110298	2.25777845983145	2.43417073343212	0.470332072838477	5.17543002913192	2.2738663738894e-07	1.14674982224958e-06	2.25777845983145	3.4832739080652	0.441871283055505	7.88300584726537	3.19598107101474e-15	1.47677791319148e-14	2.25777845983145	1.2184158567883	0.4199056570713	2.90164191948815	0.00371212591532226	0.00849946534519021	2.25777845983145	2.82758164068245	0.441788569453124	6.40030511469011	1.55066761328111e-10	1.68072057320638e-09	2.25777845983145	2.77870659720917	0.47020152146145	5.90960783915068	3.42923124361849e-09	1.31243361921185e-08
chr18	36296613	36298423	peak110362	5.49392195957961	1.22531838449178	0.196240440138424	6.24396471811552	4.26616263343665e-10	3.23638050710583e-09	5.49392195957961	1.34215597491657	0.16747031087847	8.01429201317089	1.10773240355871e-15	5.27960033301463e-15	5.49392195957961	1.7292465977702	0.186215978497164	9.28624177004517	1.59832396492803e-20	2.44579145763345e-19	5.49392195957961	1.02330372909709	0.171603845486288	5.96317481229674	2.47383510613332e-09	2.24897532308855e-08	5.49392195957961	1.90936083484464	0.216936509468722	8.80147301862962	1.35031910475802e-18	2.29413054746579e-17
chr18	36441324	36442288	peak110380	2.3233665348132	3.04438556283051	0.469461896464661	6.48484059250946	8.88256487751716e-11	7.65837347109813e-10	2.3233665348132	4.23705128083781	0.446240379964062	9.49499747463249	2.20216717218044e-21	1.49940319498595e-20	2.3233665348132	3.92182536464483	0.459362877617206	8.53753221198022	1.37118753525329e-17	1.41807199469774e-16	2.3233665348132	2.38717235695378	0.420691038185013	5.6744074398465	1.39169539665229e-08	1.15103062583833e-07	2.3233665348132	3.38777694845221	0.471449645548347	7.18587229928206	6.67794395364013e-13	4.27030026058712e-12
chr18	42414707	42415528	peak110558	3.42203091015053	1.94748220652528	0.390433436662319	4.98800057488324	6.10073873191103e-07	2.88537981887922e-06	3.42203091015053	1.2699919072239	0.34456660622747	3.68576607329586	0.000228015720254694	0.000540996278788284	3.42203091015053	2.96142042553737	0.384012343868637	7.71178445907046	1.24070548785464e-14	8.77527866419706e-14	3.42203091015053	2.37354174781119	0.369149175967559	6.42976309398501	1.27802974168288e-10	1.40654098356515e-09	3.42203091015053	3.05608623430235	0.411204865096147	7.4320283968133	1.06944833104875e-13	7.67024479166705e-13
chr18	43892852	43893710	peak110614	2.88140828688554	2.77625358128341	0.538326620473176	5.15719170425411	2.50681116888636e-07	1.25537226174015e-06	2.88140828688554	4.57511040548299	0.528155843556185	8.66242504234698	4.61832666006596e-18	2.51044259109972e-17	2.88140828688554	3.21909515743153	0.522904018065353	6.15618745738766	7.45170152382989e-10	3.3081038583063e-09	2.88140828688554	3.03991278751713	0.517803686324586	5.8707824370558	4.33743165931348e-09	3.80947990402506e-08	2.88140828688554	3.18252318665271	0.539882712683633	5.8948418089424	3.7504049788321e-09	1.42831852091767e-08
chr18	44802889	44803623	peak110684	2.37775097449414	2.96476340558365	0.459173776852701	6.45673502068199	1.06985981621707e-10	9.05379000721957e-10	2.37775097449414	3.11073214907917	0.414894980459744	7.49763746390033	6.49783173678557e-14	2.83257918613582e-13	2.37775097449414	3.18419484723491	0.433255828431927	7.34945646030751	1.99014466084294e-13	1.22908968635957e-12	2.37775097449414	2.67642964231568	0.419772912005089	6.37589888668956	1.81892907720733e-10	1.94087876996576e-09	2.37775097449414	3.58495747409352	0.464083671996942	7.72480845677575	1.12021661494383e-14	9.49792768448339e-14
chr18	48859122	48860156	peak111170	1.4462275347354	1.48111456884298	0.289684333285166	5.1128569917689	3.17322529687457e-07	1.56758031318516e-06	1.4462275347354	2.99557305801351	0.266514766599015	11.2398014422987	2.59966398896634e-29	3.60743745922325e-28	1.4462275347354	1.475270001122	0.261810327923669	5.63488084225658	1.75179420102912e-08	7.00913762144471e-08	1.4462275347354	1.50494561844439	0.244302623211057	6.16016970535858	7.26670283618932e-10	7.13222294295507e-09	1.4462275347354	1.88088105740165	0.289096914997117	6.50605717262809	7.7148874246827e-11	3.61911241315889e-10
chr18	48993902	48994845	peak111212	2.49366226096791	2.75366021064953	0.374219902004628	7.35840129265887	1.86125807731998e-13	2.74021957297693e-12	2.49366226096791	4.06481616823568	0.347385725110727	11.7011606246631	1.25722085717002e-31	2.23585158011938e-30	2.49366226096791	3.22553512239622	0.352316425658884	9.1552220886778	5.42461127716397e-20	7.75632618854013e-19	2.49366226096791	2.5857595555364	0.331303622970709	7.80480313601947	5.95944970220317e-15	1.45708952841966e-13	2.49366226096791	3.05467047755725	0.375054065313013	8.14461369724891	3.80494687005937e-16	4.23851562142359e-15
chr18	49645773	49646456	peak111285	2.68583257884985	2.34630578242506	0.371871690492692	6.30944985168526	2.80029081845325e-10	2.20191807295271e-09	2.68583257884985	2.46717440871902	0.320451785317994	7.6990502838696	1.37081223283557e-14	6.16055495033194e-14	2.68583257884985	3.31425068233677	0.363896882140663	9.10766440987438	8.41744715415661e-20	1.16443523983159e-18	2.68583257884985	1.87617806201779	0.322252074431357	5.8220821862155	5.81189550409274e-09	5.01332086605451e-08	2.68583257884985	2.49875837912422	0.37065668143209	6.74143622467528	1.56828572170586e-11	8.06850049051494e-11
chr1	94657912	94658705	peak11143	2.45741023760984	1.8911588736189	0.492253448079967	3.84183976972708	0.000122115546834286	0.000412896550996821	2.45741023760984	2.59786201104685	0.465692947835534	5.57848690456081	2.42619736958065e-08	7.98442746943747e-08	2.45741023760984	3.1802811986681	0.489821512529223	6.49273483773003	8.42919765833269e-11	4.07616476589232e-10	2.45741023760984	2.06184208229563	0.468371771888997	4.40214847701002	1.07184162389222e-05	5.97164131665389e-05	2.45741023760984	3.0527494901126	0.510015080760648	5.98560631885564	2.15585242408372e-09	8.43694993992736e-09
chr18	54742167	54743190	peak111580	2.94672643750401	2.40336596691811	0.356667756661843	6.73838866011302	1.601527077743e-11	1.57795443552926e-10	2.94672643750401	3.43707110307682	0.326678521538156	10.5212644127734	6.89421085320876e-26	6.80023347568433e-25	2.94672643750401	3.34208598003351	0.347089303310415	9.62889362523672	6.03760196187084e-22	1.14554203677832e-20	2.94672643750401	0.921741257639107	0.300577787928572	3.0665647784265	0.00216533883780815	0.00803260710837381	2.94672643750401	3.06989060616374	0.368675144731793	8.32681738932263	8.30446939410501e-17	1.03073459361694e-15
chr18	55078337	55079206	peak111614	2.48849938139097	2.24264573126241	0.467394197095933	4.79818907722149	1.60106604670935e-06	7.17189309594894e-06	2.48849938139097	3.31669088254852	0.44345296814637	7.47923933492263	7.47540256592214e-14	3.24606098301084e-13	2.48849938139097	3.19972860034677	0.461918912913217	6.92703526722215	4.29751477969063e-12	2.32615026218688e-11	2.48849938139097	0.998416490758234	0.419731062666278	2.37870527002682	0.0173735608169555	0.0495085542859449	2.48849938139097	2.93390394543348	0.476563300777101	6.15637826213087	7.44273367662412e-10	3.09718228177655e-09
chr18	56139438	56140509	peak111728	2.41759058804781	2.44081038876813	0.412447869379473	5.91786397742902	3.26149517403268e-09	2.13370070444678e-08	2.41759058804781	3.149394102283	0.377291346569961	8.34737963357719	6.97940996034661e-17	3.55494426392918e-16	2.41759058804781	2.63303899518049	0.386256296010528	6.81681832082997	9.30788513751671e-12	4.88145044198463e-11	2.41759058804781	1.07623473820121	0.35508484640708	3.03092274731258	0.00243807618689056	0.00894962737488087	2.41759058804781	2.5219714666906	0.411994592661451	6.12137030828214	9.27740138322249e-10	3.80921192102769e-09
chr1	94863389	94864399	peak11182	4.07840512195503	0.932068896497246	0.304798000906287	3.05798887698027	0.00222827846863325	0.00600875393329542	4.07840512195503	4.26908614846265	0.325919312964492	13.0985982684854	3.35394719619522e-39	1.35929927976411e-37	4.07840512195503	3.73014049177657	0.338733541894081	11.0120198635155	3.34420890274156e-28	1.61543366807297e-26	4.07840512195503	1.56175003861529	0.29268445985664	5.33595134972404	9.50448854888769e-08	7.1315585152926e-07	4.07840512195503	3.69328903353039	0.36865055624763	10.0184008160008	1.26533677942554e-23	5.39746163691473e-22
chr18	58995841	58996478	peak112132	2.29441907833397	2.72020685330992	0.409442894952828	6.64367824388141	3.05950083184768e-11	2.85996121169527e-10	2.29441907833397	3.85055287235391	0.378169679350299	10.182077206637	2.38416841676304e-24	2.04473330675652e-23	2.29441907833397	3.68367221107138	0.400827395427437	9.19017076450865	3.92218218716685e-20	5.67620746811603e-19	2.29441907833397	0.886587049222966	0.34069690665461	2.60227501895626	0.00926075549964559	0.0289214543150735	2.29441907833397	3.14321061071262	0.417540068132304	7.52792570249006	5.15527098088918e-14	3.89762372367154e-13
chr18	59502219	59503294	peak112191	2.38610499782904	2.88556310110492	0.368141363545358	7.83819311504612	4.57075700073429e-15	9.34704117552906e-14	2.38610499782904	2.73766867537097	0.305387416946116	8.96457589100345	3.11477200879734e-19	1.81513922768943e-18	2.38610499782904	2.96343014813708	0.331416136516678	8.9417195531997	3.83160953861633e-19	4.90561298593766e-18	2.38610499782904	2.38114929822637	0.311080623284988	7.65444428226229	1.94149968185807e-14	4.33755297673116e-13	2.38610499782904	3.2324983745384	0.368041599365039	8.78297013195042	1.59213463463451e-18	2.68201906925755e-17
chr18	59516077	59516965	peak112195	4.63370180343685	1.18277195393878	0.263671228480121	4.48578315031424	7.26465988708807e-06	2.95698624827887e-05	4.63370180343685	1.78732292850226	0.237783707223806	7.51659123061785	5.6222853098194e-14	2.45749829646373e-13	4.63370180343685	3.06188916543728	0.277538001464081	11.0323240395372	2.66877901881202e-28	1.30682431241719e-26	4.63370180343685	0.714399349769083	0.233829037982631	3.0552208396895	0.00224894857396503	0.00830827983928832	4.63370180343685	2.95928059468903	0.312176872235432	9.4794997896489	2.55504910166139e-21	6.84653562128847e-20
chr18	59566450	59566993	peak112201	2.42264258682296	3.39180375969733	0.535428751331647	6.33474342059833	2.37736561116843e-10	1.89267953534135e-09	2.42264258682296	5.41618890381061	0.531728554953566	10.186003466155	2.28985105707934e-24	1.96951433797782e-23	2.42264258682296	4.45289505334392	0.529516755959522	8.409356272919	4.1226707059638e-17	4.00024394830028e-16	2.42264258682296	3.64024844762205	0.50950625384744	7.14465901082352	9.02195661585987e-13	1.46324347182635e-11	2.42264258682296	4.15700614434246	0.542944407707012	7.65641212126767	1.91199482890274e-14	1.55828014486907e-13
chr18	59567410	59567928	peak112202	1.89545661611849	3.04390737128044	0.502922051503449	6.05244363849407	1.42664921062459e-09	9.82222701906522e-09	1.89545661611849	4.59117328623049	0.487288222082482	9.42188437596456	4.43063967375861e-21	2.94820636221473e-20	1.89545661611849	3.58854250435938	0.488289933503203	7.34920435204066	1.99390154387861e-13	1.23098453518972e-12	1.89545661611849	3.85496150429706	0.487517162505529	7.90733496331699	2.6295739255724e-15	6.84110258686397e-14	1.89545661611849	3.60452819607007	0.511013209317516	7.05368888777669	1.74235712064922e-12	1.03873078109952e-11
chr18	59605629	59607112	peak112206	2.88270138458509	3.19147045235013	0.428160854663691	7.45390527318745	9.06170714055306e-14	1.41449687094415e-12	2.88270138458509	4.22303605232134	0.396916627272396	10.6396047989775	1.94954467049488e-26	2.02464915140936e-25	2.88270138458509	3.47383516592803	0.401713976170368	8.64753374787928	5.26243421379999e-18	5.78447027695248e-17	2.88270138458509	2.05741332334585	0.369874452730325	5.5624639878708	2.65991934015335e-08	2.12996139635129e-07	2.88270138458509	3.39073911487621	0.428148552469034	7.9195388967745	2.38392983300765e-15	2.2797205941865e-14
chr18	59697097	59697977	peak112222	1.29906024325595	1.42274644635449	0.321340022707282	4.42754199855931	9.53130180179011e-06	3.80705165477394e-05	1.29906024325595	2.23104676684642	0.274005969376193	8.14232905920136	3.87745719062944e-16	1.89039259051064e-15	1.29906024325595	1.61025362895015	0.296530331285826	5.43031676377827	5.62541123908712e-08	2.14835416829496e-07	1.29906024325595	1.44729447899997	0.27765965750256	5.2124766414315	1.86336036927965e-07	1.33055692689314e-06	1.29906024325595	1.76142953752248	0.324527663817172	5.42767145581406	5.70940114823586e-08	1.89496985556953e-07
chr18	59760298	59761079	peak112229	2.24205427338046	3.4831173239102	0.480477949479548	7.2492761170062	4.19004929672274e-13	5.71233799239707e-12	2.24205427338046	4.20370575872512	0.441823760053389	9.51444023340246	1.82693805843916e-21	1.25106758308364e-20	2.24205427338046	4.16196831178749	0.466007134767617	8.9311257302164	4.2169550745143e-19	5.3567617659413e-18	2.24205427338046	2.49006941247099	0.423322632403009	5.88220241931315	4.04842789394551e-09	3.57144875362725e-08	2.24205427338046	2.87082986412862	0.461099151052763	6.22605757909997	4.78318339039858e-10	2.03692725128887e-09
chr18	61738100	61738901	peak112299	3.97183544998736	1.95496648996329	0.280359939048731	6.9730593343562	3.10121748159514e-12	3.49043199298173e-11	3.97183544998736	0.696524611718307	0.222173291780337	3.13505105018186	0.00171824207458959	0.00365771088603379	3.97183544998736	1.68008496652487	0.245951039235133	6.83097323658258	8.43404688086896e-12	4.44010957000798e-11	3.97183544998736	2.07556342664071	0.249261510403303	8.32685087754808	8.30212151947231e-17	2.93829342410948e-15	3.97183544998736	2.49001970582546	0.294660245296751	8.45047727194339	2.90114389720453e-17	3.88988333643935e-16
chr18	61896744	61897124	peak112328	2.64677700577015	3.20109192224933	0.374809453461115	8.54058480299625	1.33544241381706e-17	4.80248737669059e-16	2.64677700577015	0.595625939883188	0.269456851726661	2.21046871165627	0.0270726496669419	0.0464767522329509	2.64677700577015	2.40882610334165	0.31253333246343	7.70742142719613	1.28385299867925e-14	9.06610219098944e-14	2.64677700577015	1.94517482438208	0.296567049476008	6.55897149672875	5.4180156337381e-11	6.362430579619e-10	2.64677700577015	2.52826132598814	0.351540712011225	7.19194460158974	6.38749489878338e-13	4.10070748297254e-12
chr18	62017681	62018608	peak112354	2.24318267500747	2.77925803722142	0.457615916349211	6.07334215862488	1.25275131584012e-09	8.71064994570837e-09	2.24318267500747	3.5796746220662	0.422259587905386	8.47742650397387	2.30229707692346e-17	1.20600690667799e-16	2.24318267500747	2.52345790456145	0.422746421975777	5.96919991130296	2.38419839974814e-09	1.01555714963533e-08	2.24318267500747	2.64862599314437	0.419530917472809	6.31330346068245	2.73141149287382e-10	2.83498940837014e-09	2.24318267500747	2.63104370590804	0.452647639660906	5.81256473109866	6.1522881573447e-09	2.27990558233925e-08
chr18	63306980	63308078	peak112560	3.2629316091491	1.76820253177648	0.392901834674246	4.50036720557054	6.78361730544818e-06	2.77128210514915e-05	3.2629316091491	4.62056701903435	0.404870807245402	11.4124479620328	3.62384888505588e-30	5.51695495081804e-29	3.2629316091491	3.16680239771557	0.396747516442405	7.98190856016431	1.44087757575021e-15	1.14101926944544e-14	3.2629316091491	2.59200891778234	0.381856099319042	6.78792069160249	1.13761153348976e-11	1.50722986938935e-10	3.2629316091491	3.50991091951919	0.427407008363456	8.21210427259643	2.17345399117443e-16	2.51431347470943e-15
chr1	95233268	95234660	peak11257	17.4829104296387	0.323561452674839	0.142096516564526	2.27705407914	0.0227829964305139	0.0482980067847912	17.4829104296387	0.520217402175291	0.12802407676916	4.06343412351485	4.83559740313778e-05	0.000123855879028778	17.4829104296387	0.970020853804856	0.137069124363148	7.07687349949725	1.47443007949356e-12	8.29999647583885e-12	17.4829104296387	0.681275130452779	0.132622870582579	5.1369354882767	2.79254763937377e-07	1.94509758217176e-06	17.4829104296387	0.525227960520781	0.144780139428523	3.62776249970447	0.000285888055375188	0.000620558320830792
chr18	68803345	68803954	peak112761	1.98308766663553	3.56513648442318	0.49126272229921	7.25708734368774	3.95514328887766e-13	5.43353389716452e-12	1.98308766663553	5.10665613486459	0.479632004655482	10.6470295670379	1.80017861035291e-26	1.87606952203134e-25	1.98308766663553	3.87895957218317	0.471135931476553	8.23320683698737	1.82267086234338e-16	1.62072618520712e-15	1.98308766663553	3.47343415770195	0.46200064655197	7.51824523109456	5.55162989613952e-14	1.13658970370792e-12	1.98308766663553	4.15612083801241	0.495502063765379	8.38769632245233	4.95760837503421e-17	6.37004561373016e-16
chr1	96865667	96866345	peak11312	2.77508796649541	2.19770136256606	0.440518343452208	4.98889863551049	6.07244974228382e-07	2.87276056759764e-06	2.77508796649541	2.24955525180533	0.397352741026762	5.66135581698131	1.50181661031147e-08	5.00969919300053e-08	2.77508796649541	2.9487448478206	0.423851407291646	6.95702502597004	3.47533242602805e-12	1.8920078114651e-11	2.77508796649541	1.92779893928503	0.403179727819469	4.78148777397915	1.74002587596976e-06	1.09197621071655e-05	2.77508796649541	2.66114470444672	0.440952914241124	6.03498609148899	1.58976379676076e-09	6.32825130055791e-09
chr18	76351934	76352376	peak113188	1.44048146113557	1.69120673948402	0.351745371316684	4.80804262797644	1.52415270053431e-06	6.84451789363057e-06	1.44048146113557	2.25287302443381	0.304735261231802	7.3928859276975	1.43675732240045e-13	6.15217144783501e-13	1.44048146113557	1.99059663939043	0.324390110614377	6.13642825183651	8.43974543340705e-10	3.72637277992303e-09	1.44048146113557	2.19173343350589	0.320252108433647	6.84377518769714	7.71329374599237e-12	1.05156139681252e-10	1.44048146113557	2.17809404359707	0.355883520837327	6.12024416998131	9.34320765975897e-10	3.83270944463787e-09
chr1	8343065	8344071	peak1132	2.40573870053329	2.25968320624435	0.314521132776246	7.18451948299423	6.74439644511427e-13	8.72628317603912e-12	2.40573870053329	3.09840873043748	0.269894543459926	11.4800717743948	1.66142543472086e-30	2.63017332105987e-29	2.40573870053329	2.75155737589271	0.285982413200668	9.62142162903563	6.49275166890144e-22	1.22024133100184e-20	2.40573870053329	2.03984658585641	0.260210357883375	7.83922132250653	4.53348884492103e-15	1.13275414555258e-13	2.40573870053329	2.53073019884089	0.315466640516896	8.02218007804012	1.0388469298124e-15	1.05917348411506e-14
chr18	77071694	77072359	peak113312	2.9752301788632	3.29735748835848	0.423284732773458	7.78992775561132	6.70475198932647e-15	1.32121314559241e-13	2.9752301788632	3.49108037372115	0.377172137812074	9.25593389260523	2.12365708781544e-20	1.33978549701819e-19	2.9752301788632	3.39128869463909	0.394783156286661	8.59025680461553	8.67751555899422e-18	9.22076311450081e-17	2.9752301788632	3.10934404163946	0.384933120518315	8.07762147734316	6.60422285015839e-16	1.91618952923508e-14	2.9752301788632	1.76917802363999	0.38641658585533	4.57842154917841	4.68497808091247e-06	1.25841017794032e-05
chr18	77087090	77087884	peak113321	2.2995979908728	0.662925545542835	0.263972879560966	2.51133959914897	0.0120273930751074	0.0274435843778111	2.2995979908728	0.832377741428096	0.22223769064382	3.74543912428493	0.000180078511317738	0.000432949049338437	2.2995979908728	1.26442043632674	0.251104318942006	5.03543882341095	4.7675537664709e-07	1.68767059750712e-06	2.2995979908728	0.679065475212083	0.231327221062249	2.93551909755295	0.00332990113288514	0.0117735554793385	2.2995979908728	1.17689182288687	0.274942276836719	4.28050511702786	1.86469599546901e-05	4.682831463681e-05
chr18	77095468	77096391	peak113324	2.05421235975706	3.26545095659567	0.471175117055811	6.93044016628083	4.19533185455942e-12	4.59174318656096e-11	2.05421235975706	3.68957720713139	0.434143673699004	8.49851657561964	1.92028833219962e-17	1.0118311722112e-16	2.05421235975706	1.85055485283808	0.41884544502256	4.41822842967388	9.95132159635831e-06	3.14184721589316e-05	2.05421235975706	1.91093967008739	0.415695521848775	4.59696958386423	4.28680169845062e-06	2.54629467452336e-05	2.05421235975706	2.1700193583669	0.449126066219536	4.83164866522394	1.3540705135524e-06	3.85309700505048e-06
chr18	79423550	79424511	peak113536	1.59517714069278	1.68912086076724	0.313091608689575	5.39497327263719	6.85337533092126e-08	3.7017339767167e-07	1.59517714069278	2.7324896260441	0.272950725745816	10.0109263991799	1.36468583087778e-23	1.09671896831289e-22	1.59517714069278	2.06659247976023	0.284853192048448	7.25493881567157	4.01843439706878e-13	2.3988469598801e-12	1.59517714069278	0.924845991704909	0.241067124350572	3.83646668618302	0.000124817118386071	0.000590642403207371	1.59517714069278	1.3123981075718	0.309233633648125	4.244034169534	2.19536901229703e-05	5.45879665508971e-05
chr18	79588691	79589572	peak113566	1.48409795152667	1.78515052792917	0.329237921926706	5.42206838593331	5.89133340287864e-08	3.2180868554294e-07	1.48409795152667	1.88918230225111	0.267615530123878	7.05931491112124	1.67325486005385e-12	6.84413640369827e-12	1.48409795152667	2.2177868146286	0.30370021258274	7.30255272384569	2.82358606250656e-13	1.71187088518249e-12	1.48409795152667	1.39570357446203	0.265126931943105	5.26428440985972	1.40736439409448e-07	1.02668668635309e-06	1.48409795152667	2.1095454802776	0.331833863749357	6.35723387734469	2.05419118082205e-10	9.14267891093617e-10
chr18	79912055	79913172	peak113620	3.26866786231454	2.45208436439521	0.282145117702987	8.69086229227796	3.59698826156778e-18	1.50432148908645e-16	3.26866786231454	2.52830295098078	0.22579263471632	11.1974553738534	4.19613516650357e-29	5.69457280416996e-28	3.26866786231454	2.62358716570621	0.25239076371302	10.3949412692825	2.6144796224089e-25	8.11260317557538e-24	3.26866786231454	2.03231889325979	0.226481894408962	8.97342764887862	2.87427576895627e-19	1.71239769395185e-17	3.26866786231454	2.48993419811514	0.274325057009366	9.07658317931245	1.12036695866664e-19	2.28327464677866e-18
chr18	80196537	80197123	peak113664	2.16487424614963	3.11342754845421	0.432236425296101	7.20306611438722	5.88734077338687e-13	7.75419614169075e-12	2.16487424614963	4.63347037806532	0.414090908474998	11.1895003807964	4.59012706512445e-29	6.19164837999768e-28	2.16487424614963	3.92843809417739	0.420912726654433	9.33314163580188	1.02778353166275e-20	1.61846476311968e-19	2.16487424614963	1.11375691027407	0.35753029866982	3.11513993196595	0.00183857666219955	0.00694586359828632	2.16487424614963	3.02715728709339	0.42597736332319	7.10638063834552	1.19125589083701e-12	7.28406313271632e-12
chr19	566361	566868	peak113751	2.450410757628	2.15034311996056	0.392524076966213	5.47824514761078	4.29564722715641e-08	2.3970060221969e-07	2.450410757628	2.64927393993879	0.349670293287816	7.57649131422827	3.55025460797447e-14	1.56637128137072e-13	2.450410757628	1.56099500837933	0.347670286645728	4.489871778919	7.12660594814657e-06	2.27697225797683e-05	2.450410757628	1.4895453229304	0.340731393771973	4.37161162768361	1.23332766282474e-05	6.81820764542735e-05	2.450410757628	2.52220957668247	0.396959565903413	6.35381986813278	2.10032771412658e-10	9.33577648211501e-10
chr19	659294	659852	peak113769	2.11791325162204	1.43812741592669	0.276575961192915	5.19975564660003	1.99550690301258e-07	1.01467126251903e-06	2.11791325162204	1.08618745280205	0.201560861652946	5.38888077722294	7.08978165605086e-08	2.27089009925801e-07	2.11791325162204	1.67511387866209	0.24607798166474	6.80724812244394	9.94832719654616e-12	5.20206120491134e-11	2.11791325162204	1.02118643731811	0.212689737883854	4.80129623308748	1.57641865485782e-06	9.97003914305515e-06	2.11791325162204	1.23873618423514	0.247812258352326	4.99868808940827	5.7721685084549e-07	1.70917772948334e-06
chr19	850339	851177	peak113831	6.72008918417285	1.09782362568959	0.215069847781454	5.10449808289798	3.3167363671762e-07	1.63440940420569e-06	6.72008918417285	1.50008147325441	0.188026875695036	7.97801626873499	1.48703798928754e-15	7.02373942456031e-15	6.72008918417285	1.6264912681477	0.201378372722827	8.07679219052175	6.64927170924091e-16	5.54043977898661e-15	6.72008918417285	1.75468560994947	0.198014329711222	8.86140721486394	7.9010692589148e-19	4.27926699589649e-17	6.72008918417285	2.41428479216926	0.242996031624763	9.93549061697199	2.91736244701757e-23	1.16648812115313e-21
chr19	1009025	1009944	peak113874	1.71987908891107	1.38447741170749	0.326129520270596	4.24517661130083	2.18421314638783e-05	8.30958739152613e-05	1.71987908891107	2.00320100985275	0.282103499471076	7.10094349630049	1.23908033382755e-12	5.09339530968259e-12	1.71987908891107	1.32143114097879	0.294533274703118	4.48652581719591	7.23939486427521e-06	2.3113559201356e-05	1.71987908891107	1.27148487733063	0.278831535908716	4.56004688704541	5.11422005910728e-06	3.00679128672448e-05	1.71987908891107	1.46129393461079	0.323173689960572	4.52169833128766	6.13454442651861e-06	1.62505873032706e-05
chr19	1163109	1163768	peak113921	2.17706961887589	1.85444218323415	0.287524454399521	6.44968507846421	1.1208280817237e-10	9.46024645147131e-10	2.17706961887589	2.59640409852498	0.245844617682239	10.5611590076823	4.51057792980558e-26	4.53672252894852e-25	2.17706961887589	0.61385067722177	0.214576755404268	2.86075104484295	0.00422638790606476	0.00956422272032101	2.17706961887589	1.10875189054903	0.219433886857238	5.05278335278444	4.35417698809939e-07	2.95004569023125e-06	2.17706961887589	1.62892596960272	0.27247159951072	5.97833305389553	2.25432477229276e-09	8.79573400902062e-09
chr19	1218025	1218714	peak113941	1.58186088951477	1.66838437905416	0.341433725292496	4.88640768460966	1.0269244421053e-06	4.71709600456129e-06	1.58186088951477	2.4262717068895	0.301068088036541	8.05888037723553	7.69963989618228e-16	3.70133576827504e-15	1.58186088951477	2.18624703487948	0.324680501794854	6.73353349768084	1.65591515612613e-11	8.50953754613062e-11	1.58186088951477	1.30702771619463	0.286745765322993	4.55814130235675	5.16083129386889e-06	3.03120399984616e-05	1.58186088951477	2.12558906066718	0.350013983365694	6.07286897576995	1.25644969931014e-09	5.06462008925804e-09
chr19	1240142	1240589	peak113947	9.38024274246304	0.8189480312573	0.182977941120459	4.47566535202277	7.61737184722015e-06	3.09280524819095e-05	9.38024274246304	1.37435780921549	0.161129064875084	8.52954623848256	1.4692286480021e-17	7.78290563892753e-17	9.38024274246304	0.484339404715366	0.163464708721057	2.96296006951483	0.00304696092508882	0.0070789461346825	9.38024274246304	0.439852381517959	0.158559310326475	2.77405584454359	0.00553621738480772	0.0184605994997516	9.38024274246304	0.967524973059308	0.181687340071346	5.32521953747233	1.00831182939744e-07	3.25240161104863e-07
chr19	1360682	1361427	peak113976	2.0218741642355	0.73662449438144	0.253935911601658	2.90082836151573	0.00372177673998281	0.00959459334685023	2.0218741642355	1.19666474566231	0.214195493807165	5.58678767882781	2.31308234422151e-08	7.61918922563048e-08	2.0218741642355	2.23371586721842	0.273572924877105	8.16497417725768	3.21503985146625e-16	2.77946511174958e-15	2.0218741642355	1.65752498801	0.237454151121632	6.98040013274376	2.9434053119022e-12	4.33462648255128e-11	2.0218741642355	2.55547043673707	0.313765917403486	8.14451250118055	3.80813017756215e-16	4.23851562142359e-15
chr19	1370970	1371464	peak113981	0.806363544251307	1.84214515919429	0.36389287597105	5.06232817633078	4.14167286056238e-07	2.01207173244989e-06	0.806363544251307	2.52482730148799	0.294365127445649	8.57719568685722	9.72141501107805e-18	5.19745290137595e-17	0.806363544251307	2.20223571219959	0.32873305114151	6.69916123295916	2.09619211981604e-11	1.06829888102287e-10	0.806363544251307	1.80579356997076	0.301721013538175	5.98497780713004	2.16419368107326e-09	1.98362223906781e-08	0.806363544251307	1.93897711151048	0.359296234725147	5.39659735926191	6.79165653775651e-08	2.23508151904478e-07
chr19	1411786	1412145	peak113991	1.45828169018634	2.74609096618078	0.332250576170002	8.2651202530216	1.39553995223896e-16	3.99719319973829e-15	1.45828169018634	2.33664949669776	0.248345312429902	9.40887296738207	5.01485089065959e-21	3.32333815234553e-20	1.45828169018634	2.5434234521973	0.285484864069457	8.90913590283547	5.14318355377376e-19	6.46897393783241e-18	1.45828169018634	2.47646545280695	0.273507807178855	9.05445982822537	1.37245390013541e-19	8.82369372558281e-18	1.45828169018634	1.72804472688274	0.282793034550624	6.11063398229987	9.92361249145064e-10	4.05683270950817e-09
chr1	8367555	8368221	peak1140	2.23198705857704	3.34192047882525	0.418471546778529	7.98601602558637	1.3936957696479e-15	3.1976283043539e-14	2.23198705857704	3.86480034855657	0.370010891025017	10.4450988938465	1.54294491761945e-25	1.47234674386612e-24	2.23198705857704	3.10568038853824	0.375898009886563	8.26202934534148	1.43216482101949e-16	1.29474364421251e-15	2.23198705857704	2.25558761962457	0.350430737250548	6.43661465692686	1.22167559589546e-10	1.34867250929212e-09	2.23198705857704	3.65631556924995	0.419078428864159	8.72465705085268	2.66988518934055e-18	4.31454412197863e-17
chr19	2091006	2091481	peak114138	2.37850052080811	2.78103469790215	0.374069987689999	7.4345304071998	1.0494008755745e-13	1.62108399733302e-12	2.37850052080811	4.11330548324297	0.347989482170394	11.8202005922377	3.06950731766394e-32	5.81157884413217e-31	2.37850052080811	1.14374299976599	0.294245174657001	3.88704080228075	0.000101473702605259	0.000288153715707626	2.37850052080811	1.32146361333309	0.291834250403977	4.52813064780377	5.95077865790092e-06	3.45655726203e-05	2.37850052080811	2.98881314612688	0.37354967085167	8.00111304960481	1.23299518543903e-15	1.23874777680449e-14
chr19	2185856	2186579	peak114160	2.52920058510402	2.65178276128901	0.387691472066581	6.83993059520691	7.92315572998829e-12	8.25717564793474e-11	2.52920058510402	3.14513047716087	0.342322471946653	9.18762492942911	4.01610468395851e-20	2.48976201929901e-19	2.52920058510402	3.11977691277639	0.367802331354239	8.48221081494904	2.2095475479461e-17	2.22110479889993e-16	2.52920058510402	1.44577406194381	0.322810419455747	4.47870940591496	7.50956800611695e-06	4.29087304901945e-05	2.52920058510402	2.57519067626486	0.381348522155843	6.75285343104719	1.44965370957713e-11	7.4970083192338e-11
chr19	2973184	2973723	peak114334	2.97648459413084	3.72398419359551	0.412747362332711	9.02243002244468	1.83962509026458e-19	1.02748810119684e-17	2.97648459413084	5.29913221989643	0.396515908350269	13.3642361083161	9.78342045706311e-41	4.68791082651713e-39	2.97648459413084	3.72896289630394	0.381389257569643	9.77731496703999	1.40898772336273e-22	2.90794891220117e-21	2.97648459413084	3.44742083903692	0.366886861881402	9.39641398266073	5.6454376468281e-21	4.6073473544182e-19	2.97648459413084	3.5821581798645	0.40319859459582	8.88435185012334	6.4294503731154e-19	1.1607430961484e-17
chr19	2982597	2984361	peak114338	4.66078312077603	0.399715762940688	0.172693016264363	2.31460293871289	0.0206346719067793	0.0442263450041812	4.66078312077603	1.59692491850445	0.160381534645914	9.95703727383638	2.3496035837884e-23	1.85487918962236e-22	4.66078312077603	1.30010500253444	0.174155293063251	7.4652052180938	8.31698865113259e-14	5.35867116660752e-13	4.66078312077603	0.582592360235466	0.149986717416662	3.88429302454182	0.000102628075410471	0.000493349002638876	4.66078312077603	1.73753691166104	0.210567942542582	8.25166875204504	1.56197873061648e-16	1.85496650181451e-15
chr19	3073114	3073711	peak114355	2.23337981343334	3.35267742553528	0.423794415685511	7.91109392065051	2.55136949118586e-15	5.5073220913001e-14	2.23337981343334	3.27141314848659	0.368357082415557	8.88109202905454	6.62071494942618e-19	3.79634386561098e-18	2.23337981343334	3.51569011830338	0.394931641165692	8.90202189909718	5.48384459142097e-19	6.86363826207752e-18	2.23337981343334	2.72645098575111	0.371719226103144	7.33470532136151	2.22209861338686e-13	4.0443552461368e-12	2.23337981343334	2.87743026606522	0.407777503902029	7.05637323915872	1.70904398172231e-12	1.02057277264694e-11
chr1	8373491	8373949	peak1144	2.91854021416689	1.42653205539594	0.288890574415017	4.93796676573671	7.8941291359853e-07	3.67235216156859e-06	2.91854021416689	1.15290355114611	0.239050577149284	4.82284362118955	1.41525926226612e-06	4.14069666948436e-06	2.91854021416689	2.7600598600845	0.291230660481131	9.47722968290741	2.61123369010124e-21	4.47894239377923e-20	2.91854021416689	0.579000467256768	0.240828322064583	2.40420421607014	0.0162077163235116	0.0466399152874132	2.91854021416689	2.97611244132962	0.328149151062384	9.06938942762596	1.19685797868607e-19	2.43084575602911e-18
chr19	3450771	3451994	peak114438	5.31038287363218	1.78456722347851	0.24138360820772	7.39307543179494	1.43471029510968e-13	2.16942276687778e-12	5.31038287363218	1.07786517060811	0.186073863040876	5.79267368878847	6.92746226002391e-09	2.35299378512747e-08	5.31038287363218	1.54323567967137	0.204942978264892	7.53007345134171	5.07117880027763e-14	3.34577994453164e-13	5.31038287363218	0.631184661412416	0.18814560143814	3.35476703461464	0.00079431847600285	0.00324870803697916	5.31038287363218	2.95221611762625	0.274901171073636	10.7391907647984	6.66258069558026e-27	5.29245798987137e-25
chr19	3579586	3580851	peak114470	3.96152863469279	2.7307835010227	0.298885444169091	9.13655567474804	6.44730387120348e-20	3.91947830238163e-18	3.96152863469279	3.62172913768442	0.265251094098343	13.6539649346051	1.91186567438144e-42	1.10228307091031e-40	3.96152863469279	3.12330910978193	0.275260334608432	11.3467460330779	7.69742552344427e-30	4.98464081088838e-28	3.96152863469279	1.76429039637645	0.244148734773585	7.22629342319792	4.96354706883298e-13	8.41037126996965e-12	3.96152863469279	2.74482338177911	0.297795503681583	9.21714178973635	3.05124923195983e-20	6.85112782949975e-19
chr19	3603001	3603831	peak114475	3.02120648578357	3.07888644012704	0.275767008063369	11.164810692001	6.06202022840793e-29	2.92828344709014e-26	3.02120648578357	3.70394709380716	0.221743672547249	16.7037329690565	1.23115426446461e-62	5.50110504219402e-60	3.02120648578357	3.10939629877277	0.23477143094487	13.2443555259623	4.86439559938413e-40	1.55252397406772e-37	3.02120648578357	1.11507321641349	0.168979519559161	6.59886605975992	4.14314403047313e-11	4.93998754213784e-10	3.02120648578357	2.85771668391628	0.260197006015507	10.9828961050611	4.61874774282679e-28	4.46220964365098e-26
chr19	3606722	3607288	peak114478	2.54425259633612	1.90596223425425	0.277723440075574	6.86280651620763	6.75206529279494e-12	7.1281549307811e-11	2.54425259633612	2.82087883227609	0.22577646407658	12.4941226438877	8.03781112467563e-36	2.31709351986012e-34	2.54425259633612	1.95474355683611	0.234313683752811	8.34242168672603	7.27843691738935e-17	6.83951120002628e-16	2.54425259633612	0.503341683167072	0.195931325044081	2.56896993400024	0.0102001306842256	0.031414020599279	2.54425259633612	2.15013628511507	0.273359432832354	7.86560120803917	3.6732898735595e-15	3.40699065439175e-14
chr19	3612772	3613241	peak114482	1.19276009517286	1.87028290745202	0.299693006708975	6.24066249656672	4.35721480718396e-10	3.2956623042234e-09	1.19276009517286	3.0583019149778	0.259450277647182	11.7876224404612	4.52124938416045e-32	8.42630763744522e-31	1.19276009517286	2.52101249196864	0.287386626180384	8.77219836383852	1.75211386221772e-18	2.05617406824802e-17	1.19276009517286	1.24422198158493	0.225969300116299	5.50615495531724	3.66755739485304e-08	2.8966086309416e-07	1.19276009517286	2.02812404700781	0.29766703895467	6.81339813144935	9.53198634536849e-12	5.07341250597889e-11
chr19	5067401	5069442	peak114816	3.46846343431646	1.59907233179225	0.262098367036627	6.10103889570889	1.05381258048746e-09	7.40070422438206e-09	3.46846343431646	0.838289616753679	0.198759846472753	4.21760044410477	2.46915841373373e-05	6.50232331349094e-05	3.46846343431646	1.54511711543589	0.227588781578182	6.78907415700147	1.12855424916842e-11	5.88065600448605e-11	3.46846343431646	0.957474726371872	0.207875603320381	4.60599854469789	4.10491258882163e-06	2.44638555185092e-05	3.46846343431646	1.58851049796346	0.257465082930435	6.16980943545135	6.83723460729171e-10	2.85919265643717e-09
chr19	5076540	5077228	peak114819	2.09126432776686	1.94775801222428	0.377220138679742	5.16345182163753	2.42437001649314e-07	1.21784050884716e-06	2.09126432776686	0.850761312451701	0.303649734552173	2.80178513479162	0.00508207089006971	0.0100870385526918	2.09126432776686	2.09107291719257	0.349985875315498	5.97473516697652	2.30464262456266e-09	9.83310518711111e-09	2.09126432776686	1.75965449411975	0.332183493779555	5.29723639816824	1.17568447967361e-07	8.69024346782734e-07	2.09126432776686	2.07257449839691	0.374549169271233	5.53351780870201	3.13871098354057e-08	1.07078032847529e-07
chr19	5281446	5282176	peak114848	2.63523183665282	2.64848686963508	0.373113243947847	7.09834591131608	1.26258851167686e-12	1.55301985699224e-11	2.63523183665282	4.01511486700734	0.349759173246171	11.4796556434601	1.66944089067298e-30	2.64052363176975e-29	2.63523183665282	2.61054178353732	0.337737932410492	7.72948944439095	1.07978762044224e-14	7.7011349322283e-14	2.63523183665282	2.73092863582545	0.331137219755446	8.24712074904268	1.62256445441483e-16	5.45114558153312e-15	2.63523183665282	3.14489904347553	0.383354503591149	8.20363140126194	2.33232472701943e-16	2.67730506397035e-15
chr19	5292704	5293719	peak114850	3.36544355329046	0.504073896311123	0.217148024219812	2.32133770556837	0.0202686247473644	0.0435671834166739	3.36544355329046	1.4332506543048	0.197914414501919	7.24176992318518	4.42866691689738e-13	1.85154535218028e-12	3.36544355329046	1.74850435448145	0.231183111761556	7.56328756524774	3.93007429940823e-14	2.63375395400537e-13	3.36544355329046	1.27596561576418	0.205049722332385	6.22271320951043	4.88630083841347e-10	4.91185910489111e-09	3.36544355329046	1.64925129893888	0.244263782794264	6.75192728153232	1.45893999761859e-11	7.54285061539979e-11
chr19	5340166	5341154	peak114856	3.31219250325284	1.39166977852816	0.240363413860482	5.78985693444987	7.04464019188952e-09	4.41011748334996e-08	3.31219250325284	2.01804202759423	0.205172592547999	9.8358265230875	7.8916907573404e-23	5.98422523996372e-22	3.31219250325284	1.81546979074158	0.228516773239283	7.94458001925565	1.948498128249e-15	1.52542737828272e-14	3.31219250325284	1.11754395795472	0.201135558681167	5.55617298742392	2.75753596297199e-08	2.20319357470713e-07	3.31219250325284	1.94014838670285	0.250757242655384	7.73715792276916	1.01663750727229e-14	8.71480199879025e-14
chr19	5803773	5804355	peak114906	5.6914291707284	0.778185491910359	0.183550239675341	4.23963212081223	2.23886391135773e-05	8.49579929675088e-05	5.6914291707284	0.441946066194247	0.150298843192051	2.94044888708512	0.00327737068397579	0.0067044118386974	5.6914291707284	1.04436329690588	0.177879000438362	5.87120061576785	4.32650333937289e-09	1.80124840867952e-08	5.6914291707284	0.657446852033006	0.159801803939862	4.11413911372628	3.88627026760483e-05	0.000198341828934612	5.6914291707284	1.56298435610912	0.204071570941646	7.65900095195547	1.87385009746839e-14	1.53138192922051e-13
chr19	7368409	7369374	peak115200	2.41515639893847	3.03372066294984	0.399321362313958	7.59719100768931	3.02627697652226e-14	5.18090501928951e-13	2.41515639893847	3.96417244529687	0.371340488495828	10.6753035774643	1.32822655164062e-26	1.40055416858247e-25	2.41515639893847	2.82060277374848	0.366617848161351	7.69357735280556	1.43077139781433e-14	1.006778629651e-13	2.41515639893847	3.16197548443328	0.365308560250704	8.65562931857738	4.90199347739116e-18	2.27567089406265e-16	2.41515639893847	3.54709346916544	0.414466733483029	8.5582103040139	1.14633111606376e-17	1.65629555678316e-16
chr19	7494158	7494978	peak115224	3.48944210302925	2.82871696049137	0.304322323039873	9.29513461988373	1.47020034017139e-20	1.02644104218294e-18	3.48944210302925	1.60423274821185	0.217438604391628	7.37786536434201	1.60847497721809e-13	6.8759323769e-13	3.48944210302925	2.48575821187502	0.253145788146771	9.81947292140528	9.28276182824402e-23	1.96809966970588e-21	3.48944210302925	2.16695158361083	0.236255157848376	9.1720815890146	4.63971640725958e-20	3.21417253282754e-18	3.48944210302925	2.58389216122217	0.286751988655856	9.010895350139	2.04380979810478e-19	3.98353462612069e-18
chr19	7506081	7506988	peak115226	3.65750499513527	1.6012489386701	0.270670218578859	5.91586672178926	3.30132461702232e-09	2.15738847824643e-08	3.65750499513527	2.40801405555376	0.234164946918629	10.2834095676606	8.37126753034359e-25	7.45489110960792e-24	3.65750499513527	0.63651031343257	0.222580972989367	2.85967980498933	0.00424068941212427	0.00959537180186063	3.65750499513527	0.580351946919788	0.217986762414648	2.66232655823321	0.00776025509601274	0.0247455913168663	3.65750499513527	2.20700563265173	0.281352916336346	7.84426072915962	4.35511417212201e-15	3.97949670748142e-14
chr19	7514969	7515700	peak115228	2.09646381038291	2.41920849493173	0.349001877547703	6.9317922067656	4.1554204356084e-12	4.55084739250178e-11	2.09646381038291	3.61691339152682	0.317219620441644	11.4019220705555	4.08988378943983e-30	6.18430566570711e-29	2.09646381038291	2.95788756356277	0.326605287395192	9.0564595177044	1.34753426944721e-19	1.81495704580482e-18	2.09646381038291	2.59626520130953	0.306473336172094	8.47142277934302	2.42413664046988e-17	9.56436957508129e-16	2.09646381038291	3.06356516150199	0.361724688740739	8.46932835070528	2.46812028468485e-17	3.35457899986101e-16
chr19	7533883	7536060	peak115235	22.6254690100148	0.969662564319193	0.134749351662696	7.19604623216631	6.1983619878913e-13	8.10412024942072e-12	22.6254690100148	0.775446825449898	0.117256953018571	6.61322681075539	3.76031628014565e-11	1.43515124653092e-10	22.6254690100148	0.282427129874559	0.120410684607649	2.34553213275741	0.0189999407772916	0.0377653404706998	22.6254690100148	0.555912425930039	0.119679721065087	4.64500101590068	3.40074781478957e-06	2.04789641825249e-05	22.6254690100148	0.708129980501772	0.130660984462623	5.41959777368999	5.97332747575787e-08	1.97815975494201e-07
chr19	8367008	8367782	peak115380	4.90725987541677	1.22982063167331	0.197451628442399	6.22846537845637	4.7102614805198e-10	3.53724804375338e-09	4.90725987541677	0.727040967367613	0.147603073407056	4.92564924690016	8.40807049512878e-07	2.50232553964384e-06	4.90725987541677	1.91766056721048	0.188353148164256	10.1811973195062	2.40582747740801e-24	6.44667983563918e-23	4.90725987541677	0.642612932358927	0.153694519909159	4.18110504355486	2.90095799323772e-05	0.00015138342252011	4.90725987541677	2.28873004593551	0.224972797309574	10.1733635057491	2.60745949066868e-24	1.252772136471e-22
chr1	8396841	8397870	peak1154	4.54414753973879	3.04685930916046	0.357176085406776	8.53041240342419	1.4582691778259e-17	5.19196115842278e-16	4.54414753973879	3.42359255194139	0.308527042188568	11.0965720465078	1.30347897099588e-28	1.67604889558341e-27	4.54414753973879	1.17198366225893	0.291300366672837	4.02328248208215	5.73925902346721e-05	0.000167528624083667	4.54414753973879	1.48564768405819	0.293501040293859	5.06181403163251	4.1528600810581e-07	2.82543084235826e-06	4.54414753973879	2.13728316089876	0.327902587605783	6.5180429849742	7.12305824744609e-11	3.35115609519884e-10
chr19	8498451	8499877	peak115411	1.37095278422518	1.69500605273398	0.295529146749624	5.73549536949737	9.72277487100214e-09	5.95528290847914e-08	1.37095278422518	2.34487655179641	0.242765459910807	9.65902049104484	4.50147274351171e-22	3.21819289379139e-21	1.37095278422518	1.56388566587809	0.24975018538173	6.26179982003927	3.80559271940951e-10	1.72940144098668e-09	1.37095278422518	1.43901800896821	0.245339896077391	5.86540563510422	4.48036018931009e-09	3.92344329561681e-08	1.37095278422518	2.0790909316541	0.302030587234749	6.8837098609425	5.8313585184192e-12	3.20294624461298e-11
chr19	9945297	9946016	peak115523	2.40482738779949	3.0412665894555	0.38309383883826	7.93869877594014	2.04313285725166e-15	4.47511195559546e-14	2.40482738779949	2.75605803893252	0.311404606338838	8.85040870568776	8.71993690868545e-19	4.95080788973746e-18	2.40482738779949	3.2893916330474	0.352839734059129	9.322622469997	1.13499616977659e-20	1.77478447440219e-19	2.40482738779949	2.80697550073408	0.326952375288311	8.58527330856321	9.06207290846975e-18	3.95040070958731e-16	2.40482738779949	2.7586098600743	0.364992971290402	7.55798077514058	4.09374532575119e-14	3.1524131928975e-13
chr19	10102626	10103045	peak115555	1.79165393681349	2.75980254036631	0.383193165887043	7.20211837279958	5.92841890268028e-13	7.79107581232388e-12	1.79165393681349	3.643184818862	0.34823415072112	10.4618826479761	1.29261411763687e-25	1.24745637821403e-24	1.79165393681349	2.55684660551731	0.343711009420936	7.43894299407209	1.01494106805536e-13	6.46473332478738e-13	1.79165393681349	2.17518596849468	0.316720530293119	6.86784013174514	6.51812058049849e-12	9.00992800736655e-11	1.79165393681349	1.49179341234868	0.333457630378817	4.4737120294832	7.68732561608266e-06	2.01724892042693e-05
chr19	10226209	10227157	peak115579	1.84668329723045	1.80824367709723	0.326055907554765	5.545808664097	2.92598659329869e-08	1.67347706822488e-07	1.84668329723045	2.87350509606335	0.298328908734435	9.63200350999599	5.85760615996272e-22	4.15134614233634e-21	1.84668329723045	2.31258138280478	0.304766144982037	7.58805208807261	3.24750374230519e-14	2.19775215396519e-13	1.84668329723045	1.88233523941558	0.282085797550488	6.6729174448376	2.50767473566615e-11	3.11247712156674e-10	1.84668329723045	2.15567119063521	0.329642403079548	6.53942323711008	6.17565292903872e-11	2.92390582253534e-10
chr19	10286479	10287705	peak115598	5.53098357848753	1.32695681018297	0.201861781324859	6.57359110513091	4.91159971184649e-11	4.44931686010301e-10	5.53098357848753	0.964055378774398	0.146790489091187	6.56756023324864	5.11463257623324e-11	1.93509373486487e-10	5.53098357848753	0.504606418368668	0.153378876760921	3.28993424013153	0.0010021079939432	0.00251127867587598	5.53098357848753	0.472404632817088	0.147172216211361	3.20987646295036	0.00132792030283893	0.00516628636757512	5.53098357848753	1.30898808122068	0.193348581509429	6.77009404983321	1.28698706019136e-11	6.6981785322455e-11
chr19	10817462	10818203	peak115724	1.26973847079187	2.19732966676584	0.352391065396322	6.23548631772084	4.50376717987687e-10	3.39644855721263e-09	1.26973847079187	3.63117326919762	0.330292677313036	10.9938049451704	4.09299303485299e-28	5.02431761757744e-27	1.26973847079187	2.13644284781154	0.331106135798082	6.45244112635355	1.10062646603669e-10	5.26679968607062e-10	1.26973847079187	2.15220299320116	0.317135590685898	6.78638114551067	1.14981143590127e-11	1.52113840073008e-10	1.26973847079187	2.05773448731102	0.355214248010362	5.79293904689035	6.91652148393667e-09	2.54831969660689e-08
chr19	11138573	11139235	peak115799	4.09617996828348	1.59012244060993	0.216451304330367	7.3463287529233	2.03724941096297e-13	2.96996400669993e-12	4.09617996828348	2.08509455695195	0.186220905631201	11.1968876420424	4.22310575587599e-29	5.72682618928465e-28	4.09617996828348	2.31907756096683	0.219816475640504	10.5500625201522	5.07633050258399e-26	1.7022374310072e-24	4.09617996828348	1.31544876423493	0.185259870106379	7.1005596812714	1.24252662615786e-12	1.9740158568284e-11	4.09617996828348	2.67436287868854	0.252318485558479	10.5991555583775	3.0068288164075e-26	2.09109149555063e-24
chr19	11159610	11160418	peak115805	4.39476979950078	2.94290029559102	0.325548444644903	9.03982293265456	1.56925801275663e-19	8.93227658025454e-18	4.39476979950078	1.84951336588586	0.260028760385167	7.11272615823831	1.13772883942606e-12	4.68431871620872e-12	4.39476979950078	3.16234799427748	0.294244711801406	10.7473401133266	6.09952159821529e-27	2.35966990313641e-25	4.39476979950078	1.48523183920288	0.26343599219267	5.63792299921045	1.72113432781179e-08	1.40786424901511e-07	4.39476979950078	3.61657022031062	0.337357203843237	10.7202993714377	8.17383383121494e-27	6.37951668407444e-25
chr19	11164861	11165565	peak115806	2.7182366206704	3.36660121851116	0.395947153478651	8.50265291449478	1.85306323883619e-17	6.45610122177763e-16	2.7182366206704	3.08111425386789	0.333883449523823	9.22811315823562	2.75440951893043e-20	1.72674715299346e-19	2.7182366206704	3.69937997545082	0.372453852137587	9.93245191107391	3.00767193844323e-23	6.91841963395056e-22	2.7182366206704	2.66882117985681	0.3386328718566	7.8811639437856	3.24345411570496e-15	8.35306273919233e-14	2.7182366206704	2.84556330401495	0.378235659248106	7.52325497197075	5.34290831867717e-14	4.02587691314153e-13
chr19	11189405	11190116	peak115815	2.18184450198987	1.05768835749399	0.307335915445561	3.44147333369939	0.00057855549414125	0.00174907346867161	2.18184450198987	1.37121050763162	0.267795975723454	5.12035516563413	3.0496075760032e-07	9.36522958864351e-07	2.18184450198987	2.08084365612031	0.304636539415087	6.8305780393764	8.45731564276039e-12	4.44973807721685e-11	2.18184450198987	1.5656176847839	0.28163613552968	5.55900854781794	2.71311411494073e-08	2.16867122434417e-07	2.18184450198987	1.95758092721217	0.331599077647594	5.90345709372745	3.55962233030444e-09	1.36000705236279e-08
chr19	11191223	11191754	peak115816	2.57534057753298	1.71871947228495	0.288439974071241	5.95867295377183	2.54294425984145e-09	1.69084980491616e-08	2.57534057753298	2.68707492631367	0.243411023763074	11.0392491053698	2.47089372877597e-28	3.10783135921273e-27	2.57534057753298	0.787442299415123	0.209543555470943	3.75789318667124	0.000171349991379004	0.000474937071266405	2.57534057753298	0.718898477919353	0.202303287110464	3.55356795328201	0.000380042999605375	0.00165751794337405	2.57534057753298	2.04018139028445	0.283255864754475	7.2026095277952	5.90709568302308e-13	3.81697473400837e-12
chr19	11203200	11204192	peak115820	3.61993618050279	1.5913355548935	0.208809579581428	7.62098921938081	2.51738971430755e-14	4.38531251109345e-13	3.61993618050279	2.24291154071298	0.179674609159513	12.4831858614021	9.22214212014637e-36	2.62882529686405e-34	3.61993618050279	2.50434689528546	0.209761607648812	11.9390145954559	7.40958033512969e-33	7.43996793987489e-31	3.61993618050279	1.81013231701408	0.178404617870607	10.1462189634964	3.44450977168069e-24	5.59555880777049e-22	3.61993618050279	2.46901318523078	0.237710811562267	10.3866255346322	2.85267798175356e-25	1.6500295653036e-23
chr19	11535859	11536558	peak115887	5.80124467520067	0.941464399539988	0.182812841875832	5.14988110178517	2.60651640285875e-07	1.30129239296912e-06	5.80124467520067	0.869190545286841	0.136446139819119	6.37020986038221	1.88769725365115e-10	6.94214259557758e-10	5.80124467520067	0.444157130144463	0.143616246168757	3.09266633819795	0.00198367029671613	0.00474874621125199	5.80124467520067	0.328590917707157	0.136327974894321	2.41029706457442	0.0159395361007991	0.04602380108717	5.80124467520067	0.986326934047174	0.17741391992949	5.55946756849278	2.70598871587705e-08	9.29007612732817e-08
chr19	12779136	12779511	peak116008	2.00790705744414	1.6634323217951	0.322631150451123	5.15583296736595	2.52505910605088e-07	1.26309491750483e-06	2.00790705744414	1.40747619647307	0.250268702840047	5.62386019706438	1.86736794709159e-08	6.19210896444674e-08	2.00790705744414	1.61448597689979	0.281558375522972	5.73410744361986	9.80271787379902e-09	3.9955296820618e-08	2.00790705744414	1.18015703300645	0.258104369281768	4.57240238237925	4.82163872658558e-06	2.84413032872159e-05	2.00790705744414	2.01718025904571	0.315007971647483	6.40358479976211	1.51770495731948e-10	6.88126349623824e-10
chr19	13001688	13002877	peak116052	1.90819795043325	0.666094557621697	0.293779649227415	2.26732709148983	0.0233702516805221	0.0493847846164545	1.90819795043325	1.0049829215305	0.257849468245645	3.89755669603739	9.71680782784841e-05	0.000240671433352459	1.90819795043325	1.11808159272403	0.284044328274694	3.93629261853365	8.27500644439788e-05	0.000237246054187878	1.90819795043325	0.970382876230779	0.276269911992131	3.51244501883512	0.000444003860536725	0.00191359561113404	1.90819795043325	1.3977507875672	0.321984915726071	4.34104431387817	1.41807117569945e-05	3.59965716848121e-05
chr19	13022555	13023536	peak116057	4.52911879715763	0.659491786781922	0.199082935109351	3.31264850209125	0.000924170483847223	0.00268903323549157	4.52911879715763	0.751327198589816	0.165221907032479	4.54738243907402	5.43172429979927e-06	1.51855480072442e-05	4.52911879715763	1.62682499228292	0.19634877273048	8.28538406255278	1.17728546613282e-16	1.07519791191579e-15	4.52911879715763	1.2238050342703	0.180611072302025	6.77591367279966	1.23622481780858e-11	1.62105988031495e-10	4.52911879715763	1.71849575890945	0.227245236773731	7.56229606088756	3.960157301984e-14	3.05876799733621e-13
chr19	13091346	13091910	peak116073	1.9950776109985	2.02333963658475	0.374793491013222	5.39854529254183	6.71834084435062e-08	3.63869411851754e-07	1.9950776109985	1.49834225025109	0.310234198587352	4.82971334905623	1.36729743031365e-06	4.00486839921268e-06	1.9950776109985	2.56149276008683	0.358381349142649	7.14739415489857	8.84406639675616e-13	5.11387896179951e-12	1.9950776109985	1.38375477801139	0.317579684910699	4.35718921504849	1.31743370729096e-05	7.2473046015424e-05	1.9950776109985	2.48330025001757	0.385413462280718	6.44321097483836	1.16971913825519e-10	5.36749426393709e-10
chr19	13861363	13862616	peak116163	10.4039641663233	0.485294280629344	0.116397357601647	4.1692894978784	3.05550675639261e-05	0.000113277478234817	10.4039641663233	1.3847902264955	0.100070640889737	13.8381268889977	1.50066227481662e-43	9.7888090648896e-42	10.4039641663233	0.692764799136133	0.102026160096826	6.79007029646783	1.12078919821007e-11	5.84360132427319e-11	10.4039641663233	0.409234002303686	0.0933713919385267	4.3828628213352	1.1712987096661e-05	6.49336905640885e-05	10.4039641663233	0.701102762293791	0.115959690337986	6.04609032889184	1.48402914696729e-09	5.92981286468732e-09
chr19	14363143	14364097	peak116257	2.95026191196058	1.83942708443487	0.270290330761125	6.80537509149931	1.00786292818695e-11	1.02466064365674e-10	2.95026191196058	2.73154991375873	0.233192488115224	11.7137131467503	1.08425018600303e-31	1.94701614810983e-30	2.95026191196058	0.505431505049206	0.195985775582194	2.57891932997574	0.00991099285653094	0.020923597368861	2.95026191196058	0.681901429892846	0.193135985316577	3.53068035858318	0.000414492318002927	0.00179767561263439	2.95026191196058	0.680074403966603	0.220188161424859	3.0886056705582	0.00201098162986044	0.00391784114568297
chr19	14371275	14371899	peak116263	3.58552979506059	3.85473881051701	0.420946258372746	9.1573181465451	5.32030382459738e-20	3.30172882836906e-18	3.58552979506059	4.99304049363372	0.3932569444182	12.6966365489632	6.17260050195086e-37	1.99860305745231e-35	3.58552979506059	2.70191156171336	0.364643479113774	7.40973503291504	1.26552006685939e-13	7.9811715437466e-13	3.58552979506059	3.86341571800596	0.382235480857777	10.1074230715999	5.12136161131588e-24	7.77834783855989e-22	3.58552979506059	3.03631850210612	0.398107818538447	7.62687483318766	2.40512903472955e-14	1.92593509129575e-13
chr19	15251044	15252281	peak116391	3.24166903425829	2.69720585910673	0.275199282356606	9.80091894139338	1.11565992491314e-22	1.21888978390204e-20	3.24166903425829	2.45016111071448	0.208864852185236	11.7308445393268	8.85705135004532e-32	1.60549775638296e-30	3.24166903425829	2.70581023150886	0.241048399055695	11.2251740401879	3.06781839341422e-29	1.77406777669326e-27	3.24166903425829	2.0681472382578	0.211705413248068	9.76898609500567	1.52975269214614e-22	1.75264550427743e-20	3.24166903425829	2.3499921740233	0.252139853897287	9.32019328836687	1.16128551211055e-20	2.76742079439357e-19
chr19	15265804	15266404	peak116394	3.60137242813886	0.53113396244184	0.199529827781279	2.66192763431871	0.00776945799974718	0.0186144132479198	3.60137242813886	0.511789990579597	0.159646750267622	3.20576516416191	0.00134703872284908	0.00290312590057659	3.60137242813886	2.03348971473978	0.219978104905219	9.24405506455261	2.37328372923096e-20	3.53775647143828e-19	3.60137242813886	0.77888731573716	0.173342837282722	4.49333429605052	7.01165842774896e-06	4.02697207837908e-05	3.60137242813886	1.95723836054085	0.250117597815751	7.82527250234764	5.06558450364003e-15	4.57027722531844e-14
chr19	16076075	16077042	peak116535	12.531567205667	0.919575253591984	0.194513730521177	4.72755959760831	2.27234378853643e-06	9.9469998855037e-06	12.531567205667	2.99508242691386	0.194630419170886	15.3885627933842	1.95322615054714e-53	3.92247314480101e-51	12.531567205667	0.964737023824161	0.182750517024947	5.27898382740262	1.29902268491023e-07	4.79996536022338e-07	12.531567205667	0.437695772354512	0.177629327001461	2.46409632769093	0.01373591903472	0.0406797151462387	12.531567205667	1.20435006156853	0.193487635908341	6.2244290489913	4.83312799203294e-10	2.05721592287699e-09
chr19	16094340	16095498	peak116544	2.82533425934999	2.34442491550313	0.330896939954001	7.08506073168594	1.38983338028321e-12	1.69097971448616e-11	2.82533425934999	3.13033051364893	0.29542732537184	10.5959410142882	3.11195271998177e-26	3.17103369237367e-25	2.82533425934999	2.4086430676531	0.299353621314143	8.04614641733519	8.54417632289872e-16	7.00504878069582e-15	2.82533425934999	1.76261076635122	0.282939083358013	6.22964754615016	4.67485696549737e-10	4.71522113681345e-09	2.82533425934999	2.87167705955935	0.342174185399739	8.39244215984489	4.76146276147254e-17	6.13124091756475e-16
chr19	16292858	16294138	peak116596	5.79033762581935	1.20453695844784	0.228659698676356	5.26781485946387	1.38057237541003e-07	7.18758230868145e-07	5.79033762581935	1.8995969520228	0.20529358642871	9.25307499892333	2.1812527808161e-20	1.37418156332486e-19	5.79033762581935	3.15369105591302	0.244836395273667	12.8808098664741	5.77266144886379e-38	1.3060098490575e-35	5.79033762581935	0.988846589618397	0.202906212425796	4.87341702255679	1.09684349039728e-06	7.05175672801103e-06	5.79033762581935	2.7178931159666	0.264798641093989	10.2639994855634	1.02376678401626e-24	5.2429179744191e-23
chr19	16471325	16472518	peak116649	17.7803668885768	0.380926097044181	0.134205175175127	2.83838604992024	0.00453423058387773	0.0114415224093812	17.7803668885768	0.414731668202923	0.114817827969993	3.61208425150937	0.000303745840467833	0.000709097362419225	17.7803668885768	0.274133206226948	0.121135728061256	2.26302520828804	0.0236341353862395	0.0459944361670577	17.7803668885768	0.306587467342571	0.118217925318348	2.5934093033435	0.0095029600131033	0.0295634310979618	17.7803668885768	0.46976235213024	0.131024090291877	3.58531283127988	0.000336674391071544	0.000724725742676271
chr19	17079849	17080340	peak116745	2.24454572735892	2.30380290821177	0.401760318118125	5.73427191366971	9.79321131374989e-09	5.99637087395176e-08	2.24454572735892	3.71814241836745	0.37764348185658	9.84564171500649	7.15809521466784e-23	5.44179650241422e-22	2.24454572735892	1.18841347563454	0.342632593409594	3.46847760106077	0.000523416157921782	0.00136450072790782	2.24454572735892	2.88291906477215	0.371683588113614	7.75637977292375	8.73880757346443e-15	2.06872460609973e-13	2.24454572735892	1.80775528180456	0.380942669934208	4.74547858373748	2.08013922638599e-06	5.80548538307257e-06
chr19	17095087	17095620	peak116751	2.51433332068678	3.29498826412026	0.370324566802503	8.89756867217914	5.70833678985426e-19	2.90669810384801e-17	2.51433332068678	3.95148077630578	0.322578799933047	12.2496604771483	1.68700703071472e-34	4.15315105509149e-33	2.51433332068678	2.55425531504907	0.311439018006041	8.20146213985148	2.37480683995866e-16	2.08677102510231e-15	2.51433332068678	2.32679392217528	0.302195634934024	7.69962783441022	1.36463092136331e-14	3.14304748164e-13	2.51433332068678	4.05019488128889	0.381813200711216	10.6077916471836	2.74152095234764e-26	1.93672743009128e-24
chr19	18208043	18208554	peak116988	2.46698878996239	2.66821569844727	0.35085771152928	7.60483697740984	2.85263248444966e-14	4.92609665648008e-13	2.46698878996239	3.33578390411104	0.303534640946088	10.9897963992305	4.27890235517207e-28	5.24172870418029e-27	2.46698878996239	2.99901750405082	0.319361344615612	9.39067158444138	5.96188895276383e-21	9.7490248172688e-20	2.46698878996239	2.63754494843269	0.30059995643475	8.7742692304921	1.72017238284298e-18	8.68492683574933e-17	2.46698878996239	2.79499656100246	0.343883765355179	8.12773629518584	4.37381439889259e-16	4.79296043846764e-15
chr19	18436956	18438516	peak117055	11.9956318970666	0.63411572193913	0.206231986616867	3.07476901300075	0.0021066564053102	0.00571354627194374	11.9956318970666	2.14009340258063	0.195923951507185	10.9230820740268	8.94092966606417e-28	1.05479363644597e-26	11.9956318970666	1.60762349238983	0.200799045641701	8.00613114097374	1.18373493203974e-15	9.48314407904363e-15	11.9956318970666	0.468069797205651	0.190784992072159	2.45338898055785	0.0141517215655459	0.0416900806891383	11.9956318970666	1.28461740334078	0.214198880748864	5.99731146516547	2.00611062514138e-09	7.89240924568609e-09
chr19	18459695	18460689	peak117060	3.6104461686736	1.95554725271405	0.280832266286866	6.96339946463449	3.32158227744705e-12	3.71505882633361e-11	3.6104461686736	2.33500932597766	0.239002601097969	9.76980717051076	1.51740600406563e-22	1.12393690471052e-21	3.6104461686736	2.77671297965583	0.268582616024624	10.3383942741896	4.72386163726407e-25	1.41027531479887e-23	3.6104461686736	2.07165626965619	0.245045695708137	8.45416306403375	2.81096256529086e-17	1.10418316328447e-15	3.6104461686736	2.81464416181512	0.301683220644578	9.32980016522409	1.06070704096784e-20	2.5475020406299e-19
chr19	18464542	18465104	peak117062	4.17986281695615	0.893697567411351	0.191615268108767	4.66402065050505	3.10090243275061e-06	1.33355219394975e-05	4.17986281695615	0.685895828300342	0.14734095565307	4.65516071387073	3.23728090400256e-06	9.21776670339934e-06	4.17986281695615	1.77885154205336	0.190845445067282	9.32090122154204	1.15356248685758e-20	1.80223971395153e-19	4.17986281695615	1.06639017648314	0.162949792133905	6.54428681692839	5.97799715128805e-11	6.97419994027228e-10	4.17986281695615	2.47876688675162	0.246830649677592	10.0423788131229	9.92512611335619e-24	4.31610167941643e-22
chr19	18498941	18499434	peak117078	1.94430186638479	2.54742090185701	0.381049886575204	6.68526875772801	2.30501226357753e-11	2.20543277231912e-10	1.94430186638479	2.51370495412993	0.32097080566958	7.83156882099001	4.81819483220284e-15	2.20865853387949e-14	1.94430186638479	1.72426949641416	0.321525703563698	5.36277341843235	8.19537817622271e-08	3.08565397395468e-07	1.94430186638479	2.18518924049682	0.326317691735004	6.6965086351229	2.13457841896297e-11	2.6867126818398e-10	1.94430186638479	1.99836883474012	0.359908023566342	5.55244313516052	2.81704369770216e-08	9.65465426827051e-08
chr19	18649537	18651110	peak117111	5.41118343060226	2.63092731802258	0.237032749524445	11.0994253886898	1.2625296213704e-28	5.37266474351266e-26	5.41118343060226	3.17884233151886	0.189896645000865	16.7398551538621	6.71513885659693e-63	3.15841254694624e-60	5.41118343060226	2.05619225130004	0.183305699201056	11.2172848976438	3.35410468199996e-29	1.92140746735209e-27	5.41118343060226	1.0516195086192	0.159083733627519	6.6104779202723	3.83081253864403e-11	4.59826141727231e-10	5.41118343060226	2.34206600956812	0.214913560344698	10.8977116465416	1.18192413686841e-27	1.04576881674501e-25
chr19	19514117	19514895	peak117267	3.33877409973543	2.1265802958572	0.253869968931363	8.37665165678635	5.4454712649271e-17	1.72565439570997e-15	3.33877409973543	2.34620032015129	0.201075000993762	11.6682845135188	1.85118443859374e-31	3.24056997756962e-30	3.33877409973543	1.59730565408305	0.204117632994311	7.82541728831221	5.05975766266958e-15	3.76177407258292e-14	3.33877409973543	0.782175941873926	0.188073734241543	4.15887920250138	3.19812963193218e-05	0.000165777757864048	3.33877409973543	2.11201779040881	0.246021857993233	8.58467539281368	9.10932720970277e-18	1.3422176852351e-16
chr19	31348731	31350639	peak117745	7.02314264097846	2.13634824587895	0.228102383703139	9.36574274760438	7.55172536121501e-21	5.57735485045437e-19	7.02314264097846	2.9784459071639	0.190785645875421	15.6114779678381	6.08117748817008e-55	1.4115439642346e-52	7.02314264097846	1.04473762383208	0.180153650853517	5.79914766579756	6.66528214848311e-09	2.7417396510895e-08	7.02314264097846	0.597777617741984	0.170837040065707	3.49911013157374	0.000466813724598064	0.00200080616300748	7.02314264097846	1.93986163350004	0.204013380884338	9.50850196732836	1.93427823254655e-21	5.38494623836519e-20
chr19	31906095	31906946	peak117778	2.75924186867816	2.75000665043049	0.432011444276166	6.36558750205825	1.94543626284402e-10	1.57249367271792e-09	2.75924186867816	4.56368513808648	0.419665122810796	10.8745875938421	1.5234315385711e-27	1.75893358455306e-26	2.75924186867816	3.84136889691757	0.424616190250336	9.04668494777097	1.4737448439433e-19	1.9715749697454e-18	2.75924186867816	2.61639292456864	0.393522980131316	6.6486407571308	2.95812008182709e-11	3.64121764617738e-10	2.75924186867816	2.822278098894	0.426843397748024	6.61197552494429	3.79224711097302e-11	1.85188067252516e-10
chr19	35755335	35756175	peak118279	4.48530833588052	2.96034514847566	0.25367503429477	11.6698324559434	1.81780888692269e-31	1.54712848742711e-28	4.48530833588052	3.05767412576643	0.2017377771577	15.1566760021164	6.84468215288672e-52	1.16509527731947e-49	4.48530833588052	2.39773360962012	0.216253961596103	11.0875823588303	1.44130495577437e-28	7.5103333745059e-27	4.48530833588052	2.28127422054193	0.20113044878774	11.3422618717937	8.10228293408807e-30	3.6203025720239e-27	4.48530833588052	2.5644740933792	0.231320599789906	11.0862331141643	1.46320270484773e-28	1.54744508542861e-26
chr19	35756891	35758706	peak118280	20.8750344576487	0.852028996866302	0.105920222685268	8.04406349671327	8.69074525205446e-16	2.08776464905873e-14	20.8750344576487	1.09240298800932	0.0874656119693787	12.4895140320034	8.51722928847232e-36	2.4434741424216e-34	20.8750344576487	1.05649621646955	0.0943833556953681	11.1936708404339	4.37920295482255e-29	2.47688273454252e-27	20.8750344576487	1.04552102159485	0.0910209326756832	11.4865997398659	1.54057072648189e-30	7.64850572066969e-28	20.8750344576487	0.984189776937098	0.103708395082535	9.4899721102987	2.31096088547119e-21	6.25815210697372e-20
chr19	38250732	38252106	peak118487	4.41827591553813	1.56332996915421	0.223545262624373	6.99334868831955	2.68401316044799e-12	3.06722296781886e-11	4.41827591553813	1.83056109632276	0.179264159675074	10.2115286158747	1.76068851823533e-24	1.53281957556844e-23	4.41827591553813	2.02321327355297	0.206385795054116	9.80306456179541	1.09220673480521e-22	2.28851242334976e-21	4.41827591553813	0.654945918377968	0.168290558099263	3.89175676743351	9.95209906404414e-05	0.000479702984281718	4.41827591553813	1.6342828115023	0.218579035419196	7.47685068866753	7.61248208541375e-14	5.61294935283003e-13
chr19	38321657	38322217	peak118512	2.09043529917726	2.97613474583296	0.381239309461926	7.80647397046601	5.88101091251851e-15	1.17050454386908e-13	2.09043529917726	3.59015486254492	0.337516990408783	10.6369604036725	2.00565768744378e-26	2.07809390421349e-25	2.09043529917726	2.72660609700688	0.339060091351437	8.04166036214725	8.86292610699635e-16	7.24975186775038e-15	2.09043529917726	1.72647618153428	0.308145312518914	5.60279878159207	2.10918028166084e-08	1.70885671686873e-07	2.09043529917726	2.85615970968303	0.369519726008168	7.72938359891482	1.08068572434272e-14	9.21082305730921e-14
chr19	38651170	38651587	peak118565	2.71014866511691	3.21056027966246	0.411909144796186	7.7943408642968	6.4745552555639e-15	1.2786710064386e-13	2.71014866511691	2.15412300312218	0.337492410445461	6.38273020800355	1.73958230028454e-10	6.40270890712224e-10	2.71014866511691	1.26372912596377	0.336710771786231	3.75315918543314	0.000174619888320704	0.000483198833249102	2.71014866511691	2.20481791519506	0.349124867718257	6.31527032034378	2.69689647378562e-10	2.80079202068393e-09	2.71014866511691	2.98974955169278	0.402859457399711	7.42132149755243	1.15957458038999e-13	8.27678772975652e-13
chr19	38658535	38659084	peak118569	4.43284412012447	0.619447948111436	0.251655651695398	2.46149031002575	0.0138361135201314	0.0310825612047899	4.43284412012447	0.914908395000067	0.225970175398929	4.04880154376515	5.14805743178708e-05	0.000131407070091874	4.43284412012447	3.17917403689343	0.28147742490011	11.2945968509611	1.39542901630842e-29	8.57061952181454e-28	4.43284412012447	1.34496490460461	0.239062380462851	5.62599979972008	1.84436559146567e-08	1.50590891805691e-07	4.43284412012447	2.97234430090267	0.311695295123415	9.53605764156873	1.48365430198863e-21	4.25639700472598e-20
chr19	38659382	38660236	peak118570	3.5583249169765	2.4633224730321	0.347911656129135	7.08031027312802	1.43832059651305e-12	1.74522091116617e-11	3.5583249169765	2.62698563462192	0.303782725839257	8.64758069230034	5.26027049916537e-18	2.84813131268048e-17	3.5583249169765	3.64777637239935	0.34188104639188	10.6697239022081	1.41044858658528e-26	5.12376983496722e-25	3.5583249169765	1.96291918548704	0.304023037141002	6.45648173225986	1.07165110865445e-10	1.19337197912654e-09	3.5583249169765	1.76888656514319	0.326686824726193	5.41462474535284	6.14173728983042e-08	2.03129664287822e-07
chr19	38674200	38674893	peak118579	2.21551791734719	3.32676075952913	0.524018893523578	6.34855116990059	2.17352143557366e-10	1.74516390916478e-09	2.21551791734719	3.82311491202431	0.491699302357084	7.77531083265169	7.52623701278717e-15	3.42281002874161e-14	2.21551791734719	1.66898443353241	0.472492131727663	3.5323010087592	0.000411960141098605	0.00109000201359813	2.21551791734719	3.21929469632063	0.49504962531988	6.50297370539461	7.87475649597058e-11	8.97039661265023e-10	2.21551791734719	3.29607204721889	0.520923161277935	6.32736705185641	2.4937966847221e-10	1.10026235857907e-09
chr19	38691803	38692472	peak118590	3.34922872911318	3.64421644950534	0.379813762917509	9.59474564984845	8.41243314406546e-22	7.40667081693999e-20	3.34922872911318	4.07407710173121	0.330904748749823	12.3119330173511	7.81292205613847e-35	1.98352778280345e-33	3.34922872911318	4.49932280332649	0.367977318404638	12.2271742802879	2.22546309388934e-34	2.74315185359201e-32	3.34922872911318	3.38018482456028	0.333175596758222	10.1453553545016	3.47511345416284e-24	5.59555880777049e-22	3.34922872911318	3.3508895269095	0.367929761353766	9.10741635735089	8.43670945826058e-20	1.76361763915195e-18
chr19	38712890	38713671	peak118601	4.53506336927274	0.709130722566287	0.196173763712512	3.6148091831765	0.000300568919690781	0.000954864611026187	4.53506336927274	0.568378299642414	0.158546053955498	3.58494131807249	0.000337154004460052	0.0007824897444117	4.53506336927274	1.95616955442922	0.206565001069665	9.46999513131219	2.79856738588037e-21	4.76369475122283e-20	4.53506336927274	1.42601252060971	0.181818590378532	7.84305123937476	4.39728453769766e-15	1.10228143818051e-13	4.53506336927274	1.75577105727426	0.225654691481914	7.7807868551006	7.20748402209263e-15	6.30848981032623e-14
chr19	38728136	38728593	peak118609	1.26905400306563	1.69212070311281	0.303149614005465	5.58180061902472	2.38041171909397e-08	1.38178300277254e-07	1.26905400306563	3.22070236344412	0.279159387208061	11.5371451257833	8.57232659234202e-31	1.41080288383912e-29	1.26905400306563	2.83547206676749	0.31086905312801	9.12111398106875	7.43560453155076e-20	1.04150908928218e-18	1.26905400306563	0.687793619640996	0.228183194246822	3.01421680904783	0.00257643615342792	0.00939193215790684	1.26905400306563	1.66950874034919	0.293511194117067	5.68805815182403	1.28492071294043e-08	4.57568995863407e-08
chr19	38732747	38733228	peak118612	1.81639433548979	1.77078816056704	0.293502291095206	6.03330268380301	1.60642111316494e-09	1.09753687139132e-08	1.81639433548979	2.48451376725303	0.251787029133496	9.86752087986135	5.75698501215851e-23	4.41228958500468e-22	1.81639433548979	2.83178636686438	0.28831921939442	9.82170516697503	9.07945647018945e-23	1.9341731286257e-21	1.81639433548979	1.81594828625881	0.249259488642591	7.28537275009285	3.20782128618972e-13	5.65976207779555e-12	1.81639433548979	2.3605949914259	0.305618537385539	7.72399152099861	1.12742344497003e-14	9.54544729130711e-14
chr19	39372258	39373198	peak118730	4.31190049288908	2.17800269243879	0.248606574515205	8.76084108670902	1.93798852654547e-18	8.68112003382137e-17	4.31190049288908	2.24145367513466	0.193015656099425	11.6128075847902	3.54772083353988e-31	6.03315075717015e-30	4.31190049288908	2.92435311263641	0.231758771868069	12.618090305989	1.67842174385814e-36	3.1577296661028e-34	4.31190049288908	0.650545452192289	0.176478973557484	3.68624907023493	0.000227583623965337	0.00103396088234176	4.31190049288908	2.41087240975923	0.246631452692048	9.77520256822039	1.43869240648883e-22	5.07174544007394e-21
chr19	39428284	39428993	peak118745	2.42101440585555	1.36882636231252	0.245299551967425	5.58022365444147	2.40209510041431e-08	1.39301251556473e-07	2.42101440585555	2.81845651176948	0.229778350224653	12.2659794058661	1.37934304557229e-34	3.4335652163668e-33	2.42101440585555	2.03990964216112	0.232644034528276	8.7683728761727	1.81266677886656e-18	2.1216629560368e-17	2.42101440585555	1.88950782707952	0.216141952801899	8.74197629190162	2.29067565276267e-18	1.13097364480186e-16	2.42101440585555	1.89115572135424	0.258093570377872	7.32740346295887	2.34654583065954e-13	1.60873853591783e-12
chr19	40602221	40602723	peak118894	1.26123882516819	1.37972828980414	0.310662048920078	4.44125149692517	8.94371909879831e-06	3.58893335098389e-05	1.26123882516819	2.18117121986537	0.276050638707623	7.90134458690943	2.75910717130109e-15	1.28053810627537e-14	1.26123882516819	1.7843558465188	0.302988997629128	5.88917703441803	3.88123502766008e-09	1.62343350454876e-08	1.26123882516819	1.41202043199978	0.272616293260278	5.17951592369305	2.22462423543433e-07	1.57219094345266e-06	1.26123882516819	1.68095002387211	0.317285659876981	5.297907332225	1.17137383896408e-07	3.749948884794e-07
chr19	40614608	40615269	peak118902	2.64519055772147	0.851086822572532	0.253958000450408	3.35128966625618	0.000804361169114385	0.00236920685161196	2.64519055772147	3.62090439264975	0.287316717570472	12.6024841967701	2.04597389116438e-36	6.22958966895757e-35	2.64519055772147	1.10661036135556	0.232601329926325	4.75754098958106	1.95965473450324e-06	6.58982296703225e-06	2.64519055772147	1.04178685020772	0.22294661279213	4.67280860274407	2.97108614590657e-06	1.80619805053701e-05	2.64519055772147	1.48870094033668	0.269838778381899	5.51700148238049	3.44832526877673e-08	1.17170945872332e-07
chr19	40634272	40634873	peak118906	2.55676373651468	1.02862742482237	0.229056478479777	4.49071526659827	7.09843920870682e-06	2.8913036457889e-05	2.55676373651468	0.662907690735834	0.164924157770657	4.01946991694008	5.83292286888965e-05	0.000148042928764079	2.55676373651468	0.966569471503047	0.192409614928468	5.02349880936246	5.07385394899532e-07	1.79254776893444e-06	2.55676373651468	0.691775095781812	0.175400593452488	3.94397237868639	8.01428930337852e-05	0.000392007095564544	2.55676373651468	0.772312845300144	0.210219709436951	3.67383651784457	0.000238935638398943	0.000524437758210033
chr19	40645594	40646786	peak118908	6.60490693544772	2.50017284224231	0.256928447376888	9.7310082545076	2.22377709583776e-22	2.27117531622333e-20	6.60490693544772	4.71331595878923	0.256724476627666	18.359433509042	2.77486650749961e-75	7.08502701264864e-72	6.60490693544772	3.93207979156209	0.260275296473678	15.1073876193231	1.44766177003599e-51	2.58740588158532e-48	6.60490693544772	2.29998693319119	0.226763284495492	10.1426778074248	3.57171997350127e-24	5.69976348985609e-22	6.60490693544772	3.43539829037445	0.277590472681604	12.3757788125346	3.53449071999644e-35	1.03560578095896e-32
chr19	40662775	40664156	peak118911	12.9359949463706	1.57549841763156	0.177656485430238	8.86822912102591	7.43182933251789e-19	3.65920346171053e-17	12.9359949463706	1.64683015921367	0.151016209865718	10.9049893430514	1.09106055388148e-27	1.27621238740339e-26	12.9359949463706	1.75150184179103	0.164260530410593	10.6629501159706	1.51707425311551e-26	5.48879921577601e-25	12.9359949463706	0.703933138549983	0.150691012510515	4.67136776654721	2.99200687817274e-06	1.81706214521173e-05	12.9359949463706	1.74303348342768	0.172220819515174	10.1209220135786	4.46192354787653e-24	2.05007608152178e-22
chr19	41225561	41226849	peak119001	4.20336801736003	1.1098748233321	0.196620177983155	5.64476563248349	1.65406416212042e-08	9.80208513580181e-08	4.20336801736003	1.1733508193354	0.149824520877783	7.83150056119681	4.82081197419577e-15	2.20929160037951e-14	4.20336801736003	0.778784500561944	0.156934418254464	4.96248375100975	6.95973906221158e-07	2.42431136735349e-06	4.20336801736003	1.29507424443742	0.161841436583831	8.00211782454489	1.2229727465486e-15	3.37839132906694e-14	4.20336801736003	1.73181329743824	0.214331504452136	8.0800687788061	6.47302547819258e-16	6.8700940838323e-15
chr19	41323505	41324180	peak119022	1.73226631449513	2.19399126828753	0.330014217383882	6.64817196568054	2.9675547802466e-11	2.77837121987153e-10	1.73226631449513	2.71309197125751	0.2745952692128	9.8803303459499	5.06656071310725e-23	3.89817647978329e-22	1.73226631449513	1.13134307788973	0.259600114492823	4.35802226089158	1.31243037502286e-05	4.08802162648722e-05	1.73226631449513	1.4087571881069	0.259569640123232	5.42728027606807	5.72192399001208e-08	4.40240841470021e-07	1.73226631449513	1.74329359003165	0.309524208141283	5.63217203752903	1.7795403260538e-08	6.23275019548492e-08
chr19	43474879	43475697	peak119283	6.86774634028326	0.745186137014584	0.145976848394525	5.10482412252526	3.31102313125947e-07	1.63293192143952e-06	6.86774634028326	1.0344018082477	0.114712572899647	9.01733595630025	1.9271868253692e-19	1.13791245886434e-18	6.86774634028326	0.517181452240151	0.118822145167297	4.35256787791517	1.34552193672861e-05	4.18453342181144e-05	6.86774634028326	0.333055298400624	0.110918817570453	3.0026942740268	0.00267601111819318	0.00970409020180627	6.86774634028326	0.674166017991825	0.139606643505606	4.82903965787813	1.37193086050354e-06	3.90143520601111e-06
chr1	109392850	109393536	peak11934	3.41062522609282	1.83397609150705	0.331284017599058	5.53596308327392	3.09522762563966e-08	1.76296662342917e-07	3.41062522609282	1.17981210213308	0.276856759762956	4.26145311800669	2.03101964282483e-05	5.38741675218286e-05	3.41062522609282	1.38858287645802	0.290677662243926	4.77705395639509	1.77882055366936e-06	6.01567828869109e-06	3.41062522609282	1.93549199622086	0.296046853745806	6.53778944694589	6.24347349188473e-11	7.26022132208561e-10	3.41062522609282	2.34394920019172	0.33560361014223	6.98427886159611	2.86322846709439e-12	1.64707056299897e-11
chr19	46471069	46471788	peak119805	1.55905347406613	0.894906200262426	0.273208554847578	3.27554238102716	0.00105459289845954	0.00303571249382627	1.55905347406613	2.30027809624468	0.264151984545073	8.7081613269204	3.08843539506434e-18	1.69272020288209e-17	1.55905347406613	0.969711244636968	0.253455994741882	3.82595505631861	0.000130266056667417	0.000365329551359916	1.55905347406613	0.700061367596944	0.228157471484246	3.06832541157996	0.00215262070446128	0.00799040287660153	1.55905347406613	1.64030481680011	0.293455530079152	5.58961971634232	2.27567430504485e-08	7.88391681606252e-08
chr19	46624969	46625818	peak119846	3.02809776832985	3.05054684302951	0.304249727048205	10.0264571233163	1.16626458798346e-23	1.68101991782487e-21	3.02809776832985	3.14709254982737	0.228755045899114	13.7574781682206	4.59269434947046e-43	2.87011280098201e-41	3.02809776832985	2.27816649957142	0.230488613759319	9.88407393499415	4.88073532786513e-23	1.0836445032911e-21	3.02809776832985	2.39119603958505	0.221630014997357	10.7891344934194	3.87420894111323e-27	1.17362265092401e-24	3.02809776832985	2.64832382146328	0.27325835468667	9.69164812728221	3.27205279859498e-22	1.08499813857677e-20
chr19	46639066	46640016	peak119851	3.1576486913538	2.3494821425085	0.233491097822006	10.0624056523969	8.09945886981515e-24	1.25879676852353e-21	3.1576486913538	2.54127010845059	0.18072747073034	14.0613383133235	6.56331602163578e-45	5.07818819284399e-43	3.1576486913538	1.44226293133143	0.176647276769246	8.1646485454483	3.22372409405854e-16	2.78480525534598e-15	3.1576486913538	1.70495650612892	0.17596768095216	9.68903208193353	3.35694865459155e-22	3.48829902927411e-20	3.1576486913538	2.29296015860625	0.214412481288343	10.6941542993603	1.08404037208465e-26	8.33730942344772e-25
chr19	46736513	46737315	peak119875	2.17782444544049	1.81987730597036	0.326718374508129	5.57017127888865	2.54489032853654e-08	1.46819963983001e-07	2.17782444544049	2.54530239524884	0.287043808472061	8.86729593227432	7.49435482318659e-19	4.27671148642445e-18	2.17782444544049	2.66722287764955	0.318240616446807	8.38115168148365	5.24123041890024e-17	4.99608060144022e-16	2.17782444544049	0.823782287805492	0.265379889220027	3.10416245265101	0.00190818525559245	0.00717697707769441	2.17782444544049	2.44297243274179	0.340971494353614	7.16474096279803	7.79337747442765e-13	4.91499772760922e-12
chr19	46813046	46814405	peak119899	3.46227697020576	1.43714730417607	0.242203176125937	5.93364351022717	2.96284784495618e-09	1.95045965130393e-08	3.46227697020576	1.70775523683329	0.19845424321541	8.60528456919726	7.61276539482913e-18	4.08965902920893e-17	3.46227697020576	2.26007315877052	0.233206833285869	9.69128188452385	3.2838089348768e-22	6.47809239437672e-21	3.46227697020576	0.824461696967511	0.192393970673597	4.28527824484812	1.82510618324911e-05	9.80466570881014e-05	3.46227697020576	2.50296723439223	0.27557212323662	9.0828027341614	1.0581428254766e-19	2.17131879675584e-18
chr19	46944924	46946064	peak119940	4.15595395369644	0.958342560416277	0.257714491849999	3.7186211514022	0.000200313214550397	0.000655713934736126	4.15595395369644	0.675732885045097	0.218624028645276	3.09084453905794	0.00199588101135123	0.00421211256534189	4.15595395369644	1.79845495159245	0.248550164392905	7.23578258733105	4.62852296350239e-13	2.74744572987971e-12	4.15595395369644	0.961039292414224	0.230027170041508	4.17793816374303	2.94163599272342e-05	0.00015328239095611	4.15595395369644	1.77622615763768	0.278049284634344	6.38817021224693	1.67882414790979e-10	7.57909168870719e-10
chr19	47428042	47428597	peak120051	2.12251796345861	2.22736835258317	0.349412888434005	6.37460273021343	1.83437823122114e-10	1.48958846554364e-09	2.12251796345861	2.11114922212838	0.280188942808628	7.53473424385032	4.89330362603504e-14	2.14673578075907e-13	2.12251796345861	2.1218792272696	0.303534739191342	6.99056468107268	2.73782036831711e-12	1.50516959221568e-11	2.12251796345861	0.773868876143544	0.264450197659348	2.92633124494921	0.00342985529346316	0.0120887011753238	2.12251796345861	1.87781035751162	0.329612299045895	5.69702757739073	1.21914213884186e-08	4.35272222283671e-08
chr19	47718928	47720145	peak120105	2.88043997727358	1.66733878838681	0.24488102934531	6.8087707440811	9.84361961443897e-12	1.00362243792851e-10	2.88043997727358	3.08773208803266	0.222585636847028	13.8721084242947	9.34877881805508e-44	6.32919408390524e-42	2.88043997727358	2.82625167978251	0.244895957286782	11.540622030248	8.23277077148845e-31	6.31520652355421e-29	2.88043997727358	1.93964821937098	0.207241452256264	9.35936415352134	8.02179772852033e-21	6.37215959119306e-19	2.88043997727358	2.65155427576715	0.273463187623467	9.69620188666157	3.12931303586886e-22	1.04153094767382e-20
chr19	48720458	48721314	peak120254	9.07851574635342	0.36171911978838	0.145261335362472	2.49012663201656	0.0127697588057774	0.0289306501629686	9.07851574635342	0.631125607359528	0.121403981161972	5.19855775172238	2.008407278405e-07	6.24717425808086e-07	9.07851574635342	0.49719685898628	0.130807988424651	3.80096708904503	0.000144132446898076	0.000402386632834943	9.07851574635342	1.17153845262638	0.136416315343627	8.58796434777857	8.85237284076577e-18	3.87790342605408e-16	9.07851574635342	0.500993285522683	0.142881606185222	3.50635255928764	0.00045429304574316	0.000961352072764326
chr19	48872001	48873460	peak120297	21.3211373159093	0.446092973728291	0.116414686868238	3.83193036659709	0.000127141728944948	0.00042859376111525	21.3211373159093	0.527363822006359	0.100048629600697	5.27107491737883	1.35627091625471e-07	4.26846805533024e-07	21.3211373159093	0.51285805160626	0.105974035313647	4.83946893301151	1.30186539285385e-06	4.44559422362951e-06	21.3211373159093	0.34806470491659	0.101921038205674	3.41504277276105	0.000637719964367663	0.00266223495385083	21.3211373159093	1.10623815929972	0.123114633106167	8.9854319619811	2.57719926799404e-19	4.92644732800615e-18
chr19	48978809	48979517	peak120330	2.45793068618824	2.3507360264481	0.420932802322737	5.5845874055825	2.34255681167785e-08	1.36113517214298e-07	2.45793068618824	2.6138998705438	0.380530606867699	6.86909232363689	6.461168276322e-12	2.56680285847306e-11	2.45793068618824	2.64469519735511	0.397801879171915	6.64827225768879	2.96553387248058e-11	1.49262142784695e-10	2.45793068618824	2.65862783669598	0.392726002087911	6.76967611658383	1.29071009605167e-11	1.68632028850377e-10	2.45793068618824	3.04423890464862	0.433312047873265	7.02551179822952	2.13282987588986e-12	1.25312519302365e-11
chr1	109877090	109877889	peak12034	3.85631006823473	0.79185086678917	0.209990151112579	3.7708952662482	0.000162662935715579	0.000539383051956318	3.85631006823473	1.20995515319342	0.18296713413841	6.61296444791074	3.76698949053208e-11	1.43739118625704e-10	3.85631006823473	2.16929449808422	0.218279195244383	9.93816426552017	2.84012617924274e-23	6.54988067117489e-22	3.85631006823473	0.5285664817492	0.181521462105849	2.9118676966197	0.00359274774849956	0.012598230431417	3.85631006823473	1.9300981265025	0.24587088142769	7.85004761562276	4.15879344836739e-15	3.81963593538902e-14
chr19	49727321	49728188	peak120475	2.21601532065503	2.50398218859917	0.396277557874398	6.31875850358606	2.63672942740164e-10	2.08062980379468e-09	2.21601532065503	3.84014162791931	0.374281088337713	10.2600471879957	1.06654608480506e-24	9.41352008578806e-24	2.21601532065503	3.27777114847512	0.383994649049295	8.53598131273528	1.38970824112664e-17	1.43490787947178e-16	2.21601532065503	2.16680539187329	0.347968436675738	6.2270170610114	4.75399369612116e-10	4.78424151637238e-09	2.21601532065503	3.34860501572763	0.415304528647533	8.06301107920152	7.4437774542812e-16	7.78482354829537e-15
chr19	49728278	49728718	peak120476	1.9757294030721	3.60980730799583	0.447523085528566	8.0661923925831	7.25244917640692e-16	1.77809360946394e-14	1.9757294030721	4.07705197708824	0.402439523505335	10.1308438633866	4.03154978516042e-24	3.38290560141654e-23	1.9757294030721	3.57861556854362	0.417984630113887	8.56159607488094	1.11315600086745e-17	1.16825820337663e-16	1.9757294030721	1.58886750078633	0.364597924249133	4.35786216846545	1.31339049213618e-05	7.22951286293502e-05	1.9757294030721	3.47863813845239	0.44069467852474	7.89353334171722	2.9374904250896e-15	2.77260922221778e-14
chr19	49801310	49803027	peak120491	2.28468383653045	1.989584908621	0.264117857420883	7.53294354289159	4.96090648697365e-14	8.18709895121699e-13	2.28468383653045	2.16007322536626	0.193639073131094	11.1551516459898	6.75775019339741e-29	8.91374680491453e-28	2.28468383653045	1.79958555125572	0.214934108519109	8.37273136243857	5.62978461500516e-17	5.36360023582021e-16	2.28468383653045	1.37095811512765	0.194993826238086	7.03077703318527	2.05386489529514e-12	3.12414700200936e-11	2.28468383653045	1.66217698261466	0.239549879043667	6.938751082866	3.95581424451046e-12	2.23035545716515e-11
chr1	109927745	109928967	peak12051	6.53321878002153	1.38073893572246	0.191956097987996	7.19299334688915	6.33860324487468e-13	8.26330093330746e-12	6.53321878002153	1.97763402091672	0.165187021877298	11.9720907759068	4.97587189351984e-33	1.02813593471538e-31	6.53321878002153	1.72444237686615	0.17304968628956	9.96501301932834	2.16845452004759e-23	5.09957732063298e-22	6.53321878002153	0.595473824204341	0.154735181754442	3.84834151776376	0.000118920191663449	0.000566185558231442	6.53321878002153	2.70520383339421	0.227976631844842	11.8661452777114	1.77457369999964e-32	3.77582806429686e-30
chr1	110003697	110004428	peak12067	3.50450916498293	1.20463054447297	0.33758904875328	3.56833418892492	0.000359258095199807	0.00112728580328408	3.50450916498293	1.35948292306931	0.302615765702679	4.4924391824483	7.04120298623984e-06	1.94870580633423e-05	3.50450916498293	0.853380345579882	0.307650382794691	2.77386407852897	0.00553948172506944	0.0122715861269417	3.50450916498293	0.791013057711416	0.304985421948402	2.59360940158392	0.00949743176081164	0.0295521584019823	3.50450916498293	2.56015280465774	0.37017263034629	6.91610506768901	4.64230149879625e-12	2.58479298093412e-11
chr19	51323478	51324526	peak120725	2.7742529424113	2.36710199593456	0.317507646084623	7.45525981854206	8.96909043591824e-14	1.40248953071887e-12	2.7742529424113	3.62553766955688	0.291625545790254	12.4321676269214	1.74828464108946e-35	4.80724482926029e-34	2.7742529424113	2.19937518151754	0.277165401197002	7.93524434153409	2.10081316600003e-15	1.63535861132049e-14	2.7742529424113	2.03744704162118	0.262735775587107	7.75473776674804	8.85262146033684e-15	2.09289554709789e-13	2.7742529424113	2.03706189536085	0.30014525979765	6.78692009573691	1.14552609615847e-11	6.01999056649228e-11
chr19	53867330	53868006	peak120973	16.5923267173529	0.564224992744366	0.146031013465105	3.8637340066067	0.000111666816664651	0.000379650183421591	16.5923267173529	1.99831547230138	0.135428426063796	14.7555098318875	2.83540582748723e-49	3.51925058018606e-47	16.5923267173529	0.900424285141459	0.135877278377238	6.62674654581763	3.43166098775144e-11	1.71563851284144e-10	16.5923267173529	0.35342566336073	0.129739200811253	2.724123943656	0.00644723062162655	0.0210699127629057	16.5923267173529	0.36817997686902	0.140972162650627	2.61172113661535	0.00900877043582913	0.0158634240393669
chr19	53869020	53869858	peak120974	13.1835428906786	0.788371821695089	0.170456389583647	4.6250646492088	3.74481579511789e-06	1.59208117759615e-05	13.1835428906786	1.14301713004266	0.151771238418847	7.5311840500915	5.02822533160239e-14	2.20538580004244e-13	13.1835428906786	0.749077956591443	0.158054423866884	4.73936722721743	2.14386658145129e-06	7.17687346137458e-06	13.1835428906786	0.517202401231868	0.153242130951851	3.37506662181809	0.000737978233083238	0.00303774411789422	13.1835428906786	1.2011821800639	0.176856263639809	6.79185546128161	1.10700430919087e-11	5.82954862055641e-11
chr19	55113600	55113976	peak121196	1.48755360032017	1.90112348215706	0.326450064209596	5.8236272269086	5.75839401222151e-09	3.6444679950579e-08	1.48755360032017	3.29801248630581	0.308965238993795	10.6743803835228	1.34149492786352e-26	1.4137110168458e-25	1.48755360032017	2.19678009122009	0.295501157512777	7.43408286353365	1.05295950887505e-13	6.6925836778534e-13	1.48755360032017	1.23008694448684	0.256101134304559	4.80312962231556	1.56204691045428e-06	9.88614179552031e-06	1.48755360032017	1.90128777391829	0.31294843037756	6.07540281197278	1.23676867185893e-09	4.99204301538723e-09
chr19	55493234	55494899	peak121272	2.9172638907982	1.63701865190408	0.242693873099079	6.74519974896843	1.52816640181213e-11	1.50983516305076e-10	2.9172638907982	2.44826271574671	0.209857930885828	11.6662863557855	1.89516817442468e-31	3.30556221978145e-30	2.9172638907982	1.88247006014552	0.223056321709212	8.43943828052364	3.18866319862239e-17	3.1434626226684e-16	2.9172638907982	1.17878633741485	0.194646520291654	6.05603601671681	1.39516777107517e-09	1.31103225932842e-08	2.9172638907982	1.8613083510129	0.245535150779788	7.58061868169029	3.43911002947079e-14	2.68298618754829e-13
chr19	56949555	56950127	peak121399	1.90520815090244	2.72951639360541	0.503785092692717	5.41801739113839	6.02635554991526e-08	3.28681882037337e-07	1.90520815090244	3.89579363253445	0.4772231189879	8.16346375003099	3.2555168257189e-16	1.59500691409194e-15	1.90520815090244	3.61194595752038	0.493764603329795	7.31511723028046	2.57156789974186e-13	1.56491770759572e-12	1.90520815090244	3.82822286866207	0.491732045712757	7.78518077485295	6.96135985699537e-15	1.67456776210065e-13	1.90520815090244	3.14729766784608	0.506190170587574	6.21761909006011	5.04755047304881e-10	2.14592934359661e-09
chr19	57389410	57390589	peak121432	11.899216743542	0.544849559657283	0.125168378267901	4.3529329627578	1.34328235169853e-05	5.26617360647243e-05	11.899216743542	1.05481226316928	0.102750140285095	10.2657987642893	1.00485899769537e-24	8.89101230980665e-24	11.899216743542	0.474347959632472	0.106276621537787	4.4633330714584	8.06944685461901e-06	2.56674183364665e-05	11.899216743542	0.250426641840486	0.0999614362646226	2.50523252964818	0.0122370913462882	0.0368204602074425	11.899216743542	0.336058732389295	0.117116628535921	2.86943653168963	0.00411203848800191	0.00763816918479091
chr19	58361968	58363166	peak121512	23.7637805777436	0.44399190126295	0.130363756820137	3.40579246941713	0.000659723078583606	0.00197111845261197	23.7637805777436	0.357874282405262	0.115497169172932	3.09855457902541	0.00194467147038457	0.00411034924198006	23.7637805777436	0.479204762131884	0.121724015289007	3.93681362707365	8.25706846559243e-05	0.000236769749214718	23.7637805777436	0.372622577933669	0.118118872915748	3.15464047984487	0.00160695993871721	0.00613569642911614	23.7637805777436	0.606717171280729	0.129716465842203	4.67725640952002	2.90738624256043e-06	7.97601140649003e-06
chr2	1591476	1592675	peak121698	3.62906906398819	1.67024671817168	0.246207482353627	6.78389910089211	1.16975039674078e-11	1.17918493180756e-10	3.62906906398819	2.5952575074644	0.213754615742847	12.1412934099471	6.38093268037833e-34	1.45653141502429e-32	3.62906906398819	2.01436539497057	0.224889240736392	8.95714436304111	3.3319532588643e-19	4.29358331619911e-18	3.62906906398819	0.527525247260722	0.184060423185245	2.86604386826712	0.00415636645321698	0.0143604750857041	3.62906906398819	2.39750648105199	0.268679020729523	8.92331107409217	4.52551386974758e-19	8.37313761842635e-18
chr2	1600456	1600962	peak121700	1.33973614058354	2.66236669046932	0.398536005691852	6.68036677350519	2.3834497382042e-11	2.27075677883388e-10	1.33973614058354	3.84263285873142	0.373536583674771	10.2871660412173	8.05111241759832e-25	7.19487661198674e-24	1.33973614058354	3.66813165617788	0.396616452072502	9.24856151833899	2.27534088987479e-20	3.41740905249849e-19	1.33973614058354	1.82125944106669	0.322371389620024	5.64956909858963	1.60850520607863e-08	1.31996389110392e-07	1.33973614058354	2.15099949513295	0.371353516184228	5.79232295208926	6.94194904384677e-09	2.55663414919994e-08
chr2	1653000	1653764	peak121718	2.45846862754149	2.34542816216208	0.376760480245369	6.22524995359012	4.80788877916377e-10	3.60336240176526e-09	2.45846862754149	3.94262038138565	0.359296580893583	10.973164207631	5.14401052600473e-28	6.23314577161237e-27	2.45846862754149	3.48467961760467	0.374105923495582	9.31468709461861	1.22312527959905e-20	1.90260384005865e-19	2.45846862754149	2.25700190961567	0.333859761491679	6.76032924582296	1.37678505981334e-11	1.79092280742677e-10	2.45846862754149	3.08587608080031	0.392032575635203	7.87147873056296	3.5047373474909e-15	3.25911397563501e-14
chr2	1686450	1687223	peak121727	3.01462660373817	2.96400013300547	0.371853511221282	7.97088112270549	1.5754700453591e-15	3.54639497741853e-14	3.01462660373817	3.96171088086696	0.335161624751961	11.8202997846154	3.065885122225e-32	5.81087643579293e-31	3.01462660373817	3.98389105747485	0.363822128379725	10.950106512809	6.63695270831648e-28	3.02607795295256e-26	3.01462660373817	2.60400526679318	0.321906428453912	8.08932359412636	5.9996979494967e-16	1.75216669038161e-14	3.01462660373817	3.93370621907321	0.387703337951944	10.1461757844365	3.44603354649455e-24	1.62939041207664e-22
chr2	1727019	1727506	peak121740	2.0950912596393	3.55041210635821	0.426252567664876	8.3293623914298	8.12789106956767e-17	2.43332993444527e-15	2.0950912596393	3.97212560249625	0.379829712684073	10.4576484404739	1.35168661821833e-25	1.29885456599012e-24	2.0950912596393	3.45307405590409	0.392263635893283	8.80294205207315	1.33275384430487e-18	1.58590608916518e-17	2.0950912596393	1.30057301756096	0.338940223888713	3.83717518870816	0.000124457688048135	0.000589253578406442	2.0950912596393	2.95352029411434	0.405308979247778	7.28708330024133	3.16737087404589e-13	2.12981262723184e-12
chr2	1730151	1731383	peak121741	4.65831837630692	2.7496950418561	0.342194637545437	8.03547086996939	9.32202064131338e-16	2.21264906935185e-14	4.65831837630692	4.19133713573477	0.32275116450606	12.9862804434779	1.46369581704615e-38	5.63806796079005e-37	4.65831837630692	3.5774768110786	0.329455824440264	10.8587450750237	1.81222421787552e-27	7.62114904613864e-26	4.65831837630692	1.90695710265478	0.29879230841983	6.38221617129224	1.74543332852375e-10	1.87364143427657e-09	4.65831837630692	3.22504951003901	0.351408749149999	9.17748780541147	4.41265416986005e-20	9.617971704623e-19
chr2	3470049	3470700	peak121907	2.18290916848369	2.20643067330855	0.346585783803986	6.36618919879418	1.9378237660875e-10	1.56718208919827e-09	2.18290916848369	3.36650623434326	0.31988480571812	10.5241204776378	6.68831407500182e-26	6.60808388405238e-25	2.18290916848369	3.24396886108861	0.340038492704762	9.54000482499839	1.42825669631933e-21	2.55272319333155e-20	2.18290916848369	2.61140476972033	0.315034546673463	8.28926477205399	1.13950630707576e-16	3.93995150413833e-15	2.18290916848369	2.83251587749182	0.360330352812477	7.86088614346047	3.81425372022578e-15	3.53040687424109e-14
chr2	3535733	3536685	peak121919	7.28334470892539	0.723087364584362	0.164169428890807	4.40451897451204	1.0601886162047e-05	4.20989805319409e-05	7.28334470892539	1.13324738275455	0.139635010314382	8.1157825691644	4.82664213233925e-16	2.34165512571388e-15	7.28334470892539	1.85029893458766	0.166580538261269	11.1075336524943	1.1530015095578e-28	6.1150136440138e-27	7.28334470892539	0.455138929316011	0.138047297563724	3.29697819043442	0.000977310899225858	0.00391296543500532	7.28334470892539	2.10833017224148	0.201983711311371	10.438119779824	1.66067262692583e-25	1.01301030242476e-23
chr2	3585193	3586167	peak121924	8.46516415408766	1.60378848680776	0.169906021720027	9.43926807638694	3.75392373155732e-21	2.9819501712944e-19	8.46516415408766	1.20601585335209	0.130081596557186	9.27122579420297	1.8401876363104e-20	1.16878726452651e-19	8.46516415408766	2.83275405354231	0.175949635510777	16.0998006351016	2.55927868761405e-58	1.14354969959315e-54	8.46516415408766	1.00896961829809	0.13396410216578	7.53164170091998	5.01062950558128e-14	1.03412218421772e-12	8.46516415408766	2.7112895704876	0.199273317536957	13.6058836376062	3.69475642777608e-42	3.30181908168209e-39
chr2	3594642	3595341	peak121926	2.69749993699739	1.68819355582047	0.25656253443919	6.58004708096069	4.70299324437608e-11	4.27116861060639e-10	2.69749993699739	1.39286254396627	0.183590186501388	7.58680281615019	3.27895493408576e-14	1.44846172854460e-13	2.69749993699739	1.51327292990758	0.208081082007851	7.27251567180183	3.52853631138271e-13	2.11700333982354e-12	2.69749993699739	0.647999520046652	0.178553601069296	3.62915962582667	0.000284345381133889	0.00126862331428008	2.69749993699739	2.27029089367821	0.268055848565059	8.46946972368408	2.46512678962768e-17	3.35306020631777e-16
chr2	3603989	3604604	peak121930	2.11371474219193	2.84734385325709	0.395097824854453	7.20668066017827	5.733224319776e-13	7.59036431610048e-12	2.11371474219193	3.44652928781191	0.349172000816655	9.87057747972647	5.58421857665781e-23	4.28846229633892e-22	2.11371474219193	3.60415943873824	0.382598304931427	9.42021799961768	4.50152436068165e-21	7.49820548913916e-20	2.11371474219193	1.82783924863853	0.324183861934813	5.63827957915461	1.71757490050186e-08	1.405595979701e-07	2.11371474219193	2.90602211776446	0.381437366540754	7.61860890588435	2.56424091997434e-14	2.04236532810612e-13
chr2	3605035	3605760	peak121931	1.40426426505112	1.4398149728038	0.340528900246515	4.22817262135898	2.35597009922305e-05	8.90614500495213e-05	1.40426426505112	1.76037672006049	0.288998528661366	6.09129993918832	1.11997486571951e-09	3.95912001087912e-09	1.40426426505112	1.84338180251563	0.325651052347492	5.66060446980719	1.50840727744788e-08	6.06109785742492e-08	1.40426426505112	1.08830955717884	0.287927391553926	3.77980556592862	0.000156950872675864	0.000731468825902405	1.40426426505112	1.50167170953035	0.331965083902028	4.52358329942173	6.08013741526771e-06	1.61184064110175e-05
chr2	3626228	3627065	peak121935	2.9119078594496	3.16759386349493	0.335259243748353	9.44819247362062	3.44731996266919e-21	2.76295738532675e-19	2.9119078594496	3.20822892503081	0.265623561592177	12.0781037111329	1.37862503225726e-33	3.01593209321102e-32	2.9119078594496	3.15197333158716	0.293195462097367	10.7504164936237	5.89946254064427e-27	2.28722546613742e-25	2.9119078594496	1.44732533203168	0.243336290562364	5.94784003934156	2.7170391609182e-09	2.45881726192866e-08	2.9119078594496	3.34127743239664	0.330592763507237	10.1069285272589	5.14727169245517e-24	2.34686701426661e-22
chr2	3650947	3652381	peak121940	6.55413266051076	0.767712851226695	0.169723917913008	4.52330384937369	6.08817410008437e-06	2.50319612815293e-05	6.55413266051076	1.1335958494104	0.141482376397406	8.01227600408887	1.1260480428456e-15	5.36403429365123e-15	6.55413266051076	1.53060806459071	0.164366484596975	9.31216645743655	1.25251032158113e-20	1.94661886761908e-19	6.55413266051076	0.931117999287166	0.146019279123318	6.37667851038224	1.80969788804288e-10	1.93303606249832e-09	6.55413266051076	1.59682160362154	0.188920490177104	8.45234734530167	2.85503720325661e-17	3.83093693196737e-16
chr2	3659415	3659984	peak121942	1.75099939246281	2.9959014339776	0.415789885842718	7.20532542032747	5.79053902897622e-13	7.64359705058286e-12	1.75099939246281	3.43531287975377	0.364547612901078	9.42349574700401	4.36314514803179e-21	2.9043759117606e-20	1.75099939246281	2.82030492032541	0.374052018459629	7.53987355004689	4.70427387016336e-14	3.11520885073841e-13	1.75099939246281	2.46607927439475	0.353985223028884	6.96661644035216	3.24654207059183e-12	4.74451728762779e-11	1.75099939246281	3.12132722431789	0.407726943030011	7.65543528009662	1.92658557029608e-14	1.56945596617602e-13
chr2	9003461	9004542	peak122300	8.41756259253297	0.471554528733224	0.190755318015179	2.47203870193387	0.0134344971381525	0.0302678390709946	8.41756259253297	1.82337632964567	0.178500518752406	10.2149637569112	1.69942645227329e-24	1.48165116982832e-23	8.41756259253297	0.738509983922564	0.179437677281321	4.11569072399846	3.86021639043654e-05	0.000114855414593428	8.41756259253297	0.547776994267718	0.174828814557862	3.13321917587232	0.00172900280422254	0.0065666100977198	8.41756259253297	1.12909506931313	0.194741676050759	5.79791183998458	6.71457318915842e-09	2.47851232155779e-08
chr2	9638406	9638904	peak122413	1.86313103505669	2.19518465982847	0.371623866597463	5.90700667297631	3.48379645910227e-09	2.26256882679996e-08	1.86313103505669	4.04423241411502	0.366509530780226	11.0344536075383	2.60630825036547e-28	3.26436912114801e-27	1.86313103505669	1.52862620345482	0.324475019116627	4.71107516263181	2.46413328018081e-06	8.21515652241591e-06	1.86313103505669	3.01426184599123	0.353324697178898	8.53113827043071	1.44914703795229e-17	6.02339651379566e-16	1.86313103505669	3.28467300372889	0.398224125788216	8.2483023780326	1.60660430421031e-16	1.90038641490078e-15
chr2	10983051	10983986	peak122684	1.8781967328262	1.60786991523649	0.331695886815559	4.84742192817891	1.25076229176533e-06	5.6795920835167e-06	1.8781967328262	2.777584757147	0.30569647303978	9.08608702458124	1.02667570221461e-19	6.1679915380443e-19	1.8781967328262	2.33398451286906	0.322667768980575	7.23339836588873	4.71055008691033e-13	2.79335307575807e-12	1.8781967328262	1.60467330303974	0.28710096884856	5.58922984299009	2.28078901947827e-08	1.83706814534182e-07	1.8781967328262	2.26904555992381	0.349409768477915	6.49393853471279	8.36208758648367e-11	3.90427354841229e-10
chr2	11374262	11375024	peak122743	2.90983278260308	1.01706181333714	0.289544588280174	3.51262587699618	0.000443701770717188	0.00136870585916954	2.90983278260308	2.12302874962711	0.2683891848524	7.91026192353713	2.56847923161584e-15	1.19423593409651e-14	2.90983278260308	3.1191859142496	0.316522865663521	9.85453580963546	6.55187368280249e-23	1.43156037081576e-21	2.90983278260308	1.82442555920526	0.272625235082656	6.69206413944815	2.20044373673899e-11	2.7626913883885e-10	2.90983278260308	2.4823632530977	0.327253511300305	7.58544421184148	3.31349870502608e-14	2.59291428874479e-13
chr1	111582596	111583618	peak12290	2.67124142204249	2.3747744299173	0.412467976629389	5.75747588776107	8.53809601564705e-09	5.27667323954563e-08	2.67124142204249	4.09361827578711	0.395818992240719	10.3421471835226	4.54243885533864e-25	4.16985154912519e-24	2.67124142204249	3.45207560180885	0.403666535641344	8.55180030300061	1.2118330959091e-17	1.26439538372349e-16	2.67124142204249	1.4163928865945	0.359278710893368	3.94232344875807	8.06960488172867e-05	0.000394604782629649	2.67124142204249	2.72328298206318	0.412965842927881	6.59445091815685	4.26832588288507e-11	2.06685961811988e-10
chr2	12734815	12735404	peak122939	3.25593662845039	2.73489462958229	0.342160798854271	7.99300983262872	1.31683622032734e-15	3.04473658032478e-14	3.25593662845039	4.14706373550627	0.317033549119193	13.0808355993489	4.23756083376295e-39	1.69553843444422e-37	3.25593662845039	3.69777866065283	0.332361807947245	11.1257628651478	9.39983006239838e-29	5.01501978224616e-27	3.25593662845039	0.828240936104363	0.26588396664306	3.11504656170655	0.0018391587572981	0.00694659435105431	3.25593662845039	3.23538761724004	0.350294257079378	9.23619942906141	2.5540821774843e-20	5.82259065793073e-19
chr2	12824211	12825382	peak122956	2.62480791217423	2.30090077966742	0.358121060894283	6.42492450436096	1.31934979860646e-10	1.09626866343529e-09	2.62480791217423	2.87158212890637	0.320129601696711	8.97006123047279	2.96349647973539e-19	1.72867403989265e-18	2.62480791217423	2.72531184877296	0.337298863278793	8.0798133212811	6.48659936009751e-16	5.41499254381237e-15	2.62480791217423	1.42108529514759	0.30581452839903	4.64688614562268	3.36983029483349e-06	2.02996214558675e-05	2.62480791217423	2.48230539344609	0.359805234678445	6.89902523420623	5.23605709935052e-12	2.89018062188671e-11
chr2	12867548	12868543	peak122962	2.66716368554931	3.72376905881561	0.442759504260892	8.4103650468933	4.08736601894575e-17	1.32343284160539e-15	2.66716368554931	4.22666407989691	0.405942808702887	10.4119693446533	2.18650947284939e-25	2.05465214554349e-24	2.66716368554931	4.03026013833339	0.421796828596489	9.55497970846274	1.23608141280168e-21	2.22706482772223e-20	2.66716368554931	3.39453832424788	0.405281173832825	8.37576118363716	5.48680744664409e-17	1.99726495914195e-15	2.66716368554931	3.19115534410211	0.429750383117385	7.42560209243712	1.12268033280605e-13	8.0294780265076e-13
chr2	12896228	12897469	peak122965	2.93681300499965	2.92299267456518	0.513636084084921	5.69078529553213	1.26456433778845e-08	7.62021524251282e-08	2.93681300499965	3.97918668556986	0.485640055626119	8.19369539120827	2.53325687977819e-16	1.2462675533244e-15	2.93681300499965	3.36990407507424	0.494892090094828	6.80937146202624	9.80260714970973e-12	5.13036596154501e-11	2.93681300499965	2.35024007893323	0.47312474155527	4.96748504677105	6.78267865855173e-07	4.46836769864707e-06	2.93681300499965	2.47376431455503	0.500446906010242	4.94311041760022	7.68859078849876e-07	2.24907010086478e-06
chr2	12918259	12919368	peak122966	3.32826688649272	3.69156535245388	0.461327700679661	8.00204571937736	1.22368930113335e-15	2.85149920197607e-14	3.32826688649272	4.90795926846166	0.43871117818301	11.1872218273278	4.70959307655735e-29	6.33844556154439e-28	3.32826688649272	3.9557598419513	0.440519628471843	8.97975841774357	2.71361923563035e-19	3.54535940046939e-18	3.32826688649272	3.30953413229297	0.424795518231111	7.79088759239783	6.65400920398919e-15	1.61147840789836e-13	3.32826688649272	3.48548052947231	0.455717839608802	7.64833023096993	2.03605790031665e-14	1.65110992978038e-13
chr2	16640779	16641322	peak123174	2.19396850389584	2.97057535875969	0.447315982580116	6.64088803987157	3.11798819428793e-11	2.90703197686532e-10	2.19396850389584	4.07177292980602	0.42355439603245	9.61334120941118	7.02322024272222e-22	4.94976401412359e-21	2.19396850389584	3.12390843562178	0.422241822764148	7.39838705500923	1.37848565227894e-13	8.65086870195981e-13	2.19396850389584	3.12724953432131	0.417312311629688	7.49378690053205	6.69143343558896e-14	1.34076221742468e-12	2.19396850389584	3.78802222107404	0.460168403168345	8.23181729773883	1.84394347073217e-16	2.16536147519028e-15
chr2	16653005	16653439	peak123179	2.22128607554619	2.5412368648531	0.412638587006608	6.15850515408151	7.34347949244053e-10	5.30531889908013e-09	2.22128607554619	3.79163432353342	0.38703174495091	9.7967011052655	1.16322669537078e-22	8.6916181966396e-22	2.22128607554619	1.64734499929207	0.36104774040417	4.56267915552654	5.05049648131391e-06	1.63646707053161e-05	2.22128607554619	1.6450034185018	0.354992300847311	4.63391294564822	3.58817934080846e-06	2.15336400569286e-05	2.22128607554619	3.16635673174061	0.423636447205335	7.47423115416198	7.76565328383532e-14	5.71410132326014e-13
chr2	19035172	19035807	peak123353	1.90070080470483	2.78047263707447	0.454235454890804	6.12121446517838	9.28648110770949e-10	6.58639987452745e-09	1.90070080470483	4.17807878769198	0.434349833350149	9.61915595884169	6.63735475351291e-22	4.68891073160222e-21	1.90070080470483	2.99916463632725	0.428181243740883	7.00442786826556	2.47997148445652e-12	1.36804105992875e-11	1.90070080470483	2.68731441892863	0.416678145061001	6.44937693704864	1.12310913698084e-10	1.24679065871171e-09	1.90070080470483	3.44219327368843	0.467638977062804	7.36079206936197	1.82822153943509e-13	1.27689736515527e-12
chr2	20378871	20379558	peak123531	3.71175504441529	1.32965319312118	0.246261920076034	5.39934551273964	6.68844510211618e-08	3.62360046408374e-07	3.71175504441529	0.978050426266388	0.194552691293087	5.02717500213343	4.97758073859711e-07	1.50735853170021e-06	3.71175504441529	1.4661832174471	0.218218267333521	6.7188839658699	1.83121653751144e-11	9.38072031382687e-11	3.71175504441529	1.22354082242112	0.206331777994616	5.92996791048373	3.02993888813848e-09	2.71721514037627e-08	3.71175504441529	2.59266691106547	0.285605556474024	9.07778876249305	1.10802948604675e-19	2.26070901873443e-18
chr2	20617859	20618776	peak123610	10.8556392514266	0.537992724084709	0.12611554486046	4.26587162335913	1.99123260547884e-05	7.62246741437638e-05	10.8556392514266	0.832575502456308	0.103832599515734	8.0184403197008	1.07096295380606e-15	5.10843898408747e-15	10.8556392514266	0.520076330659646	0.109913713733816	4.73167826827452	2.22671142728675e-06	7.44305467362932e-06	10.8556392514266	0.799668009973945	0.109418719743163	7.3083290670097	2.70484737970647e-13	4.84406184544026e-12	10.8556392514266	1.93958069710222	0.161408168394021	12.0166204498859	2.90616171846109e-33	6.83445110448093e-31
chr2	20625670	20626527	peak123611	3.01635431375515	0.861572495057609	0.303760606299108	2.83635361923538	0.00456318908499698	0.0115080963053691	3.01635431375515	1.8052603850485	0.280484942770909	6.43621139592858	1.22492405979917e-10	4.54684687866886e-10	3.01635431375515	2.43513957619863	0.310451639176418	7.84386122959019	4.36899899728865e-15	3.27272083313244e-14	3.01635431375515	2.04790912135741	0.295031042629899	6.94133438672214	3.88413398124283e-12	5.59396669192208e-11	3.01635431375515	2.49358544743939	0.344542029094929	7.23739119430437	4.5739742542112e-13	3.0071361364514e-12
chr1	112040810	112041599	peak12364	1.83331721022953	3.12498742986167	0.442915142680055	7.05549918874425	1.71982186474421e-12	2.05059214066533e-11	1.83331721022953	3.73052827343849	0.40694455771372	9.16716590190368	4.85618075998307e-20	2.98673498703295e-19	1.83331721022953	2.75382586547469	0.402675473635097	6.83882194416984	7.98470526037484e-12	4.21099548889582e-11	1.83331721022953	2.34012926947858	0.388511155673269	6.02332580495214	1.70868995375957e-09	1.58976655614496e-08	1.83331721022953	2.0570118140452	0.414206311485557	4.96615275288225	6.82941692513453e-07	2.00958460162874e-06
chr1	112267941	112268344	peak12373	1.4130922528034	3.15314309953873	0.424565499727291	7.42675300174901	1.11295908777164e-13	1.70947331452396e-12	1.4130922528034	4.11249805047995	0.39530420357084	10.4033754595351	2.39302894525694e-25	2.23578705376776e-24	1.4130922528034	3.51718549920824	0.406463622386772	8.65313721940274	5.01027233974156e-18	5.5345239510631e-17	1.4130922528034	3.12489389761146	0.384628488832545	8.1244473260324	4.4940543787889e-16	1.36139379512024e-14	1.4130922528034	3.57458669460799	0.43020353849751	8.30905925853672	9.64637439160898e-17	1.18169739205776e-15
chr2	22499109	22500605	peak123761	3.25241710768432	2.56421520098738	0.373649519332722	6.86262143617006	6.76082218751079e-12	7.13318624305669e-11	3.25241710768432	3.3431426189798	0.341196051170776	9.7983039589942	1.14491850448301e-22	8.56197842285556e-22	3.25241710768432	3.66173534258043	0.368178043013794	9.94555599406897	2.63697331780599e-23	6.0971053181302e-22	3.25241710768432	2.26323571554262	0.336518149327907	6.72544919215428	1.7505156765575e-11	2.23318820036489e-10	3.25241710768432	2.73147334462982	0.373067550100655	7.32165888963772	2.44924093128237e-13	1.67464740492769e-12
chr2	23286596	23287776	peak123818	3.40938388710988	2.91521801151665	0.354500552615755	8.22345124713098	1.9772916620714e-16	5.46215361301425e-15	3.40938388710988	2.5603660037747	0.289224795988358	8.85251209193613	8.55710594628326e-19	4.85990322776996e-18	3.40938388710988	2.9117886328927	0.314000044546677	9.27321089108907	1.8062482667513e-20	2.74749576779966e-19	3.40938388710988	2.96466337614747	0.310901973313117	9.53568529834222	1.48898847881393e-21	1.39829466870648e-19	3.40938388710988	2.80976938992176	0.341380603973739	8.23060641763321	1.86268041764921e-16	2.18449390450422e-15
chr2	23351290	23352177	peak123826	3.85055264074411	0.955504520224783	0.214953412093394	4.44517028559488	8.78222763606454e-06	3.52888387004005e-05	3.85055264074411	1.34893271763125	0.181834045054669	7.41848270067187	1.18469647485833e-13	5.08747719729528e-13	3.85055264074411	1.70721596362441	0.20959634140924	8.14525650660591	3.78478727686174e-16	3.23198772094362e-15	3.85055264074411	1.27222846158711	0.189061439598864	6.72918001833917	1.70621857954239e-11	2.17978875426456e-10	3.85055264074411	2.57749723724969	0.271705795944246	9.48635353284327	2.39257549521828e-21	6.45959242085142e-20
chr1	112359967	112360863	peak12385	4.00351969178465	3.10143215384333	0.357021543733564	8.68696079628697	3.72264523036402e-18	1.54732181865805e-16	4.00351969178465	3.34346250683525	0.313670439273615	10.6591571541708	1.58022997689263e-26	1.65359779724836e-25	4.00351969178465	1.99387118907782	0.307486216918842	6.48442459976695	8.90710544461306e-11	4.29448868658131e-10	4.00351969178465	3.34255481928009	0.321609268480519	10.3932166976169	2.66220145451126e-25	5.28683628849775e-23	4.00351969178465	3.60208499221803	0.364694104408011	9.87700362764326	5.23756111927449e-23	2.0045166998885e-21
chr2	23698704	23699337	peak123898	1.90978391026047	2.71111830923458	0.443717575799042	6.11000883693289	9.96256235368983e-10	7.02964378000388e-09	1.90978391026047	4.05453859142426	0.423213119301632	9.580370755318	9.66971887088598e-22	6.75632859184305e-21	1.90978391026047	3.40007685297154	0.425795133080063	7.98524123180202	1.40247769739637e-15	1.11159573771908e-14	1.90978391026047	3.17190129293118	0.418193035996475	7.58477788940971	3.33057112980988e-14	7.1119830111221e-13	1.90978391026047	2.77826984740815	0.434064326611562	6.40059474386242	1.54772874027094e-10	7.01205469578264e-10
chr2	26692369	26693080	peak124279	1.46699619226851	0.999092630998242	0.272343273540892	3.66850489093585	0.000243973027751735	0.000788665206186791	1.46699619226851	1.8889849816203	0.245386549649766	7.69799723870931	1.38215357569691e-14	6.20996250840396e-14	1.46699619226851	1.70283431723062	0.270368560782163	6.29819647781679	3.01128672023788e-10	1.3842779719859e-09	1.46699619226851	1.07125818270165	0.242191309268884	4.42319002253018	9.72541310232992e-06	5.45239361285893e-05	1.46699619226851	1.23153689209546	0.29492441341058	4.17577126916574	2.96978113406821e-05	7.26411635544014e-05
chr2	26706904	26707476	peak124283	1.14177371484183	2.50580514440941	0.430784779142588	5.81683770117606	5.99713178181185e-09	3.78751718502909e-08	1.14177371484183	2.32216978380642	0.371813573951232	6.24552180580423	4.22387598391084e-10	1.5291337950261e-09	1.14177371484183	2.09967441578774	0.396447101018923	5.29622845113836	1.18218923743847e-07	4.38639573193644e-07	1.14177371484183	1.77356640157261	0.374811906481239	4.73188383534284	2.22445708029175e-06	1.37522384628345e-05	1.14177371484183	1.99524812542706	0.418188257420155	4.77117204996608	1.83157004174696e-06	5.13903474978703e-06
chr2	26720247	26721187	peak124285	4.68947650928972	1.17659022799442	0.179802664772666	6.54378637536908	5.99804602882905e-11	5.33576501347862e-10	4.68947650928972	1.01391720372593	0.13111789281731	7.73286682648762	1.05151281665183e-14	4.75067961881146e-14	4.68947650928972	1.89985633286945	0.169969460317463	11.177633495576	5.24705299871585e-29	2.92151334099839e-27	4.68947650928972	0.80121964937492	0.136439044539754	5.8723633845257	4.29625720270253e-09	3.77702926630115e-08	4.68947650928972	1.96991747463402	0.200516977485931	9.82419294033215	8.85806899854384e-23	3.25761866689247e-21
chr2	26723939	26724789	peak124287	3.9971755895023	1.63642447980335	0.262387483314872	6.23667127383357	4.46979886554655e-10	3.37367884813824e-09	3.9971755895023	0.931873871180008	0.19511758577425	4.7759604419162	1.78851551773643e-06	5.19690096707904e-06	3.9971755895023	1.21286026811791	0.214926591888669	5.6431373031131	1.66979075789665e-08	6.6885186499074e-08	3.9971755895023	0.540591783676501	0.198086335108588	2.72907156054029	0.0063512919777061	0.0208287415628516	3.9971755895023	1.95804935836375	0.264416192343883	7.40517946728935	1.30973221880688e-13	9.31139377356221e-13
chr2	27071284	27072859	peak124359	21.1788796117458	1.10705500932199	0.142364617317853	7.77619488731744	7.47385389657655e-15	1.45989279446462e-13	21.1788796117458	1.22418582640569	0.125728824757695	9.73671573535304	2.10239407472834e-22	1.54063506755308e-21	21.1788796117458	0.997929994718196	0.131675165537448	7.57872595523254	3.48964727035671e-14	2.35360247785228e-13	21.1788796117458	0.912654449445412	0.128474417666919	7.10378350818095	1.21386957209741e-12	1.93364446186248e-11	21.1788796117458	1.24802474639383	0.141562345042862	8.81607849895363	1.18538390669159e-18	2.04897162130549e-17
chr2	27078177	27079102	peak124361	3.98007560327085	2.94693516772294	0.276911982737434	10.6421366767548	1.89727860887149e-26	4.91450153280581e-24	3.98007560327085	3.48220073350768	0.234430897987228	14.8538471822831	6.56882021742529e-50	8.82740780045431e-48	3.98007560327085	2.16955223276954	0.231770475451477	9.36077914386359	7.91508345762567e-21	1.26989485312517e-19	3.98007560327085	1.47951756516125	0.209709277882481	7.05508874047222	1.72490606769488e-12	2.6692704467338e-11	3.98007560327085	2.52270578969068	0.270566531621293	9.32379098986888	1.12256059358743e-20	2.68228950390217e-19
chr2	28342173	28343024	peak124535	6.6470575863656	1.31036378068587	0.228809900904205	5.72686660632954	1.02302545651617e-08	6.24898632409893e-08	6.6470575863656	0.441504789064395	0.18664928441487	2.36542449358151	0.01800941523569	0.0320772583232763	6.6470575863656	1.80946589738218	0.212411296512228	8.51868957580609	1.61368726103079e-17	1.65280414993715e-16	6.6470575863656	0.966490661705871	0.198173833062788	4.87698424544099	1.07720035260552e-06	6.93045424842277e-06	6.6470575863656	1.71463781656227	0.236959215891714	7.23600392628674	4.62097951579692e-13	3.03642525315582e-12
chr2	28626790	28627418	peak124604	1.89674194737631	3.12128294864337	0.41886488428879	7.45176563068335	9.20992318630398e-14	1.43512604279696e-12	1.89674194737631	3.58655141143921	0.37520660832392	9.55887058455778	1.19048733646521e-21	8.25352217402741e-21	1.89674194737631	2.9933873099865	0.384458538734666	7.78598212394598	6.91737309260311e-15	5.05661387665012e-14	1.89674194737631	2.34354269219621	0.362676357077914	6.46180167650892	1.03463642678423e-10	1.15720005356161e-09	1.89674194737631	3.03306224576805	0.411182415988114	7.37643957482785	1.62578621384882e-13	1.14220428459591e-12
chr2	28661466	28662219	peak124615	4.57413782027815	1.6982074557697	0.275744215077256	6.15863312053129	7.3375491288046e-10	5.305178623751e-09	4.57413782027815	3.55672447042247	0.266585486047558	13.3417783659383	1.32266145289371e-40	6.3039808393518e-39	4.57413782027815	2.41442197884376	0.262915931375456	9.18324715513669	4.18283870953331e-20	6.04853367762855e-19	4.57413782027815	1.14570912271701	0.239885278366164	4.77607100577547	1.787532969552e-06	1.11903946636788e-05	4.57413782027815	3.34963817609033	0.318408459251605	10.5199409084903	6.99174200942652e-26	4.51131425756246e-24
chr2	30239296	30240528	peak124764	2.55074944135707	1.8768773405415	0.339292179132878	5.53174360027455	3.17063141808054e-08	1.80301289644777e-07	2.55074944135707	2.35988337266264	0.298820988108706	7.89731466855384	2.84976283574814e-15	1.32089759240992e-14	2.55074944135707	2.44403957468498	0.321109831474333	7.61122623827336	2.71507487344633e-14	1.84933434501167e-13	2.55074944135707	1.62154430755404	0.298608865092967	5.43032875815393	5.62503315198728e-08	4.33345765195985e-07	2.55074944135707	1.79498901824572	0.334842707466078	5.3606931798793	8.29032196173272e-08	2.69994395812771e-07
chr2	30359648	30360314	peak124784	1.58920792886985	1.60985107435669	0.31410217090438	5.12524657095339	2.97148612001271e-07	1.47403195734075e-06	1.58920792886985	2.42200029957928	0.273222444700775	8.86457297544416	7.67978360426882e-19	4.37833404654215e-18	1.58920792886985	1.75099765931114	0.277773750753209	6.30368295983025	2.90654738954038e-10	1.33922973687175e-09	1.58920792886985	0.663359759884732	0.240519170455333	2.75803279476188	0.00581503637223394	0.0192967220722126	1.58920792886985	1.68480834649585	0.304260570541321	5.53738640369452	3.07018696940731e-08	1.04920557751849e-07
chr2	30412110	30413164	peak124790	4.28574308820194	4.08878154034324	0.374224732172301	10.9260056560363	8.65759928277142e-28	2.97571676886488e-25	4.28574308820194	4.57062349778492	0.331695897068582	13.7795599468627	3.38328174399565e-43	2.13672772475033e-41	4.28574308820194	4.44236745064653	0.352825756145443	12.5908252820842	2.37180548078897e-36	4.19715637209319e-34	4.28574308820194	2.84852626574984	0.314968418816043	9.04384724175638	1.51252579414827e-19	9.65023287597191e-18	4.28574308820194	3.31034592484739	0.355334143070514	9.31614929047354	1.2063928385369e-20	2.85802988100167e-19
chr2	30666212	30666916	peak124822	2.17520724888404	2.34232235295625	0.42634278838705	5.49398844487972	3.92956212838148e-08	2.20581230906288e-07	2.17520724888404	2.63993706087154	0.383503741062095	6.88373222529815	5.83044263371291e-12	2.32450370716821e-11	2.17520724888404	2.97149205907305	0.409786880108329	7.25131087234301	4.12757086175959e-13	2.46070960681218e-12	2.17520724888404	2.05507690574066	0.386653078984762	5.3150408400644	1.06633408168843e-07	7.94107876750718e-07	2.17520724888404	2.02308938783949	0.414121690826152	4.88525337516983	1.03295930278718e-06	2.97631494739889e-06
chr2	33290939	33291968	peak125109	3.17304779997508	2.07064989865815	0.390367513116776	5.30436019669169	1.1306885791382e-07	5.95076471582363e-07	3.17304779997508	1.39302216902417	0.341349327593991	4.08092841091243	4.48561703235805e-05	0.000115221950588295	3.17304779997508	1.66157771118445	0.357738284080514	4.64467401205091	3.40613853069002e-06	1.12052114778249e-05	3.17304779997508	1.83922640860899	0.356990749723	5.15202819691016	2.57684279202375e-07	1.80187446094838e-06	3.17304779997508	2.27588964110129	0.392876377502399	5.79289000669784	6.91854215581349e-09	2.54853882833583e-08
chr2	36485271	36485998	peak125264	3.51459781365138	1.46783522478222	0.383999986831715	3.82248769561933	0.000132112072816944	0.000444343070654355	3.51459781365138	4.7829294610979	0.405358894430994	11.7992463636742	3.93822633955637e-32	7.41706210399272e-31	3.51459781365138	3.70245801342116	0.40452504877361	9.15260507265452	5.55768482396559e-20	7.91494030746908e-19	3.51459781365138	1.71777026401026	0.368959855864717	4.65571047013879	3.22865388569636e-06	1.9514958031468e-05	3.51459781365138	3.44287250634305	0.427171476339088	8.05969662546032	7.64840250492928e-16	7.97083953181347e-15
chr2	37566345	37567105	peak125367	2.96815734453089	3.59724779152946	0.428132788521298	8.40217775413506	4.38273745036719e-17	1.40633153411872e-15	2.96815734453089	4.25511991319282	0.386190518307893	11.0181884626189	3.1228038305464e-28	3.86522665258697e-27	2.96815734453089	1.51790279062365	0.353040834126607	4.29951054919416	1.71175728302966e-05	5.2785089578311e-05	2.96815734453089	2.88757137625388	0.372252106379118	7.75703166421588	8.69402286165848e-15	2.06202953929704e-13	2.96815734453089	3.86311534864717	0.428317004597765	9.01929016868018	1.89311945016175e-19	3.71005744876545e-18
chr2	37589993	37590688	peak125372	2.83159705375316	3.77454719924285	0.479637696608679	7.86957994738764	3.55833961689544e-15	7.44709648393117e-14	2.83159705375316	3.9013964585827	0.437514264909332	8.91718687021828	4.7828224594568e-19	2.7601997358047e-18	2.83159705375316	3.93170217174912	0.457457937713474	8.59467471785727	8.35009905004043e-18	8.92591628716344e-17	2.83159705375316	3.54785869702989	0.446022633812992	7.95443645247258	1.79948706550448e-15	4.83642591304686e-14	2.83159705375316	3.37765132501878	0.470376449983102	7.18074071340119	6.9334737295283e-13	4.41947132552993e-12
chr2	37837782	37838621	peak125417	2.84979785703446	4.28634214838928	0.453224104902037	9.45744522859341	3.15558667385438e-21	2.55202717745698e-19	2.84979785703446	4.67428912706375	0.413585035961199	11.301881646178	1.28436123650598e-29	1.83057323605035e-28	2.84979785703446	3.71735152403373	0.413612436184301	8.98752358204559	2.52863502615307e-19	3.31133098149097e-18	2.84979785703446	3.43828255811165	0.402511252266636	8.54207811272324	1.31829263413113e-17	5.59663758903221e-16	2.84979785703446	4.21109146926379	0.448565877137313	9.38789971305532	6.12085707428659e-21	1.53247968975502e-19
chr1	113912524	113913525	peak12549	2.24812031762828	2.69280672683869	0.544438428904486	4.94602618749219	7.57437738553625e-07	3.53372088258129e-06	2.24812031762828	3.65358987427828	0.521044380048447	7.01205120749708	2.34849210182886e-12	9.53968166726982e-12	2.24812031762828	3.5375810896745	0.538396099428976	6.57059197387661	5.01156165511515e-11	2.4688986069976e-10	2.24812031762828	2.53363117803886	0.515129267850814	4.91843763529395	8.72377013692477e-07	5.67394263672694e-06	2.24812031762828	2.19213542603411	0.535096351491679	4.09671159207708	4.19060455765275e-05	0.000100616167730961
chr2	38720498	38721159	peak125573	2.13458971593028	2.20130104633178	0.419624876249278	5.24587833306645	1.55539524931296e-07	8.03223903235206e-07	2.13458971593028	2.62480438035646	0.381698378415113	6.87664535347298	6.12784080158792e-12	2.43817672855701e-11	2.13458971593028	3.39061012721024	0.418603432603634	8.0998144380262	5.50430807056104e-16	4.62304972486549e-15	2.13458971593028	2.68800136624121	0.397340264007136	6.76498610821111	1.33321990728142e-11	1.73678129758316e-10	2.13458971593028	3.08953559172169	0.437645637775577	7.05944564516829	1.67168149818501e-12	9.98928900603835e-12
chr1	113978820	113979727	peak12564	3.18130372778615	2.90006348917851	0.334212611508678	8.67730118288253	4.05270832937399e-18	1.65752988491765e-16	3.18130372778615	2.97223097596747	0.279720211801799	10.6257283191016	2.26239226600499e-26	2.3319340813326e-25	3.18130372778615	1.72995883428461	0.271492507757616	6.37203158412418	1.86540456889162e-10	8.73241903085383e-10	3.18130372778615	1.74725653265841	0.268040575699517	6.51862699555289	7.09538507181799e-11	8.16457969792218e-10	3.18130372778615	2.85705749013192	0.332454446465478	8.59383148731206	8.41163579083489e-18	1.24686611312856e-16
chr1	113982051	113982958	peak12565	2.18066119706332	1.53484100945744	0.348249822276973	4.40729875875353	1.0466777146309e-05	4.15998355555174e-05	2.18066119706332	1.92723082711437	0.310114236933817	6.21458352305726	5.14609559465039e-10	1.85847982548366e-09	2.18066119706332	1.40328378933185	0.317510763250902	4.4196416365985	9.88647082080025e-06	3.12192390424316e-05	2.18066119706332	1.8349895837102	0.317546523511189	5.77864800225263	7.53032849296157e-09	6.4059762567683e-08	2.18066119706332	1.8036723878561	0.349650704292712	5.15849779712199	2.48939036671884e-07	7.68310723957277e-07
chr2	40239893	40240595	peak125733	2.35400806777417	3.09032579759834	0.464613391161975	6.65139200975157	2.90333841129114e-11	2.72395629527594e-10	2.35400806777417	4.49111182176718	0.448438028856578	10.0150110667879	1.30947253887339e-23	1.05329445037282e-22	2.35400806777417	3.13377879411165	0.440666794384917	7.11144754731469	1.14832103764179e-12	6.53836951442235e-12	2.35400806777417	1.98707094941665	0.415930384169771	4.77741233880519	1.77565418192954e-06	1.11238230612081e-05	2.35400806777417	3.83028388028166	0.47867529273766	8.00184162081007	1.22571980033125e-15	1.23213104563107e-14
chr1	114080940	114082075	peak12581	2.46556119572526	2.02415580822159	0.338049669420464	5.98774674648169	2.12768013562639e-09	1.43070079247744e-08	2.46556119572526	2.61397035546364	0.298982911106287	8.74287545663232	2.2725115230361e-18	1.25747982821127e-17	2.46556119572526	0.682100031609169	0.281186345668609	2.42579357823105	0.0152749556713404	0.0310237821265758	2.46556119572526	1.47979004245976	0.288585217636086	5.12774027228871	2.93240609236684e-07	2.03537452772321e-06	2.46556119572526	1.82157916035622	0.329117217254035	5.53474283586386	3.11685324449608e-08	1.06393273565467e-07
chr2	41932154	41932888	peak125866	2.07588893219269	2.34612965129377	0.396873274010998	5.91153349174314	3.3893732949058e-09	2.20766286078176e-08	2.07588893219269	3.50679306511308	0.367432994525133	9.54403419770515	1.37381670337314e-21	9.4803961155939e-21	2.07588893219269	2.6314728848566	0.369812105075663	7.11570240330074	1.11344312927528e-12	6.35394924953293e-12	2.07588893219269	2.46594988891443	0.354409660995204	6.95790820710103	3.45362106928512e-12	5.00621000578531e-11	2.07588893219269	2.73865824750254	0.401445710715669	6.82198906203346	8.97885046044085e-12	4.79901298682594e-11
chr2	41933896	41935022	peak125867	3.75171682207995	3.26242575136769	0.41379746066174	7.88411254663201	3.16778683955018e-15	6.70827656200004e-14	3.75171682207995	3.43748490734648	0.367007647426372	9.36624871838971	7.51562574831943e-21	4.91139959779573e-20	3.75171682207995	3.04921535447224	0.376204288820113	8.10521157011653	5.26538112725583e-16	4.43279118640808e-15	3.75171682207995	2.5349317821907	0.364002464767249	6.96405114677337	3.30624483306034e-12	4.81601580287592e-11	3.75171682207995	3.11675789999365	0.404140870035006	7.71205817348709	1.23804671430119e-14	1.04326303275366e-13
chr2	41963604	41964401	peak125874	3.59537431486279	1.99330859408596	0.331554816290433	6.01200313235648	1.83244780995632e-09	1.24387921410366e-08	3.59537431486279	3.22131227045897	0.311480318533072	10.341944831795	4.55204238275948e-25	4.17567317349598e-24	3.59537431486279	3.76209006051884	0.342042853518256	10.9988851450102	3.86885353450653e-28	1.84394717925961e-26	3.59537431486279	2.74198117398211	0.313734990469303	8.73980033237764	2.33522781474283e-18	1.14979412487324e-16	3.59537431486279	3.09831905234853	0.356411948458075	8.69308412849967	3.52730985312766e-18	5.56922341033134e-17
chr2	42047407	42048885	peak125890	13.4383847360392	0.612622167269474	0.194786723020316	3.1450920153607	0.0016603459891475	0.00460511543513863	13.4383847360392	0.53230424779267	0.176852319276393	3.00987993807852	0.0026135097733545	0.00542901675722513	13.4383847360392	1.42483781276032	0.191163979691805	7.45348477813367	9.09064911721919e-14	5.82146799254957e-13	13.4383847360392	0.700541738345494	0.18174238999243	3.85458636465974	0.000115925456543877	0.000552368884246524	13.4383847360392	1.27926154620009	0.205648727527784	6.22061493683326	4.95210144433498e-10	2.10635195417894e-09
chr2	42054042	42054785	peak125892	1.82075073940561	1.87808040996262	0.349719054317949	5.37025474241146	7.86254968617171e-08	4.20992661896186e-07	1.82075073940561	2.54257023551961	0.305103218907877	8.33347561727075	7.85030258700395e-17	3.98716846085597e-16	1.82075073940561	2.20187125722385	0.318153271510275	6.92078772841643	4.49139072216531e-12	2.42741537276264e-11	1.82075073940561	2.12081825882777	0.308506058815829	6.87447846881297	6.22170542002426e-12	8.65373859705009e-11	1.82075073940561	2.29977060252041	0.347701778865098	6.61420430469722	3.73555536400678e-11	1.82569267216005e-10
chr2	42060545	42061605	peak125894	3.2421424389185	2.59740552603017	0.310315255194111	8.37021539403669	5.75130086119532e-17	1.80908550021079e-15	3.2421424389185	3.1258621276627	0.260886211489987	11.9817069281282	4.43105125297104e-33	9.21957846849259e-32	3.2421424389185	1.9171508534965	0.254629247299858	7.5291855661766	5.10577793404806e-14	3.36612205884327e-13	3.2421424389185	2.37008056336893	0.255664688437637	9.27026949968123	1.85676177285983e-20	1.38274596526349e-18	3.2421424389185	2.50400855028025	0.301389676244868	8.30820942999335	9.71569444802098e-17	1.18937401965397e-15
chr2	42101112	42101673	peak125906	3.82915224947662	0.586833994016042	0.222970748313586	2.63188780795013	0.00849118975359763	0.0201571303580888	3.82915224947662	1.32553033811377	0.196781059119797	6.73606669281523	1.62731615550378e-11	6.3132237133317e-11	3.82915224947662	0.999679525964833	0.210112358769806	4.75783305569406	1.95682225835948e-06	6.58153636124559e-06	3.82915224947662	0.584022663409371	0.197644659992792	2.95491243441978	0.00312757806280471	0.0111298403748077	3.82915224947662	0.909847901882562	0.230762196226189	3.94279442977197	8.05376847906587e-05	0.000187306446358288
chr2	42277220	42277788	peak125947	1.75205154534279	3.6093472221217	0.608235531341922	5.93412754785726	2.95412117843445e-09	1.94543138622546e-08	1.75205154534279	4.32122027199467	0.586380023292222	7.36931699639636	1.71504414990747e-13	7.32098975192169e-13	1.75205154534279	4.21710812447398	0.599531677489072	7.034003844694	2.006895903129e-12	1.11672635356864e-11	1.75205154534279	3.22213371146176	0.5816315551863	5.53981929407129	3.02783919119265e-08	2.40839207228243e-07	1.75205154534279	3.57204345918505	0.604242171549987	5.91160899945486	3.38781962982112e-09	1.29741804679222e-08
chr2	42567951	42569711	peak125969	3.51508916127884	0.534097339544115	0.216209451199805	2.4702774859298	0.0135008281743736	0.0304019531259392	3.51508916127884	1.01003132893159	0.188110633647735	5.3693473321823	7.90220988424701e-08	2.52342678687059e-07	3.51508916127884	0.619087360765614	0.198567321337901	3.11777062103848	0.0018222456561915	0.00438757868962827	3.51508916127884	0.534201961634985	0.189200476924936	2.82347048124475	0.00475068004121782	0.0161485173786014	3.51508916127884	0.950765285060285	0.225075578078329	4.22420456798474	2.39786171874622e-05	5.93916054589123e-05
chr2	42854044	42854864	peak126007	1.99423595683199	2.02325401998548	0.277560163049897	7.28942510248403	3.11280422156632e-13	4.37727378851729e-12	1.99423595683199	1.79802744105293	0.207649138563194	8.6589689391162	4.76050507213585e-18	2.58458405693451e-17	1.99423595683199	2.39323502208067	0.254804005533231	9.39245447524394	5.86180441852574e-21	9.59414197548631e-20	1.99423595683199	1.78907883054044	0.22009897637137	8.12851954168909	4.34565074561797e-16	1.32316551578245e-14	1.99423595683199	2.02875452698223	0.269938985312888	7.51560403411419	5.66487678948662e-14	4.24284360021641e-13
chr2	42906434	42907455	peak126017	3.01611485629391	1.88567205814113	0.311085180113153	6.06159398996522	1.34779089126691e-09	9.32600332931221e-09	3.01611485629391	3.30483759709669	0.292149700247383	11.3121375592659	1.14271203905601e-29	1.63782616471918e-28	3.01611485629391	2.47891913912964	0.294801508488369	8.40877359088361	4.1432000661297e-17	4.01145258840391e-16	3.01611485629391	2.0881932697672	0.276657156820716	7.54794596230318	4.42176303630457e-14	9.23249658269528e-13	3.01611485629391	2.64079333379109	0.330334173999363	7.99430861729789	1.30302992711623e-15	1.301791720925e-14
chr2	43059252	43060037	peak126069	2.88554957608439	2.2008564556501	0.363973861458374	6.04674315576313	1.47803097895246e-09	1.01525164053871e-08	2.88554957608439	3.26181583781131	0.335053671101096	9.73520399609985	2.1338911024034e-22	1.56243489034232e-21	2.88554957608439	1.03149716081519	0.310890448369317	3.31787987127171	0.000907034851770903	0.00228845763773311	2.88554957608439	1.9051480646481	0.320333081531781	5.9473971765201	2.72439795445382e-09	2.46422897975471e-08	2.88554957608439	1.38893123908626	0.340401560653815	4.08027282959136	4.49828720674159e-05	0.000107642103690042
chr2	43082436	43083080	peak126075	1.83336590874223	1.94527322484076	0.323238577344063	6.01807259772144	1.76506036340412e-09	1.19950280893999e-08	1.83336590874223	2.57038040095308	0.271793907683228	9.4570935120033	3.16621576314824e-21	2.12903590424186e-20	1.83336590874223	1.20498196043436	0.260113484206848	4.63252400815997	3.61234428947459e-06	1.18682774790036e-05	1.83336590874223	1.32515066113318	0.250854900778224	5.28253845957237	1.27406077859214e-07	9.37199579267235e-07	1.83336590874223	2.41900317860248	0.33107993967084	7.3064021366183	2.74390176656297e-13	1.86046116364871e-12
chr2	43084060	43084405	peak126077	1.6014896107013	2.74247488793849	0.413050612996378	6.63956135555362	3.14618020551644e-11	2.93178721653781e-10	1.6014896107013	3.7020178016346	0.377919677524106	9.79577942563855	1.17388527101959e-22	8.76393126521848e-22	1.6014896107013	1.28773897322167	0.342176331833076	3.76337827436255	0.000167633340603106	0.000465306832831079	1.6014896107013	1.5321794640381	0.340394183430559	4.50119167312584	6.75735342885738e-06	3.89468487049235e-05	1.6014896107013	2.55558412682769	0.40071521383023	6.37755702460153	1.79935062383451e-10	8.08238092480378e-10
chr2	43086381	43086971	peak126078	3.48040327303032	2.53458143600092	0.348922577238842	7.26402245466038	3.75745592251765e-13	5.19389092831848e-12	3.48040327303032	3.78526019566176	0.319834744641368	11.8350500034203	2.57190185970122e-32	4.94110803389712e-31	3.48040327303032	2.20230708671672	0.304330317666807	7.23656815923248	4.6018044725448e-13	2.73249339992669e-12	3.48040327303032	0.910610070622777	0.27691510128599	3.2884088530886	0.00100755403167861	0.00402503647925609	3.48040327303032	3.16417696347816	0.360790063768088	8.77013333025729	1.78454844240396e-18	2.98644516021404e-17
chr2	43102363	43103069	peak126081	2.43513562890726	2.353603176429	0.326350173454098	7.21189497624105	5.51785267599472e-13	7.33238519539432e-12	2.43513562890726	3.81306388208486	0.306343151367208	12.4470348531285	1.45137669922966e-35	4.04056943073704e-34	2.43513562890726	3.07743834838981	0.311277639515971	9.8864741880437	4.76515780055481e-23	1.05929932051388e-21	2.43513562890726	2.69870500074814	0.290457101251763	9.29123436513588	1.52509233244793e-20	1.15012553830556e-18	2.43513562890726	3.08267531802905	0.343724230976815	8.9684550584884	3.00702393181905e-19	5.68124088090929e-18
chr2	43221760	43222207	peak126120	5.04691305940473	1.27996931604877	0.238467206073166	5.36748568965097	7.98418409302425e-08	4.26917393591121e-07	5.04691305940473	0.912359176160818	0.191352056699957	4.76796117008249	1.86099639761514e-06	5.39698014190741e-06	5.04691305940473	0.559947577276728	0.198115133785035	2.82637457613057	0.00470781766185428	0.0105627447991867	5.04691305940473	1.07794356556708	0.201807891976478	5.34143414813885	9.22141143873497e-08	6.93662822577904e-07	5.04691305940473	0.88870135008285	0.225295294011256	3.94460680585032	7.99310222741644e-05	0.000185943923090738
chr2	45860357	45861271	peak126447	2.40278612635105	1.61956583881901	0.381263586879248	4.24789015933994	2.15793143113271e-05	8.22185215703155e-05	2.40278612635105	2.29608947118442	0.346652021553214	6.62361483108197	3.50519391639321e-11	1.33921186121624e-10	2.40278612635105	1.92555335850703	0.357747146868367	5.38244225107836	7.34819552570109e-08	2.77779819439204e-07	2.40278612635105	0.909706818599066	0.335520189058028	2.7113325762991	0.00670133739157439	0.0217848314295397	2.40278612635105	2.33003619695863	0.393597635219333	5.91984297786802	3.22249138947121e-09	1.23778898833281e-08
chr2	46001661	46002934	peak126483	3.34120427014457	3.48729498749824	0.368171566799422	9.47192912753662	2.74722400427962e-21	2.25234562516008e-19	3.34120427014457	3.74464991912911	0.318429916154506	11.7597302550937	6.29350376232712e-32	1.15843246904297e-30	3.34120427014457	4.14283357171868	0.352980362189282	11.7367253691499	8.26240207592337e-32	6.9987636162549e-30	3.34120427014457	2.77931142953705	0.315080133810395	8.82096689475684	1.13475565923884e-18	5.96514349928699e-17	3.34120427014457	4.01941665056088	0.378111697483928	10.6302361902774	2.15565851007863e-26	1.54112338202541e-24
chr2	46151047	46151787	peak126533	2.10750273750285	2.65098227991919	0.383050047060428	6.92072041307174	4.49352567435806e-12	4.89115617404394e-11	2.10750273750285	3.39497009474034	0.340208037289357	9.97910020524534	1.88165349668146e-23	1.49536651605993e-22	2.10750273750285	3.39751275962375	0.365481691128601	9.29598620694869	1.45847751450332e-20	2.2510681016164e-19	2.10750273750285	2.12629012613203	0.321488614192462	6.61388936424077	3.74351565373722e-11	4.50557948008386e-10	2.10750273750285	2.70886526976434	0.37558043666623	7.21247702305552	5.49431040120152e-13	3.56830704217568e-12
chr2	46334618	46336383	peak126593	5.2952336146853	1.85268719897676	0.241291049979658	7.67822593972282	1.61306809978192e-14	2.90921959105977e-13	5.2952336146853	1.1992948912677	0.190487591555095	6.29592133260201	3.05579327013735e-10	1.11234609199928e-09	5.2952336146853	1.79670347031224	0.211221159399881	8.50626649061585	1.79623834417499e-17	1.82617564991124e-16	5.2952336146853	0.648244942951388	0.192229407878563	3.37224647417581	0.000745576934402899	0.00306549264977755	5.2952336146853	2.12755543952366	0.248958054308517	8.545838958426	1.27605854122951e-17	1.82858955557426e-16
chr2	46366546	46367200	peak126604	2.86240535604941	3.33151704461305	0.427625545555318	7.79073439190055	6.6620828838191e-15	1.31425394461919e-13	2.86240535604941	2.1948896894369	0.360300570911286	6.09182961849187	1.1162745777886e-09	3.94682008482999e-09	2.86240535604941	4.2465585545368	0.41666575916456	10.1917627285991	2.15815021530946e-24	5.83549452318093e-23	2.86240535604941	1.65586331279127	0.364469245697405	4.54321820658094	5.54018499824366e-06	3.23699661567862e-05	2.86240535604941	3.13274856360334	0.414849329067051	7.55153339803765	4.30163201088509e-14	3.29687259564962e-13
chr2	46388821	46390061	peak126610	3.74776419486662	2.00271157042918	0.280024695314117	7.15191054197074	8.55783360033066e-13	1.08709424263475e-11	3.74776419486662	1.89093575606919	0.229646811425965	8.23410411983363	1.80906301052917e-16	8.98399088279738e-16	3.74776419486662	2.40673594389884	0.257773307055071	9.33663757273619	9.94419653304321e-21	1.57146440879824e-19	3.74776419486662	1.52579466673307	0.234611229696289	6.50350227782469	7.8471233075714e-11	8.94461957118773e-10	3.74776419486662	2.22865930059433	0.284146908363368	7.84333468004623	4.38736610520641e-15	4.00425210875035e-14
chr2	46460295	46460937	peak126621	1.70095330405636	1.73912730255015	0.407382568090682	4.26902729466575	1.9632724616931e-05	7.52672001455185e-05	1.70095330405636	2.91886524061598	0.380351177621553	7.6741322555342	1.66542181845046e-14	7.46017146896367e-14	1.70095330405636	2.55180389353572	0.39604089786629	6.44328378024547	1.16915790790476e-10	5.58427559807103e-10	1.70095330405636	2.06031706229836	0.375277365487698	5.49011811469322	4.01665045061922e-08	3.15143079472859e-07	1.70095330405636	2.76610770089569	0.426360941828549	6.48771364710986	8.71487117043468e-11	4.06262108578975e-10
chr2	46487918	46488433	peak126627	1.85339434079387	1.59424798921562	0.352312492883412	4.52509638862904	6.03679858768632e-06	2.4843587648565e-05	1.85339434079387	3.43457382536468	0.342019997900299	10.042026333109	9.96066309106548e-24	8.08478344353376e-23	1.85339434079387	2.73511304590648	0.349989891305605	7.81483441051223	5.50353324144892e-15	4.07138450432188e-14	1.85339434079387	1.62444025080437	0.313983345641867	5.17365100204143	2.29563434251587e-07	1.61853540843338e-06	1.85339434079387	2.96072800029597	0.38778076169616	7.63505643587293	2.25721527935516e-14	1.81486127112533e-13
chr2	46814092	46814607	peak126676	2.35079996650364	2.52624492064517	0.333059075335026	7.58497548251466	3.32549942263221e-14	5.65524749578549e-13	2.35079996650364	4.3938512692872	0.322318676631697	13.6320095230098	2.58366619314826e-42	1.47533117795971e-40	2.35079996650364	2.11427274394634	0.270724716449688	7.80967756351592	5.73344718970076e-15	4.23620924437874e-14	2.35079996650364	0.616792860755555	0.229968022050812	2.68208099219671	0.00731657436411381	0.0235365611248751	2.35079996650364	2.70318586731467	0.323984313851212	8.34357020308117	7.20806183099422e-17	9.03434004946422e-16
chr2	46818097	46818631	peak126677	1.79145489780689	2.86432007779974	0.452048412030433	6.3363126638014	2.35329000168778e-10	1.87769429465025e-09	1.79145489780689	3.42000813531571	0.414339389226972	8.25412264495628	1.53022154638141e-16	7.6374335935423e-16	1.79145489780689	3.06536267277803	0.429504475906554	7.13697492047778	9.54072441178068e-13	5.49360075424472e-12	1.79145489780689	1.56923330806941	0.386974768840936	4.05513081064579	5.01062542344558e-05	0.00025177089736644	1.79145489780689	2.79679828404826	0.445392363007796	6.27940332241239	3.39874858301665e-10	1.479080433997e-09
chr2	46849704	46850255	peak126685	1.82083577640517	2.21435328566985	0.354870532100931	6.23989056673786	4.37877121880256e-10	3.30916608852677e-09	1.82083577640517	3.39322891253297	0.326146243511322	10.404010409567	2.37713059315855e-25	2.22325772326127e-24	1.82083577640517	2.92242418916429	0.343823742111167	8.49977424833971	1.89959758672865e-17	1.92250892795024e-16	1.82083577640517	2.08185993068706	0.309835767313089	6.71923693233048	1.82678664198297e-11	2.32385463716452e-10	1.82083577640517	2.56997314630592	0.357212268391861	7.19452654265128	6.26778738069174e-13	4.02819719004327e-12
chr2	46878681	46879391	peak126694	2.38545385292867	2.36083431858097	0.345103226257514	6.84095116751918	7.86690721810799e-12	8.20812800404227e-11	2.38545385292867	2.2115804259163	0.284310343499974	7.77875471813956	7.32419101595862e-15	3.33346743132743e-14	2.38545385292867	2.58516845532183	0.316081416373977	8.17880559059235	2.86671183454238e-16	2.49813459867265e-15	2.38545385292867	2.05134968474819	0.294344177357506	6.96922121294982	3.1870024373519e-12	4.66513468982723e-11	2.38545385292867	2.35354453013817	0.341877319978915	6.88417860033337	5.8121917538337e-12	3.19340003738917e-11
chr2	47008368	47009440	peak126719	3.04966112704227	2.27856462841734	0.328217630667295	6.94223714851886	3.85938609718989e-12	4.25532435009716e-11	3.04966112704227	3.14163020225301	0.295893445210081	10.6174376388179	2.47255051731765e-26	2.53976410321945e-25	3.04966112704227	2.74833462556608	0.308921004433104	8.89656121185255	5.76036983833193e-19	7.19462544517866e-18	3.04966112704227	2.29862727110109	0.290722825532391	7.90659373543063	2.64527135043557e-15	6.87193820440914e-14	3.04966112704227	2.69637345861017	0.337851943740758	7.98093220585159	1.4523222230337e-15	1.43569441882087e-14
chr2	47085954	47087180	peak126746	3.17989595163674	1.4429378357628	0.325470439722844	4.43339136110653	9.27622595185677e-06	3.7140229936724e-05	3.17989595163674	3.49983207838972	0.320760259046319	10.9110526621826	1.02067534439551e-27	1.19701643243969e-26	3.17989595163674	2.61566156300034	0.321013307769222	8.14814059011148	3.69562559733701e-16	3.16037877039256e-15	3.17989595163674	2.17542593805077	0.309181112493504	7.03608936686414	1.97710159289073e-12	3.01507992915836e-11	3.17989595163674	3.30783909217083	0.367105211953546	9.01060236810096	2.04927764120646e-19	3.98984088031405e-18
chr1	115282672	115283506	peak12688	3.0350412841186	2.49540999901957	0.37058923516981	6.73362786125219	1.65484104858094e-11	1.62243412294499e-10	3.0350412841186	3.91303107900194	0.349890937617242	11.1835736748419	4.9073235020029e-29	6.58472920054788e-28	3.0350412841186	2.37822358546701	0.338208795355621	7.03182063306882	2.03855764665178e-12	1.13328587305155e-11	3.0350412841186	2.66970157807933	0.336899969702623	7.9243152809893	2.29406891089215e-15	6.06536888230406e-14	3.0350412841186	2.83634907360204	0.374357905556436	7.57657052650234	3.5480886439184e-14	2.7583726982494e-13
chr2	48529917	48530845	peak126925	2.00350241062424	1.63951772267071	0.249876263232696	6.56131839599314	5.33341020334408e-11	4.79738503091941e-10	2.00350241062424	2.14922078825073	0.215334738296659	9.98083637248451	1.84901558349022e-23	1.47073678343216e-22	2.00350241062424	1.22054358520347	0.22142292959872	5.5122727687482	3.54229368106631e-08	1.37603596960874e-07	2.00350241062424	0.642346781555452	0.198365018672917	3.23820593899479	0.00120283949022646	0.00473011005694554	2.00350241062424	1.47055285170448	0.247172534510414	5.94949942402489	2.68963788709609e-09	1.04119337136817e-08
chr1	115364054	115364771	peak12703	1.65099179355821	2.97174839634928	0.482419429665372	6.16009267788118	7.27023834903714e-10	5.26289874493077e-09	1.65099179355821	3.5222990211755	0.449004537675476	7.84468468717635	4.3404267922164e-15	1.99374063370043e-14	1.65099179355821	3.34106765132742	0.464484667366151	7.19306337983742	6.33535148324171e-13	3.71129914978627e-12	1.65099179355821	2.29262750588093	0.436853985647254	5.24804072116708	1.53725323391803e-07	1.10966587438679e-06	1.65099179355821	2.90531324278909	0.478312186846042	6.07409412239008	1.24689581131114e-09	5.02837744484749e-09
chr2	54666254	54667208	peak127211	4.34834662771612	1.57916025132011	0.274883105213616	5.74484288546188	9.20063754573564e-09	5.65679376865955e-08	4.34834662771612	0.750520491015381	0.222769965735989	3.36903805024077	0.000754310149391946	0.00167746488740603	4.34834662771612	1.97558851360201	0.252544565008834	7.82273225136681	5.16889691557563e-15	3.84131786162509e-14	4.34834662771612	0.657255953564373	0.229753438787845	2.86070126755006	0.00422705148364362	0.0145793305996068	4.34834662771612	2.13906876110513	0.286980297349882	7.45371295820077	9.07493260599474e-14	6.59870913209699e-13
chr2	55862076	55863108	peak127324	3.34575663102539	1.5767526180282	0.480177955325156	3.28368389373579	0.00102459774839719	0.00295555770773127	3.34575663102539	2.71070564126793	0.4625849777492	5.85990849607225	4.63122291889104e-09	1.58813981637259e-08	3.34575663102539	1.68528113951879	0.462421647460847	3.6444685251494	0.000267944922191031	0.000727255822979544	3.34575663102539	2.02580994629963	0.466849533456521	4.33932091845669	1.42923680420341e-05	7.81184996988609e-05	3.34575663102539	2.81332161576052	0.499712228632957	5.62988347004598	1.80331415566336e-08	6.3073647561979e-08
chr2	62178675	62179478	peak127650	2.40839923658946	3.10148639374263	0.438170879693337	7.07825767863274	1.45978105668758e-12	1.77005880774608e-11	2.40839923658946	3.81802027213873	0.404964096621328	9.42804634779479	4.1779795143359e-21	2.78838789618094e-20	2.40839923658946	3.69509660559322	0.425318444206702	8.68783532885639	3.69410729111071e-18	4.14468170835039e-17	2.40839923658946	2.974094214378	0.401971194731688	7.39877447279072	1.37447054164219e-13	2.6133948926352e-12	2.40839923658946	3.38372802764435	0.440525045898498	7.68112519174221	1.57697272853256e-14	1.300056899311e-13
chr2	62663375	62663859	peak127730	2.2916964311861	3.1989872542529	0.51900297587807	6.16371659303249	7.10570711688448e-10	5.16051618448096e-09	2.2916964311861	4.3988726877034	0.500855709244652	8.78271447546721	1.59575893209185e-18	8.91559843491015e-18	2.2916964311861	4.10712339686535	0.51292165342723	8.00731138844003	1.1724336052549e-15	9.39681875637703e-15	2.2916964311861	3.27483256714928	0.496663806174698	6.59366059381702	4.29112104346888e-11	5.08926386263565e-10	2.2916964311861	4.24977217355104	0.535822543834375	7.93130528465533	2.16854401703541e-15	2.09958760652621e-14
chr2	62664335	62665191	peak127731	4.29801833973766	3.22846234488746	0.386531616673135	8.35238879725993	6.68960363976315e-17	2.06856895940288e-15	4.29801833973766	2.72974882827822	0.333012141760323	8.19714504656978	2.46163354032382e-16	1.2127005586055e-15	4.29801833973766	4.12654062901091	0.376058398856627	10.9731377933781	5.14551390957399e-28	2.40119504192731e-26	4.29801833973766	2.62072847586238	0.341526207158653	7.67357942356952	1.6726188436819e-14	3.78893746427461e-13	4.29801833973766	3.40209255645374	0.387431256422834	8.78115149475904	1.6180942525075e-18	2.72318254002511e-17
chr2	63698756	63699396	peak127781	4.59220620804559	1.85172747027271	0.245740256963341	7.5353037111414	4.87199544095111e-14	8.05524278594997e-13	4.59220620804559	1.39719805348639	0.190096462136948	7.34994243333066	1.98292236970873e-13	8.44028852436395e-13	4.59220620804559	2.26358919385388	0.220119257216458	10.2834673461938	8.36624896166843e-25	2.3924794830704e-23	4.59220620804559	0.584007905501424	0.188782983513499	3.09354103125329	0.00197783201370212	0.00740619978648607	4.59220620804559	2.46326819892805	0.259301244764061	9.49963892834139	2.10619322483116e-21	5.77361832935695e-20
chr2	65300142	65301533	peak128076	3.25217047800885	1.06750582828699	0.259525711939208	4.11329505778236	3.90051324472913e-05	0.000142535009656601	3.25217047800885	2.50231975355883	0.241126149417878	10.3776374300335	3.13435760523194e-25	2.91166182319701e-24	3.25217047800885	2.18463573486438	0.256815641485918	8.50663036808904	1.79061242073806e-17	1.82252937334005e-16	3.25217047800885	1.47380710817964	0.230995027437524	6.38025469434942	1.76793705354327e-10	1.8921161052682e-09	3.25217047800885	0.808744088303299	0.244041040307796	3.31396754940593	0.000919821816863246	0.00187799581137729
chr2	66839875	66840905	peak128205	2.41372996405943	3.17106009975142	0.468465477500329	6.76903689183627	1.29642485732297e-11	1.29809532072456e-10	2.41372996405943	4.30835468010973	0.443837346006163	9.70705759413474	2.81341513375097e-22	2.04823497700738e-21	2.41372996405943	3.6122032958864	0.447649739279495	8.06926259289314	7.07240096348035e-16	5.87383933179759e-15	2.41372996405943	2.61098583279511	0.426545057504163	6.12124273124329	9.28483362830005e-10	9.01400496679016e-09	2.41372996405943	3.25902757179489	0.463884035239094	7.02552216550226	2.13267150505725e-12	1.25312519302365e-11
chr2	67259934	67261352	peak128238	3.86809101947198	3.75989487053352	0.407416414424445	9.22862883628561	2.74118300870621e-20	1.8012192615664e-18	3.86809101947198	3.83458336279807	0.357446654766195	10.7277080696314	7.54441700503302e-27	8.17715980175593e-26	3.86809101947198	3.17665297919904	0.363698261295203	8.73430895128927	2.4515022081142e-18	2.81591895665972e-17	3.86809101947198	3.03024863745867	0.356653771754751	8.49633139318763	1.95676823599292e-17	7.89465433000032e-16	3.86809101947198	3.17877410858303	0.387712020650678	8.1988020470664	2.42794352169281e-16	2.77636817423004e-15
chr2	67666151	67667168	peak128259	2.42359883883388	2.77583919182229	0.459630114794827	6.03928920771736	1.54794584158008e-09	1.06164374622259e-08	2.42359883883388	3.99133729825036	0.437378466085258	9.12559169630526	7.13454482013998e-20	4.34613904466128e-19	2.42359883883388	3.5284309893282	0.446267393168557	7.90653998777701	2.64641317789641e-15	2.03263183190986e-14	2.42359883883388	2.29602269817959	0.419483788708185	5.47344798532091	4.4136247270569e-08	3.4432437689519e-07	2.42359883883388	2.94312139710821	0.461341992302593	6.37947866488126	1.7769183690417e-10	7.9936727938289e-10
chr2	69012530	69013943	peak128443	3.00336636142757	1.10335849487364	0.268350307424242	4.11163492028096	3.92867182821664e-05	0.000143534651647007	3.00336636142757	1.21933297486674	0.218131540248518	5.58989760709317	2.27203547826878e-08	7.48950389212429e-08	3.00336636142757	0.649547075365399	0.224731527726208	2.89032465510022	0.0038484415619939	0.00878711692927061	3.00336636142757	0.969776261855323	0.223134167179111	4.34615762397731	1.38543028391912e-05	7.59331354323411e-05	3.00336636142757	1.36105547656972	0.27477385058322	4.95336609972463	7.29405565630709e-07	2.13961360159489e-06
chr2	69177207	69177761	peak128475	2.48070154554384	2.23642303420733	0.392853960390991	5.69275929401734	1.25002555527941e-08	7.53768783721624e-08	2.48070154554384	3.84581099801351	0.376977414170929	10.201701357816	1.94829211876147e-24	1.68895156315257e-23	2.48070154554384	0.955038080141056	0.33629114070453	2.83991448047145	0.0045125629650785	0.0101667764874383	2.48070154554384	1.63657852835327	0.344075574738367	4.75645075823158	1.97026270153178e-06	1.22741391650322e-05	2.48070154554384	2.59702693576811	0.397191770196121	6.53847116340245	6.21508652649865e-11	2.94179664957919e-10
chr2	69306502	69307733	peak128504	3.27577980232074	0.599239590163656	0.198369011399818	3.02083266904967	0.00252080625879489	0.00673056024252181	3.27577980232074	1.07384709924013	0.162657747010703	6.6018810599256	4.05973178619324e-11	1.547027226961e-10	3.27577980232074	0.992556701836784	0.183635865991211	5.40502639002062	6.47988517211542e-08	2.46153002510561e-07	3.27577980232074	0.587913327451328	0.166147121920544	3.53851045179394	0.000402391351059916	0.00175028975845556	3.27577980232074	1.35498867631559	0.21896608242525	6.18812128941548	6.08854752577766e-10	2.56229361733516e-09
chr2	69789178	69790416	peak128589	2.88620027645102	1.07216053992022	0.331707632098982	3.23224561682768	0.00122821436637702	0.00348774632511224	2.88620027645102	2.90438746175726	0.321737274188513	9.02720230064333	1.76116640540251e-19	1.04264084676247e-18	2.88620027645102	1.68106469888167	0.316154323937362	5.31722823824081	1.05359876081563e-07	3.93130911316446e-07	2.88620027645102	1.36594054971514	0.309311330807959	4.41607019745166	1.00511455568733e-05	5.62618617406816e-05	2.88620027645102	2.25784379222587	0.361648403278492	6.24320132968259	4.28704505477106e-10	1.83658572061177e-09
chr1	117695798	117697045	peak13006	2.43356537545417	2.74661137644992	0.446605270120876	6.14997529184226	7.74950184519759e-10	5.58495348706518e-09	2.43356537545417	4.20607690883687	0.427695883664916	9.83427025950096	8.01465269143259e-23	6.07231401246183e-22	2.43356537545417	2.96336921825196	0.421338177959974	7.03323214763006	2.01803183179507e-12	1.12257338716692e-11	2.43356537545417	2.32344841708196	0.403023461516522	5.76504506298255	8.16360256789489e-09	6.9249202038911e-08	2.43356537545417	3.01185528546986	0.445448888143383	6.76139365399066	1.36670618186224e-11	7.08238318017508e-11
chr2	96101527	96102397	peak130155	2.10994471554717	2.31093025774765	0.349531502497169	6.61150780755839	3.80425051270481e-11	3.5030071825643e-10	2.10994471554717	3.01081197816965	0.308630793816046	9.75538422768077	1.7493696757578e-22	1.28880808799749e-21	2.10994471554717	2.70096428684615	0.328368267486396	8.22541199708966	1.94521046526931e-16	1.72711111007245e-15	2.10994471554717	2.12856668216964	0.299249891979485	7.1130073534515	1.13541227082052e-12	1.82165381655074e-11	2.10994471554717	2.36762854804138	0.353435638691415	6.69889589178798	2.10000130047798e-11	1.06086272593112e-10
chr2	96108565	96109667	peak130158	2.45816239513653	1.97981647899134	0.310427901745633	6.37770144970288	1.7976551062854e-10	1.46309151706006e-09	2.45816239513653	2.64132981402229	0.263079787514099	10.0400332499156	1.01639890799164e-23	8.23112717831201e-23	2.45816239513653	1.77158373122366	0.264762029698602	6.69123035973242	2.21301971416361e-11	1.12591236411176e-10	2.45816239513653	0.681792625517684	0.22997872269837	2.96459001736388	0.00303086555668534	0.0108276354376648	2.45816239513653	1.6878946379193	0.291733047563893	5.78575054151047	7.21892769911715e-09	2.65426650414155e-08
chr2	96353528	96354237	peak130210	2.68288762338384	3.09267629879048	0.379740419967507	8.14418517537613	3.81844479612369e-16	9.89087881755343e-15	2.68288762338384	3.88251004797141	0.338775549146985	11.4604199085421	2.08501457691883e-30	3.26032069407439e-29	2.68288762338384	1.95468250375538	0.316712535784886	6.17178760831562	6.75221668821546e-10	3.00354327696553e-09	2.68288762338384	2.20784393755747	0.31642720087246	6.9774151257223	3.00660337949924e-12	4.41190658471181e-11	2.68288762338384	2.35123769632372	0.354712345738329	6.62857587161127	3.38940899209809e-11	1.6647130232418e-10
chr2	96356625	96357564	peak130211	3.69788512515645	2.18962746529437	0.319472578519525	6.85388234396008	7.18722014182856e-12	7.54299386934244e-11	3.69788512515645	0.68701457128794	0.246813375086737	2.78353865971204	0.00537694541262353	0.0106295924521425	3.69788512515645	2.17982860999543	0.281894373556439	7.73278509426865	1.05218838178852e-14	7.51929746009845e-14	3.69788512515645	1.66654475685052	0.267322153488634	6.23421865753218	4.54038526223946e-10	4.59254701709145e-09	3.69788512515645	2.43802672757173	0.320112405156764	7.61615822535146	2.61337307853279e-14	2.07871904907061e-13
chr2	96906497	96908029	peak130315	3.34456128252643	2.53795451644094	0.29946735520595	8.47489541788465	2.35290814637587e-17	7.97979645164629e-16	3.34456128252643	2.76496491819921	0.242777384970943	11.388889943477	4.75002363481207e-30	7.11627597862499e-29	3.34456128252643	2.05490444275371	0.249028008373573	8.25170010463681	1.56156891017298e-16	1.40250859957395e-15	3.34456128252643	1.61941952781789	0.229230139623696	7.06460123645316	1.61077875841884e-12	2.50125532139183e-11	3.34456128252643	2.33340788881456	0.287592379703506	8.11359428653911	4.91440302436341e-16	5.34276917606127e-15
chr2	98162581	98163214	peak130406	2.07786562050217	3.39713671575748	0.427565754962052	7.94529654522727	1.93726773896953e-15	4.25889130364113e-14	2.07786562050217	4.00338909531331	0.389251100952203	10.2848497679777	8.24705851837436e-25	7.35894542680504e-24	2.07786562050217	3.25232804244233	0.393520413764437	8.26469969201949	1.40046846102436e-16	1.26801280668128e-15	2.07786562050217	2.24819406618318	0.362931052212638	6.19454866834042	5.84522781772733e-10	5.81691296137197e-09	2.07786562050217	2.72767829723206	0.406536541220506	6.70955257562583	1.95222072019678e-11	9.9153284831137e-11
chr2	100272751	100273346	peak130683	1.93399698434104	3.54816092082299	0.503558316667698	7.0461767850504	1.83900586279929e-12	2.18250675868604e-11	1.93399698434104	4.05134117545944	0.463641218224628	8.73809535522491	2.37073362855067e-18	1.30858931881057e-17	1.93399698434104	3.68375094207996	0.479568331076038	7.68138908133173	1.57372706426581e-14	1.10432759401739e-13	1.93399698434104	2.88400361603761	0.456595133655463	6.31632578505276	2.67855086920211e-10	2.78335695844472e-09	1.93399698434104	2.65637190328709	0.481520564620079	5.51663230703963	3.45557360288468e-08	1.17394919225162e-07
chr2	100281475	100282360	peak130684	2.38174856423579	3.79665331000818	0.472481181580859	8.03556513574801	9.31485599771965e-16	2.21264906935185e-14	2.38174856423579	4.13164310839269	0.427596911730225	9.66247181644609	4.35233404642908e-22	3.11406190599787e-21	2.38174856423579	3.30642566508438	0.431428009876269	7.66391052364134	1.80355566562322e-14	1.25476646211303e-13	2.38174856423579	2.66995201289258	0.416043927531063	6.41747622357311	1.3855199022638e-10	1.51458086930648e-09	2.38174856423579	3.33607953828547	0.45458537378402	7.3387304798559	2.15629333658194e-13	1.4862873430285e-12
chr2	100742315	100743285	peak130718	2.06965011317352	2.87852563997692	0.465440977076798	6.18451271320266	6.22945931307808e-10	4.57132482971643e-09	2.06965011317352	3.40786290166167	0.429105485527336	7.94178358608882	1.99294441565707e-15	9.32622799505493e-15	2.06965011317352	3.2822144901766	0.446056817750321	7.35828791213276	1.86283928927171e-13	1.15285756984603e-12	2.06965011317352	2.00831070840131	0.41880062626042	4.79538611566567	1.62361790216045e-06	1.02431778204425e-05	2.06965011317352	3.06061827650506	0.461428141890628	6.63292503999577	3.29098964702263e-11	1.61815290127195e-10
chr1	119046453	119047498	peak13074	2.24611171308381	3.08565073892241	0.521848234953785	5.91292742265514	3.3608029155613e-09	2.18985164089782e-08	2.24611171308381	4.33143403851218	0.499636594842291	8.66916891842036	4.35285796599126e-18	2.37046405929804e-17	2.24611171308381	3.48375125766998	0.502058616486294	6.93893331032012	3.95071565115182e-12	2.1436290477546e-11	2.24611171308381	3.31557665575597	0.495084111721615	6.69699668653538	2.12746443456732e-11	2.68153539062212e-10	2.24611171308381	3.93884531251548	0.52914184276108	7.44383640492775	9.78026053999269e-14	7.07130245272206e-13
chr2	101558537	101559380	peak130889	1.77752001853821	3.36427978569519	0.517714074562257	6.49833556976366	8.12134939015154e-11	7.06340037227146e-10	1.77752001853821	3.90280429930098	0.484073779844652	8.0624162303388	7.48010031887572e-16	3.59676709710158e-15	1.77752001853821	3.92867211793306	0.508569521469059	7.72494605375614	1.11900723305599e-14	7.95545595720352e-14	1.77752001853821	2.5631673077278	0.474324700293493	5.40382422872309	6.52348728656195e-08	4.99333140354268e-07	1.77752001853821	3.27640286786353	0.513641577862604	6.37877268716736	1.78512766033726e-10	8.02454393189334e-10
chr2	102062052	102062608	peak131010	2.95130924595186	3.84519343217248	0.438345384641004	8.77206323347425	1.75421837861227e-18	7.89751765262901e-17	2.95130924595186	5.04154652830595	0.414746532656619	12.1557291775601	5.34824514671003e-34	1.22707555208149e-32	2.95130924595186	4.03682958345548	0.412945646531596	9.77569231534834	1.43175082791958e-22	2.95152047836294e-21	2.95130924595186	4.05048539547065	0.412077806453247	9.82941893991616	8.41026164330141e-23	1.01565274561301e-20	2.95130924595186	3.87985603032073	0.43705656945498	8.87723993065475	6.85398512416394e-19	1.22929957455899e-17
chr2	102069995	102070778	peak131013	8.49158361436247	1.04609695903618	0.170713235031578	6.12780232793713	8.91011851235416e-10	6.34211661375173e-09	8.49158361436247	1.04058851355133	0.144106990731327	7.22094402409248	5.16279030797737e-13	2.15443733771841e-12	8.49158361436247	2.48259559974818	0.175451248514628	14.1497744858806	1.87357135122141e-45	1.28793618309155e-42	8.49158361436247	1.22471070102135	0.152542530436861	8.02865074752558	9.85504665821769e-16	2.76513734571938e-14	8.49158361436247	2.52234085051011	0.205357817167069	12.2826629407444	1.1224193800079e-34	3.13453149670018e-32
chr2	102117123	102117774	peak131028	2.33412725263876	2.93669480816388	0.414093458653429	7.09186476336423	1.32316785054266e-12	1.6153674175375e-11	2.33412725263876	3.38176162217169	0.371692327328188	9.09828202933483	9.17719269058485e-20	5.52827654057374e-19	2.33412725263876	3.5351881414429	0.401156305751045	8.81249550552203	1.22390293150447e-18	1.46319846787822e-17	2.33412725263876	0.984534731201917	0.344293602269023	2.85957893121878	0.00424203837833281	0.0146225558217825	2.33412725263876	2.83454414470566	0.40779270070518	6.95094380013176	3.62850411166266e-12	2.0581483334734e-11
chr2	102238363	102238837	peak131057	2.44135357401244	1.79072154706035	0.389256664763076	4.6003619440923	4.21757466982554e-06	1.77491669587455e-05	2.44135357401244	2.8056201446301	0.359726940243551	7.79930505824938	6.22490193742607e-15	2.84110501347335e-14	2.44135357401244	0.95955397884641	0.344312783405253	2.7868671309744	0.00532202953153397	0.0118279823199585	2.44135357401244	0.952066701904829	0.339964896039551	2.8004853236202	0.00510258276787135	0.0171910389840084	2.44135357401244	2.43240422454775	0.401068710173648	6.06480675965624	1.32112397063785e-09	5.31213694650402e-09
chr2	102322034	102322720	peak131075	1.96444779067401	2.83362373871297	0.472044293678258	6.00287679919365	1.93851712257098e-09	1.31139729491715e-08	1.96444779067401	4.05797257814983	0.447722373814844	9.06359122411874	1.26224762109161e-19	7.53009069818771e-19	1.96444779067401	3.62182278535093	0.461232063136179	7.85249568454563	4.0783892460406e-15	3.06273323506234e-14	1.96444779067401	2.4688985340404	0.432461446308374	5.70894482066711	1.13678735879369e-08	9.48100814919252e-08	1.96444779067401	4.46258972375724	0.493923570546875	9.03498028817746	1.64031990790303e-19	3.26111654215249e-18
chr2	105374943	105375620	peak131224	3.14142574217035	3.52610228246562	0.469735813931925	7.50656470697938	6.06991408019479e-14	9.88047125276151e-13	3.14142574217035	4.75981818723183	0.447880907403081	10.627419272749	2.22175474763323e-26	2.29246575594281e-25	3.14142574217035	4.60338729862906	0.465251967707324	9.89439619420354	4.40259079748454e-23	9.84824847602519e-22	3.14142574217035	2.78061837219925	0.424753369607005	6.54643040212243	5.89285921091333e-11	6.88836315740052e-10	3.14142574217035	3.75635912428192	0.471011655908852	7.97508740422516	1.5227302056067e-15	1.50114489601812e-14
chr2	105398391	105399429	peak131229	4.14961788452024	0.856690447714456	0.230598072701976	3.71508069289738	0.000203138859023212	0.000664355137661823	4.14961788452024	0.803201006904031	0.185674868617111	4.32584664196182	1.51947112587427e-05	4.0844499071666e-05	4.14961788452024	1.05989389316679	0.206602673878743	5.13010733727893	2.89577009486066e-07	1.04389065964995e-06	4.14961788452024	0.816516109037488	0.198225122406707	4.11913535037303	3.8029672639637e-05	0.00019464614521427	4.14961788452024	1.65154351629546	0.232640367578847	7.0991270065618	1.2554739531661e-12	7.64274045127305e-12
chr2	105437669	105438797	peak131237	2.37970730340285	2.42040546082316	0.388805544969593	6.22523390455363	4.80838098148612e-10	3.60336240176526e-09	2.37970730340285	3.29503518678155	0.354345757267121	9.29892659698931	1.41870660398506e-20	9.06886378148247e-20	2.37970730340285	2.76091450790344	0.365041089060861	7.56329791532901	3.92976145818634e-14	2.63375395400537e-13	2.37970730340285	1.82715143772803	0.341796885505163	5.34572289922293	9.00568947862278e-08	6.78291985046038e-07	2.37970730340285	2.69339592429996	0.390414194998636	6.89881658711045	5.24375204720633e-12	2.89353443469339e-11
chr2	106642620	106643342	peak131426	2.57540316709701	3.82465623626683	0.416603605716104	9.18056441132476	4.28837751023332e-20	2.7276217523274e-18	2.57540316709701	4.84993594352776	0.38840064546765	12.4869409979694	8.79714464728904e-36	2.51570186049595e-34	2.57540316709701	4.57823139810674	0.405092165028697	11.3017031513863	1.28697482699823e-29	7.95920452696866e-28	2.57540316709701	3.01780354850812	0.362473698667957	8.32557937196038	8.39172842427339e-17	2.96413759144345e-15	2.57540316709701	4.20336253803271	0.421859132021058	9.96390078814957	2.19286074517829e-23	8.96864990813995e-22
chr2	106812111	106812836	peak131437	2.32557318506903	3.77356266002438	0.517942588328118	7.28567749604289	3.20057781818266e-13	4.48659134367151e-12	2.32557318506903	5.15603069372571	0.508202359509192	10.1456252558632	3.4655201467752e-24	2.92028484598365e-23	2.32557318506903	4.4529626083929	0.508695100776352	8.75369666740834	2.0647559039795e-18	2.39788058946235e-17	2.32557318506903	3.06461618844479	0.48060267070571	6.37661081646665	1.81049760455558e-10	1.93303606249832e-09	2.32557318506903	3.4258036940266	0.513408033650427	6.67267255182685	2.51186437385682e-11	1.2529877743216e-10
chr2	108533751	108534919	peak131506	20.7512662462033	0.321988547993397	0.139611159297637	2.30632386131075	0.021092542818408	0.0450995355656666	20.7512662462033	0.429159561622085	0.125359529426078	3.42342990267166	0.00061836197788071	0.00139053644069727	20.7512662462033	0.410449469132836	0.129730677306052	3.1638582150044	0.001556926234424	0.00378804010180509	20.7512662462033	0.454064812603343	0.128209067212059	3.5415967253885	0.000397713011721294	0.00173120425194707	20.7512662462033	0.78796216135553	0.142277826763311	5.53819368260637	3.05607187343304e-08	1.04478141916352e-07
chr2	109171409	109172394	peak131596	3.7626693252281	2.62718737247833	0.260384487074937	10.0896462841976	6.13903300294752e-24	1.01595311908964e-21	3.7626693252281	3.66546979020768	0.224025971239727	16.3618073829722	3.58333116737398e-60	1.25578192067598e-57	3.7626693252281	2.66601093073531	0.221358470068926	12.0438622922591	2.08939194884062e-33	2.26325468494717e-31	3.7626693252281	1.02770945212232	0.172208946334419	5.96780523891354	2.40466154216881e-09	2.19278141546853e-08	3.7626693252281	2.59084589953621	0.250216048487765	10.354435357742	3.99537004908256e-25	2.25978635719154e-23
chr2	109284743	109285386	peak131624	1.90491927619639	2.29962351372488	0.38813012945531	5.92487760986785	3.12530067455018e-09	2.04910120895948e-08	1.90491927619639	3.12429496277247	0.347436789337138	8.99241260182378	2.41861817017436e-19	1.41917145618931e-18	1.90491927619639	2.64543105621106	0.360449629436189	7.33925308884076	2.14789113706314e-13	1.32239952782396e-12	1.90491927619639	1.98323465889572	0.334343374015037	5.93173011051364	2.99759073404175e-09	2.69632305936226e-08	1.90491927619639	2.34438498673288	0.37718058618907	6.21555051499311	5.11450160521067e-10	2.17335918188137e-09
chr2	109317810	109319106	peak131630	3.43717411805237	2.96711815667951	0.339014523994768	8.75218595863258	2.09259205648413e-18	9.23478958655329e-17	3.43717411805237	3.14780986892733	0.28430889777463	11.0717951269418	1.71921724480092e-28	2.18701564529017e-27	3.43717411805237	2.6201586900107	0.292017403846347	8.97261141116562	2.89566180584044e-19	3.77216934808937e-18	3.43717411805237	1.7752127040513	0.271305412220546	6.54322628333052	6.02056264473973e-11	7.01927698300282e-10	3.43717411805237	2.9825413900754	0.334628677474035	8.91298800984213	4.9675356280567e-19	9.08748866737538e-18
chr2	109322071	109322642	peak131632	3.80978304375643	3.32099441774516	0.366013827413322	9.07341244787161	1.1534668213884e-19	6.73722630675649e-18	3.80978304375643	3.75136584033313	0.310288310628876	12.0899360750331	1.19379573911966e-33	2.63091384035582e-32	3.80978304375643	4.04094635076373	0.343965169224879	11.7481265904625	7.22018092796337e-32	6.20414873680237e-30	3.80978304375643	0.897374892590987	0.278185248269258	3.22581768146961	0.00125613346103451	0.00491804454525076	3.80978304375643	4.15740664546631	0.383571824078447	10.8386653671831	2.25740170418076e-27	1.89420378679919e-25
chr1	1358250	1359000	peak132	1.64762129749778	1.96817416800032	0.310630752116807	6.33605705355349	2.35719531861158e-10	1.87997108119343e-09	1.64762129749778	3.3158614122673	0.297958061162821	11.1286178978568	9.10360531071191e-29	1.18592374430287e-27	1.64762129749778	1.76874001646763	0.276467029689172	6.39765261867283	1.57783744174069e-10	7.45261326538884e-10	1.64762129749778	1.73979931582014	0.263090789615294	6.61292369209947	3.76802715573804e-11	4.53202889330457e-10	1.64762129749778	1.73925793005423	0.308036157316512	5.64627849277807	1.63958175299171e-08	5.76061424635753e-08
chr2	120722500	120723353	peak132629	2.31479760605859	2.56934454061565	0.394025128667064	6.52076315362783	6.99505659685219e-11	6.15268929899307e-10	2.31479760605859	2.95424205696366	0.346941119287037	8.5151107572219	1.66431157243002e-17	8.78506814354451e-17	2.31479760605859	2.69907414197381	0.361809859145534	7.45992424957148	8.65722373753263e-14	5.55984764142726e-13	2.31479760605859	1.02876603453809	0.325595501068976	3.159644501108	0.001579617479634	0.0060416227719877	2.31479760605859	2.43748614949592	0.386412068576954	6.3079969486266	2.8266978727964e-10	1.23918496640888e-09
chr2	120757998	120758919	peak132639	1.63311997632312	1.40423899978954	0.347986361610322	4.03532768724429	5.45261441569295e-05	0.000194799698111703	1.63311997632312	2.17869396475275	0.310859982435257	7.00860222562261	2.40710720331953e-12	9.77333644818945e-12	1.63311997632312	1.71976476065792	0.326715461521603	5.2637997376938	1.41108152652627e-07	5.19791016562327e-07	1.63311997632312	1.43583982900694	0.307852772506915	4.66404709405271	3.10050376617842e-06	1.87848487501379e-05	1.63311997632312	1.85689506527818	0.362232431072463	5.12625294146211	2.95565463964691e-07	9.05026818132762e-07
chr2	120765360	120766578	peak132640	3.66331809116604	2.68031762252528	0.259081354189579	10.3454670866202	4.38771418456745e-25	8.81141748548024e-23	3.66331809116604	2.94734317026759	0.200110823809647	14.7285544787483	4.22649809270925e-49	5.20966899386155e-47	3.66331809116604	2.56110701249306	0.217329869686915	11.7844225286777	4.69627821347794e-32	4.19682902547456e-30	3.66331809116604	1.67821531506354	0.182034064582831	9.21923772294774	2.99219751686097e-20	2.16899157141425e-18	3.66331809116604	2.19287040518946	0.230462318158271	9.51509306473043	1.8155031764112e-21	5.10999815307046e-20
chr2	120867221	120868225	peak132650	1.7269881733762	1.5800136754036	0.294656059421827	5.36223038651878	8.22006054606538e-08	4.38296963424303e-07	1.7269881733762	2.27872534011284	0.263343982613685	8.65303743604288	5.01465662386573e-18	2.71843972818781e-17	1.7269881733762	2.03307971469391	0.289197038593901	7.03008483274553	2.06408004073446e-12	1.14685755684496e-11	1.7269881733762	0.998515553349172	0.246242237450528	4.05501332219572	5.01314455480063e-05	0.000251826679673838	1.7269881733762	1.74858701172193	0.299549122121144	5.83739654898659	5.30227956366016e-09	1.98258666613594e-08
chr2	126220224	126220976	peak132879	1.83127138747926	3.14933034879298	0.493124425584864	6.38648216432954	1.69745221017229e-10	1.38722283275763e-09	1.83127138747926	4.15554092117019	0.467060190605771	8.89722781935345	5.72588888860424e-19	3.29593597764971e-18	1.83127138747926	3.86209811010328	0.480775726349395	8.03305553595394	9.50746048961804e-16	7.72427060310046e-15	1.83127138747926	2.45833860324651	0.447748502260576	5.49044517365205	4.00921931690649e-08	3.14836453651448e-07	1.83127138747926	3.91233497458475	0.502950201635509	7.77877205707939	7.32318740478025e-15	6.40348965193921e-14
chr2	127083825	127084491	peak132957	3.04707148132209	1.58836276239064	0.283409361077217	5.60448235144175	2.08878271460432e-08	1.218831650608e-07	3.04707148132209	0.748613839797508	0.223251249656215	3.35323471178907	0.000798729420204041	0.00177007771839512	3.04707148132209	1.89716012480154	0.258607045690547	7.33607284262359	2.19952340607823e-13	1.35279015267847e-12	3.04707148132209	1.5305013845551	0.243950314680771	6.27382418652703	3.52286291438171e-10	3.61862809590485e-09	3.04707148132209	1.84379719964934	0.288262226169889	6.39624977628075	1.59239442747729e-10	7.20710701501687e-10
chr2	127652101	127652612	peak133062	1.42056486048735	2.20135455467744	0.368232755070495	5.97816061815579	2.25671174586541e-09	1.5112105295561e-08	1.42056486048735	3.14248875802415	0.332557151097508	9.44946980587631	3.40551268732102e-21	2.28136162895385e-20	1.42056486048735	2.30347564053672	0.335498778757824	6.865824218691	6.61084369032653e-12	3.51548971369254e-11	1.42056486048735	1.94575445069565	0.31094418669215	6.25756818738034	3.91026706323937e-10	3.98905269527838e-09	1.42056486048735	2.62223723719763	0.375674063941023	6.98008590129686	2.94999633244427e-12	1.69262550400567e-11
chr1	145960414	145961030	peak13373	5.52737013891356	1.16912215568458	0.198014047526703	5.90423846331871	3.54279408005347e-09	2.30004934953853e-08	5.52737013891356	0.731535921778315	0.157915527176128	4.63245087332301	3.61362101524104e-06	1.02436555757975e-05	5.52737013891356	1.15446897432623	0.17919769376325	6.44243209877172	1.17573971214342e-10	5.61421209594958e-10	5.52737013891356	0.399707680362372	0.162216664658974	2.46403586957402	0.0137382362093734	0.0406798369400481	5.52737013891356	1.54500371593654	0.199792170581331	7.73305436064422	1.04996434876343e-14	8.97465940002329e-14
chr1	146039023	146039604	peak13399	3.26830679841559	2.16419300019043	0.32825186687883	6.59308664644797	4.30774990492324e-11	3.93420613442479e-10	3.26830679841559	1.79158425501908	0.276601430206018	6.477133012959	9.34817814697191e-11	3.48882831532322e-10	3.26830679841559	1.4867789888725	0.284594115248363	5.22420847519986	1.74901640026738e-07	6.40052623300142e-07	3.26830679841559	1.07399512232729	0.275148278493293	3.90333215315199	9.48773547174851e-05	0.000459032084595762	3.26830679841559	2.09305098232854	0.325261352858285	6.43498209650649	1.23487884951471e-10	5.64764321324884e-10
chr2	143482227	143483163	peak134115	2.39719740383676	3.8032261712471	0.577485790457523	6.58583507004377	4.52335733359207e-11	4.12058948130944e-10	2.39719740383676	5.18222087406702	0.566344496685125	9.15029792714349	5.67767473125772e-20	3.47881660856254e-19	2.39719740383676	4.38131461366409	0.568580071960336	7.70571258074224	1.30115181563453e-14	9.18100529049981e-14	2.39719740383676	3.26710130630596	0.549082203534883	5.95011327133352	2.67956982573245e-09	2.42613736045168e-08	2.39719740383676	3.48891478353849	0.570057553775593	6.12028515442131	9.34080475813829e-10	3.83260338480729e-09
chr2	143524937	143525942	peak134121	2.36787583624895	3.24125903206091	0.534518643238566	6.06388396936471	1.32873029557872e-09	9.20837401042202e-09	2.36787583624895	4.02006294329394	0.504095618422727	7.97480239140421	1.52624820009163e-15	7.20513314322179e-15	2.36787583624895	3.30285393505745	0.509372190537974	6.4841661881249	8.92238323175659e-11	4.30069459280435e-10	2.36787583624895	2.60757132126562	0.495350699054058	5.26409133215144	1.4088440429971e-07	1.02685962311425e-06	2.36787583624895	2.96324808592257	0.52413187429774	5.65363075827604	1.57093499554307e-08	5.5292085812015e-08
chr2	143936752	143937712	peak134145	1.67600164120401	0.923427862708024	0.285519607160848	3.23420122313285	0.00121983477738566	0.00346615373230745	1.67600164120401	1.93965586368436	0.258204677335249	7.51208647225991	5.81923275363974e-14	2.54234043035451e-13	1.67600164120401	0.951609908738469	0.263224797373094	3.61519856121177	0.00030011750419624	0.00080819649728784	1.67600164120401	0.698335086619726	0.24979258137224	2.79565983418487	0.00517938837452513	0.0174202499845479	1.67600164120401	1.22479035774719	0.297577211982694	4.11587416115189	3.85714718590101e-05	9.29219458870585e-05
chr2	144875246	144875947	peak134286	2.28018808926248	2.77363098507046	0.529022048279717	5.24294024056238	1.58037736034701e-07	8.1518281562719e-07	2.28018808926248	4.51464981224703	0.520178009373719	8.67904780842725	3.99095924516218e-18	2.17736308268571e-17	2.28018808926248	4.05400212124296	0.529396010954939	7.65778743578035	1.89163633076512e-14	1.31017897633358e-13	2.28018808926248	3.51001354435344	0.517608006135346	6.78121957687731	1.19165598362115e-11	1.56952596870014e-10	2.28018808926248	3.20898175911912	0.532856735699771	6.02222238010174	1.72038296381641e-09	6.81631671742203e-09
chr2	144937866	144938822	peak134291	3.04979404411583	3.55823105144333	0.361859991748143	9.83317065325056	8.10267530573745e-23	9.4653016823167e-21	3.04979404411583	3.06485409345772	0.294098201278642	10.4211929217273	1.98448300833213e-25	1.87268557591975e-24	3.04979404411583	2.56785097720807	0.305432879562028	8.40725131128717	4.19731088877448e-17	4.05724918956551e-16	3.04979404411583	1.69291752991214	0.286550511885349	5.90792010376687	3.4645396223946e-09	3.08990602150992e-08	3.04979404411583	3.08982986277958	0.350585888465308	8.81333209475524	1.21480000784746e-18	2.09172644896509e-17
chr2	145157705	145158744	peak134314	2.49537816637065	2.63242095635851	0.380509198642039	6.91815326870703	4.5756910241035e-12	4.96245908214817e-11	2.49537816637065	2.23286682508825	0.326846468912581	6.83154642152631	8.40040983174556e-12	3.32022390364415e-11	2.49537816637065	2.58260131455568	0.350321272905566	7.3720938872355	1.67968650848367e-13	1.04602916258288e-12	2.49537816637065	1.67689030710359	0.33110332757147	5.06455286753838	4.09360025218426e-07	2.78617354559365e-06	2.49537816637065	2.81314626595133	0.384915929669752	7.30846932826329	2.70202602549947e-13	1.83415537993741e-12
chr2	147545885	147546635	peak134426	2.55431127991956	4.065772642962	0.403743878902089	10.0701777919659	7.48426690290278e-24	1.18377258721753e-21	2.55431127991956	4.67501613955007	0.360486222044049	12.9686402799018	1.84270159325122e-38	6.99248526033527e-37	2.55431127991956	3.66946164297804	0.363861191252167	10.0847843386381	6.45066793737508e-24	1.64234740804423e-22	2.55431127991956	3.26264221033985	0.34971465883537	9.32944081098914	1.06430927815755e-20	8.27060857761301e-19	2.55431127991956	3.14601815512817	0.380375022598868	8.27083264729993	1.33026667792772e-16	1.59676671152466e-15
chr2	149648511	149649119	peak134578	2.47238888872198	2.38444124740026	0.367365323519523	6.49065411116176	8.54644909515722e-11	7.3971275873e-10	2.47238888872198	3.99312492589917	0.350291610480175	11.3994306641413	4.20862321051422e-30	6.35310157445276e-29	2.47238888872198	3.29541939144899	0.35530317813583	9.27495050491549	1.77701527343479e-20	2.70533168501703e-19	2.47238888872198	2.25328841128228	0.325761050035206	6.91699763074426	4.61315799839281e-12	6.54892556833e-11	2.47238888872198	3.24114087965448	0.388742161607153	8.33750799309966	7.58725221450972e-17	9.4962856323482e-16
chr2	150122817	150123602	peak134630	2.54872381154404	3.4890444244064	0.519795666210193	6.71233842683773	1.91529834952473e-11	1.85640604127199e-10	2.54872381154404	5.00598253247494	0.50504439105447	9.91196540570042	3.69308617659943e-23	2.87861008435942e-22	2.54872381154404	4.74921408174334	0.521025802562116	9.11512262615276	7.85815557097565e-20	1.09391645638703e-18	2.54872381154404	3.46428782359	0.495656972580796	6.98928495962051	2.76290739809698e-12	4.10144883107869e-11	2.54872381154404	3.98292549667069	0.523735080122852	7.60484765644573	2.85239694717638e-14	2.24981865123051e-13
chr2	150255502	150256310	peak134645	2.16896186017016	3.14404842475045	0.47170747935166	6.66525031375758	2.64214643523055e-11	2.49329900933873e-10	2.16896186017016	2.49315133992281	0.415735889708168	5.99695961220214	2.01046036230684e-09	7.01130888888002e-09	2.16896186017016	3.942408592996	0.461872410008292	8.53570922957971	1.39298279180723e-17	1.43745851258491e-16	2.16896186017016	3.12406191136899	0.443288575875569	7.04746767993838	1.82203128089501e-12	2.80492377979643e-11	2.16896186017016	3.40767259566198	0.475843249840302	7.16133431924405	7.98955354423971e-13	5.028073609021e-12
chr2	150472234	150472990	peak134676	5.02014679207607	3.09966328613566	0.340876616410103	9.09321184532795	9.61556518238771e-20	5.67191407606652e-18	5.02014679207607	3.63385223079562	0.29988015072623	12.1176817538453	8.51332507502862e-34	1.91635590763207e-32	5.02014679207607	1.06313886664125	0.277499821758149	3.83113351174621	0.000127554262822867	0.000358005235463742	5.02014679207607	2.73599158279258	0.297262184562327	9.20396782665414	3.4497060445515e-20	2.45643809299877e-18	5.02014679207607	3.68162817932707	0.352897111455301	10.4325823584798	1.76037871933485e-25	1.06294759630648e-23
chr2	150911675	150912377	peak134736	2.57906197743262	2.71028495678497	0.403079032372134	6.72395421025709	1.76858031592109e-11	1.72166862671337e-10	2.57906197743262	1.68262456581054	0.334766150006128	5.026268533362	5.00115464796017e-07	1.51424084402833e-06	2.57906197743262	2.35996864611248	0.361253808449151	6.5327163089124	6.45874151610824e-11	3.15401877369952e-10	2.57906197743262	1.8388105715437	0.349524449472727	5.26089254791083	1.43357796797983e-07	1.04198206676305e-06	2.57906197743262	3.04410197177763	0.404282954791458	7.52963224320914	5.08834289852793e-14	3.85519087008858e-13
chr2	151021550	151022476	peak134741	3.2160776464167	4.35210051577961	0.49410755324186	8.80800240195742	1.27395706739318e-18	5.99195649092587e-17	3.2160776464167	5.13291871686926	0.461563902674965	11.1207108855821	9.94761771652407e-29	1.29210589714706e-27	3.2160776464167	4.14604196920048	0.463741762135373	8.94041103848263	3.87725478291438e-19	4.95695098247702e-18	3.2160776464167	2.90896984280747	0.439687058897251	6.61600059392983	3.69046884848466e-11	4.45445236928755e-10	3.2160776464167	3.20269620240818	0.467334575460776	6.85311203274535	7.22604490905888e-12	3.91841931612893e-11
chr2	159030674	159031491	peak135247	3.13718725791201	3.15157178574782	0.367211867471714	8.58243446064711	9.28860560224462e-18	3.45865099851913e-16	3.13718725791201	3.46774051188864	0.312249348268892	11.1056773412459	1.17721372572715e-28	1.52025584681513e-27	3.13718725791201	2.84744374606158	0.321037584989192	8.86950275980131	7.34732379122199e-19	9.02534145158149e-18	3.13718725791201	0.891949653450294	0.280503727027819	3.17981391157	0.0014736965602273	0.00567170082276973	3.13718725791201	2.94440013580516	0.354945668244361	8.29535447035825	1.08261890270807e-16	1.31899438637365e-15
chr2	159202483	159203350	peak135298	2.55037553416403	2.64846079001393	0.403505822930227	6.56362471000052	5.25152747072827e-11	4.73803889370653e-10	2.55037553416403	3.39241413672328	0.367385395527088	9.23393846904608	2.60859678653511e-20	1.637634364796e-19	2.55037553416403	3.25816385140209	0.385333957597676	8.45542882261084	2.78063538590201e-17	2.77025062721442e-16	2.55037553416403	2.70914915837555	0.371432956809791	7.29377700256925	3.01384126352332e-13	5.3491941313756e-12	2.55037553416403	2.42709061142778	0.395995234041246	6.12909046065685	8.83828664830875e-10	3.6397856512724e-09
chr2	160269570	160270903	peak135416	11.5650613034566	0.31074503322667	0.117713564243546	2.63984049097136	0.00829450562153505	0.0197269060510573	11.5650613034566	1.27368321012743	0.102795805510578	12.390420054604	2.94496769920274e-35	7.87955204907942e-34	11.5650613034566	1.04969802056752	0.112293779358222	9.34778423672908	8.95030291291099e-21	1.42829253537909e-19	11.5650613034566	0.365501419114221	0.0993661673880259	3.67832863762305	0.000234767341270597	0.00106070852522801	11.5650613034566	1.23967864755155	0.133115908001511	9.31277610740169	1.24533978257016e-20	2.92867867551006e-19
chr2	160387767	160388362	peak135447	3.58774728826246	3.458227186128	0.36934832049958	9.36305106640368	7.74667144654686e-21	5.65127586792376e-19	3.58774728826246	3.48491638634888	0.310010770030142	11.2412752176644	2.55662251770585e-29	3.55046730838824e-28	3.58774728826246	2.14339935774983	0.304532073235601	7.03833699674581	1.94547711084532e-12	1.08457618222515e-11	3.58774728826246	2.01689208606235	0.299448322047125	6.73535945125433	1.63525166292761e-11	2.09601188609792e-10	3.58774728826246	3.04632898812379	0.353006880187867	8.62965896444445	6.15351736418739e-18	9.36015454043585e-17
chr2	160666141	160667037	peak135495	4.55915872294224	3.47710444473041	0.353470995710706	9.83702902621239	7.79796048688517e-23	9.22999654186084e-21	4.55915872294224	4.04420791364531	0.309930934808542	13.0487391203579	6.46078121761221e-39	2.53788005939303e-37	4.55915872294224	2.72469717827186	0.306515867001761	8.88925328702871	6.15209435964899e-19	7.63585989513933e-18	4.55915872294224	1.10142781859365	0.281070915579724	3.91868299970453	8.90341185623437e-05	0.000432537863839296	4.55915872294224	3.11919339063655	0.343405095201103	9.08313078118397	1.0549574030832e-19	2.16727053624207e-18
chr2	163348039	163348795	peak135657	2.6522454564124	1.14006274928461	0.257555858178681	4.42646794115506	9.57886108694815e-06	3.82405593493465e-05	2.6522454564124	2.32916614280125	0.236246345132092	9.85905683111818	6.26349664414721e-23	4.78408015046338e-22	2.6522454564124	1.46329553377271	0.237784335331726	6.15387692267999	7.56113711028521e-10	3.35337841626069e-09	2.6522454564124	1.33431213943807	0.2230169012335	5.98300905473096	2.19052585295986e-09	2.00467324986952e-08	2.6522454564124	2.21916860847662	0.292188040529028	7.59500150813378	3.07788850664497e-14	2.41594647691109e-13
chr2	163667375	163668007	peak135672	2.5824928673099	2.08922859654111	0.410285134118334	5.09213818100105	3.5404791288418e-07	1.73652534220059e-06	2.5824928673099	2.49625819886471	0.372820175579171	6.69560920351697	2.14774986566853e-11	8.27657036418579e-11	2.5824928673099	3.61593835732667	0.414767882783753	8.71798060413445	2.83207455882803e-18	3.22611017144254e-17	2.5824928673099	2.2040517371453	0.379752364089143	5.80391840991388	6.47828096383761e-09	5.55596524312234e-08	2.5824928673099	3.3108806753649	0.438388539833068	7.55238874772053	4.27346648548865e-14	3.27809727446947e-13
chr2	163735813	163737130	peak135684	6.61624791089046	0.615019130675939	0.188096261603672	3.2697041686656	0.00107660012358976	0.00309258662952745	6.61624791089046	0.806073687543084	0.16554477156965	4.86921864037211	1.12040386946527e-06	3.30718057125562e-06	6.61624791089046	1.80759115535335	0.194835522124042	9.27752360374278	1.7346318229543e-20	2.64305836075551e-19	6.61624791089046	1.35948656276452	0.177804593465433	7.64595861258678	2.0739437279178e-14	4.59895735100185e-13	6.61624791089046	2.1881105231657	0.228615554144643	9.57113583698379	1.05737548242581e-21	3.13407495810886e-20
chr2	168526647	168527246	peak135941	2.04162380911389	3.61578571901647	0.446671805241658	8.0949495280103	5.72881005282514e-16	1.44416110118679e-14	2.04162380911389	2.96732876341845	0.376350989825097	7.88447179266745	3.15868746142565e-15	1.46067842168333e-14	2.04162380911389	3.19935590980174	0.403547922368092	7.92806933815283	2.2257903209247e-15	1.72812990468667e-14	2.04162380911389	3.31493101826762	0.40325728128404	8.22038726173106	2.02847093172353e-16	6.64008442540196e-15	2.04162380911389	2.83944759357772	0.422856131604491	6.71492590826028	1.88161803583509e-11	9.56761284622491e-11
chr2	168632731	168633566	peak135961	3.07812166160368	2.13428018196732	0.393663040343908	5.42159147097679	5.9070757237344e-08	3.22570010419508e-07	3.07812166160368	3.92422812033718	0.38335904826953	10.2364301509277	1.36168250313962e-24	1.19300742052032e-23	3.07812166160368	2.1321817438286	0.366674145317548	5.81492251650873	6.0661977998733e-09	2.50279670538171e-08	3.07812166160368	0.862257774808708	0.345876887840645	2.49296152799309	0.0126682571650823	0.037960878717329	3.07812166160368	3.00832323026465	0.416067295335966	7.23037658568066	4.81656526501122e-13	3.15450608213798e-12
chr2	168635109	168635657	peak135962	1.87586229069471	3.4733445885783	0.401012671823135	8.66143349731902	4.65868278175705e-18	1.87532967023297e-16	1.87586229069471	3.9760626717705	0.353931559773833	11.2339873683806	2.77659083572542e-29	3.8350856265008e-28	1.87586229069471	2.06884982107738	0.329243447886802	6.28364766058662	3.30719786686042e-10	1.51213986887685e-09	1.87586229069471	3.04413976306524	0.346043708204485	8.79698052844351	1.40546684880972e-18	7.23916685555508e-17	1.87586229069471	3.17379133192923	0.384234164210508	8.26004459663413	1.45618051577422e-16	1.73972689561715e-15
chr2	168639404	168639915	peak135963	2.03741414726694	3.53791526023907	0.489397289552681	7.2291272055732	4.86107951974322e-13	6.56209020063221e-12	2.03741414726694	4.32992766428094	0.45732871231454	9.4678675265482	2.85614759342927e-21	1.92924890163875e-20	2.03741414726694	2.75102018601108	0.445544096404034	6.17451832088999	6.63654858211785e-10	2.95503320399084e-09	2.03741414726694	3.02165882991245	0.450707035397146	6.70426372920911	2.02424387070543e-11	2.55684174566206e-10	2.03741414726694	3.46731052788299	0.483540014921696	7.17067961468398	7.46263645762472e-13	4.72307724529485e-12
chr2	174025127	174026212	peak136456	2.94541013761114	2.32371431250685	0.301478603166884	7.70772548398916	1.28079880656152e-14	2.37219866006985e-13	2.94541013761114	2.97003950808738	0.249535599782093	11.9022676951944	1.15174250450451e-32	2.28216117328261e-31	2.94541013761114	0.879436419106142	0.220005398631217	3.99734017700307	6.40582129238152e-05	0.000186073856588225	2.94541013761114	1.96907865022533	0.238555098765254	8.25418806983023	1.52938361824815e-16	5.15748554885833e-15	2.94541013761114	2.51933263355361	0.294083819207698	8.56671625232914	1.06477834985422e-17	1.54847709088238e-16
chr1	9401754	9402463	peak1370	3.19118215738824	1.5801684069339	0.298751991192721	5.28923138093681	1.22831427605984e-07	6.43048068424646e-07	3.19118215738824	1.29507350339701	0.251236142890021	5.15480570788705	2.53894038706164e-07	7.84551893809695e-07	3.19118215738824	2.13608440425739	0.284421280977815	7.51028332659821	5.89995311797616e-14	3.86404771262689e-13	3.19118215738824	0.687595550653849	0.252163270631896	2.72678708889999	0.00639542908636069	0.0209474099649474	3.19118215738824	2.39987436821682	0.319547015557547	7.51023871723387	5.90196400949591e-14	4.40809873555037e-13
chr2	182372632	182373107	peak137115	1.73084086504431	3.84166830632007	0.461426157927713	8.32564049592071	8.38739909116946e-17	2.50682247418849e-15	1.73084086504431	4.32975996784104	0.424494479350691	10.1998027735575	1.98675537821648e-24	1.71874534728282e-23	1.73084086504431	3.73145676657947	0.432167961183205	8.63427440656026	5.91009725340263e-18	6.46062190887249e-17	1.73084086504431	3.15725776117533	0.416992941330282	7.57148970220722	3.68968323772593e-14	7.83203188929638e-13	1.73084086504431	3.69108648111066	0.454100004456474	8.12835596759931	4.35151767151521e-16	4.77438154346172e-15
chr1	9412988	9414305	peak1372	3.09532125808479	2.1304385488294	0.323596461635681	6.5836274539613	4.59106663845552e-11	4.17902583788979e-10	3.09532125808479	2.98482669935203	0.292923731250367	10.1897742685821	2.20275080168128e-24	1.895511077441e-23	3.09532125808479	2.65219707754492	0.304053715110374	8.72279122319606	2.71426455145936e-18	3.0978320771541e-17	3.09532125808479	1.81949819923364	0.282162472710741	6.44840606106717	1.130325880729e-10	1.25402324433702e-09	3.09532125808479	1.68140897821147	0.307673095289224	5.46492041051195	4.63114544583585e-08	1.55208067791907e-07
chr2	188978298	188979087	peak137402	2.4771032368111	3.88248175572139	0.549949067282191	7.05971150184568	1.668486434031e-12	1.99871702650375e-11	2.4771032368111	4.01296173128065	0.511364933958586	7.84754969453116	4.24244328352203e-15	1.95023633761289e-14	2.4771032368111	3.37891508390478	0.517394757417404	6.53063262714675	6.54924632061326e-11	3.19646858242274e-10	2.4771032368111	3.45025750014146	0.519680058323754	6.63919549129976	3.15399859887347e-11	3.85577407371174e-10	2.4771032368111	3.63541757482724	0.543462695517802	6.68935992260421	2.24148822727056e-11	1.12819259605764e-10
chr2	189350290	189350946	peak137445	1.99830904810763	3.22342498811089	0.460908128563239	6.99363883678745	2.67846542454463e-12	3.06284149282701e-11	1.99830904810763	4.71611880815443	0.44653773948628	10.5615234528219	4.49309756676876e-26	4.52168540601679e-25	1.99830904810763	4.72962978348146	0.470414546532186	10.0541741711592	8.80566111732685e-24	2.19197188231174e-22	1.99830904810763	2.87312513738924	0.427862777152882	6.71506214330636	1.87986087610421e-11	2.38627510217404e-10	1.99830904810763	3.71283232643324	0.471870551015081	7.86832812186786	3.59411904600042e-15	3.33875726139114e-14
chr2	189411769	189412301	peak137450	2.07979636653985	3.71769587277777	0.643375958600355	5.77841901470099	7.54058243442041e-09	4.69755419485521e-08	2.07979636653985	5.24920840328073	0.634583373475257	8.27189715755357	1.31844009862805e-16	6.61180692558337e-16	2.07979636653985	5.18107461697093	0.646825256862713	8.01000666254224	1.14702229483464e-15	9.20553636083498e-15	2.07979636653985	3.37639695635737	0.621580223006361	5.43195685993184	5.57393996223405e-08	4.29594777684387e-07	2.07979636653985	4.19391879946514	0.647341202970333	6.47868354466129	9.2526330032237e-11	4.30657056423482e-10
chr1	151008116	151008908	peak13762	12.1306961686184	0.539269372112137	0.152386747156207	3.53882067946071	0.000401918777500221	0.00125126185512305	12.1306961686184	0.29547035670883	0.12828264548427	2.303276141472	0.0212633111392863	0.0373502859943454	12.1306961686184	0.505572702666548	0.138626975307422	3.64700089246972	0.000265319003027986	0.000720657566928307	12.1306961686184	0.336073150743216	0.132822841708297	2.53023611316264	0.0113985791787319	0.0346390439009467	12.1306961686184	0.702362536621582	0.151407197723189	4.63889793341053	3.50271974709287e-06	9.54476445186627e-06
chr2	197097398	197098041	peak138007	2.20575361200183	3.52623529637203	0.528936470627079	6.66665184231202	2.61704914695540e-11	2.47353354857398e-10	2.20575361200183	4.1020513181935	0.501355992983052	8.18191340206473	2.79371802108998e-16	1.37176159865223e-15	2.20575361200183	4.04066157139976	0.517502916971915	7.80799767283061	5.8103658377325e-15	4.29126729825591e-14	2.20575361200183	3.39579535082642	0.504828129265847	6.72663655998092	1.73629695052417e-11	2.21663109976561e-10	2.20575361200183	3.52177525497157	0.529385201481815	6.6525759411364	2.88007126409092e-11	1.42828839353765e-10
chr2	197107151	197108286	peak138008	3.58920817745636	1.75181580179171	0.344969043886168	5.07818261620532	3.81062341638093e-07	1.86136300412616e-06	3.58920817745636	0.871255465738785	0.294879206270099	2.95461818674575	0.00313056220250078	0.00642910930084988	3.58920817745636	2.14161820278761	0.32320754985823	6.62613915958027	3.44580346026823e-11	1.7217457435106e-10	3.58920817745636	0.807857706581339	0.302470697276021	2.67086271118727	0.00756565835189499	0.0241984630857944	3.58920817745636	2.6086662459751	0.364774071131254	7.151457442918	8.5861340814003e-13	5.36198373294436e-12
chr2	202032968	202034316	peak138483	10.1566308914107	0.589426892799921	0.154309890722984	3.81976093715246	0.000133581079061721	0.000448945962028983	10.1566308914107	1.08484758757183	0.136941168968519	7.92199742227423	2.33725158604513e-15	1.08984340196673e-14	10.1566308914107	0.880826732089213	0.14706277366035	5.98946089595409	2.10537743195486e-09	9.01735222653466e-09	10.1566308914107	0.934826567231516	0.143493053845086	6.51478620171223	7.27932639049847e-11	8.34531113389218e-10	10.1566308914107	1.00895443189419	0.159947204689724	6.30804666984601	2.8257901656503e-10	1.23909096247958e-09
chr2	202109701	202110335	peak138492	2.28929053758766	2.88669257215159	0.399994159295763	7.2168368089023	5.32107679322224e-13	7.10258443056469e-12	2.28929053758766	1.93513497834099	0.325792628813249	5.93977520421509	2.85413171316819e-09	9.88602637780136e-09	2.28929053758766	3.27868508006462	0.374204525511964	8.76174620170324	1.92248734159566e-18	2.23911124021673e-17	2.28929053758766	1.956720100911	0.337011289868951	5.80609659003377	6.39460810718316e-09	5.48683776762768e-08	2.28929053758766	2.97523410696174	0.390817317476356	7.61285125790707	2.68114285174766e-14	2.12600116190266e-13
chr2	202127422	202128263	peak138498	2.19732105651096	3.37185078030521	0.462805402050763	7.28567723143251	3.20058410070004e-13	4.48659134367151e-12	2.19732105651096	4.46851398067758	0.435958716649473	10.2498558006134	1.18520220210907e-24	1.04453249301259e-23	2.19732105651096	3.08915989508249	0.426030430361249	7.25103108823251	4.1361072476869e-13	2.46415482793027e-12	2.19732105651096	2.62523480659509	0.411085516676658	6.38610386427208	1.70165447231971e-10	1.8321488182994e-09	2.19732105651096	2.79191550557788	0.441951134952959	6.31724931733697	2.66259847451781e-10	1.17097988521301e-09
chr2	202135071	202136029	peak138499	3.07657506268663	2.96959014500622	0.430752267107645	6.89396289181718	5.42591836027904e-12	5.81051161493512e-11	3.07657506268663	3.60061513114936	0.39899533801047	9.02420351351293	1.81007274328019e-19	1.07053044806905e-18	3.07657506268663	4.36622737182559	0.437869650647146	9.97152318132247	2.03090013489334e-23	4.78869104366077e-22	3.07657506268663	3.18492531414947	0.405637741661585	7.85164935862056	4.1060113044442e-15	1.03947223858826e-13	3.07657506268663	3.23789232839022	0.434952335329151	7.44424633549775	9.74994207615644e-14	7.05223450939474e-13
chr2	203626709	203627856	peak138657	4.42685006617285	3.53670275411087	0.367255643710649	9.63008415167432	5.96805838386935e-22	5.44219936198454e-20	4.42685006617285	3.6042858770668	0.323665983831573	11.1358191997784	8.39693879244681e-29	1.0994760955121e-27	4.42685006617285	3.59990438955449	0.339737947433871	10.5961209713119	3.10597255831962e-26	1.06961555943828e-24	4.42685006617285	2.9885653725685	0.32509526045831	9.19289124164809	3.82421599462498e-20	2.69095324692647e-18	4.42685006617285	4.07131531288774	0.375619448086237	10.8389364119214	2.25072427695661e-27	1.89420378679919e-25
chr2	204452374	204452977	peak138772	2.16526444763056	2.89724753102962	0.454921913498061	6.36866997404374	1.90674387378223e-10	1.5441428752202e-09	2.16526444763056	4.38995833600183	0.438256364619919	10.0168729775529	1.28504439047809e-23	1.03457650409977e-22	2.16526444763056	3.56662459054196	0.440741677967085	8.09232429978704	5.85368055858425e-16	4.90266319698108e-15	2.16526444763056	3.35040973345473	0.436206958535282	7.68078011571595	1.58122686962128e-14	3.60475355111493e-13	2.16526444763056	3.48661802093478	0.463673564264023	7.51955317200152	5.49637619207606e-14	4.1258602133967e-13
chr2	205947670	205948425	peak138913	3.73545428177685	1.80142992688648	0.356370612979331	5.05493399645431	4.30539639969679e-07	2.07973918518326e-06	3.73545428177685	0.973089619352303	0.307240407117939	3.16719284575992	0.00153918211574	0.0032937981267506	3.73545428177685	1.73688723675572	0.328050683952195	5.29456977754335	1.19296931490804e-07	4.42455707934249e-07	3.73545428177685	1.00252707539431	0.31474135519532	3.18524102043142	0.00144633494444943	0.00557720484620167	3.73545428177685	2.06905686755937	0.356795243883727	5.7990034985826	6.6710140897905e-09	2.46345113278565e-08
chr2	207133865	207134411	peak138992	2.52602334761239	1.4874697169659	0.387059697464407	3.84299819048633	0.000121540365227571	0.000411029507608774	2.52602334761239	3.7449541287249	0.386063362110698	9.70036138174409	3.00432623478535e-22	2.17658381817262e-21	2.52602334761239	2.67224412094875	0.383324192372606	6.9712378558962	3.14164282259375e-12	1.71871999290536e-11	2.52602334761239	0.864092640368737	0.348059694638692	2.48259897275874	0.013042782970499	0.0389041488704488	2.52602334761239	3.09263831062206	0.421677875468789	7.33412514750483	2.23174481973695e-13	1.53474317672792e-12
chr2	207836436	207837101	peak139099	2.28575165876701	1.98937997342907	0.423703279277969	4.6952196754747	2.66320361985361e-06	1.15701113995245e-05	2.28575165876701	3.08824132857676	0.39861281966994	7.74747117048038	9.37406070867999e-15	4.24803719691272e-14	2.28575165876701	3.46357907424771	0.429818096261536	8.05824395104153	7.73982403311163e-16	6.39842159777078e-15	2.28575165876701	1.62735806389185	0.387218210730106	4.20268990144714	2.63761808419649e-05	0.000138409125128726	2.28575165876701	3.37015139504667	0.45111958320988	7.47063865209933	7.98065298976353e-14	5.86747062468299e-13
chr2	216710521	216711338	peak139652	1.78189561444961	2.25856207802741	0.411215524351756	5.49240469845546	3.96497521207839e-08	2.22289843053567e-07	1.78189561444961	3.71023398863403	0.3934297992103	9.43048542861086	4.08195427661015e-21	2.72531822136172e-20	1.78189561444961	2.8274372591882	0.394944021512167	7.15908357939555	8.12181601346063e-13	4.71302654573317e-12	1.78189561444961	2.3724499788877	0.375357475743746	6.32050813477698	2.60704605856786e-10	2.71378766480974e-09	1.78189561444961	2.78596354143521	0.421397521323569	6.61124805073548	3.81093290697649e-11	1.85998918204235e-10
chr2	216740335	216741501	peak139657	4.26286159863302	2.04399295638692	0.303760774577613	6.72895622954985	1.70884445218889e-11	1.66805990682535e-10	4.26286159863302	0.951434089811123	0.249217232182843	3.81768981814662	0.000134707137742545	0.000328775184060153	4.26286159863302	1.91458273493872	0.272140215413649	7.03528044184348	1.98860623943692e-12	1.1068937812973e-11	4.26286159863302	1.96167332373501	0.268516279557144	7.3056029488057	2.76026145639155e-13	4.93835365466327e-12	4.26286159863302	2.37863889459104	0.3110214809616	7.64782833403303	2.04401831991355e-14	1.65681357967414e-13
chr2	216774505	216775354	peak139663	1.95577521637219	2.94663402878988	0.514769462462313	5.72418187880679	1.03933359458855e-08	6.34209946605708e-08	1.95577521637219	3.82274735135182	0.489698617327917	7.80632661821871	5.88788743451456e-15	2.69072390992275e-14	1.95577521637219	3.42734313919522	0.499547076764561	6.86090120153089	6.8427478225994e-12	3.63232645777603e-11	1.95577521637219	1.93724687575377	0.465434513939678	4.16223296239016	3.15150586785389e-05	0.000163645741941176	1.95577521637219	2.5088259508244	0.502369556550365	4.99398484265611	5.91460417182296e-07	1.74874640798994e-06
chr2	217074850	217075912	peak139706	3.10071328631456	2.94266442385137	0.391340496444058	7.51944777141667	5.50080871623305e-14	9.0115448382432e-13	3.10071328631456	3.45235607199699	0.343310358905108	10.0560789456144	8.63700791231354e-24	7.03276730828154e-23	3.10071328631456	2.53889252511087	0.345660234962537	7.3450523615655	2.05678563557224e-13	1.26805552482176e-12	3.10071328631456	1.38797194825418	0.32222164949265	4.30750680607461	1.65105017079073e-05	8.93136189544271e-05	3.10071328631456	3.22242052190928	0.390799622723178	8.24571042176231	1.64181833204601e-16	1.93819148273833e-15
chr2	217383542	217384344	peak139741	2.18530501850543	3.4917631509363	0.501453126648634	6.96328921961825	3.32418380190691e-12	3.71564334530846e-11	2.18530501850543	4.40196327586019	0.476972926589142	9.22895835480401	2.73276416452352e-20	1.71438027071003e-19	2.18530501850543	3.7501779319209	0.482875437212637	7.76634643826269	8.07824117637363e-15	5.85492313646901e-14	2.18530501850543	3.28536190825608	0.469781750126133	6.99337917527443	2.68342971024436e-12	3.99674493426646e-11	2.18530501850543	2.4844897569346	0.481160179298872	5.16353984354004	2.42322971796298e-07	7.48537586400836e-07
chr2	217434103	217434870	peak139752	4.36356423010359	1.63799831067339	0.262331189116676	6.24400901848108	4.26495385387388e-10	3.23638050710583e-09	4.36356423010359	1.61470088535523	0.222081920229195	7.27074443380538	3.57511758283978e-13	1.50313047654894e-12	4.36356423010359	2.17292813381651	0.245301345627711	8.85819899705861	8.13174631182074e-19	9.89371693881361e-18	4.36356423010359	1.29206079328684	0.226346404125158	5.70833364144099	1.14087612767372e-08	9.50623730998248e-08	4.36356423010359	2.00731757589096	0.268868456764814	7.46579795950854	8.27963066429467e-14	6.07478813066251e-13
chr2	217621992	217623002	peak139776	3.05188843964778	2.60263497049704	0.3655364422849	7.120042407341	1.07893861272159e-12	1.34423876064696e-11	3.05188843964778	3.43506688622738	0.328936419304618	10.4429509310317	1.57826841632024e-25	1.50284450745293e-24	3.05188843964778	3.59802930627998	0.357331112283783	10.0691744507893	7.56100529278246e-24	1.91142641581189e-22	3.05188843964778	2.16515631497755	0.316615036617584	6.83845068796492	8.00542100081411e-12	1.08559096773559e-10	3.05188843964778	2.69274681654311	0.365211313282565	7.37311994072793	1.66680399658329e-13	1.17010164300601e-12
chr2	217836415	217837356	peak139824	3.18814126424079	1.88192254776749	0.326826877429222	5.75816335110026	8.50340485365708e-09	5.25705136455943e-08	3.18814126424079	2.94291215733858	0.29714032799213	9.90411559825879	3.99488811234181e-23	3.10707725116994e-22	3.18814126424079	2.0307237385291	0.294984456060727	6.88417201925733	5.81246042633734e-12	3.11502564317623e-11	3.18814126424079	1.903973503136	0.285532456681447	6.66815088296657	2.59046397504137e-11	3.21077410720627e-10	3.18814126424079	2.59867416137241	0.34050189893766	7.6318933006837	2.3133086831657e-14	1.85740189102518e-13
chr2	217858529	217859211	peak139832	1.61982185566704	1.32780747213498	0.352953806691706	3.76198654600368	0.000168569117608164	0.000557416436449716	1.61982185566704	2.47248815409853	0.324008220399879	7.63094266882204	2.33043306827685e-14	1.0368889775781e-13	1.61982185566704	1.93424764405917	0.337908546740401	5.72417496603057	1.03937591000226e-08	4.2258338579323e-08	1.61982185566704	1.23475271315528	0.308780480155558	3.99880430438229	6.36632905821269e-05	0.000315982780498293	1.61982185566704	1.57605297849536	0.352294383845158	4.47368181488831	7.68841249143861e-06	2.01724892042693e-05
chr2	217952949	217953947	peak139869	2.79189433775182	1.26269219846802	0.292131243688958	4.32234560919628	1.5437910880082e-05	6.0048265758369e-05	2.79189433775182	2.57521964318772	0.275612385846723	9.34362813658123	9.3088366807796e-21	6.04347395552393e-20	2.79189433775182	2.28181681939871	0.293755882828131	7.76773148312998	7.99042241067643e-15	5.80304021722958e-14	2.79189433775182	2.23012955425951	0.280279234292306	7.95681335397715	1.76526694957744e-15	4.7515988237647e-14	2.79189433775182	2.65673712329405	0.335838844969238	7.91074994179842	2.55842964857906e-15	2.43746338534401e-14
chr2	218258837	218260005	peak139937	5.31594749534819	2.7011026029531	0.247462218746981	10.9152120943151	9.75014520065275e-28	3.28800651266541e-25	5.31594749534819	2.92749717202394	0.185733238754011	15.7618377392384	5.69524857984755e-56	1.37555645767048e-53	5.31594749534819	1.44063839599889	0.171570968424416	8.39674922411804	4.59008897840311e-17	4.41068066188165e-16	5.31594749534819	0.736336233704012	0.155686552300899	4.72960716787457	2.24954684692626e-06	1.39025417687113e-05	5.31594749534819	2.38716317962896	0.225341818163117	10.5935205417619	3.19350553705239e-26	2.20376542331032e-24
chr2	219709281	219709882	peak140196	1.84589334831181	3.89274550854674	0.506741109198223	7.68192167141507	1.56719656923532e-14	2.83507128359745e-13	1.84589334831181	4.96334148085789	0.490137225275285	10.1264324048642	4.21757521674206e-24	3.52906001164939e-23	1.84589334831181	4.50490683523517	0.501112205284458	8.98981662735184	2.47643262290779e-19	3.24972689201402e-18	1.84589334831181	3.46846262447929	0.47956343534687	7.23254186793982	4.74036428460513e-13	8.09212329118886e-12	1.84589334831181	3.58258370866124	0.503005630477229	7.12235309426307	1.06099818014537e-12	6.53453496682917e-12
chr2	219769147	219769981	peak140201	2.14969948804448	2.49777793244781	0.402500905866318	6.20564549307471	5.44728481935147e-10	4.0528554064062e-09	2.14969948804448	4.02246274578062	0.383745073490106	10.482122178656	1.04374918305473e-25	1.01661739230175e-24	2.14969948804448	2.83886818370016	0.377211109334396	7.52594001992533	5.23423660820379e-14	3.44572784156266e-13	2.14969948804448	2.65936668034277	0.370175038630943	7.18407888921462	6.766178923552e-13	1.12848590050216e-11	2.14969948804448	3.26421871419232	0.417095683925482	7.826066871446	5.03369660657044e-15	4.54609699086577e-14
chr2	220959311	220959964	peak140225	2.00163264459956	2.95073960169151	0.452055576348747	6.52738237524826	6.69290296220579e-11	5.91311194480989e-10	2.00163264459956	3.31735704117346	0.409556779263215	8.09987090713363	5.50175375853394e-16	2.66268196388511e-15	2.00163264459956	3.07059653002321	0.424588750556391	7.23193095907376	4.76174279857028e-13	2.82183783285301e-12	2.00163264459956	2.72480838296899	0.416512449666119	6.5419614351341	6.0717162188873e-11	7.07430143286653e-10	2.00163264459956	3.08354561674399	0.449733893573035	6.85637809560206	7.06282955884623e-12	3.83923213823779e-11
chr2	222448592	222449309	peak140279	3.08494464013535	3.34601754203998	0.412259288302217	8.11629388829463	4.80635937335386e-16	1.22720087257077e-14	3.08494464013535	4.6673612290548	0.391297606202998	11.9279064197328	8.4676327705628e-33	1.69856341760122e-31	3.08494464013535	2.96368690546907	0.378485505229986	7.83038416139132	4.8638148972091e-15	3.62363333296449e-14	3.08494464013535	2.8439290219666	0.372892904452229	7.62666435325249	2.40905741772818e-14	5.27660333664899e-13	3.08494464013535	3.52182739702515	0.419149175952105	8.40232451614691	4.37726185917266e-17	5.68980372429039e-16
chr2	222714314	222715020	peak140305	1.97013807300457	3.68655459832958	0.461532156094642	7.98764408860303	1.3754185442468e-15	3.15975008243228e-14	1.97013807300457	4.3417567044795	0.428455762189698	10.1335005562539	3.92346607754053e-24	3.29685515768133e-23	1.97013807300457	3.74392438655345	0.439045074617324	8.52742600475974	1.49639983827001e-17	1.53796171991949e-16	1.97013807300457	3.70294511929216	0.436340446296128	8.48636689705155	2.13197602037584e-17	8.54367879196804e-16	1.97013807300457	3.12373963385035	0.448479849166853	6.96517277120336	3.28000967551561e-12	1.8687795004938e-11
chr2	222743360	222744804	peak140313	3.70414897706003	2.82312002833275	0.373699060759964	7.55452802742286	4.20381437392718e-14	7.04829027253288e-13	3.70414897706003	3.24315233455756	0.328810833603126	9.86327700647491	6.00566485675784e-23	4.59303585728852e-22	3.70414897706003	1.25200374669785	0.312007278128773	4.01273891495927	6.00182836226228e-05	0.000174992949948962	3.70414897706003	1.48249889384809	0.314752981466884	4.71003924073731	2.47669102167074e-06	1.52116490138561e-05	3.70414897706003	3.30737314338124	0.383229369069435	8.63027056462888	6.12070127088646e-18	9.3181681273044e-17
chr2	222993991	222994764	peak140364	2.5312489984096	3.54617164320352	0.406709117203561	8.7191840389175	2.80213783984384e-18	1.20390888489252e-16	2.5312489984096	4.15634775575867	0.364184568330943	11.4127508883948	3.61124779177283e-30	5.50245795246e-29	2.5312489984096	3.36833785360205	0.370194201320945	9.09884012656865	9.130162834005e-20	1.2601034774685e-18	2.5312489984096	2.89260651945462	0.356034686187799	8.12450761589235	4.49182123199858e-16	1.36139379512024e-14	2.5312489984096	3.50794911207153	0.400907288696689	8.75002578146069	2.13304010041781e-18	3.5104811892051e-17
chr2	223047184	223047907	peak140372	2.09346964919121	3.63996648932504	0.469194424496741	7.75790652932263	8.63427472721366e-15	1.66472914994056e-13	2.09346964919121	4.21828898703095	0.435492637662631	9.68624638448832	3.44974729879757e-22	2.48718569872565e-21	2.09346964919121	3.16708180270708	0.431906016144673	7.33280316624768	2.25387853432822e-13	1.38336439024891e-12	2.09346964919121	2.79351966673061	0.423368060116174	6.59832408227503	4.15831503358868e-11	4.95477097302203e-10	2.09346964919121	3.56333132692829	0.46255898092363	7.70351776504931	1.32370693940508e-14	1.10865108378571e-13
chr2	223054007	223054736	peak140374	1.78938733412272	2.58032353413826	0.422909008908263	6.1013680952301	1.05164406823015e-09	7.39128369307021e-09	1.78938733412272	4.51157664267577	0.419546264110044	10.7534663721673	5.70755186069959e-27	6.25451099977215e-26	1.78938733412272	2.91382005030236	0.397659044447685	7.32743311383603	2.3460268964141e-13	1.43646929495064e-12	1.78938733412272	2.76401465867538	0.391080057434576	7.0676440951934	1.57586079791702e-12	2.45129330210365e-11	1.78938733412272	3.70258763653183	0.439434281181988	8.42580516607085	3.58277919044982e-17	4.7188660627052e-16
chr2	224038455	224039993	peak140446	2.7494229952205	1.13663174292546	0.236244224125137	4.81125727892247	1.4998379987461e-06	6.74210376046001e-06	2.7494229952205	1.56222729041864	0.197912114346103	7.89354050195566	2.93732181890015e-15	1.36042375924339e-14	2.7494229952205	1.37943682109434	0.218868305627912	6.3025882945311	2.92715686198197e-10	1.3476835289594e-09	2.7494229952205	0.900213633809087	0.197158483201353	4.56593913278243	4.97263049503041e-06	2.92739871006846e-05	2.7494229952205	1.01130358712314	0.226924611215332	4.45656194674934	8.32845424767315e-06	2.17942112399213e-05
chr2	224072357	224073242	peak140448	2.20830145576605	2.51903027773319	0.477994626099555	5.26999706730706	1.3642593854721e-07	7.10886530511455e-07	2.20830145576605	3.61543930223281	0.457238279667669	7.90712296630235	2.63405412302717e-15	1.22345242569814e-14	2.20830145576605	2.95964835604835	0.462769446150612	6.39551375024252	1.60008441322707e-10	7.55170549712368e-10	2.20830145576605	2.07610446381091	0.44506416726895	4.6647306534483	3.09021537592938e-06	1.8728863822986e-05	2.20830145576605	2.82414182565059	0.480695465907977	5.87511642182046	4.22546282321264e-09	1.59732861758206e-08
chr1	153506712	153507375	peak14047	2.28965357195097	1.6164044852664	0.29372410289008	5.50313872563363	3.73088616189302e-08	2.10022451563823e-07	2.28965357195097	1.71552902418665	0.246181040937618	6.96856678179928	3.20185986540263e-12	1.29092807070474e-11	2.28965357195097	2.39068812847125	0.287722795089192	8.30899799833433	9.651354999704e-17	8.92850247979864e-16	2.28965357195097	2.13586225141415	0.267749071799702	7.9771042232107	1.49806323933538e-15	4.07532485184798e-14	2.28965357195097	2.13880961598655	0.312197368261741	6.85082525805728	7.34251622271843e-12	3.98036980432655e-11
chr2	226002420	226003243	peak140597	2.64064715498212	3.54024680088652	0.425928716677188	8.31182933262909	9.42378943359583e-17	2.79322369065768e-15	2.64064715498212	4.32423111482254	0.390877047008218	11.0628934288168	1.89871805144512e-28	2.40679345627508e-27	2.64064715498212	1.9900413845624	0.364050087777777	5.46639446431656	4.59281660300394e-08	1.76646032161587e-07	2.64064715498212	2.98303979139616	0.379648149630735	7.85738003542917	3.92251378144506e-15	9.95839329769425e-14	2.64064715498212	3.77590611962444	0.428741290007408	8.80695703359758	1.28588954196653e-18	2.1993017974706e-17
chr2	226446227	226447131	peak140638	2.38852564110689	3.57296454836228	0.472116358632963	7.56797446864155	3.79088467766949e-14	6.3798947122398e-13	2.38852564110689	4.29771356490355	0.44071895759184	9.7515967735696	1.81589232876879e-22	1.33561496263722e-21	2.38852564110689	3.50836252118867	0.444313186343903	7.89614764769361	2.87655906721121e-15	2.1980649939404e-14	2.38852564110689	2.93359477049507	0.435189603581111	6.74095784080077	1.57345862756797e-11	2.02319611874261e-10	2.38852564110689	3.84039448737259	0.476199026163279	8.0646836225486	7.3425767233886e-16	7.69248967040589e-15
chr2	226630917	226632168	peak140653	4.14023462274529	2.56803039001802	0.358063903678561	7.17198903222419	7.39158652671989e-13	9.49064841897016e-12	4.14023462274529	1.22157664827738	0.299117671251875	4.08393340040663	4.42797263669575e-05	0.000113839405833808	4.14023462274529	3.33769379004039	0.3437458506014	9.70977186837582	2.73949571048659e-22	5.45852918991379e-21	4.14023462274529	1.52501497332056	0.310484351908409	4.91172892916171	9.02768025566552e-07	5.86307155557812e-06	4.14023462274529	3.44342880812124	0.376659204958377	9.14202749539006	6.12922495260021e-20	1.30881287428702e-18
chr2	226644332	226644993	peak140656	2.57190920292907	3.11672139493842	0.426100825586945	7.31451620786044	2.58310330229184e-13	3.70230996967619e-12	2.57190920292907	4.43963254005397	0.402793644183463	11.0221017738597	2.98994956631491e-28	3.71364618476347e-27	2.57190920292907	2.99745350641224	0.387917112250352	7.72704635024648	1.10070577739986e-14	7.8378144858437e-14	2.57190920292907	1.76267230145935	0.363679606256485	4.84677246437687	1.25486208199589e-06	8.03012889062388e-06	2.57190920292907	3.3235278941574	0.42461920749677	7.82707855763375	4.99337103429246e-15	4.51195755793272e-14
chr2	226660483	226661002	peak140661	2.87405623992486	1.73423741844241	0.324432490272916	5.34544927045856	9.0193056916392e-08	4.78628416349962e-07	2.87405623992486	1.1182427730244	0.272751924660359	4.09985291365727	4.13412800855895e-05	0.000106591560728468	2.87405623992486	2.07079202962473	0.301761491806181	6.86234687279047	6.77383341150559e-12	3.59895138418072e-11	2.87405623992486	1.909229452802	0.294354704532355	6.48615233051981	8.8056139109366e-11	9.94833991341149e-10	2.87405623992486	2.80585523867064	0.351642106480481	7.97929254478057	1.47174380381228e-15	1.45328602240536e-14
chr2	226723634	226724166	peak140670	2.29755035026244	3.12208307232132	0.432767149387178	7.21423305059628	5.42387963776091e-13	7.2236215175634e-12	2.29755035026244	4.11739229092931	0.398527160499724	10.3315224130933	5.07486547140861e-25	4.6253478108356e-24	2.29755035026244	3.1068859543554	0.400304131202751	7.76131374168054	8.40540947260039e-15	6.07480321487209e-14	2.29755035026244	1.18335948066653	0.357812930771382	3.30720155393887	0.000942330638111042	0.00378903835657113	2.29755035026244	3.07505785606247	0.429050456333923	7.16712407752156	7.65896131312519e-13	4.83363755471351e-12
chr2	226799270	226800174	peak140690	6.7951150339202	0.608298415101688	0.1968607265973	3.08999375150143	0.00200160706236666	0.00545263268185937	6.7951150339202	0.689535343380275	0.172811885501365	3.99009212462315	6.60476368229245e-05	0.000166474321384308	6.7951150339202	1.47139520158312	0.197329845554948	7.45652639338533	8.88333076348767e-14	5.6968701376324e-13	6.7951150339202	1.17448299956379	0.186987676540648	6.28107167965412	3.36247056637843e-10	3.46382918921508e-09	6.7951150339202	1.65620765539332	0.214420603536289	7.7241068632335	1.12640316159616e-14	9.54132877118867e-14
chr1	153626837	153627909	peak14073	4.64929711849363	0.683790844548417	0.179455914493159	3.81035557663095	0.000138767059575065	0.000465063501928584	4.64929711849363	0.891526259657738	0.146454766720783	6.08738301674701	1.14771177482931e-09	4.0539629548467e-09	4.64929711849363	1.34396918080997	0.170968160395032	7.86093257191657	3.81284004288417e-15	2.87418347053854e-14	4.64929711849363	0.500402038821653	0.149993070157556	3.33616771958878	0.000849419020398762	0.00345037867081525	4.64929711849363	1.95103833517296	0.21488244051793	9.07956150567903	1.09013141131525e-19	2.23183490428838e-18
chr2	230932530	230933372	peak141072	1.72890435780036	2.06089678294181	0.346967542487647	5.93973940088411	2.8547550936222e-09	1.88253254975449e-08	1.72890435780036	3.04871460084271	0.30791309120764	9.90121786925527	4.11236279612352e-23	3.1915006624019e-22	1.72890435780036	1.28917552089864	0.280331963103975	4.5987460959651	4.25041419354753e-06	1.38627103797947e-05	1.72890435780036	1.16531634806021	0.26770174997073	4.35303971000421	1.3426281910537e-05	7.37455244582137e-05	1.72890435780036	1.47312517581426	0.311872987026761	4.72347794484636	2.31845112955909e-06	6.43642078884896e-06
chr1	9583005	9583767	peak1413	2.0860520833295	3.38519105777929	0.463182606061425	7.3085452982886	2.70049909597156e-13	3.84283601451431e-12	2.0860520833295	3.60147332990157	0.412603238319819	8.72865987326541	2.57707965704693e-18	1.4198564953884e-17	2.0860520833295	3.80395934521044	0.441198364444869	8.62187997908088	6.58637193832833e-18	7.14743325159333e-17	2.0860520833295	3.82654705229315	0.435377615917477	8.78903028633987	1.50856398719877e-18	7.72566307828185e-17	2.0860520833295	3.66684837244911	0.461150720243483	7.95151825961164	1.84239459222964e-15	1.79646036808076e-14
chr2	232632898	232634193	peak141344	4.26918319444416	1.1818441445364	0.212720718922688	5.55584876979441	2.76265988818175e-08	1.58666517292649e-07	4.26918319444416	0.578248016694938	0.162841881114179	3.55097848746595	0.000383801786467065	0.000884778708825726	4.26918319444416	1.13247459160226	0.195072816761918	5.80539416203962	6.42147576061911e-09	2.64510339408955e-08	4.26918319444416	0.91459974451255	0.178860084697096	5.11349273965427	3.16255917096138e-07	2.18747755660189e-06	4.26918319444416	1.53716943928002	0.214173590643673	7.17721281442887	7.11468976354441e-13	4.51565518976666e-12
chr2	233387469	233388441	peak141476	5.64877244079889	0.956554154006102	0.188794271273351	5.06664819623223	4.04881562798402e-07	1.97071028646401e-06	5.64877244079889	0.626199082311155	0.143307111411886	4.36963020286807	1.24457115705577e-05	3.3652375627924e-05	5.64877244079889	1.83595928890088	0.181700501069268	10.1043160480938	5.28631401532365e-24	1.3653510172815e-22	5.64877244079889	0.821340059656808	0.153842538269465	5.33883585707732	9.35452866674265e-08	7.03113051521764e-07	5.64877244079889	1.15690141059884	0.189975442365451	6.08974189607802	1.13092866353266e-09	4.58554628024481e-09
chr2	233469702	233470748	peak141498	1.98943728779749	1.54080372307908	0.2962949949226	5.2002354055342	1.99036277284801e-07	1.01234359246194e-06	1.98943728779749	2.5138168205912	0.262751715829103	9.56727080795247	1.09764903755501e-21	7.63357247012481e-21	1.98943728779749	2.00150431612955	0.277633390862513	7.20916280967341	5.62969188065927e-13	3.31530421690356e-12	1.98943728779749	1.63037255778863	0.25257477684439	6.45500939625928	1.08212188437173e-10	1.20353232354548e-09	1.98943728779749	2.18185197734542	0.311408338815444	7.00640190190441	2.44524864406569e-12	1.42543799789257e-11
chr2	234679743	234680752	peak141679	5.82180269573416	1.42975711955991	0.263313985183915	5.42985636923643	5.63994244001173e-08	3.0921070929549e-07	5.82180269573416	0.497475313279256	0.222806332128646	2.23277008569046	0.0255641099363549	0.0441456364147315	5.82180269573416	2.13526191586581	0.251878753521969	8.47734033144469	2.30400236934735e-17	2.31085490164675e-16	5.82180269573416	1.1547962773798	0.235733236284438	4.8987418812102	9.64522511818661e-07	6.25051154957756e-06	5.82180269573416	2.78392492362012	0.294575503118687	9.45063283995634	3.36788283233889e-21	8.81320202963295e-20
chr2	235050805	235051734	peak141744	6.21275338737009	0.562327952642438	0.166233567849585	3.3827581271146	0.000717618039527611	0.00213162493276998	6.21275338737009	0.628251634303619	0.133301455510294	4.71301406198901	2.44079346326015e-06	7.00566911335291e-06	6.21275338737009	0.937096051104293	0.152439912602952	6.14731427683949	7.8805889106905e-10	3.48810712235689e-09	6.21275338737009	0.639839219766515	0.14110863663169	4.53437319670639	5.77747981747672e-06	3.36793531564779e-05	6.21275338737009	1.70541754101121	0.200983561081397	8.48535836381428	2.15054928166673e-17	2.95213266599305e-16
chr2	235263571	235264161	peak141771	2.59509025061387	2.39976218600288	0.334063138103475	7.18355877163424	6.79198186656471e-13	8.7711771604849e-12	2.59509025061387	4.535397324904	0.33526368735635	13.5278513478954	1.07108709030028e-41	5.69748201337409e-40	2.59509025061387	3.86730425654534	0.339185962482891	11.4017226073747	4.09926641570202e-30	2.75436799427978e-28	2.59509025061387	2.11816506953524	0.287593392002216	7.36513817229475	1.76963478621019e-13	3.28439070965054e-12	2.59509025061387	3.83936887430011	0.369764432075022	10.3832833589607	2.95436180870374e-25	1.70333253570845e-23
chr2	235343026	235344252	peak141777	2.33452401742363	2.5617100072212	0.403826201981415	6.34359532554327	2.24463972167467e-10	1.79742140436789e-09	2.33452401742363	3.17529534157289	0.367042748101237	8.65102323366729	5.10397092501352e-18	2.76517951933212e-17	2.33452401742363	2.96462335677773	0.381310676800184	7.77482388286565	7.55524453406706e-15	5.49816309272722e-14	2.33452401742363	2.33515715936006	0.362286102929184	6.44561615938252	1.15131707358179e-10	1.27572783980951e-09	2.33452401742363	2.99622541887531	0.414277219678458	7.23241654754958	4.74474212457698e-13	3.11317092483717e-12
chr2	235416745	235417471	peak141789	2.95242886527524	1.96692826842757	0.385364091024712	5.10407771309818	3.32411660992284e-07	1.63714346015847e-06	2.95242886527524	4.14602613587714	0.383244149339616	10.8182372595154	2.82151752282509e-27	3.1836478968089e-26	2.95242886527524	4.18209443387356	0.410247399683594	10.1940790778906	2.10732218512186e-24	5.73275029142815e-23	2.95242886527524	3.15018215337514	0.377750511155681	8.33931936647164	7.47193593891988e-17	2.6762707622508e-15	2.95242886527524	3.01102433153067	0.408946419380017	7.36288224774173	1.79981126723645e-13	1.2575460038826e-12
chr2	236642435	236643345	peak141938	2.30460472576095	2.89910160787301	0.37832068542262	7.66307981450827	1.81526453873729e-14	3.24766998006522e-13	2.30460472576095	3.74945383892167	0.342455339691099	10.9487381399973	6.73797065500288e-28	8.05536786065996e-27	2.30460472576095	3.36941358896981	0.359171456587064	9.38107281961326	6.53048250736041e-21	1.06108467140048e-19	2.30460472576095	2.81906666262069	0.336533405681751	8.37678107143572	5.43948939592841e-17	1.98408150966181e-15	2.30460472576095	3.32262446071145	0.386420616515434	8.59846581342729	8.07887944118407e-18	1.2042853398856e-16
chr2	237207636	237208769	peak142057	3.06202959445416	2.40131768187407	0.389743065137103	6.16128392439605	7.2157480960834e-10	5.22768811192941e-09	3.06202959445416	3.61445835802341	0.365696454314758	9.88376648276831	4.89573894406997e-23	3.77161819600701e-22	3.06202959445416	3.51831147831706	0.384332729570815	9.15433739469956	5.46924116062126e-20	7.81388867016657e-19	3.06202959445416	2.83036289348024	0.367583999919841	7.6999077601241	1.36164485460768e-14	3.14021657889073e-13	3.06202959445416	2.99631556482889	0.399595895075007	7.49836422685589	6.46191376012151e-14	4.80223636734519e-13
chr2	237291014	237291859	peak142072	4.99412409115774	2.28953200019376	0.287382110049035	7.96685639131505	1.62761621695875e-15	3.64084914214064e-14	4.99412409115774	2.7042502164569	0.251754271614957	10.7416259478325	6.48913396816148e-27	7.08060387136447e-26	4.99412409115774	1.81393498201432	0.252824767664769	7.17467279321102	7.24803256979103e-13	4.22105200781607e-12	4.99412409115774	1.5721226233975	0.247703636403342	6.34678863106222	2.19855865192603e-10	2.31691266426143e-09	4.99412409115774	3.53198365367072	0.319150098272591	11.0668418176516	1.81691373795233e-28	1.86630455393229e-26
chr2	237315026	237315869	peak142078	3.07958628103091	1.87629530496865	0.317211430795482	5.9149675037353	3.31941112235221e-09	2.16683108070859e-08	3.07958628103091	4.42135211185021	0.328847408861433	13.4449960459115	3.29423400564734e-41	1.66321594302076e-39	3.07958628103091	3.47904681610244	0.324784497470223	10.7118623062402	8.95421620141383e-27	3.39065055440401e-25	3.07958628103091	2.91154360175916	0.305559136712224	9.52857647487483	1.59454662431583e-21	1.46903772249468e-19	3.07958628103091	2.78733315562555	0.337893675506846	8.24914272646419	1.59534807635857e-16	1.89082600588573e-15
chr2	237326198	237326968	peak142082	2.25751639005842	3.66035235095785	0.456855380151633	8.01205919856511	1.1280354200844e-15	2.6389236993676e-14	2.25751639005842	4.62385735218258	0.429267268941036	10.7715115657181	4.69233388451728e-27	5.19294634786238e-26	2.25751639005842	3.80309542319121	0.432756366692345	8.78807503690619	1.52144341753755e-18	1.7960870674801e-17	2.25751639005842	3.01525806374043	0.411028096939518	7.33589281655391	2.20248237030171e-13	4.01273877720718e-12	2.25751639005842	4.06589383429319	0.465415866642222	8.73604474129103	2.41414390662266e-18	3.9332720185111e-17
chr2	237413981	237414619	peak142097	1.63728086829531	2.57340897818102	0.415848166289487	6.18833792425474	6.0801878076854e-10	4.4702261080527e-09	1.63728086829531	3.40196863237376	0.381113130311981	8.92640101270952	4.40092986416704e-19	2.54556050039668e-18	1.63728086829531	3.34105566002596	0.404095186441862	8.26799173096967	1.36234339588599e-16	1.2359981479528e-15	1.63728086829531	3.0275737886019	0.39279905815303	7.70769105923466	1.28114423740689e-14	2.96221099031996e-13	1.63728086829531	3.14576489972209	0.427406485585887	7.36012439167806	1.83738930355852e-13	1.28179777605392e-12
chr2	237449174	237449995	peak142106	2.34084481271021	2.33925290771662	0.377572860175031	6.19550066875096	5.81000458611445e-10	4.2963265191404e-09	2.34084481271021	3.40146101632356	0.347142472561959	9.79845822731027	1.14317153443956e-22	8.55249260570879e-22	2.34084481271021	3.57256311489143	0.377149875320475	9.4725289564413	2.73148999453777e-21	4.6628386506565e-20	2.34084481271021	1.81510011094201	0.328742765678103	5.52133856755137	3.36426818789069e-08	2.66768257862335e-07	2.34084481271021	2.8912000505235	0.385021265754894	7.50919574495411	5.94917140727098e-14	4.44150127661463e-13
chr2	237474936	237475886	peak142114	6.52339848024582	0.502318594524206	0.185516233185817	2.70768000135639	0.00677553171692403	0.0165097584698818	6.52339848024582	0.740501675557261	0.161977850115948	4.57162306467948	4.83960925401548e-06	1.35918190127308e-05	6.52339848024582	0.711520973014533	0.175462037288412	4.05512773025077	5.01069145648767e-05	0.000147320428362896	6.52339848024582	1.01384999003257	0.171905357722058	5.89772188294326	3.68554489848796e-09	3.27557155498137e-08	6.52339848024582	1.31972392680357	0.20446656179571	6.45447311879854	1.08596050892252e-10	5.01145679730757e-10
chr2	237669518	237670530	peak142166	6.45768476607127	1.77178520879238	0.196077810459026	9.03613317919329	1.62311903984541e-19	9.18038183517628e-18	6.45768476607127	1.33170474256245	0.152584512089957	8.72765344478303	2.60010952706447e-18	1.43166227902721e-17	6.45768476607127	3.18329541363381	0.201127658416927	15.8272384747552	2.01889364608912e-56	7.21673722731019e-53	6.45768476607127	1.79969572762718	0.16686246540756	10.7855036375703	4.03029563904249e-27	1.18087662223945e-24	6.45768476607127	2.98290974276812	0.230947203350755	12.9159812264008	3.65751572042514e-38	1.9809326809442e-35
chr2	237885818	237887493	peak142216	3.3637333208476	1.40993187175784	0.249693331468046	5.64665409151416	1.63600532375779e-08	9.70150071384306e-08	3.3637333208476	1.88746533692595	0.205873822201774	9.16806865846244	4.81569267731446e-20	2.9628528475608e-19	3.3637333208476	1.07180577570118	0.206200246844973	5.19788793709348	2.01565574640752e-07	7.35220717460033e-07	3.3637333208476	1.28071722149994	0.202413473693253	6.32723305485482	2.49596241749719e-10	2.61031809759668e-09	3.3637333208476	1.489081270272	0.244636745323897	6.08690762420205	1.15112340878261e-09	4.65897388704067e-09
chr2	237904810	237905747	peak142222	3.56829370480197	2.48276802412674	0.350925779333778	7.07490919829316	1.4954664953015e-12	1.80842169624653e-11	3.56829370480197	4.35237169371431	0.342225935789175	12.7178312294704	4.70745106250659e-37	1.55519912828429e-35	3.56829370480197	2.84345164744202	0.330503624653633	8.60339020614963	7.73952887138211e-18	8.29805635982079e-17	3.56829370480197	2.48064621133364	0.318321011552145	7.79290754084351	6.54845407787701e-15	1.58806675351283e-13	3.56829370480197	2.30512809369517	0.344857503946573	6.68429153292339	2.32044459970169e-11	1.16432639894633e-10
chr2	238847068	238848436	peak142366	2.07280033629988	1.62284629144693	0.273712555825509	5.92901661581609	3.04754251775187e-09	2.00326323721145e-08	2.07280033629988	1.98623333407348	0.208478012482197	9.52730367305803	1.61421282103798e-21	1.10964714424661e-20	2.07280033629988	1.10502768191308	0.217027713708744	5.0916431962973	3.54973632064642e-07	1.27117686353263e-06	2.07280033629988	0.865059420742775	0.211094913769697	4.09796430096155	4.16799541572045e-05	0.000211812857734352	2.07280033629988	1.53231089984185	0.24439305758596	6.26986263430538	3.61366758172856e-10	1.5638518326449e-09
chr2	238864165	238865001	peak142369	2.22107156966167	0.565599823400052	0.249143694808225	2.27017514465062	0.0231969584438061	0.0490649400170277	2.22107156966167	1.63540811957027	0.226087455236065	7.2335199574107	4.70633250847118e-13	1.96533366644639e-12	2.22107156966167	2.00079035618122	0.26205912364494	7.63488150441984	2.26028216732335e-14	1.55496625006044e-13	2.22107156966167	1.56371456085354	0.242389433244612	6.45124888458108	1.10932144191412e-10	1.2330163016997e-09	2.22107156966167	1.62239643092222	0.298302125071578	5.43876926968898	5.36498793836668e-08	1.786297120388e-07
chr2	238895728	238896527	peak142372	1.04588838200962	1.54420621931083	0.32948614306787	4.68671066082661	2.77631031936875e-06	1.20118601641437e-05	1.04588838200962	2.71370218521975	0.292926657783006	9.26410114312643	1.96727283446461e-20	1.24424193305034e-19	1.04588838200962	2.02896761509872	0.299838825525758	6.76686086780455	1.31606522184803e-11	6.8338273416879e-11	1.04588838200962	1.40650811708919	0.279074587971922	5.03990036251776	4.65774275057952e-07	3.13905867952895e-06	1.04588838200962	1.91576160810213	0.320972981118749	5.96860708158288	2.39287580409251e-09	9.31153260321041e-09
chr2	238938428	238939415	peak142378	2.92521504276832	2.53961148075795	0.362964009076006	6.99686860750468	2.61746539015787e-12	2.99692241629031e-11	2.92521504276832	3.58174080652993	0.332444740915996	10.7739433526938	4.56999041419883e-27	5.06068393265029e-26	2.92521504276832	2.87623952915436	0.33636578215	8.55092783448383	1.22102952336185e-17	1.27250499539629e-16	2.92521504276832	2.331149311264	0.317897701615485	7.33301719206404	2.25028056189021e-13	4.08732362628696e-12	2.92521504276832	2.61422750478367	0.361288895279297	7.23583685782183	4.62667225406692e-13	3.03904862906792e-12
chr2	239275772	239276293	peak142454	0.909584454554934	1.59038962213113	0.309071468551523	5.14570183260383	2.66522468181789e-07	1.32874646410408e-06	0.909584454554934	2.66051206758164	0.272747518198877	9.75448680578531	1.76491051265888e-22	1.29955242059927e-21	0.909584454554934	1.69358287674328	0.2846191912256	5.95034674032531	2.67575020935372e-09	1.1343378437329e-08	0.909584454554934	1.69162255251984	0.272015415241004	6.21884811572562	5.00817791444653e-10	5.02871707106196e-09	0.909584454554934	1.48800385929717	0.293044507084577	5.07774014978452	3.81950578177103e-07	1.15353205200395e-06
chr2	240259050	240260161	peak142621	3.40600920321175	2.40635406457784	0.3261163873467	7.37881982612423	1.59698770702819e-13	2.38653522472532e-12	3.40600920321175	3.13992135026487	0.286029750585858	10.9776040563387	4.89740715887038e-28	5.94642378739744e-27	3.40600920321175	2.67043563427641	0.299040717464933	8.93000677939305	4.25982687114171e-19	5.40354050162639e-18	3.40600920321175	1.8273779786719	0.269317322659867	6.78522257916466	1.15907674354734e-11	1.53112924149457e-10	3.40600920321175	2.68897450730664	0.325602118819531	8.25846747267955	1.47554663068337e-16	1.76051034247022e-15
chr2	240291298	240291814	peak142626	1.79397219489573	2.66310055102629	0.424254310908278	6.27713256542971	3.44874027801566e-10	2.67068175862105e-09	1.79397219489573	3.42437965211886	0.387969112671106	8.82642339371438	1.0807631654023e-18	6.10894372398333e-18	1.79397219489573	2.60495931073674	0.388342384265436	6.70789338553431	1.97454103607457e-11	1.00802547665698e-10	1.79397219489573	2.50404671354639	0.379415286031934	6.5997517910642	4.11846718750996e-11	4.91712518653077e-10	1.79397219489573	2.32003474268342	0.408176010433067	5.68390763636968	1.31651396881149e-08	4.68259784369507e-08
chr2	240374023	240374854	peak142645	2.07516224919958	1.28857573790463	0.267329099388933	4.82018508591128	1.43425093773603e-06	6.46516191933318e-06	2.07516224919958	3.1505131345063	0.268287619308803	11.7430433153161	7.66766990304281e-32	1.39556277166073e-30	2.07516224919958	2.17271358886595	0.280060688531304	7.7580098808587	8.62724317006033e-15	6.21752891848743e-14	2.07516224919958	2.00381977611823	0.266434116250297	7.52088285208857	5.44075841149589e-14	1.11644862329123e-12	2.07516224919958	2.35821814903309	0.297999008832168	7.91351004244862	2.50231643974419e-15	2.38782176868916e-14
chr2	240387491	240388293	peak142647	2.24887252808936	2.30433594977234	0.319129424653367	7.22069408759554	5.17228898630122e-13	6.91430972716243e-12	2.24887252808936	2.78470073473957	0.257811684397064	10.8012976264131	3.39373026527931e-27	3.79337967675654e-26	2.24887252808936	2.63006094122492	0.282945067031751	9.29530586560743	1.46783553613702e-20	2.26160556356697e-19	2.24887252808936	2.28272671869864	0.258638840607802	8.82592387645344	1.08559853456134e-18	5.75753786593911e-17	2.24887252808936	1.92437259599452	0.288720350051131	6.6651782448093	2.64344332898057e-11	1.31495303698496e-10
chr2	241803435	241804642	peak142905	3.77373075578621	1.92207730854846	0.261080056249662	7.36202273034001	1.81144116248319e-13	2.67569321463322e-12	3.77373075578621	1.91459555689628	0.210407024975163	9.09948494886178	9.07612135044248e-20	5.47662109711204e-19	3.77373075578621	1.53717789723142	0.225764487893319	6.80876745308937	9.84384476073602e-12	5.14893290631065e-11	3.77373075578621	1.37603496395812	0.212356540956421	6.47983319826492	9.18240739122233e-11	1.03543954134585e-09	3.77373075578621	1.02446529505099	0.228480438735662	4.48382058753063	7.33183141949076e-06	1.92821987876042e-05
chr2	241810849	241811607	peak142910	1.845504771187	1.82740655349662	0.278721261146759	6.55639453545098	5.51242723196115e-11	4.94844861460781e-10	1.845504771187	0.957492635417185	0.219059842815441	4.37091811584963	1.23725188912329e-05	3.34645929393167e-05	1.845504771187	1.60135309154523	0.253843873434573	6.30841733494889	2.81903229404201e-10	1.30058245202408e-09	1.845504771187	1.14064927499424	0.237192253818602	4.80896511850922	1.51713674389689e-06	9.61552660413799e-06	1.845504771187	1.85788012050392	0.297794929496688	6.23879030997599	4.40967629689767e-10	1.88640843596103e-09
chr2	241899298	241899913	peak142932	1.26725683336102	1.78755296744444	0.403689229345374	4.4280422599908	9.50922729563349e-06	3.7996516757178e-05	1.26725683336102	3.03670005738021	0.379345553719007	8.00510254465664	1.19367160627177e-15	5.67105066956284e-15	1.26725683336102	2.80444283168629	0.393879568734753	7.12005154442237	1.07886708848946e-12	6.16648272228082e-12	1.26725683336102	2.10080682844483	0.368086731635385	5.70736907334607	1.14735814779323e-08	9.55579318523223e-08	1.26725683336102	2.24026955589558	0.405346299086024	5.52680402151678	3.26116900359836e-08	1.111072695412e-07
chr20	309906	310883	peak142990	6.03128157903354	1.08246295462989	0.204328105621766	5.29767038820225	1.17289441555831e-07	6.16019450169664e-07	6.03128157903354	2.2759664388145	0.185062542292681	12.2983636267949	9.24276454833899e-35	2.32821029638718e-33	6.03128157903354	0.944267077253269	0.176582386868421	5.34745901898406	8.91975990800059e-08	3.34992369900598e-07	6.03128157903354	0.448182561500772	0.165823361983453	2.70277092527828	0.00687641191141326	0.0223133823697693	6.03128157903354	1.44059194653594	0.208494603566192	6.90949272496919	4.8638981224742e-12	2.69557988040253e-11
chr20	347370	348379	peak142997	6.23947804641479	0.55120344872879	0.200928090095373	2.74328715545524	0.00608274673547339	0.0149830391955783	6.23947804641479	2.0263351630615	0.190292771504509	10.6485135879871	1.77171384966908e-26	1.84856051576973e-25	6.23947804641479	1.50109586099494	0.199024204814201	7.54227789728533	4.61832261636261e-14	3.06055914431772e-13	6.23947804641479	0.693687316182497	0.182464337548017	3.80176929642455	0.00014366647218399	0.000674481444009574	6.23947804641479	1.81721771587224	0.220219640603327	8.25184216491174	1.55971331977131e-16	1.85350772368834e-15
chr20	1933393	1933944	peak143264	2.57689436435358	2.0664202295263	0.319922878880108	6.45911988776737	1.05313658046127e-10	8.92886324739441e-10	2.57689436435358	1.80914042967041	0.254619724062511	7.10526427727279	1.20092513637825e-12	4.93882534801852e-12	2.57689436435358	2.77606563570325	0.29637580181341	9.36670814120981	7.48299506803596e-21	1.20598350632107e-19	2.57689436435358	1.79092502480466	0.264351833717819	6.77477814175626	1.24597310329898e-11	1.63264496152952e-10	2.57689436435358	3.3188792536331	0.353391826114143	9.39149976989317	5.91518938915545e-21	1.48904478806163e-19
chr20	3042611	3042998	peak143413	2.36167827141968	1.54277434493186	0.357247374784703	4.31850435811214	1.57090120747952e-05	6.10496135709532e-05	2.36167827141968	0.722112275617065	0.289020705189042	2.49847939144965	0.0124727394512235	0.0230175810234091	2.36167827141968	2.62245823928392	0.349551028335482	7.50236167741154	6.26781417961384e-14	4.08699900883758e-13	2.36167827141968	1.73421860430353	0.316541279442583	5.47864912708202	4.28585286574231e-08	3.34794791387292e-07	2.36167827141968	1.81335176932189	0.356544834520169	5.08590110907723	3.65884672574571e-07	1.10688164402934e-06
chr20	4835226	4836233	peak143706	3.10704760217536	3.29394432972361	0.36430372688104	9.04175303921394	1.54179089815761e-19	8.83218869319583e-18	3.10704760217536	3.94074805716129	0.317913282950837	12.3956697266113	2.75831551999037e-35	7.39121038812412e-34	3.10704760217536	2.72971527889103	0.312038762322497	8.74800059638047	2.17166118790471e-18	2.51223950882983e-17	3.10704760217536	2.14743489809311	0.290335552915007	7.3963897171138	1.39936919795193e-13	2.65227207582129e-12	3.10704760217536	2.43921933363105	0.326889868255614	7.46189946677602	8.5283949457603e-14	6.24961061359466e-13
chr20	6731857	6732456	peak143958	2.47115032702259	3.30647956513083	0.432917172341753	7.63767246109755	2.21183664555029e-14	3.88713435259786e-13	2.47115032702259	3.17921295013779	0.383293701258548	8.29445654780869	1.09082741950248e-16	5.49812703574953e-16	2.47115032702259	3.77185715418543	0.41593320966724	9.06842028123467	1.20754971740086e-19	1.63256702716381e-18	2.47115032702259	2.34405679755119	0.383780097823349	6.10781228845832	1.01006046316537e-09	9.74773793636861e-09	2.47115032702259	2.93865206015568	0.423323817048353	6.94185382869685	3.86987530263415e-12	2.18465828439609e-11
chr1	155322772	155324818	peak14397	32.4044983398048	0.898898542412672	0.143394455948274	6.26871196984718	3.6404680569019e-10	2.8082039525683e-09	32.4044983398048	0.874460524465957	0.133494279550823	6.55054679053151	5.73267908459623e-11	2.16206316267121e-10	32.4044983398048	0.638676769559502	0.136116054799195	4.69214869988487	2.70350505723575e-06	8.96636590981159e-06	32.4044983398048	0.412925368210246	0.134418479075149	3.07193900013847	0.00212673181317011	0.00790972524521826	32.4044983398048	1.22747836696121	0.14624008538282	8.39358349489457	4.71544508882925e-17	6.08953396478651e-16
chr1	9732286	9732917	peak1443	1.88543598061677	2.96061089170637	0.438607609374829	6.75002172426121	1.47823020430724e-11	1.46454592248244e-10	1.88543598061677	4.28989422318657	0.42202591691196	10.1650018429591	2.84116653503018e-24	2.41350615402064e-23	1.88543598061677	3.3559413001098	0.422897559034714	7.93558919509945	2.09498367140851e-15	1.63153129233482e-14	1.88543598061677	3.30843201667541	0.411854156169896	8.03301840496816	9.51033943831787e-16	2.6768235713552e-14	1.88543598061677	3.28297651210959	0.448216363114771	7.32453516265078	2.39728201506595e-13	1.64226222519255e-12
chr20	10848688	10849444	peak144325	2.2653002385612	1.69985436224285	0.4359945151412	3.89879758393827	9.66715428779e-05	0.000331633490567506	2.2653002385612	4.3120150410714	0.445084911522405	9.68807283608474	3.38862125608154e-22	2.44410119894856e-21	2.2653002385612	3.05461142809736	0.441338849845643	6.92123847507578	4.47712058341271e-12	2.42043485140155e-11	2.2653002385612	1.83977473756732	0.410852009824862	4.47794995173949	7.53632634110742e-06	4.30203643227764e-05	2.2653002385612	3.0097241252385	0.460479537557574	6.53606486230063	6.31585332884241e-11	2.98791017857068e-10
chr20	17634653	17635345	peak144755	2.48201936139374	2.24676337820028	0.304756915194725	7.37231303435628	1.67692683867232e-13	2.4976427822992e-12	2.48201936139374	2.60960483850391	0.250549942732643	10.4155076231192	2.10670674285832e-25	1.98278934255433e-24	2.48201936139374	0.711550911843211	0.224104674116168	3.17508286986628	0.0014979371546504	0.00365546569703257	2.48201936139374	2.40063016518687	0.256954505484535	9.34262725092147	9.39728044514218e-21	7.39604279265893e-19	2.48201936139374	2.74901987291248	0.314062785872121	8.75309013539674	2.07588759057089e-18	3.42272499135365e-17
chr1	155983317	155984099	peak14477	2.54360770834889	1.80103594786629	0.343946932400008	5.23637741234946	1.63758921372084e-07	8.42990553480202e-07	2.54360770834889	1.9843952217011	0.302844043145579	6.55253179520914	5.65696688757293e-11	2.13395882612053e-10	2.54360770834889	2.52305079669452	0.326922357022274	7.71758413733271	1.18555268908991e-14	8.40515002463466e-14	2.54360770834889	2.07423942054208	0.312821956167067	6.63073476669363	3.34019958821075e-11	4.07226379536772e-10	2.54360770834889	2.32314452268403	0.351630654110163	6.60677473800735	3.9278299631525e-11	1.91130152277225e-10
chr20	17680247	17680726	peak144771	3.99297087081474	0.630096999111553	0.202297653295781	3.11470246365282	0.00184130541855658	0.00505835409558282	3.99297087081474	0.573480497873649	0.161889118876773	3.54242769280973	0.0003964620979208	0.000912434596463876	3.99297087081474	0.707032856429965	0.178888097999459	3.95237505645625	7.73793337977281e-05	0.000222490481494014	3.99297087081474	1.03887913265951	0.17917138726638	5.79824238964548	6.70135455983416e-09	5.73078038506775e-08	3.99297087081474	2.16520004795892	0.25702236729993	8.42416973551666	3.63317269856958e-17	4.7781968831151e-16
chr20	17806515	17807358	peak144795	3.38631611131002	2.56850834987101	0.273416031764283	9.39413952172844	5.76874066124395e-21	4.40618383924843e-19	3.38631611131002	1.40444668410911	0.170474857143543	8.23843883867605	1.74472212584988e-16	8.67169592750693e-16	3.38631611131002	2.19504764875996	0.218507269912541	10.0456504245307	9.6012169096252e-24	2.38006310437907e-22	3.38631611131002	0.773328707573943	0.168420459020286	4.59165538481756	4.39744057880889e-06	2.60941087201366e-05	3.38631611131002	1.84776986095746	0.236714538960246	7.80589932952018	5.90787259919975e-15	5.25591871406158e-14
chr20	17835862	17836930	peak144806	2.40788279398178	1.89105894736965	0.338298189684561	5.5899174309296	2.27177611194759e-08	1.32129692316431e-07	2.40788279398178	2.94419894077063	0.304646853242364	9.66430117178448	4.27527762201584e-22	3.06260669091339e-21	2.40788279398178	2.18812061494436	0.308230044119803	7.09898550348284	1.25675990110982e-12	7.11951496435368e-12	2.40788279398178	1.77306419241792	0.291952820773827	6.07311889543789	1.25449501018455e-09	1.19390784435721e-08	2.40788279398178	2.35372752535601	0.342768178125573	6.86682042139199	6.56486233280544e-12	3.58709215757357e-11
chr20	17936323	17937431	peak144838	2.87178754578246	2.3568555638221	0.34157847746341	6.89989480989642	5.20410598574298e-12	5.58301238194383e-11	2.87178754578246	2.75267432597651	0.296913412347827	9.27096658992225	1.84466556074971e-20	1.17121518889093e-19	2.87178754578246	1.83825959592301	0.296820183918887	6.19317585365206	5.89638796249883e-10	2.636631024612e-09	2.87178754578246	1.26244302750775	0.281338202035735	4.48727907682939	7.21385533137978e-06	4.13247552364586e-05	2.87178754578246	2.56276400132633	0.344115091660968	7.4474036839141	9.51949987173046e-14	6.89866421933858e-13
chr20	18973456	18974190	peak144917	2.189410482257	2.00255723308596	0.422907703337986	4.73521105735339	2.18827257159319e-06	9.60486141259456e-06	2.189410482257	3.66239215093267	0.408282531327149	8.97023965004779	2.95869987308677e-19	1.72643953090695e-18	2.189410482257	2.76841063185622	0.407848887861972	6.7878342058717	1.13829350234713e-11	5.9296764113816e-11	2.189410482257	2.71493314347084	0.405012437104566	6.703332773877	2.03718805731775e-11	2.57137444551131e-10	2.189410482257	3.77436652524312	0.458784030373109	8.22689168621147	1.92134049560829e-16	2.24445220117693e-15
chr20	19211960	19213138	peak144937	2.05479265199761	1.44427779193625	0.274581585730259	5.25992224895615	1.44116326136415e-07	7.48341399487548e-07	2.05479265199761	2.31760810821143	0.238773828019641	9.70629037291635	2.83466483782714e-22	2.06034829794569e-21	2.05479265199761	1.29134247795271	0.232527930336454	5.5534940515929	2.80015198310805e-08	1.09969493285191e-07	2.05479265199761	0.987794217461614	0.219151896595733	4.50734961825945	6.56424230472306e-06	3.79316853256758e-05	2.05479265199761	1.39367644974184	0.264050884503248	5.27806014497445	1.30558616599294e-07	4.15356738070342e-07
chr20	19275518	19276172	peak144946	2.52675633250768	1.95127187228432	0.35517692773265	5.49380244021112	3.93370530321109e-08	2.2074447373404e-07	2.52675633250768	3.67107801114636	0.342191096295882	10.7281517575551	7.5082866583658e-27	8.14293734496189e-26	2.52675633250768	3.21867550898685	0.35960506800854	8.9505843919597	3.53605322789022e-19	4.54348521510294e-18	2.52675633250768	2.52439245092305	0.330045113886061	7.6486284593037	2.03134225321097e-14	4.5100844834335e-13	2.52675633250768	2.41515966814843	0.366031708814708	6.59822526296766	4.16108703082778e-11	2.01711712779997e-10
chr1	156105931	156106973	peak14499	10.4957099420751	0.321282962887536	0.13703492939676	2.34453335585206	0.0190509063818194	0.0412074125332516	10.4957099420751	0.968716234512844	0.121439380019331	7.97695306381377	1.49989828932252e-15	7.08261086527382e-15	10.4957099420751	0.955902753576279	0.131266128138397	7.28217375748638	3.28483600793459e-13	1.97609808043807e-12	10.4957099420751	0.496500562535621	0.12173077010834	4.07867757752404	4.52925998079952e-05	0.000229064696199292	10.4957099420751	0.931494165968446	0.149310708818017	6.23862932098039	4.41421613009528e-10	1.8878986574107e-09
chr20	19849233	19850513	peak145027	2.71771826919614	3.13056803862577	0.392253349379512	7.98098484965871	1.45170286460691e-15	3.29923826279202e-14	2.71771826919614	3.14209931064388	0.327055741221661	9.60722872164577	7.45278315371348e-22	5.24836853058791e-21	2.71771826919614	2.3468122282509	0.33271051413783	7.05361606720581	1.74326965124977e-12	9.76110854535938e-12	2.71771826919614	1.12403156149045	0.307386005220129	3.65674280026346	0.000255440453552946	0.00114883926178958	2.71771826919614	2.87799010772997	0.377047370368626	7.63296692645346	2.29411752866299e-14	1.84282079055252e-13
chr20	19974435	19975481	peak145068	4.11889652897753	1.04204268072645	0.201645840145894	5.167687466166	2.37008196636011e-07	1.19325281647195e-06	4.11889652897753	2.42844975742383	0.189875661400351	12.789684257128	1.87233034269174e-37	6.39850099711843e-36	4.11889652897753	0.636967940183687	0.167799074442586	3.7960158141494	0.000147040122754212	0.000410119867975349	4.11889652897753	0.985662885586955	0.167876927349707	5.87134218589612	4.32280974339743e-09	3.798504353183e-08	4.11889652897753	1.98859951801244	0.233277430066415	8.52461173567573	1.53323241080556e-17	2.15266794016714e-16
chr1	156128622	156129391	peak14507	2.9926874194986	3.0487659453875	0.379016507649848	8.04388696495533	8.70328053086255e-16	2.08796956950478e-14	2.9926874194986	3.740840125781	0.340787655943615	10.9770411590259	4.92801110478376e-28	5.975464211384e-27	2.9926874194986	1.74182891050502	0.320666110254581	5.4319083146085	5.57545688860356e-08	2.1306423128076e-07	2.9926874194986	2.42348044250102	0.326751379451917	7.41689429610395	1.19898560762425e-13	2.30424406076003e-12	2.9926874194986	3.03159894034706	0.37435911782359	8.09810365504613	5.58224971062859e-16	5.99588636286447e-15
chr20	22795849	22796386	peak145328	2.17764261116184	1.43694870670172	0.443031692204686	3.24344450292244	0.00118093814332878	0.00336749840838497	2.17764261116184	4.57737230395436	0.463295221203303	9.88003349584674	5.08159210452005e-23	3.90805919466811e-22	2.17764261116184	3.80136970365381	0.467621460896137	8.12916006115068	4.32275211258163e-16	3.67907373848435e-15	2.17764261116184	3.056458609489	0.447361102973735	6.83219571208105	8.36246533566639e-12	1.13143333038884e-10	2.17764261116184	3.1809723579667	0.477305287070544	6.66443981270329	2.65676750119887e-11	1.3204784635408e-10
chr20	23061531	23062588	peak145357	3.94327652523595	3.32051405173048	0.357655875357103	9.2841031855414	1.63074660473231e-20	1.12534108364404e-18	3.94327652523595	4.45964022415386	0.328527281993757	13.5746419508581	5.66197035308232e-42	3.08525597928781e-40	3.94327652523595	3.20872386606271	0.322478514298885	9.95019427275317	2.51691386196159e-23	5.84719232341859e-22	3.94327652523595	2.05630507234341	0.299669047704571	6.86192013521072	6.79410470917512e-12	9.35524140732565e-11	3.94327652523595	3.11405966749265	0.347682528468279	8.95661821493216	3.34788466812231e-19	6.27219524877883e-18
chr20	23179873	23181032	peak145394	3.26136886596227	2.60558446317289	0.295673578418766	8.8123682782456	1.22529317962427e-18	5.77827572544186e-17	3.26136886596227	2.86921885597013	0.237438735833306	12.0840386295877	1.28261598584619e-33	2.81970424539103e-32	3.26136886596227	2.24116361616595	0.244546910465572	9.16455502095358	4.97518067502706e-20	7.14802284604169e-19	3.26136886596227	0.705595706677373	0.206559216475122	3.41594879530517	0.000635601974473733	0.00265547313926345	3.26136886596227	2.75495082596374	0.29381339051528	9.37653257100434	6.81779833718091e-21	1.68144526405278e-19
chr20	23296766	23297776	peak145418	3.28894901903538	3.06453024318517	0.361729558582291	8.47188229570133	2.41459059716474e-17	8.12730277648313e-16	3.28894901903538	4.08701114783654	0.330797390181606	12.3550283924332	4.57594566010606e-35	1.19221394727516e-33	3.28894901903538	3.22914435097666	0.332755153151408	9.70426549489785	2.891513698998e-22	5.73585175828982e-21	3.28894901903538	2.83561720420224	0.318202023298599	8.91137389639195	5.04040257373517e-19	2.88740753847336e-17	3.28894901903538	3.45764039931531	0.369422845748535	9.35957383011693	8.00589521947919e-21	1.94679408513948e-19
chr20	23622724	23623559	peak145461	3.46248584545574	1.31806936095219	0.326737120724566	4.03403616347377	5.48268744679779e-05	0.000195788357116118	3.46248584545574	2.01510436083042	0.298940226775116	6.74082702943261	1.57487603628856e-11	6.11907812969249e-11	3.46248584545574	0.92643626734717	0.295531324466833	3.13481580681354	0.001719620477414	0.00415390955437498	3.46248584545574	0.821716054615703	0.294016501337222	2.79479570322904	0.00519325221500712	0.0174603079079801	3.46248584545574	2.32120009535646	0.351479589940426	6.60408217657787	3.99987618916749e-11	1.94318529842323e-10
chr1	9798208	9798975	peak1455	2.35975013143745	3.13026908502792	0.434540841423595	7.20362457708893	5.86326620602917e-13	7.72818266226838e-12	2.35975013143745	4.31008934718548	0.409442209951887	10.5267342800146	6.50522961546467e-26	6.43787203306755e-25	2.35975013143745	3.68890711527921	0.417855818820207	8.82818175344462	1.06391071162475e-18	1.2813528402203e-17	2.35975013143745	3.37970568637095	0.407568069872857	8.29237110607135	1.11012937984006e-16	3.86018334744776e-15	2.35975013143745	3.52031487368915	0.44061250119546	7.98959372268811	1.35384170056833e-15	1.34803413449904e-14
chr20	25861361	25862045	peak145714	3.3858646885654	0.884221319304676	0.228327011033203	3.87260935665685	0.000107676336956501	0.000366780859619503	3.3858646885654	1.62761917423832	0.205196735949594	7.93199349251898	2.15655739864968e-15	1.00742682660914e-14	3.3858646885654	1.30224119218015	0.21800519024888	5.97344123180498	2.32300493269931e-09	9.90908524155962e-09	3.3858646885654	0.645546247678872	0.201071824733958	3.21052563447418	0.00132492450557227	0.00515575347008341	3.3858646885654	1.51827339453891	0.246530323533223	6.15856651132941	7.34063542334403e-10	3.05896891866234e-09
chr20	31842433	31843181	peak145899	1.46215103934362	1.63804023895328	0.308514120967406	5.30944980351915	1.09956661352171e-07	5.79379542555231e-07	1.46215103934362	2.63799455946917	0.273482349132294	9.64594083617833	5.11400652295728e-22	3.63864007105157e-21	1.46215103934362	1.98747277201744	0.279578104033275	7.10882842163097	1.17032127850274e-12	6.6593926172173e-12	1.46215103934362	2.2374344160174	0.275773519235718	8.11330407001458	4.92615961019935e-16	1.46987062960088e-14	1.46215103934362	1.55164457524809	0.293572408026122	5.28538967841289	1.25437450064929e-07	3.99989927744955e-07
chr1	156601132	156601835	peak14598	3.88279566050769	1.08835195567535	0.230534565536468	4.72099250341347	2.34696590000831e-06	1.02578808844019e-05	3.88279566050769	0.781091011955036	0.18533942078067	4.21438142336365	2.50463698095021e-05	6.58895742721859e-05	3.88279566050769	0.793184245549376	0.199901878531888	3.96786789286149	7.25185122537202e-05	0.000209018443720487	3.88279566050769	0.761954931465416	0.191708424181716	3.9745511169774	7.05121174689491e-05	0.00034794673537342	3.88279566050769	1.18841742593824	0.232833155386351	5.10415891571044	3.32268973803117e-07	1.01083291383542e-06
chr1	9823565	9824827	peak1461	7.33291295684652	0.677446949466865	0.185308549560501	3.65577816605642	0.000256403010292805	0.000825205728321729	7.33291295684652	1.58821247962066	0.170215120362609	9.33061925542983	1.05254131827487e-20	6.79381400560736e-20	7.33291295684652	0.907913212362318	0.172663063083324	5.25829436909836	1.45397645773352e-07	5.3515076666127e-07	7.33291295684652	0.498484903001837	0.166615987842104	2.99181914927775	0.00277320496624346	0.0100175808244019	7.33291295684652	0.641852913183738	0.186370105533751	3.44396925325291	0.000573240887442012	0.00119971128586078
chr20	33423010	33423932	peak146148	2.18118517220719	2.26264562797556	0.378952361442771	5.97079173582948	2.3610498082962e-09	1.57576711066758e-08	2.18118517220719	3.05450669104561	0.340341420873668	8.97483087190677	2.83787442477273e-19	1.65701828141009e-18	2.18118517220719	2.31658596255493	0.343066472625514	6.75258629858499	1.45232622834395e-11	7.51517854058811e-11	2.18118517220719	1.96693694595196	0.327769053012739	6.00098431463423	1.96124938239461e-09	1.80687681502778e-08	2.18118517220719	2.46945089064807	0.380092979723685	6.49696527529469	8.19563691581188e-11	3.83256458912364e-10
chr20	33674062	33675056	peak146180	8.82049788433796	0.53388522031805	0.172092041488502	3.10232370829143	0.00192007872261008	0.00525215289397152	8.82049788433796	0.543466366428707	0.145962260994455	3.72333480398301	0.000196608521656877	0.000470412916816122	8.82049788433796	0.592246658162583	0.159334497330613	3.71700208106028	0.000201600783417894	0.000554596090815456	8.82049788433796	0.3814521562492	0.150648778811009	2.53206271740002	0.011339370707201	0.0345085259066583	8.82049788433796	1.09984031841341	0.177172127680371	6.20775024160451	5.37484810378957e-10	2.27857353318385e-09
chr1	156728281	156729302	peak14626	16.5401990597722	0.672829864060129	0.141133341477841	4.76733461430705	1.86679124341466e-06	8.28536376795387e-06	16.5401990597722	0.58467408565695	0.120818565104707	4.8392735433519	1.30314583160128e-06	3.82637184954981e-06	16.5401990597722	0.507358268314499	0.127680527985991	3.97365421585791	7.07782951452636e-05	0.000204266182646746	16.5401990597722	0.365639266055326	0.122894563853834	2.97522733788454	0.00292771489635641	0.0105011134542601	16.5401990597722	0.587023372392976	0.135688164307582	4.32626806758396	1.51656844094022e-05	3.83606393219991e-05
chr20	34558258	34559547	peak146328	14.6007167013944	0.80307485063244	0.160267766379191	5.01083198933702	5.41952152342312e-07	2.57957678264025e-06	14.6007167013944	0.901750354381328	0.140980342661477	6.39628431423676	1.59203446405716e-10	5.87537311090103e-10	14.6007167013944	0.986176917409988	0.150452888714265	6.5547223841139	5.57454842626992e-11	2.7371951654594e-10	14.6007167013944	0.410472761371405	0.143799567442472	2.85447841514278	0.00431075609129957	0.0148279722132019	14.6007167013944	0.977140267299573	0.160568337088064	6.0855102881439	1.16120867225051e-09	4.69766468970876e-09
chr20	34581642	34582421	peak146336	2.53384635995711	2.48003725241109	0.374584023834335	6.62077690080002	3.57315906273445e-11	3.31068283713078e-10	2.53384635995711	3.84167623296537	0.34970964348323	10.9853311298509	4.49586854172531e-28	5.48495962090488e-27	2.53384635995711	2.39415874447085	0.332200868782131	7.20696111737451	5.72143319397209e-13	3.36600314272097e-12	2.53384635995711	1.01031421842692	0.301808157092019	3.34753781395936	0.000815328636521951	0.00332474759766298	2.53384635995711	3.11913483604793	0.377992426319375	8.25184479599204	1.55967897312972e-16	1.85350772368834e-15
chr20	34600973	34601712	peak146339	1.75961266065326	2.91469347916256	0.424019373265153	6.87396299069549	6.24424143126078e-12	6.63121373148687e-11	1.75961266065326	4.14940711035999	0.399601530420071	10.3838619086319	2.9365062250787e-25	2.73497528717205e-24	1.75961266065326	3.78722400592015	0.415508149893504	9.11468043861673	7.89026581174093e-20	1.09659969559289e-18	1.75961266065326	2.80709733158133	0.387789267688337	7.23871846251652	4.52944160399246e-13	7.76916600654101e-12	1.75961266065326	3.75959917516772	0.433181704171086	8.67903500763471	3.99140839993178e-18	6.25227364872749e-17
chr1	156815318	156815910	peak14644	2.52201438217148	3.20030698667537	0.362497047502278	8.82850497328604	1.06084127258481e-18	5.08322146512286e-17	2.52201438217148	3.79515808061413	0.316969884605451	11.9732449829995	4.90711684616439e-33	1.01510300221639e-31	2.52201438217148	3.21921567059922	0.326769364896053	9.85164466572095	6.74313829547888e-23	1.47155202387172e-21	2.52201438217148	2.14364246253168	0.292487733211101	7.32899954127143	2.3187718012992e-13	4.19892689003249e-12	2.52201438217148	2.42774860692754	0.33252876522326	7.30086795738573	2.85917237377953e-13	1.93421604226198e-12
chr20	36503181	36503880	peak146606	2.15884065607686	3.52785182005013	0.443855837011399	7.94819291733123	1.89251781214488e-15	4.1759223279587e-14	2.15884065607686	4.43352816334893	0.406150568288459	10.9159718328896	9.66895949044822e-28	1.13767816308612e-26	2.15884065607686	3.17699613261947	0.397030252030223	8.00189939273855	1.22514471281086e-15	9.78856122130912e-15	2.15884065607686	2.9705429325898	0.391704505057576	7.58363228973628	3.36012597959707e-14	7.15798946762079e-13	2.15884065607686	3.89179705638846	0.447346516473453	8.69973703398539	3.32654122885078e-18	5.27085739213209e-17
chr20	36540824	36541773	peak146610	2.32375906322952	1.78499671138801	0.234807391531368	7.60196133412416	2.9167589119046e-14	5.01261846466066e-13	2.32375906322952	2.42705817905773	0.210490240482581	11.5305021909487	9.26019602814809e-31	1.50985361453989e-29	2.32375906322952	2.56085842487263	0.237022779006722	10.804271368365	3.28555059950432e-27	1.3376456916843e-25	2.32375906322952	1.3572711100283	0.198216460477608	6.84741876006622	7.51943674327259e-12	1.02984592270123e-10	2.32375906322952	2.21020003726698	0.26204659318594	8.43437806382278	3.32968713816472e-17	4.42135945173983e-16
chr20	36549968	36551349	peak146613	2.73115053603689	1.94554997759766	0.29159590068943	6.67207588651875	2.52210085077832e-11	2.38884517784636e-10	2.73115053603689	3.17085088488872	0.266138055074872	11.9143084742115	9.96898427766313e-33	1.99078945245445e-31	2.73115053603689	2.13262957819728	0.264164756027588	8.07310411224788	6.85331215310888e-16	5.70247896240759e-15	2.73115053603689	1.5956511927367	0.240105021813694	6.64563856550582	3.01905282062448e-11	3.70601174883389e-10	2.73115053603689	2.43155477734662	0.302590668943073	8.03578902759912	9.29786089824522e-16	9.56160344271213e-15
chr20	36847062	36847489	peak146665	1.88121021813785	3.39405959723684	0.40776278920116	8.32361286297377	8.53219588372061e-17	2.54159895049564e-15	1.88121021813785	3.60371205656352	0.350158900740376	10.2916477317693	7.68498660289641e-25	6.89526935509877e-24	1.88121021813785	3.19300321743614	0.357805999176694	8.92383924468339	4.5039742599233e-19	5.69706524753072e-18	1.88121021813785	2.50422186056056	0.33606384598291	7.45162531017367	9.21972621299433e-14	1.81880978592547e-12	1.88121021813785	2.8217850935289	0.374689991005436	7.53098604517558	5.03585706973824e-14	3.8170429774144e-13
chr20	36848215	36848826	peak146666	1.6858047765282	2.75470399633118	0.400110877667258	6.88485155012972	5.7847827332039e-12	6.17262219645094e-11	1.6858047765282	3.9721929446639	0.378998057032946	10.4807739009559	1.0587378699927e-25	1.03009373709197e-24	1.6858047765282	2.94658664984357	0.366425388437197	8.04143692774878	8.87910456389229e-16	7.25966312307625e-15	1.6858047765282	2.41788313824531	0.346784688824931	6.97228919315391	3.11824713844154e-12	4.56823205781686e-11	1.6858047765282	2.78912888343945	0.390510566552729	7.14226226465716	9.1807214287021e-13	5.70936096364623e-12
chr20	37315045	37315814	peak146743	2.23769295654137	2.83496554800848	0.383584279444447	7.390724020584	1.4603143848983e-13	2.1988373210857e-12	2.23769295654137	3.63837387242382	0.345843893926829	10.5202778950713	6.9667799137063e-26	6.86802302248608e-25	2.23769295654137	2.63912399361205	0.345880154995823	7.63016887639569	2.34446392636409e-14	1.61163860599636e-13	2.23769295654137	2.26765652645863	0.328925835642765	6.89412712755544	5.41965417170333e-12	7.60325580932917e-11	2.23769295654137	2.27062096637265	0.365272738812317	6.21623440543513	5.09227159414814e-10	2.16442735320356e-09
chr20	38298619	38299345	peak146913	3.40550583251073	0.888702587804071	0.201361401281307	4.41347041761261	1.0172662383327e-05	4.04755108586827e-05	3.40550583251073	0.313445393740325	0.137836227348919	2.274042171416	0.0229634510884619	0.0400259178178349	3.40550583251073	0.766110051598991	0.164916540541725	4.64544095505788	3.39350824684417e-06	1.11657166597654e-05	3.40550583251073	0.639962894944232	0.153006067478284	4.18259815111621	2.88196530999405e-05	0.000150480181085374	3.40550583251073	1.67230080737727	0.228117397613223	7.33087798157634	2.28649775804242e-13	1.57118702151066e-12
chr20	39822833	39823722	peak147090	2.08411993816616	2.65149803788142	0.453980784002706	5.84055125528311	5.20283747088053e-09	3.31044194079914e-08	2.08411993816616	3.73777428605901	0.428143010232143	8.73020041605341	2.54221731414924e-18	1.40108079111284e-17	2.08411993816616	2.75059290423112	0.432647061578341	6.35759062871402	2.04942760635654e-10	9.56881389979376e-10	2.08411993816616	1.76623180138629	0.408992106301396	4.31849850932017	1.57094283002315e-05	8.52381942957005e-05	2.08411993816616	2.56716032204163	0.454036098238201	5.65408858899765	1.56675391678008e-08	5.51666523928495e-08
chr20	39986186	39987056	peak147113	4.42805912827489	2.04652647883198	0.290169070777668	7.05287601241297	1.7525700751104e-12	2.08824566349655e-11	4.42805912827489	0.813208272274316	0.228557829220616	3.55799788196871	0.000373692326205566	0.000862808803290542	4.42805912827489	0.89265783550883	0.240370454375207	3.71367536758671	0.000204270797599884	0.000561509068825396	4.42805912827489	1.1388139813526	0.242414846779213	4.6977897454846	2.62991951695374e-06	1.60644400295674e-05	4.42805912827489	2.67765071148916	0.306090062201484	8.74791782598481	2.17325425371257e-18	3.5700894555703e-17
chr20	40868580	40869473	peak147250	2.48000262609329	3.63887781614498	0.436197865639777	8.34226414842216	7.28814273996409e-17	2.19664376376692e-15	2.48000262609329	4.13263695935805	0.395851097117273	10.4398774929598	1.63020949339421e-25	1.54982629124652e-24	2.48000262609329	3.68520955657709	0.406097772321554	9.07468547662724	1.14006289698293e-19	1.54600486781305e-18	2.48000262609329	2.24182456328415	0.374152736549934	5.99173638005709	2.07612277385066e-09	1.90681101423602e-08	2.48000262609329	3.73108478623152	0.434520244234002	8.58667653749688	8.95212138640642e-18	1.32123258083602e-16
chr20	41172896	41173520	peak147303	3.25506805575308	1.89731079193461	0.281008721572982	6.75178614141998	1.46036028325482e-11	1.44925149042829e-10	3.25506805575308	1.26374878503716	0.212502568135086	5.94698123475763	2.73132708945278e-09	9.46432901702009e-09	3.25506805575308	1.76558149488425	0.238870419284388	7.39137771924046	1.45315165967263e-13	9.1034628858496e-13	3.25506805575308	1.0442274411231	0.219839859037461	4.7499459183385	2.03471056323906e-06	1.26316019092642e-05	3.25506805575308	1.82883653020406	0.272658848341089	6.70741676395638	1.98099887251383e-11	1.00472170398524e-10
chr20	41392762	41393494	peak147344	2.16469788314827	2.46059394023584	0.353542011806811	6.9598346393424	3.40672372415112e-12	3.80077235466623e-11	2.16469788314827	3.30304870513882	0.317400677523587	10.4065584576245	2.31437670634245e-25	2.16683367587525e-24	2.16469788314827	2.98144288005907	0.336010350770451	8.87306856239045	7.11574941611113e-19	8.77707310656689e-18	2.16469788314827	2.06617670982337	0.301939528625242	6.84301495478536	7.75435530527857e-12	1.05635360039058e-10	2.16469788314827	3.20819339681004	0.37122172771313	8.64225652031134	5.51135153989956e-18	8.4335946979987e-17
chr20	44572476	44573527	peak147665	2.49350092668189	3.08975145155424	0.403505413470287	7.65727385162271	1.89921374059608e-14	3.38094095474838e-13	2.49350092668189	3.40256941552247	0.357940736255022	9.50595746972548	1.98216046370895e-21	1.3532144372754e-20	2.49350092668189	3.49010727366613	0.383241224866221	9.10681588308886	8.48351933515504e-20	1.17266775775117e-18	2.49350092668189	2.09065708293173	0.350239462964952	5.96922192957148	2.38387670359545e-09	2.17493763774178e-08	2.49350092668189	2.43143683350814	0.388034474893411	6.26603302239069	3.70361825583111e-10	1.60045379802876e-09
chr20	44692859	44693557	peak147702	3.04600673841465	1.50164596461842	0.325176761021082	4.61793751774611	3.87572905883821e-06	1.64187972193921e-05	3.04600673841465	3.1119065854699	0.315920430550086	9.85028597248806	6.83492226827819e-23	5.20274981690529e-22	3.04600673841465	3.40591718418731	0.343414823635478	9.91779314629284	3.48373411775236e-23	7.92172772093993e-22	3.04600673841465	2.10508898539548	0.305321094408146	6.8946726051671	5.39889969298702e-12	7.58008909762427e-11	3.04600673841465	3.52685214746402	0.382772461118447	9.21396522926098	3.14295007288426e-20	7.03934168579704e-19
chr20	44702768	44703482	peak147706	1.95100396750217	1.58982312746706	0.289591363140899	5.48988447108329	4.02196726328328e-08	2.25273020672711e-07	1.95100396750217	2.38761714009101	0.250712088369875	9.52334271400813	1.67696224940473e-21	1.15145394865965e-20	1.95100396750217	1.96263157833355	0.264821757487866	7.41114173152288	1.25216672955011e-13	7.90532531163867e-13	1.95100396750217	1.41621275413079	0.237597764139157	5.9605474793161	2.51394245233913e-09	2.28311450460657e-08	1.95100396750217	2.49694482071459	0.31493243548726	7.92850954475788	2.21791615155218e-15	2.1427467771185e-14
chr20	44714166	44715459	peak147707	2.56512691965975	1.36838791381056	0.252514656248742	5.41904352855707	5.99187290548226e-08	3.26900929303066e-07	2.56512691965975	1.28845409104945	0.187402568816587	6.87532779932422	6.18474758278682e-12	2.46027138987645e-11	2.56512691965975	0.865150981550843	0.196899194166237	4.39387771602771	1.11346464122009e-05	3.49507438224915e-05	2.56512691965975	1.11563005023323	0.194250572778388	5.7432523069366	9.28751810259237e-09	7.81892656842362e-08	2.56512691965975	1.64240237048854	0.24817685440821	6.61787085022463	3.64409168330977e-11	1.78196581821602e-10
chr20	45362816	45363659	peak147799	20.9077396408769	0.445373008564527	0.105758685476404	4.21121921625902	2.53996117303988e-05	9.54113620129084e-05	20.9077396408769	0.281943218153591	0.0849379291113602	3.31940301704249	0.000902101334583608	0.00198611199224105	20.9077396408769	0.354795830107828	0.091451228887971	3.87961796054657	0.00010462065558203	0.000296760034473514	20.9077396408769	0.300349888344056	0.0883908327522112	3.39797554782673	0.000678864875398344	0.00281581617962279	20.9077396408769	0.404317719287262	0.102061272512403	3.96151948074257	7.44743044941994e-05	0.000173906355399115
chr20	45833186	45834577	peak147851	10.630663801289	0.709405483380359	0.15364772038529	4.61709084652504	3.89156937542556e-06	1.64741874578354e-05	10.630663801289	1.29147789947282	0.131525382961154	9.81922934110949	9.30521718218531e-23	7.02628418661589e-22	10.630663801289	0.633726994650106	0.136604016105114	4.63915346502307	3.49839207232226e-06	1.15044639390277e-05	10.630663801289	0.514593651034928	0.131997560792387	3.89850879020642	9.6786887959159e-05	0.000467532986079472	10.630663801289	1.65218233694621	0.16507772828396	10.0085114698465	1.39840691694621e-23	5.92268408212787e-22
chr1	157992922	157993918	peak14795	1.73949231682001	1.20703796689144	0.266819537152094	4.52379904325894	6.07393979852202e-06	2.49791822409075e-05	1.73949231682001	2.19242114960607	0.249611995583352	8.78331646074259	1.5872378884971e-18	8.8707638465005e-18	1.73949231682001	1.78373010305063	0.271429338338562	6.5716186539339	4.97712008216769e-11	2.45396047527126e-10	1.73949231682001	1.06958230477709	0.236109434447446	4.53002781223111	5.89759223471776e-06	3.43123912796584e-05	1.73949231682001	1.78859872752098	0.285920446315212	6.25558175559488	3.96036804572943e-10	1.70563031521258e-09
chr1	158010411	158011533	peak14801	3.47938593689652	2.52545060278039	0.329672934497874	7.66047296732718	1.85249581136763e-14	3.30435704955825e-13	3.47938593689652	4.25569192442275	0.316892169756946	13.4294638068426	4.06342975734312e-41	2.01738000147204e-39	3.47938593689652	3.5589633845984	0.323260640941294	11.0095784449204	3.43607677440676e-28	1.6553369323173e-26	3.47938593689652	2.56951644640738	0.296214259404679	8.67451976002609	4.15299327833879e-18	1.93298043916013e-16	3.47938593689652	3.22024638417089	0.345531331795532	9.319694302213	1.16675977860409e-20	2.77676398441956e-19
chr1	158019281	158020064	peak14802	2.54057140625274	0.97910352984387	0.376325087777052	2.6017492897628	0.00927496287650606	0.0217919562891801	2.54057140625274	3.439959271521	0.379564263698158	9.06291661392173	1.27008121120007e-19	7.57429479071698e-19	2.54057140625274	3.54621217089182	0.41101445802676	8.62794994588957	6.24614016673589e-18	6.79885890378018e-17	2.54057140625274	1.12125090942295	0.353060489102978	3.17580398835258	0.00149421876078564	0.00574202793195479	2.54057140625274	2.73100254201694	0.417285448690534	6.54468673802785	5.9620224970501e-11	2.82875572311591e-10
chr20	50015759	50016671	peak148569	2.32485410997077	2.4475831623483	0.337630998652196	7.24928449140901	4.18979026198881e-13	5.71233799239707e-12	2.32485410997077	3.05968352559994	0.296082538789317	10.3338870914543	4.95125826120977e-25	4.51960362117478e-24	2.32485410997077	3.05174096269335	0.319926013057917	9.53889598887005	1.4436088245289e-21	2.57501202802445e-20	2.32485410997077	2.64811314720031	0.296181177728143	8.94085561922824	3.86168642807308e-19	2.26294824685082e-17	2.32485410997077	2.68659701172863	0.335856401579375	7.99924312621356	1.25186317788245e-15	1.25629144179074e-14
chr20	50030805	50031463	peak148574	1.64216020373433	2.99358039082877	0.381057434464726	7.85598211732535	3.96651666997257e-15	8.24343633051393e-14	1.64216020373433	2.71726028246414	0.305552294453525	8.89294674524998	5.95093383156452e-19	3.42327133477801e-18	1.64216020373433	2.5613181919324	0.329971187430306	7.76224800680025	8.3437041001958e-15	6.0350879555969e-14	1.64216020373433	2.13480473608353	0.306562823375524	6.96367782817716	3.3150224298896e-12	4.82486937210235e-11	1.64216020373433	2.67034769803968	0.364030208663944	7.33551126935408	2.20876653061177e-13	1.51952595079385e-12
chr20	50224510	50225318	peak148621	3.32514896723097	3.08270740433179	0.356460774418803	8.64809714156639	5.23652474000265e-18	2.09848445466519e-16	3.32514896723097	4.22016086085332	0.326728522784568	12.9164139845725	3.63700829613016e-38	1.3402937995203e-36	3.32514896723097	2.39454413571341	0.305651286669445	7.83423541842653	4.71704242042122e-15	3.52162486132784e-14	3.32514896723097	3.33042080664277	0.322564321311455	10.3248269774606	5.44168248430075e-25	1.02378095833587e-22	3.32514896723097	2.97344555455425	0.34872466980328	8.5266280594132	1.50675356945619e-17	2.12215969636647e-16
chr20	50292383	50293125	peak148649	11.566056268182	0.689975080707198	0.134170099005346	5.14253984920816	2.71048925964149e-07	1.35093626708233e-06	11.566056268182	0.360220597515183	0.103035223455804	3.49609177748515	0.000472126283655936	0.00107796538934371	11.566056268182	0.537321474502878	0.112994447849997	4.75529094328763	1.98160826863176e-06	6.65738432053674e-06	11.566056268182	0.672545190644957	0.110468686353935	6.08810707217215	1.14253455565405e-09	1.09787742544112e-08	11.566056268182	1.70859500816707	0.161533786640635	10.5773228232939	3.79651268791496e-26	2.5800407327416e-24
chr20	50304443	50304891	peak148653	3.196647650189	1.43650566247791	0.247576240694406	5.80227593103753	6.54207861556486e-09	4.10845295488372e-08	3.196647650189	1.19188689495215	0.188293580198552	6.32993909667727	2.45257985311498e-10	8.97521697680672e-10	3.196647650189	2.02660630255713	0.230885830790651	8.7775256524715	1.67110399491492e-18	1.9649764277049e-17	3.196647650189	2.04016700731077	0.214811315015562	9.49748390657619	2.15022797892639e-21	1.93120726971615e-19	3.196647650189	1.97517231541562	0.263567902944159	7.49397894566125	6.68164467826941e-14	4.95317442284152e-13
chr20	50312668	50313500	peak148656	5.0773546655724	0.621064079241737	0.202177310349144	3.07187823484846	0.00212716478444602	0.0057639199806555	5.0773546655724	1.4196318949211	0.18278521600108	7.76666694374625	8.0578354347763e-15	3.65991595236993e-14	5.0773546655724	2.36030572467381	0.220001347522594	10.7285966711245	7.4722287858987e-27	2.85976756082157e-25	5.0773546655724	1.64749860849365	0.195727925584683	8.4172894775858	3.85294800739034e-17	1.47459828128667e-15	5.0773546655724	2.24296319675331	0.245972713484019	9.11874803096417	7.59971480035771e-20	1.60176536116502e-18
chr20	50378914	50379878	peak148681	6.80447290019389	1.36019851844378	0.154754671194811	8.78938585790097	1.50379743753389e-18	6.91967992986969e-17	6.80447290019389	1.74588459725272	0.116754266531631	14.9534971964364	1.47780177546811e-50	2.13006057523722e-48	6.80447290019389	1.05175268905688	0.119337832556178	8.81323773466199	1.21582338472114e-18	1.45548636002149e-17	6.80447290019389	0.735399409938086	0.108876580738287	6.75443153110957	1.43396364708481e-11	1.85988623108468e-10	6.80447290019389	2.40893808163095	0.188458665205648	12.7823153103748	2.05848991757958e-37	9.19784757422494e-35
chr20	50415095	50416075	peak148698	11.4326707592013	0.529825132620362	0.125022960023303	4.23782265690725	2.25697930591439e-05	8.5572743179058e-05	11.4326707592013	0.313945657934935	0.102149374092609	3.07339776404612	0.00211636190029927	0.00445008661694692	11.4326707592013	1.94149137072189	0.138845382967128	13.983117977942	1.97636092143352e-44	1.17744995829271e-41	11.4326707592013	0.843256192291809	0.110731168242551	7.61534629928852	2.62985417830396e-14	5.6836014182378e-13	11.4326707592013	1.7842627032486	0.154432290615941	11.5536892973109	7.07181796807957e-31	1.15958350957327e-28
chr20	50422852	50423603	peak148700	5.81591664651542	0.718822047150399	0.207464621049109	3.4647933874964	0.000530638984866164	0.00161596704319525	5.81591664651542	1.12758139743475	0.182794049518377	6.16858918769885	6.8901982513748e-10	2.4728617137916e-09	5.81591664651542	1.85888336540401	0.208113656965169	8.93205853239666	4.18154143141779e-19	5.31933736681354e-18	5.81591664651542	1.36806942461292	0.194449086089369	7.0356176628372	1.98380227494329e-12	3.02271935720899e-11	5.81591664651542	2.38665139011065	0.255897008420131	9.32660918877274	1.09312046696985e-20	2.61894666302308e-19
chr20	50440431	50441229	peak148706	7.40651434472973	1.82463896126878	0.230870483533269	7.90330116411715	2.71612273717383e-15	5.82077478195538e-14	7.40651434472973	0.555286185345219	0.179254649514917	3.09775052891451	0.00194995500785781	0.0041210294259717	7.40651434472973	1.32754270393191	0.194411254793479	6.82852803631223	8.57903057566337e-12	4.50979451408328e-11	7.40651434472973	1.73859338234143	0.197851377606968	8.78737061813715	1.53101045309379e-18	7.81821423661294e-17	7.40651434472973	2.01234720049922	0.230863432346387	8.71661302115573	2.86647809097946e-18	4.61554620901584e-17
chr20	50502875	50503499	peak148728	3.2582372521067	2.74746977533028	0.346620439122613	7.92645056444116	2.25498351262556e-15	4.90905241426998e-14	3.2582372521067	2.76207905918706	0.276359503023684	9.99451449639621	1.61074594652656e-23	1.28636560778683e-22	3.2582372521067	0.658774372560548	0.254688307603359	2.58659056145796	0.00969306949757368	0.0204949995421903	3.2582372521067	2.25702780033749	0.27894881387189	8.09118981009202	5.90846961189138e-16	1.73402425900385e-14	3.2582372521067	2.94916762347886	0.336524681558671	8.76359977467117	1.8911237620792e-18	3.14126905201129e-17
chr20	50504036	50504762	peak148729	2.43799405400778	3.38604016967964	0.432432725224212	7.83021259069607	4.87045706847042e-15	9.88078083822609e-14	2.43799405400778	4.12740908529588	0.395699769830625	10.4306582919231	1.79639396153427e-25	1.70148114862226e-24	2.43799405400778	2.92367267323589	0.390749613334236	7.48221514101683	7.30801779454639e-14	4.73762067616713e-13	2.43799405400778	1.57176595583838	0.364014224372044	4.31786960674357	1.57542451328151e-05	8.54554243577557e-05	2.43799405400778	3.00739323382609	0.419591766430397	7.16742670956335	7.64205547235265e-13	4.82467175758951e-12
chr20	50645343	50646205	peak148774	4.32373196458951	0.633918565887191	0.216163154227366	2.93259305987189	0.00336144165970572	0.00875149989569123	4.32373196458951	3.64135680520997	0.245902215531521	14.8081496433008	1.29763464144481e-49	1.6685340968736e-47	4.32373196458951	3.42614460232788	0.269295152144899	12.7226375040141	4.4266200954364e-37	8.79077566285941e-35	4.32373196458951	0.960117558299802	0.198385594320831	4.83965361288831	1.30065625059479e-06	8.3053337502253e-06	4.32373196458951	3.64512722778992	0.308049755747774	11.8329171173714	2.63811311975703e-32	5.41965468843878e-30
chr20	50655307	50655923	peak148777	3.61831111633655	0.870449830494174	0.251662052041933	3.45880446984965	0.000542578638906244	0.00164783594075689	3.61831111633655	0.597759113278871	0.209537436196682	2.85275568952646	0.00433419288964876	0.00871863022134972	3.61831111633655	2.65990489073081	0.267756749463996	9.93403488821662	2.96028620946155e-23	6.81819528630235e-22	3.61831111633655	0.841053042560655	0.22073960175417	3.81015928214507	0.000138877287373529	0.000653026508083946	3.61831111633655	2.03183767038962	0.281705763965617	7.2126237027852	5.48839316338774e-13	3.56575976042272e-12
chr20	50673405	50673908	peak148784	2.17787158958168	2.50723044971424	0.347923454995992	7.2062702692554	5.75052119390135e-13	7.60762881558837e-12	2.17787158958168	4.7767495253193	0.360240233114808	13.2599001616706	3.95421846644209e-40	1.76684366626799e-38	2.17787158958168	3.17509492275489	0.327262173345347	9.70199180155273	2.95669375350849e-22	5.85864605947419e-21	2.17787158958168	1.5362391976091	0.268738842157799	5.71647620892498	1.08755688429954e-08	9.08313280050732e-08	2.17787158958168	3.5079490693577	0.371177783125617	9.45085947714307	3.36059803605028e-21	8.80703353347899e-20
chr20	51365763	51366958	peak148877	1.9535462761533	2.00257429142761	0.341480983065355	5.86438012872986	4.50813635222886e-09	2.8961346709651e-08	1.9535462761533	2.26714728423076	0.283931014283943	7.98485255282295	1.40690370065738e-15	6.65227244493367e-15	1.9535462761533	1.84029258440098	0.290834760828311	6.32762252751266	2.48967263190246e-10	1.15429102334612e-09	1.9535462761533	1.88618410698171	0.287264007271087	6.56603006029134	5.16743886573398e-11	6.09219227224693e-10	1.9535462761533	1.60966208930399	0.315850132637642	5.09628435442408	3.46384720178198e-07	1.05162801150755e-06
chr20	51446712	51447899	peak148910	5.36345216191791	0.597618393310208	0.238012455739607	2.51087024606822	0.0120433954965749	0.0274695772984027	5.36345216191791	0.888531580838534	0.212996624539612	4.17157587712517	3.02500291162313e-05	7.89052496197318e-05	5.36345216191791	2.37122988248953	0.249907562898296	9.48842786104295	2.34544794396628e-21	4.0463504925202e-20	5.36345216191791	1.10449462644181	0.222891474999278	4.95530224493954	7.22179401610079e-07	4.73496421312434e-06	5.36345216191791	2.24559453426409	0.277058918035584	8.10511551184098	5.26954286166431e-16	5.69767329501067e-15
chr20	61185733	61186585	peak149890	1.91979401673753	2.61826374706483	0.41209717782524	6.35351050177579	2.10455812875844e-10	1.69207230928023e-09	1.91979401673753	3.99154623827959	0.389768383443374	10.2408158481625	1.30134328692775e-24	1.14126146061136e-23	1.91979401673753	4.00572248375146	0.410766191799258	9.7518310019756	1.81170668513238e-22	3.6838035931025e-21	1.91979401673753	2.36515138873701	0.37107592619088	6.37376671942977	1.84441074815888e-10	1.96455025636733e-09	1.91979401673753	3.22327501635107	0.421314947236761	7.65051189731404	2.00180815906801e-14	1.62554826110961e-13
chr20	62475361	62476504	peak150077	2.39538787710725	2.12948255773989	0.292019579608548	7.29225951422319	3.04799318223401e-13	4.30306336066892e-12	2.39538787710725	2.60791323445239	0.250813085198538	10.3978356328101	2.5362856807205e-25	2.36592035341949e-24	2.39538787710725	1.63228217660596	0.259644538852941	6.28660315297623	3.24487439143871e-10	1.48583525493045e-09	2.39538787710725	0.994603687769448	0.235240983283998	4.22802044900781	2.35756369420985e-05	0.000124738709018984	2.39538787710725	1.86745324076365	0.295424439159173	6.321255093447	2.5944731690572e-10	1.14298789624253e-09
chr20	62647812	62648409	peak150115	1.22432393904208	2.04997680399257	0.316945411082538	6.46791760445689	9.93626482658433e-11	8.48093893245185e-10	1.22432393904208	3.10803321128275	0.285776430222236	10.875750700874	1.50412477117511e-27	1.74114132352414e-26	1.22432393904208	2.15566805863073	0.289234069588272	7.45302260449244	9.12256457714499e-14	5.83772276001835e-13	1.22432393904208	1.87090230281243	0.261396603833115	7.15733209757724	8.22622478927468e-13	1.34517214692321e-11	1.22432393904208	1.97926199529031	0.302016862006782	6.55348175641221	5.62108031468231e-11	2.67337861799673e-10
chr20	62876764	62877325	peak150170	1.40737604190713	1.72134944564103	0.329063365305162	5.23105768411718	1.685429014648e-07	8.66618894672146e-07	1.40737604190713	2.4359138780173	0.29963825300198	8.12951568637403	4.31008985785539e-16	2.09616968787617e-15	1.40737604190713	1.82618113033001	0.308041348049745	5.92836364952897	3.05968319982052e-09	1.29036615928249e-08	1.40737604190713	0.749940741852351	0.270930678691022	2.76801706427498	0.00563985026000207	0.0187746402862762	1.40737604190713	1.70178222400175	0.336610990534981	5.05563475897529	4.28961600212365e-07	1.28832644607555e-06
chr20	63435492	63436177	peak150271	1.91000997244788	2.71827444036231	0.438524766177604	6.19867941337981	5.6938874838185e-10	4.21744098625313e-09	1.91000997244788	3.64566257430135	0.404480704451327	9.01319280297102	2.00142986890637e-19	1.17980066117954e-18	1.91000997244788	3.12381951142469	0.411230306399675	7.59627746985322	3.04770684964225e-14	2.06959211716018e-13	1.91000997244788	2.51837209093577	0.396647668735001	6.34914128946585	2.165201073154e-10	2.28715359222704e-09	1.91000997244788	2.65020300455655	0.426595998093942	6.21244225543095	5.21673538242543e-10	2.21574884719795e-09
chr20	63653087	63653786	peak150316	2.80440250049839	1.079409746887	0.246491222764909	4.37910013500354	1.19170368256476e-05	4.70807248419099e-05	2.80440250049839	1.93331283483035	0.233175896903793	8.29122075009334	1.12092030432275e-16	5.64502919108497e-16	2.80440250049839	1.26901835162579	0.234565429409529	5.4100826145621	6.29956812147058e-08	2.39557831989455e-07	2.80440250049839	1.32779525381383	0.228516898359145	5.81049044227365	6.22900891257597e-09	5.35503012479415e-08	2.80440250049839	0.917976626108816	0.249600325598394	3.67778617238599	0.000235267054776949	0.000517147714921708
chr21	26788649	26789280	peak151214	2.58137026422417	4.0095589381894	0.462294048445137	8.67317879534684	4.20221349772126e-18	1.70695822374482e-16	2.58137026422417	4.67374135178177	0.424154576053436	11.0189577471232	3.09623275668281e-28	3.83765381832121e-27	2.58137026422417	4.57682889488724	0.443450155421287	10.3209545400636	5.66570560130492e-25	1.66825628026562e-23	2.58137026422417	2.80376529098799	0.401202594746857	6.98840268657049	2.78033418732191e-12	4.12047370895559e-11	2.58137026422417	4.04082020575503	0.453318004253352	8.91387539837637	4.92792001714285e-19	9.02425353139284e-18
chr21	26795910	26796489	peak151215	2.50957402120702	2.45055287297709	0.333650142668288	7.34467803124367	2.06254989180318e-13	2.9970694484714e-12	2.50957402120702	4.55873863549373	0.329238926572303	13.8462929731749	1.3394859727861e-43	8.83418184192103e-42	2.50957402120702	4.25066307355294	0.348468222973211	12.1981368553072	3.18017390806072e-34	3.84048974721414e-32	2.50957402120702	3.30038032198045	0.321368303777578	10.2697754669193	9.6428828057355e-25	1.75864535088684e-22	2.50957402120702	3.58124401310681	0.359160373721067	9.97115571521288	2.03842894463379e-23	8.41405093012465e-22
chr21	26800961	26801874	peak151217	2.25005446140908	2.99064718448073	0.456395598483968	6.55275203006977	5.64862719808805e-11	5.04789569557139e-10	2.25005446140908	4.15160066449037	0.430599271078962	9.64144842625399	5.34286968406313e-22	3.7969427381018e-21	2.25005446140908	3.56822321200165	0.440553104035736	8.09941679973322	5.52232787636734e-16	4.63600592458025e-15	2.25005446140908	2.8503161866443	0.424552344893585	6.71369790068816	1.89752963357213e-11	2.40699411929274e-10	2.25005446140908	3.30763080769891	0.460563921310079	7.18169759865322	6.88510803829314e-13	4.39020820436722e-12
chr21	26842939	26843330	peak151224	3.00419705550696	0.849329831220999	0.270295824489546	3.14222327638601	0.00167670122082673	0.00464831408714692	3.00419705550696	1.2926274202615	0.237740692959988	5.43713154095605	5.41451655626925e-08	1.74902682830653e-07	3.00419705550696	2.99871907137203	0.302988976469383	9.89712268187106	4.28423650647681e-23	9.59550865667419e-22	3.00419705550696	0.836076797847403	0.23893653513903	3.49915845796004	0.000466729121470683	0.00200080616300748	3.00419705550696	2.49395289460037	0.317918580867065	7.84462766472651	4.34239940620136e-15	3.96990816301979e-14
chr21	26845117	26845894	peak151226	9.54741018009976	0.712602363294694	0.175561199181886	4.05899690031406	4.92839677593951e-05	0.000177514388339394	9.54741018009976	1.93340167315267	0.163439801252371	11.8294421452903	2.7496307009918e-32	5.25605877206699e-31	9.54741018009976	2.35991108541312	0.191564666109444	12.3191355344459	7.14561461494279e-35	9.46026444539796e-33	9.54741018009976	0.432438901701358	0.157216772317785	2.75059012677898	0.00594880246530677	0.0196930813970046	9.54741018009976	2.37150302243091	0.202141317450668	11.7319064322892	8.74661870622971e-32	1.61163212511798e-29
chr21	26966811	26967925	peak151241	2.48943965097159	1.85412187408145	0.287966569075047	6.4386705722019	1.20524464802767e-10	1.00896194820602e-09	2.48943965097159	1.11093693876065	0.180082826064194	6.16903323343358	6.87087872545433e-10	2.46642328700633e-09	2.48943965097159	1.2342734772792	0.208578851356859	5.91753895109658	3.26794485228975e-09	1.37657266898361e-08	2.48943965097159	0.54798488232183	0.17693209346328	3.09714801648213	0.00195392284473375	0.00732895341110731	2.48943965097159	1.32209457356869	0.245997285348075	5.37442749296193	7.6826390097986e-08	2.5125673746044e-07
chr21	27429579	27430464	peak151270	2.38619941234171	3.54207787447081	0.460738007323828	7.68783520822339	1.49645380056834e-14	2.72086661012797e-13	2.38619941234171	4.78899201337259	0.439505947213622	10.8963076466515	1.20029804160826e-27	1.40123624413223e-26	2.38619941234171	3.54520208161246	0.433609631954622	8.17602244127148	2.93367378378334e-16	2.55027001641827e-15	2.38619941234171	1.88026591245997	0.399751180102784	4.70359064850419	2.55625522186586e-06	1.56626498390156e-05	2.38619941234171	2.88944061774412	0.44498494189368	6.49334470835755	8.39512980811651e-11	3.9166315599182e-10
chr21	28111139	28111743	peak151308	2.06274607688657	3.5322795316652	0.499173498041334	7.07625614245391	1.48101010067154e-12	1.79215257476658e-11	2.06274607688657	3.40336650753018	0.445025258803244	7.64758053662497	2.04795983331514e-14	9.13709088887707e-14	2.06274607688657	4.031652271457	0.481857479863577	8.36689776528618	5.91549796681042e-17	5.62082377250413e-16	2.06274607688657	1.92199335297629	0.435959532246728	4.4086508283722	1.0401656855449e-05	5.80420895964531e-05	2.06274607688657	3.37509408233003	0.486472935291352	6.93788664791529	3.98008853220094e-12	2.24121368418486e-11
chr21	28418767	28419634	peak151349	1.85994359569857	2.34995359297632	0.409340103805235	5.7408340182921	9.42113978646605e-09	5.78241866083474e-08	1.85994359569857	3.15240373024338	0.367879469047163	8.56912112656996	1.0427780748378e-17	5.57343676183494e-17	1.85994359569857	3.63866766685613	0.405913539059963	8.96414461878449	3.12698417701749e-19	4.05577563104743e-18	1.85994359569857	2.61234224029857	0.379327265846496	6.88677686922646	5.70706293830526e-12	7.96893249190078e-11	1.85994359569857	3.15928885355921	0.423042785809931	7.46801259714342	8.14150516110855e-14	5.98326980857291e-13
chr21	28771673	28772517	peak151380	2.55460183392404	3.56096632862801	0.458672379585653	7.76363802818223	8.25272163510086e-15	1.60501516631292e-13	2.55460183392404	3.39250636796682	0.405222186574926	8.37196599880532	5.66647965071907e-17	2.90691707225322e-16	2.55460183392404	3.96823434882838	0.436312364082897	9.09493902876068	9.46395560546313e-20	1.29815255975781e-18	2.55460183392404	3.16749660678091	0.420279803189233	7.5366376940905	4.82243732521238e-14	9.97585906406492e-13	2.55460183392404	2.94205642347526	0.437427890636518	6.72580895377788	1.74619553542295e-11	8.91707222988984e-11
chr21	29130193	29130819	peak151415	1.76067109365957	3.48385664621683	0.444594907938241	7.83602462379252	4.65034718848589e-15	9.4989320342638e-14	1.76067109365957	4.70827431741489	0.422528014503634	11.1431056777287	7.73732321589247e-29	1.01533904432927e-27	1.76067109365957	3.20964442310216	0.39946427627557	8.03487223695566	9.36764645308896e-16	7.63117343008473e-15	1.76067109365957	3.04670219299458	0.398949027140063	7.63682071074443	2.22651203886793e-14	4.90079429441951e-13	1.76067109365957	2.95879882491297	0.421574524320591	7.01844787628326	2.24346417904403e-12	1.3148196805181e-11
chr21	32456309	32457062	peak151724	1.89185428335542	2.96152955135602	0.426825303486991	6.93850511476596	3.96270648704785e-12	4.35848941803116e-11	1.89185428335542	3.75759255358933	0.38638365984699	9.7250296637217	2.3583664862878e-22	1.72397072431173e-21	1.89185428335542	3.64146290476089	0.410358781278621	8.8738515437993	7.06587369086846e-19	8.72157185613895e-18	1.89185428335542	2.17769829539101	0.367195392675105	5.93062532600414	3.0178313638643e-09	2.70954512723282e-08	1.89185428335542	3.43928297193747	0.431059686532796	7.97866996007245	1.47918505911753e-15	1.45902177492315e-14
chr21	34128863	34129878	peak151996	2.19401406488377	2.98115391099969	0.379224668188329	7.86118140795421	3.80527214289383e-15	7.94528376284362e-14	2.19401406488377	2.84432027967315	0.307523525244078	9.24911444552299	2.26360231266334e-20	1.42455507514901e-19	2.19401406488377	2.46339015933291	0.317153253788986	7.76719182257515	8.02452729327519e-15	5.82071332437936e-14	2.19401406488377	1.47748181522011	0.292602401953985	5.04945210754785	4.43078997851655e-07	2.99854257046673e-06	2.19401406488377	1.93993543841246	0.335729714936605	5.77826552760982	7.54746310422612e-09	2.76709349870427e-08
chr21	34180830	34181765	peak152007	2.23476098793439	3.16905139786473	0.447166204265088	7.08696535569594	1.37084681966641e-12	1.67015304757312e-11	2.23476098793439	4.06343352291956	0.416968299312407	9.74518573623051	1.93424829913819e-22	1.4209132696464e-21	2.23476098793439	4.15599725508782	0.443076264173085	9.37986886488758	6.60548309780094e-21	1.07229608907353e-19	2.23476098793439	3.38735097093332	0.424537139498758	7.97892729699147	1.47610483501736e-15	4.02171062747945e-14	2.23476098793439	3.50713774708441	0.45290074631489	7.74372260505393	9.65475249526465e-15	8.28756740962054e-14
chr21	34201772	34203216	peak152013	7.98534902337855	0.602558439805681	0.154082272363406	3.91062794287284	9.20564816200158e-05	0.000317507814742289	7.98534902337855	0.331216301637077	0.119100775624187	2.78097518594004	0.0054195879489587	0.0107079698664314	7.98534902337855	0.340115358803512	0.129197570212566	2.632521325625	0.00847537020852418	0.01812615672334	7.98534902337855	0.678778825965424	0.129644417102813	5.23569653930507	1.64363815817825e-07	1.18073733123472e-06	7.98534902337855	1.13518602717366	0.164166366572127	6.91485138446376	4.68354110379040e-12	2.60369922699987e-11
chr21	35563810	35564471	peak152238	2.20064203078416	2.42960790484918	0.416655835969609	5.8312105462178	5.50266993917221e-09	3.49375558873268e-08	2.20064203078416	3.20915423408309	0.379101068123725	8.46516800906436	2.55783703938702e-17	1.33556007610179e-16	2.20064203078416	1.26430501808403	0.354334997101698	3.56810653315502	0.00035957031280154	0.000958335848598556	2.20064203078416	2.53391930107023	0.380172128340418	6.66518956066468	2.64323965688717e-11	3.26938563235602e-10	2.20064203078416	3.10632245381013	0.428392803515385	7.25110792786363	4.13376109783886e-13	2.73944056735906e-12
chr21	36134679	36136251	peak152303	5.81655370599436	0.886014964531655	0.155245234308523	5.70719589865705	1.14852568702402e-08	6.96795641689759e-08	5.81655370599436	1.59918617157115	0.125893353642977	12.7027053080682	5.71204363064681e-37	1.8595875375328e-35	5.81655370599436	1.01361875085428	0.130187600759383	7.78583171470897	6.92560828203935e-15	5.06056405661854e-14	5.81655370599436	0.47713964630587	0.113038466831544	4.22103784384239	2.43180102707767e-05	0.000128286835174023	5.81655370599436	1.36412933779973	0.164019847017575	8.31685532332902	9.03279029804065e-17	1.11493826655304e-15
chr1	161172969	161173553	peak15242	2.25996951751308	2.58243960395303	0.402259801066115	6.41983016227013	1.36426464173052e-10	1.13045067405725e-09	2.25996951751308	2.73177926561985	0.353116233850717	7.73620412698085	1.0242896052147e-14	4.63237047419086e-14	2.25996951751308	3.31521993668492	0.389453632159774	8.51248945426407	1.70238250553636e-17	1.73569210048211e-16	2.25996951751308	2.10375269070999	0.354139286533595	5.94046684653954	2.84211534252398e-09	2.56680785835932e-08	2.25996951751308	2.63290600964375	0.398119454742215	6.61335681610579	3.75701387603e-11	1.83567821230957e-10
chr21	37338601	37339499	peak152453	2.70009758163219	3.5813136510078	0.410637683871665	8.72134680198286	2.74912007482051e-18	1.18397646017511e-16	2.70009758163219	3.68982537348322	0.3561433750868	10.3605054357221	3.74975288745485e-25	3.46532230390282e-24	2.70009758163219	3.92702320420532	0.384128283999559	10.2232076308388	1.56088661656401e-24	4.31853351359884e-23	2.70009758163219	2.21785546494304	0.346599092403135	6.39890730689915	1.56492803729762e-10	1.69514901882548e-09	2.70009758163219	3.14559328240345	0.394895127253845	7.96564218018677	1.64367923520742e-15	1.61154618241332e-14
chr1	161206789	161207556	peak15254	4.14063411949411	3.27657735295259	0.353446915243037	9.27035209997391	1.85532437086541e-20	1.27050622530565e-18	4.14063411949411	4.20127991318907	0.318033712355276	13.2101715949402	7.66494979322195e-40	3.30109994347605e-38	4.14063411949411	1.94975155387575	0.293708150057434	6.63839785683331	3.1711097493177e-11	1.59116351907791e-10	4.14063411949411	0.820894249587882	0.277357463445618	2.95969771063628	0.00307941037497226	0.0109725481722247	4.14063411949411	3.33374459051805	0.349535063775658	9.53765426136975	1.46099471100798e-21	4.19812837135782e-20
chr21	38879812	38880678	peak152674	3.5198656533071	4.07300824844442	0.394189330152345	10.3326192184611	5.01715726752268e-25	9.96351687138143e-23	3.5198656533071	1.92320258959639	0.299508234108148	6.42120105753738	1.3520331197962e-10	5.01242230867404e-10	3.5198656533071	3.10301362646886	0.331898662020326	9.34928031219008	8.82461258909486e-21	1.40949330478009e-19	3.5198656533071	2.80584067041248	0.325635012945539	8.61652021087101	6.90196185439795e-18	3.09169835147004e-16	3.5198656533071	3.84983668105091	0.380691173546848	10.1127552950138	4.85007186121178e-24	2.21701622443576e-22
chr21	38925861	38926453	peak152690	2.7678363254129	1.91986088821567	0.288520807790443	6.65415053742015	2.84940917971114e-11	2.67616869516433e-10	2.7678363254129	3.15891806438943	0.261924350119725	12.0604215031764	1.70905991846823e-33	3.68913380709935e-32	2.7678363254129	0.891867558621182	0.219345191531171	4.06604563517153	4.78175762242964e-05	0.000140890791272148	2.7678363254129	1.08502451961516	0.219682237399935	4.93906349669889	7.84986505556683e-07	5.1316985419951e-06	2.7678363254129	3.29672733398424	0.32217435470427	10.2327428792722	1.41455143564899e-24	7.06208877356267e-23
chr21	38958865	38959704	peak152700	5.70283253822007	1.96579414803504	0.246892918635215	7.96213256703205	1.69099160828745e-15	3.75909117101016e-14	5.70283253822007	0.809103498683752	0.193106610220832	4.18993165360047	2.79038489345503e-05	7.30528177533965e-05	5.70283253822007	1.95539327838003	0.217539562500204	8.98867891387896	2.50219879572137e-19	3.2811297928047e-18	5.70283253822007	2.1053995722863	0.218013760406448	9.65718663061064	4.58276369397318e-22	4.6481699594037e-20	5.70283253822007	2.22644148075408	0.248205649738341	8.97014827463113	2.96115543784753e-19	5.61237869996277e-18
chr21	39020758	39021765	peak152721	3.88958043138478	0.759597016104012	0.190063933967502	3.99653422007928	6.42765939019801e-05	0.000227083526944078	3.88958043138478	0.961889323465227	0.147685889834789	6.51307531505726	7.36275693711616e-11	2.76111109393783e-10	3.88958043138478	1.04967701284194	0.1689820340425	6.21176694191017	5.23920940968602e-10	2.35277361254568e-09	3.88958043138478	0.676568830725682	0.150658838931035	4.49073440049134	7.09780150376085e-06	4.07121329514498e-05	3.88958043138478	1.91049504600977	0.230146844851549	8.30120024996252	1.03064804397977e-16	1.2565329120089e-15
chr21	39137144	39138489	peak152748	3.28467342364068	2.08769848565651	0.315492242866554	6.61727358710229	3.65883982001855e-11	3.38655847245943e-10	3.28467342364068	1.45065718964076	0.249453960126646	5.81533036759276	6.05142520477259e-09	2.06131356365353e-08	3.28467342364068	1.66167614763723	0.26668091747474	6.23095256823023	4.63607470960198e-10	2.09085448611446e-09	3.28467342364068	0.767336328847917	0.249805200332597	3.07173881018595	0.00212815853332246	0.00791110180242768	3.28467342364068	2.16614607590833	0.310296341579267	6.98089466631685	2.93306168104533e-12	1.68399008754652e-11
[truncated: 2,177 more rows]
