# Supplementary material for: Liver single-nucleus multiome profiling reveals cell-type mechanisms for cardiometabolic traits
Source: Am J Hum Genet. 2025 Dec 2;113(1):133–48. doi: 10.1016/j.ajhg.2025.11.009 (PMC12805840; doi:10.1016/j.ajhg.2025.11.009)
Supplement: Data S3. Pairwise cell-type marker peaks [file mmc4.zip › pairwise_snMarkers/moreAccessible_peaksCalledOnMergedBams_Kupffer_vs_allOtherCellTypes_minMean10countsFocalCellType_liver-snATAC-pilot.txt]

#chr	start	stop	peak_ID	baseMean_Kupffer_vs_Cholangiocytes	log2FoldChange_Kupffer_vs_Cholangiocytes	lfcSE_Kupffer_vs_Cholangiocytes	stat_Kupffer_vs_Cholangiocytes	pvalue_Kupffer_vs_Cholangiocytes	padj_Kupffer_vs_Cholangiocytes	baseMean_Kupffer_vs_downsampled10Percent_Hepatocytes	log2FoldChange_Kupffer_vs_downsampled10Percent_Hepatocytes	lfcSE_Kupffer_vs_downsampled10Percent_Hepatocytes	stat_Kupffer_vs_downsampled10Percent_Hepatocytes	pvalue_Kupffer_vs_downsampled10Percent_Hepatocytes	padj_Kupffer_vs_downsampled10Percent_Hepatocytes	baseMean_Kupffer_vs_LSEC	log2FoldChange_Kupffer_vs_LSEC	lfcSE_Kupffer_vs_LSEC	stat_Kupffer_vs_LSEC	pvalue_Kupffer_vs_LSEC	padj_Kupffer_vs_LSEC	baseMean_Kupffer_vs_Mesenchymal	log2FoldChange_Kupffer_vs_Mesenchymal	lfcSE_Kupffer_vs_Mesenchymal	stat_Kupffer_vs_Mesenchymal	pvalue_Kupffer_vs_Mesenchymal	padj_Kupffer_vs_Mesenchymal	baseMean_Kupffer_vs_NK.T	log2FoldChange_Kupffer_vs_NK.T	lfcSE_Kupffer_vs_NK.T	stat_Kupffer_vs_NK.T	pvalue_Kupffer_vs_NK.T	padj_Kupffer_vs_NK.T
chr17	29722292	29723152	peak100043	4.64029613020126	3.03193024206568	0.346953722676652	8.73871656045418	2.35773585053197e-18	4.96380552276381e-17	4.64029613020126	3.8472069718114	0.311833683833663	12.3373681909988	5.69883611330046e-35	9.24106695418194e-34	4.64029613020126	1.01992330095119	0.284797904900774	3.58121771052542	0.00034199652003118	0.00117440314425801	4.64029613020126	2.37422593876344	0.299405532255472	7.92979982994304	2.19499395841426e-15	1.67926750181339e-14	4.64029613020126	1.55789757166812	0.310355160836833	5.0197250384606	5.17454936241561e-07	1.90610830308742e-06
chr17	30728366	30729022	peak100135	1.86895956627564	2.94633886763785	0.369960807059536	7.96392161390143	1.66670861728723e-15	2.02226076590197e-14	1.86895956627564	3.23384187042217	0.306951548616346	10.5353495852992	5.93623034988925e-26	4.25881422197449e-25	1.86895956627564	2.48285656698879	0.302074200029737	8.2193599014559	2.04592207016824e-16	3.6754697428227e-15	1.86895956627564	3.55441436613567	0.337863466119197	10.5202684592174	6.96747766580773e-26	2.5495807162289e-24	1.86895956627564	2.62115753365451	0.348105175791635	7.52978615642145	5.08234881265335e-14	4.4948240905768e-13
chr17	30921483	30922587	peak100150	3.38040964264953	1.69014086334314	0.230716221647818	7.32562648292277	2.37785234736025e-13	1.94273205367318e-12	3.38040964264953	1.36249417563299	0.191047257920128	7.13171280481095	9.91275438148264e-13	3.666128839697e-12	3.38040964264953	1.45206004764413	0.200106899250795	7.25642170800045	3.97464612528185e-13	4.05138579254964e-12	3.38040964264953	1.51703689540751	0.201306124851098	7.53596988928989	4.84718432356411e-14	3.22647995974681e-13	3.38040964264953	2.0444316813158	0.269656667868229	7.5816099689952	3.41292980899433e-14	3.11396075976317e-13
chr17	30953987	30954838	peak100159	2.93311065515424	3.71171783522684	0.365059894363975	10.167421545151	2.77148117760277e-24	2.28185283622628e-22	2.93311065515424	3.85358942374167	0.306420363924446	12.5761531459177	2.85602226164717e-36	5.32405659341019e-35	2.93311065515424	2.30182429259746	0.286420439484385	8.03652245189349	9.2424020581711e-16	1.45770701560573e-14	2.93311065515424	3.63457570879967	0.320013623179445	11.3575655707683	6.80135606454705e-30	5.28518860027049e-28	2.93311065515424	3.28939013521929	0.345863477767371	9.51066055442761	1.89455647957745e-21	7.15997410533206e-20
chr17	30960086	30960708	peak100162	2.35441969079396	3.19436075755936	0.417224734791301	7.65621136809447	1.91498450831175e-14	1.90287828440863e-13	2.35441969079396	4.13500807853538	0.380631203193829	10.8635551784484	1.71922914956098e-27	1.38338438608072e-26	2.35441969079396	2.20496527040428	0.354653052196048	6.21724600070663	5.05956226383642e-10	3.36137681236241e-09	2.35441969079396	3.65156527266298	0.387245245922557	9.42959354856285	4.11681122528746e-21	6.61367396842928e-20	2.35441969079396	3.26665619497024	0.407893551256816	8.00859975575712	1.16021830900921e-15	1.36812784741819e-14
chr17	30968374	30969031	peak100165	2.7145870545323	3.5620330422532	0.41973811550626	8.48632256795862	2.13278905440213e-17	3.83624684011577e-16	2.7145870545323	4.36479658712952	0.38333457027943	11.3863891376868	4.88829813087812e-30	4.87490553325928e-29	2.7145870545323	3.03806004905765	0.369372432151981	8.22492363969279	1.95315250556715e-16	3.53612636871791e-15	2.7145870545323	3.47747483868936	0.381255207584791	9.12112089096111	7.43513040563759e-20	9.86028032318112e-19	2.7145870545323	3.56200008327948	0.415922320527381	8.56409937019716	1.08923871292057e-17	1.85546180752676e-16
chr17	30970586	30971563	peak100167	6.514312041412	1.66009502231362	0.204707611621701	8.10959108536457	5.0790394869226e-16	6.90851802894659e-15	6.514312041412	1.87649923041835	0.171137266144974	10.9648779175234	5.63765887117933e-28	4.7232039676652e-27	6.514312041412	0.42279003727676	0.163104787083986	2.59213751377546	0.00953816375409866	0.024559173687024	6.514312041412	0.874920879069336	0.16701933750927	5.23844060284801	1.61939077146514e-07	6.6744377684463e-07	6.514312041412	1.43314784446743	0.196288671699179	7.30122544546935	2.85158473522855e-13	2.20969860267122e-12
chr17	31313925	31314578	peak100206	3.43150992700286	3.0291455900545	0.39214018049898	7.7246498591398	1.12161217366658e-14	1.16602774423867e-13	3.43150992700286	4.54995420695331	0.371942516411047	12.2329500022122	2.07271935926486e-34	3.21050998626558e-33	3.43150992700286	2.10154715497844	0.341576107429857	6.15250045089875	7.62707548073605e-10	4.94345224479334e-09	3.43150992700286	2.37068292140698	0.344202721227914	6.88746129882347	5.67968174127386e-12	3.18707334058012e-11	3.43150992700286	0.772230316281519	0.339363296700644	2.27552691699218	0.0228743398573724	0.0434970949831146
chr17	32141098	32141879	peak100313	4.79812750974706	2.38678427729101	0.269406136302491	8.85942803697355	8.04260034225858e-19	1.89192598527416e-17	4.79812750974706	2.40453387045975	0.222304281626445	10.8164082709854	2.87837510159667e-27	2.28158649887021e-26	4.79812750974706	1.04191922444411	0.215672446895845	4.83102612058409	1.35831181056413e-06	6.22949899327689e-06	4.79812750974706	2.25145815821021	0.230649329542031	9.76139043057537	1.64878967494143e-22	3.37867537537629e-21	4.79812750974706	2.76624710805287	0.275909291701163	10.0259295038494	1.17251102234135e-23	6.75757185876066e-22
chr17	35367962	35368668	peak100657	2.664145867268	2.66507919230879	0.393964581205863	6.76476850825373	1.33522515038293e-11	8.18654001777338e-11	2.664145867268	3.90094093423601	0.370084599941559	10.5406734969572	5.60957170793742e-26	4.03282722786852e-25	2.664145867268	2.24031007276346	0.347255453967297	6.45147555544064	1.10766318641473e-10	8.01737163500182e-10	2.664145867268	2.59155764994035	0.356783149569368	7.26367725905307	3.76706217029448e-13	2.30863996187476e-12	2.664145867268	1.43533058376596	0.362075483186762	3.9641750143729	7.36502060472136e-05	0.000214785926638216
chr17	36192235	36193001	peak100800	5.80120544698351	1.26676058488045	0.240092537647102	5.27613476576431	1.31937077401752e-07	5.14941776134603e-07	5.80120544698351	0.530120181089239	0.196425248844778	2.69883929997288	0.00695817670512514	0.013006148673688	5.80120544698351	0.861988399644341	0.208474263840683	4.13474730052567	3.55345421367727e-05	0.000139476102961362	5.80120544698351	0.771161515945682	0.205703019905157	3.74890712008622	0.000177606841143466	0.000558077652588919	5.80120544698351	0.772181747385436	0.227692414812433	3.39133715992049	0.000695524806778872	0.00177696696109445
chr17	38700783	38701230	peak101045	2.7680940878537	1.89922737633531	0.355888256054868	5.33658344725627	9.47142923293696e-08	3.74417859817045e-07	2.7680940878537	2.4661880820978	0.319261990610315	7.7246529641168	1.12158483542421e-14	4.40481585564672e-14	2.7680940878537	2.12036726266055	0.32318177735281	6.56091219012575	5.34796081207048e-11	3.9877624772269e-10	2.7680940878537	1.6528261918428	0.315872285789821	5.23257742511345	1.67162596858598e-07	6.88357558722276e-07	2.7680940878537	2.58920610762533	0.369907184434713	6.9996102173093	2.56675592313314e-12	1.74378035013642e-11
chr17	39335023	39336229	peak101160	2.45103221212037	2.77784716079556	0.433662503865932	6.40555071289803	1.49827572434026e-10	8.0450892154792e-10	2.45103221212037	4.21871202852124	0.413026982842404	10.2141317729136	1.71406734912118e-24	1.0996743772284e-23	2.45103221212037	2.04826580932657	0.386907422851175	5.29394291335279	1.19706815591051e-07	6.13935733502195e-07	2.45103221212037	2.55690389537765	0.395655473518466	6.46245045630164	1.03020880887778e-10	5.26601930687268e-10	2.45103221212037	3.40250178148131	0.4371902842524	7.78265644054654	7.10173013936374e-15	7.23351482236224e-14
chr17	40330241	40330812	peak101337	3.48489213026189	0.441775667550437	0.195166388936235	2.26358477993245	0.0235996648297941	0.0459567174328752	3.48489213026189	0.482161685010131	0.158419666477476	3.0435721506754	0.0023378737231933	0.00474086927711621	3.48489213026189	0.922509356822031	0.173329764024845	5.32227896352411	1.02475262678189e-07	5.29487423744754e-07	3.48489213026189	1.2776492734783	0.18396637808683	6.94501509876583	3.78419849096405e-12	2.15403430152324e-11	3.48489213026189	1.77828574010694	0.235868967051319	7.53929506852012	4.72518719031324e-14	4.2085504968714e-13
chr17	40333993	40334544	peak101339	2.1741244593449	2.57126885328828	0.293242896199824	8.76839264176462	1.81234866325881e-18	3.92306834275366e-17	2.1741244593449	1.74814562018394	0.198483371200934	8.80751676881896	1.27948671902492e-18	5.83317742173787e-18	2.1741244593449	1.9135078754547	0.213375830434331	8.96778173778969	3.02545835185741e-19	9.018995673037e-18	2.1741244593449	2.10382873537739	0.222079291219516	9.4733224508441	2.71081286074551e-21	4.53397381981039e-20	2.1741244593449	2.40647174014669	0.267735916535162	8.98822904035232	2.51246015023732e-19	6.01251709309387e-18
chr17	41496724	41497156	peak101510	1.75297947005944	0.870889122339473	0.252640142932212	3.44715258720048	0.000566528514385876	0.00149432158866999	1.75297947005944	2.94530038586423	0.254431714550571	11.5759955124573	5.45345169440877e-31	5.96773289850175e-30	1.75297947005944	1.43461792201802	0.232033871364364	6.18279526856332	6.29763672630516e-10	4.12838441697881e-09	1.75297947005944	1.39441925037914	0.227815927831357	6.1208154480374	9.30976814500558e-10	4.47282782152543e-09	1.75297947005944	1.89912558953552	0.294770632893482	6.44272318071041	1.17348616400831e-10	6.37035346175938e-10
chr1	7770584	7771915	peak1016	13.9696820379245	1.31466661805501	0.170996741231005	7.68825539358657	1.49154847837203e-14	1.51699254065015e-13	13.9696820379245	1.53373290194629	0.149691107900271	10.2459853725454	1.23361396133296e-24	8.01096164936975e-24	13.9696820379245	0.684039185613018	0.15019955438892	4.55420249677838	5.25846846896099e-06	2.2694270159959e-05	13.9696820379245	0.792443895631024	0.150606977283352	5.26166788501517	1.42754455507787e-07	5.90484338691301e-07	13.9696820379245	1.6369313548072	0.172826694096833	9.47151921965274	2.75802776180878e-21	1.01460212769519e-19
chr17	42024411	42025292	peak101618	5.76173413310065	0.947667283984729	0.196770413714427	4.81610657870588	1.46386356928206e-06	5.20786031129358e-06	5.76173413310065	0.664512381195887	0.15384712777293	4.31930313432091	1.56522663438159e-05	4.03470272209583e-05	5.76173413310065	0.398684639657292	0.157760199955476	2.52715602395161	0.0114990404925507	0.028924300435163	5.76173413310065	1.40847965277562	0.173610780608829	8.11285824438021	4.94427388667112e-16	4.056298718887e-15	5.76173413310065	1.32204104599493	0.202985259511132	6.51299039732701	7.36692217679227e-11	4.10057414685677e-10
chr17	42181161	42181601	peak101655	2.28970149997159	1.72100435788031	0.277493722124281	6.20195781261503	5.57650283260496e-10	2.80692093088034e-09	2.28970149997159	1.28788315705029	0.213184080911043	6.04117883261508	1.52992291588918e-09	5.05902313473084e-09	2.28970149997159	0.78329242134552	0.215687536716322	3.6316072466242	0.000281661560284447	0.000977897264521703	2.28970149997159	1.05912739251595	0.221183384047916	4.78845821567911	1.68067547683878e-06	6.42717810219351e-06	2.28970149997159	1.16148523039866	0.254120888770782	4.57060116551977	4.86327076937775e-06	1.63313331590272e-05
chr17	42566651	42568037	peak101753	16.4843368151956	0.764940434999292	0.159376190414712	4.79959040938827	1.5899045177009e-06	5.63886135611253e-06	16.4843368151956	0.852023706157152	0.14065896624283	6.05737215988237	1.38363223734216e-09	4.58514640798198e-09	16.4843368151956	0.500841015098139	0.142644609176586	3.51111071066223	0.00044623851321847	0.00150166729499996	16.4843368151956	0.569586508908873	0.14312220583353	3.97972142471991	6.89960706292787e-05	0.000227987015992399	16.4843368151956	0.846085406816113	0.157172961627625	5.38314859028147	7.31940670898718e-08	2.95338487744197e-07
chr17	42577332	42578223	peak101755	9.98556324087314	0.598670025632711	0.135211972589128	4.42764064578737	9.52694502894926e-06	3.1241513428266e-05	9.98556324087314	0.607741478183483	0.104629389993776	5.80851592673567	6.30290347537411e-09	2.02559853325685e-08	9.98556324087314	0.38171720279081	0.107593317104098	3.54777799462667	0.000388495531308897	0.0013212860066547	9.98556324087314	0.423127171796521	0.109109543533722	3.87800331751684	0.000105317281554807	0.000340600570134694	9.98556324087314	0.524427270869348	0.126793852803088	4.13606227175531	3.53316349270508e-05	0.000107597352336188
chr17	43172001	43172549	peak101858	3.53497457892697	0.754953924157713	0.329609689711599	2.29044821108955	0.0219953474867606	0.0431362039468131	3.53497457892697	1.85356017250698	0.311253467366994	5.95514706450313	2.59838066983428e-09	8.4986525006261e-09	3.53497457892697	0.751636708872964	0.308004846526726	2.44034052499152	0.0146734230346589	0.0359353377151916	3.53497457892697	1.30084931728092	0.31368035129636	4.14705387795202	3.36780832590618e-05	0.000114992655551553	3.53497457892697	2.2920387809233	0.363203344483059	6.31062135230477	2.77917393982838e-10	1.44573491472527e-09
chr17	43388136	43389697	peak101879	16.1908743855931	0.371962023492302	0.118121879530778	3.14896804021293	0.00163848113295281	0.00399778991550595	16.1908743855931	0.364632273936617	0.0956363357501076	3.81269599129541	0.00013745914919545	0.000325682588501449	16.1908743855931	0.370852911083461	0.0999278171602664	3.71120796613299	0.000206272546318227	0.000729895589837228	16.1908743855931	0.263552465509525	0.0994103408273811	2.65115744816894	0.00802164372982432	0.0192744474373769	16.1908743855931	0.297582240677319	0.112217844580592	2.65182638099597	0.00800576964776146	0.0169243169444959
chr17	43772919	43773775	peak101956	2.87689529955396	1.32030060343986	0.317406930765797	4.15964642061977	3.18740635487204e-05	9.8719670175974e-05	2.87689529955396	1.47042147790221	0.275821562651326	5.33106064575891	9.76408021566274e-08	2.94948149253215e-07	2.87689529955396	2.29698297381907	0.298848755771209	7.68610519355007	1.51681806556374e-14	1.90214211086833e-13	2.87689529955396	2.17243311898966	0.298729537355353	7.27224076407767	3.5357267542243e-13	2.1736076650858e-12	2.87689529955396	2.06696251204597	0.32936312063604	6.27563434562564	3.48211658023286e-10	1.79317336328298e-09
chr17	44348132	44348534	peak102062	2.11616292612421	3.18104064452009	0.462706054089672	6.87486281280342	6.2049543101156e-12	4.00873087424189e-11	2.11616292612421	4.15009441985508	0.439324783966155	9.44652924514905	3.5025193991623e-21	1.81177443265568e-20	2.11616292612421	3.06607729867415	0.427100925875037	7.17881210955564	7.03197056061975e-13	6.87879892464585e-12	2.11616292612421	3.9520291168276	0.45058312062206	8.77092135935222	1.77210184772905e-18	1.94691920236602e-17	2.11616292612421	3.05639934733708	0.453370432585444	6.74150568202539	1.56753604483967e-11	9.51389143142707e-11
chr17	44556597	44557740	peak102082	2.91907538533083	1.52355423397207	0.253592664744116	6.00787974490266	1.87965170158665e-09	8.88866404661421e-09	2.91907538533083	2.30639501248289	0.217880386405557	10.585601809012	3.47540194899983e-26	2.55488034866841e-25	2.91907538533083	1.48574844546045	0.209215089203146	7.10153579801216	1.23378042776265e-12	1.15326361707941e-11	2.91907538533083	1.08129672491854	0.201878862336437	5.35616613054085	8.50063545401371e-08	3.5825956611797e-07	2.91907538533083	1.92216051077064	0.259487662191842	7.40752178556205	1.28681351080436e-13	1.06263907351916e-12
chr17	45228937	45229587	peak102186	5.0038061280812	1.71291606995732	0.202070704708019	8.47681544156727	2.31441650935756e-17	4.11478266805062e-16	5.0038061280812	3.2000982741317	0.191150097239284	16.7412850966316	6.55574413367731e-63	1.5369330992716e-60	5.0038061280812	2.33183252612992	0.181727810888562	12.8314566423728	1.09289872348725e-37	6.87135233785257e-35	5.0038061280812	2.68441951355607	0.195022918645907	13.7646361370995	4.15973275248601e-43	2.3973926430161e-40	5.0038061280812	1.4678751150716	0.188908032180026	7.7703160534367	7.82905308666629e-15	7.92183337928077e-14
chr17	45295910	45296350	peak102204	1.99653350458873	3.1884606289345	0.454846203407044	7.00997525108752	2.38360284395985e-12	1.64193199888708e-11	1.99653350458873	4.299224123536	0.429234832005589	10.0160187453753	1.2961953182985e-23	7.75810196568793e-23	1.99653350458873	2.46348838098833	0.40356671287527	6.10429032522739	1.03258444332564e-09	6.59709377370911e-09	1.99653350458873	3.65798686732308	0.432999101469893	8.44802415271854	2.96274097590398e-17	2.80497147013716e-16	1.99653350458873	2.98385968623923	0.445042728443026	6.70465889124446	2.01877383664077e-11	1.20672773156504e-10
chr17	45307332	45308017	peak102209	3.95606632472935	1.66450554244772	0.306241013481181	5.43527963000948	5.47105641974699e-08	2.21662719384711e-07	3.95606632472935	0.556819913542754	0.250242560785833	2.2251207460241	0.0260731333899979	0.0437143734606608	3.95606632472935	1.91555629775027	0.276043777067133	6.93932070522427	3.93989801736092e-12	3.44479578863061e-11	3.95606632472935	1.03560644141958	0.261989604775055	3.95285317640277	7.72248256974301e-05	0.00025408510681419	3.95606632472935	1.52468082475175	0.298763997226013	5.10329503858639	3.33789993126715e-07	1.25495601656122e-06
chr17	45410241	45411049	peak102226	2.59737827713681	2.3018154034203	0.331877098857108	6.93574642946773	4.04081835017854e-12	2.69751927701108e-11	2.59737827713681	2.73574145026569	0.280075007511797	9.76788851875853	1.54641261590628e-22	8.62499165452242e-22	2.59737827713681	1.12158296344901	0.253267670290989	4.4284490087518	9.49131513126956e-06	3.97950502866688e-05	2.59737827713681	2.38140615045562	0.286435640208306	8.3139310063642	9.25829899007508e-17	8.2940927221968e-16	2.59737827713681	0.816182725068229	0.273390258470573	2.98541260992326	0.00283196043864097	0.00654169619026085
chr17	45413408	45413931	peak102227	1.89453043474043	2.43804294501585	0.345824809069548	7.04993650274971	1.7899945532566e-12	1.25426568696278e-11	1.89453043474043	3.91900284116695	0.322928267945795	12.1358308645336	6.82140748569822e-34	9.95292282090483e-33	1.89453043474043	2.99365709034896	0.312703014403017	9.57348331311792	1.03363214706438e-21	5.06992902772856e-20	1.89453043474043	3.45374949773714	0.333566590964692	10.3540030425371	4.01345913668091e-25	1.294036521645e-23	1.89453043474043	3.2294920999286	0.361513369420999	8.93325772460633	4.1364456958685e-19	9.52001944513362e-18
chr17	45428068	45428645	peak102230	3.00918703988714	0.922369736582848	0.217555067645031	4.23970696967543	2.23811755280918e-05	7.04703892339097e-05	3.00918703988714	1.05521490755327	0.171730252017074	6.14460699357943	8.01617413273407e-10	2.68538921298081e-09	3.00918703988714	0.761072019867962	0.174680987282213	4.35692533978172	1.31902235211886e-05	5.44781044326906e-05	3.00918703988714	1.22650738056142	0.186562498331645	6.57424397469797	4.89009931064649e-11	2.55534014600915e-10	3.00918703988714	0.798757322835212	0.20363159604264	3.9225608321999	8.76127627844484e-05	0.000252997856959184
chr17	49217993	49218472	peak102718	3.37457147966305	2.97943550547035	0.292039731302461	10.2021580837047	1.93914997516134e-24	1.62559530038979e-22	3.37457147966305	3.5384509103005	0.230543867415418	15.3482760134519	3.6372439274943e-53	3.61945021619432e-51	3.37457147966305	1.76189800264152	0.1960720597306	8.9859718159861	2.56457715056455e-19	7.76219499925794e-18	3.37457147966305	2.98843737329114	0.235118383074578	12.7103518415369	5.18008477029872e-37	1.32686912116244e-34	3.37457147966305	0.569130407843335	0.190196489192097	2.99232867157982	0.00276858018433551	0.0064102780565331
chr17	50148248	50149162	peak102909	4.48563937808187	1.79281356439937	0.21995669208552	8.15075707586252	3.61652956173926e-16	5.05291281797752e-15	4.48563937808187	1.89526103956087	0.182850752808218	10.3650710235178	3.57492784933891e-25	2.43228735917638e-24	4.48563937808187	1.47989125290078	0.189635463103367	7.80387396261489	6.0035152038545e-15	8.13326369243051e-14	4.48563937808187	1.83733803580618	0.19547507118568	9.39934706078663	5.49027092296413e-21	8.62970765982271e-20	4.48563937808187	1.89353437894459	0.217853944620014	8.69176081363747	3.56864782120354e-18	6.715855328284e-17
chr17	51259767	51261243	peak103141	26.463877809076	0.561435744544124	0.144037536465381	3.89784328669813	9.70531869982374e-05	0.000283278431078998	26.463877809076	0.798064209568616	0.131569106983113	6.06574163090617	1.31346135191011e-09	4.35783099535157e-09	26.463877809076	0.436613380526978	0.133059882802214	3.28132996461435	0.0010331879844159	0.00328152840423438	26.463877809076	0.439338487166448	0.133359279816898	3.29439756850561	0.000986328856037683	0.00280607106335432	26.463877809076	0.492359463699019	0.142942647916418	3.44445461781926	0.000572212685985411	0.0014821808750094
chr17	55394533	55395247	peak103282	3.34812754356181	2.80985107443135	0.374879717643436	7.49534035101873	6.61265477910978e-14	5.89760757773242e-13	3.34812754356181	2.40097307182109	0.323208512183463	7.42855766885938	1.09788214714855e-13	4.16622931669648e-13	3.34812754356181	2.72929500729979	0.339282254095936	8.04431995587971	8.672566122234e-16	1.37567585553602e-14	3.34812754356181	2.76387325040399	0.339793198497635	8.13398638531967	4.15399222291597e-16	3.43443039015982e-15	3.34812754356181	3.89500402062594	0.398259661588578	9.78006159370885	1.37127069450055e-22	6.37403495385202e-21
chr17	55576849	55578038	peak103322	3.16020133766071	2.35870134987782	0.340274508843424	6.93176035400044	4.15635641434688e-12	2.76663724365958e-11	3.16020133766071	2.76251037673437	0.291679949698775	9.47103282069023	2.7709020951797e-21	1.43924587985451e-20	3.16020133766071	1.47488494098482	0.279258572278971	5.28143121605397	1.28178605319143e-07	6.54714353314027e-07	3.16020133766071	0.697104406865675	0.268432808863256	2.59694189327204	0.00940578340666379	0.0222660955127458	3.16020133766071	1.58760960748031	0.310103542162846	5.11961132854976	3.06165989890867e-07	1.15897317246045e-06
chr17	56787005	56787577	peak103428	2.53095460578936	2.38072464683633	0.5230564055439	4.55156388795341	5.32486229460471e-06	1.79031344820059e-05	2.53095460578936	3.89848776172564	0.509646568337625	7.64939470590727	2.01927541512084e-14	7.85229618834734e-14	2.53095460578936	2.91067493345501	0.503303299095855	5.78314296505469	7.33177017062576e-09	4.28807801268903e-08	2.53095460578936	3.98117769755867	0.523794753912723	7.60064446583218	2.94659616077351e-14	2.01270706646021e-13	2.53095460578936	2.67008491080929	0.520574388639419	5.12911308946233	2.91110430178366e-07	1.10500534309198e-06
chr17	56907947	56908606	peak103455	2.7227606051858	2.1539831078417	0.371299262918231	5.80120491194203	6.58400816045278e-09	2.96644953991475e-08	2.7227606051858	2.71041429466826	0.329650080289253	8.22209505391293	1.99978586814825e-16	8.33666007481212e-16	2.7227606051858	1.68523288215636	0.32516433389835	5.18271134460638	2.18683346634098e-07	1.08377930872191e-06	2.7227606051858	2.58069415796601	0.342025334411777	7.54533041362082	4.5114222370757e-14	3.01167916907486e-13	2.7227606051858	2.21166439265587	0.366269737726901	6.03834869454855	1.55699325584967e-09	7.41098785785017e-09
chr17	57946714	57947422	peak103647	5.34211182856146	1.14024952097252	0.233244279743384	4.88864945467057	1.01530102245651e-06	3.67346161198494e-06	5.34211182856146	1.52368667251682	0.204683995841859	7.44409286251199	9.76128210426856e-14	3.7123468261271e-13	5.34211182856146	0.995435098361828	0.206635367605885	4.81735101737481	1.45476636594371e-06	6.64541888168208e-06	5.34211182856146	1.13890791720725	0.208090987391011	5.47312467246455	4.4216880284065e-08	1.90472715069819e-07	5.34211182856146	1.99215303627087	0.252799540621987	7.88036652032428	3.26422156696332e-15	3.52189646756916e-14
chr17	58329409	58330104	peak103700	3.9991061163497	3.48791450483392	0.392430160741682	8.88798786067272	6.22254778595528e-19	1.51532184815728e-17	3.9991061163497	3.88373734785367	0.349607840554154	11.1088393832863	1.13626723532413e-28	1.01458033675811e-27	3.9991061163497	2.41744367711114	0.337121379497456	7.17084060558484	7.45386496314388e-13	7.26069437818353e-12	3.9991061163497	3.4733143832941	0.357888635476509	9.70501446258436	2.87035597850399e-22	5.56841008340353e-21	3.9991061163497	0.947091700233332	0.335717964628893	2.82109329859741	0.00478602812055596	0.0105869728072173
chr17	58666637	58667439	peak103759	3.4174929620506	3.03459544051564	0.370989138590978	8.17974200549665	2.8445224059831e-16	4.03957227100187e-15	3.4174929620506	3.29698279330485	0.320035646229356	10.3019236517861	6.90661541757581e-25	4.57749422404929e-24	3.4174929620506	0.963540869036816	0.295877591354156	3.25655236216753	0.00112774127814207	0.00355166606540555	3.4174929620506	1.43192766186843	0.301718367639814	4.74590815623741	2.07572888614429e-06	7.85754842724351e-06	3.4174929620506	3.06999141446673	0.364776946078339	8.41607850351219	3.89296482686337e-17	5.98970962015286e-16
chr17	59786308	59787248	peak103899	10.0743172952861	1.44219036905178	0.181751225324303	7.93496916721438	2.10547624119618e-15	2.49340302810151e-14	10.0743172952861	1.10752688834985	0.151042663182042	7.33254343519503	2.25825244518077e-13	8.49963206033751e-13	10.0743172952861	1.53579669796546	0.163494762052862	9.39355291069753	5.80097170778853e-21	2.43148608067064e-19	10.0743172952861	1.01306955304202	0.156097754765954	6.48996876707785	8.58541706147612e-11	4.40970994408978e-10	10.0743172952861	0.578593010763351	0.165831833056523	3.48903464491127	0.000484768315075233	0.00126802483625579
chr1	88701220	88702153	peak10398	3.16331299539861	2.84569895616779	0.401406259918101	7.0893238106162	1.34768857010398e-12	9.61383615352156e-12	3.16331299539861	3.55034680237228	0.360164643736038	9.85756615514515	6.35716417757989e-23	3.63056543783175e-22	3.16331299539861	1.13608794567952	0.337325705511292	3.367925797287	0.000757359769019859	0.00245795408847553	3.16331299539861	2.42701162714985	0.354463182187511	6.84700625935802	7.54114197132625e-12	4.19132064565329e-11	3.16331299539861	2.7402934239003	0.392408312861956	6.98327057323146	2.88386228426291e-12	1.94204396864287e-11
chr17	63641511	63642377	peak104304	2.88369027676975	3.33599797832513	0.407300359610661	8.19051076093822	2.60119911519315e-16	3.73234296279581e-15	2.88369027676975	4.14339022379223	0.373376714867927	11.0970771845209	1.29613477249258e-28	1.14923949827675e-27	2.88369027676975	3.5253328620964	0.378792137674991	9.30677411557362	1.31773745637773e-20	5.13435056242724e-19	2.88369027676975	4.53352839292953	0.401773628808885	11.2837878542945	1.57801818343448e-29	1.17350255447665e-27	2.88369027676975	3.54310915954369	0.409916990119851	8.64347964329988	5.45264401035995e-18	9.8460798892035e-17
chr17	64174705	64175440	peak104429	3.09684234053393	3.50449815403701	0.381411112614456	9.18824344161015	3.99308370001557e-20	1.31505556520513e-18	3.09684234053393	3.96590110273192	0.341048277712531	11.6285621769794	2.95024985623817e-31	3.32582363581796e-30	3.09684234053393	3.02918658480833	0.333308766975582	9.08822954852023	1.00664827490687e-19	3.33907888213711e-18	3.09684234053393	3.57456046763935	0.346478400366817	10.3168349422503	5.91406372696405e-25	1.84657628603537e-23	3.09684234053393	3.65585257032161	0.38582064555603	9.47552343927303	2.65426570010712e-21	9.79034751036845e-20
chr17	64326338	64327090	peak104466	5.19937847729369	1.98988856056956	0.225297599961076	8.83226701444377	1.02575222718958e-18	2.32975448382369e-17	5.19937847729369	1.55780450784032	0.165497861555031	9.41283768384116	4.82919622493684e-21	2.48225351851826e-20	5.19937847729369	0.512781839929633	0.157709719893525	3.25142825867568	0.00114826750705266	0.00361055607127811	5.19937847729369	2.1591022594042	0.186788986919027	11.559044754283	6.64437898643885e-31	6.29486644797412e-29	5.19937847729369	1.98185598709168	0.216384891372898	9.15893884511708	5.24101334408079e-20	1.45862568562023e-18
chr17	64441918	64442997	peak104504	3.84339211181306	3.24188006606879	0.356312028841827	9.09843003786975	9.16469699806765e-20	2.69142439229876e-18	3.84339211181306	3.47307333691183	0.308477300094521	11.2587646995343	2.096772104618e-29	1.98240271709339e-28	3.84339211181306	1.88895058339461	0.292052835332859	6.46783853764586	9.94146378985752e-11	7.22218104733767e-10	3.84339211181306	2.29919749278669	0.29937459724882	7.6800019571325	1.59086158956944e-14	1.115296376428e-13	3.84339211181306	2.56364179136124	0.336008915789251	7.6296838294886	2.35330141510679e-14	2.21133594930415e-13
chr17	64448770	64449510	peak104505	3.63476656615825	2.81169856913174	0.350183857609599	8.02920668109823	9.81049647184985e-16	1.24380189916248e-14	3.63476656615825	3.95130828436457	0.322152276734614	12.2653433476108	1.39021748143063e-34	2.17774498336902e-33	3.63476656615825	1.80377468158652	0.298847249976156	6.03577473686118	1.5820181691385e-09	9.8970942177855e-09	3.63476656615825	1.79859436486893	0.297241951708597	6.05094386754731	1.43999620977781e-09	6.82825765294707e-09	3.63476656615825	3.42782623958097	0.36464118078923	9.40054612636394	5.42805907766839e-21	1.88172714692504e-19
chr17	64776677	64777444	peak104546	4.9878988794522	1.1373074383006	0.207319000123082	5.48578489007473	4.11637564092069e-08	1.69306297547473e-07	4.9878988794522	1.60098000820293	0.175078295135782	9.14436599329057	5.99806536925857e-20	2.89077491942803e-19	4.9878988794522	0.423701485674589	0.170481624139108	2.48532056058347	0.0129434822397713	0.0321483652972735	4.9878988794522	1.14096446495861	0.178822859683279	6.38041728546019	1.7660609459596e-10	8.90888220441763e-10	4.9878988794522	1.58002204823354	0.213964751137059	7.38449693155966	1.53030884639719e-13	1.24659787770117e-12
chr17	64985684	64986848	peak104576	6.75049017401587	3.13079295196729	0.265151011066255	11.8075844379299	3.56661184885178e-32	1.09629722429595e-29	6.75049017401587	3.95537091573116	0.228101423082506	17.3404043792417	2.33091311900096e-67	7.86370494195641e-65	6.75049017401587	1.99457314212463	0.205391478474517	9.71108030838825	2.70455210337916e-22	1.49041293601357e-20	6.75049017401587	2.61108834190292	0.215562282502742	12.112918417765	9.02257546460219e-34	1.34193832071374e-31	6.75049017401587	0.879772867513313	0.20900908290727	4.20925662787409	2.5621225129001e-05	7.95315947002562e-05
chr17	65055732	65057264	peak104604	33.1775700148463	0.377601285684158	0.129798535833555	2.90913362973808	0.00362431907751254	0.00832750522926137	33.1775700148463	0.63693868683208	0.118710121202585	5.36549605357669	8.07270454170142e-08	2.44872037764943e-07	33.1775700148463	0.540398767758785	0.120819961319774	4.47276064199783	7.72161941045049e-06	3.27423175001077e-05	33.1775700148463	0.492407200066125	0.1206775012472	4.0803562799785	4.49667250914222e-05	0.00015134628181713	33.1775700148463	0.550718527577561	0.128232513697151	4.29468714056563	1.74939861359152e-05	5.53596010597068e-05
chr17	66468685	66469283	peak104762	2.48939202725799	2.71975300065078	0.418528074536072	6.49837649162618	8.11914105634045e-11	4.50657941778897e-10	2.48939202725799	3.32449131382147	0.382095936175415	8.70067173992461	3.29925337879408e-18	1.47400751729585e-17	2.48939202725799	2.97974268439996	0.389246591297672	7.6551542159074	1.93080398373551e-14	2.38241576298212e-13	2.48939202725799	2.88548118290483	0.387782897441443	7.44097071310512	9.99481057768255e-14	6.42417378766287e-13	2.48939202725799	3.10206239441043	0.423217640664097	7.32970957813288	2.30652017802914e-13	1.81374571361564e-12
chr17	67260248	67261031	peak104895	5.6111543773602	1.39180363581054	0.234680022510242	5.93064386530728	3.01749061214931e-09	1.39966231211433e-08	5.6111543773602	0.579126299301641	0.187253209588714	3.09274431436259	0.00198314919043815	0.00407047330496222	5.6111543773602	0.958357593626687	0.198884036586601	4.81867529478358	1.44514522940319e-06	6.60448530322163e-06	5.6111543773602	1.15914499785788	0.200871283360807	5.77058591185386	7.89963777673072e-09	3.58372547483566e-08	5.6111543773602	1.52265381274612	0.232366593622196	6.55280859873428	5.64648704005423e-11	3.19828864611098e-10
chr17	68312322	68313009	peak105055	3.08352678910682	2.88458212029618	0.371181072337561	7.77136102907981	7.76472376735105e-15	8.31926097211462e-14	3.08352678910682	3.71877052268589	0.331502234592603	11.2179350080582	3.32954321204077e-29	3.10757366457138e-28	3.08352678910682	0.935799970328982	0.295195832798872	3.17009885084176	0.00152387086094859	0.00467365448972081	3.08352678910682	3.14502302379816	0.336472835434731	9.34703397299432	9.01399998842983e-21	1.37027562855356e-19	3.08352678910682	3.04555005047715	0.36815339455071	8.27250297174066	1.31175592725491e-16	1.814420798579e-15
chr17	68491261	68492167	peak105096	3.70812677026211	3.47965294010118	0.362328854649341	9.60357668303497	7.72173609054999e-22	3.74761591594693e-20	3.70812677026211	3.87223181884966	0.308758337185973	12.5413028653452	4.43641180674141e-36	8.1169904908528e-35	3.70812677026211	1.37547822624324	0.279718119249966	4.91737263903905	8.77134864782366e-07	4.11411646309586e-06	3.70812677026211	2.43239226974614	0.295008229427576	8.24516751436347	1.64929003211985e-16	1.43028086045654e-15	3.70812677026211	3.1132342827597	0.34394631270058	9.05151230817207	1.41001768813855e-19	3.572044809951e-18
chr17	68580161	68580881	peak105124	5.23427538365735	0.873002384040357	0.243365637145394	3.58720480952206	0.000334241786550701	0.000910085116450648	5.23427538365735	0.512088553553004	0.20903892249587	2.44972824887729	0.0142964067070193	0.0252583851796514	5.23427538365735	0.886522804627107	0.219476306155923	4.03926428394185	5.36191226024754e-05	0.000206532916691016	5.23427538365735	1.92713034232999	0.235109900240999	8.19672136458135	2.47032152943209e-16	2.10532885983393e-15	5.23427538365735	2.12826497964428	0.26885760461422	7.91595604185382	2.4536030157447e-15	2.70639847797294e-14
chr17	68601752	68602293	peak105136	2.37544646474729	3.05010395851149	0.420623717051623	7.2513836830013	4.12535220207573e-13	3.22565696207527e-12	2.37544646474729	2.89808099650552	0.36776504512425	7.8802513586532	3.26723154349738e-15	1.30613718814034e-14	2.37544646474729	1.76416734057232	0.361145476687998	4.88492160209562	1.03470015604172e-06	4.81620061283876e-06	2.37544646474729	3.93658331593927	0.407568260087177	9.65870923093288	4.51516895856053e-22	8.50869441891135e-21	2.37544646474729	3.64398715009047	0.42690736135608	8.53577960922311	1.39213503576243e-17	2.32279997764365e-16
chr17	68602989	68603510	peak105137	2.88432740662196	3.54759639408133	0.417503842496471	8.49715866773446	1.9428778000411e-17	3.53139102893148e-16	2.88432740662196	4.07597157807998	0.375618798653421	10.8513514038493	1.96498306367847e-27	1.57837663976774e-26	2.88432740662196	3.34809521026849	0.378026935398635	8.8567636238351	8.23709433570127e-19	2.26511906265248e-17	2.88432740662196	3.82023014808007	0.388286643098685	9.83868545565483	7.67065068034716e-23	1.66301630424078e-21	2.88432740662196	4.19613109336396	0.422426314742445	9.9334036420585	2.97909301505787e-23	1.57880515648584e-21
chr17	68908961	68909600	peak105194	2.62561683850453	3.16967676605012	0.456629193558416	6.94146763011251	3.88047154708065e-12	2.59925822950216e-11	2.62561683850453	3.44440783974168	0.415109323921646	8.29759208297579	1.06242745017687e-16	4.48580478963566e-16	2.62561683850453	2.98661939541601	0.419570886918793	7.1182712827119	1.092891045606e-12	1.03116432079278e-11	2.62561683850453	1.52063628998437	0.397444422304284	3.82603504955007	0.000130223756676057	0.000416090321631606	2.62561683850453	3.83168212827256	0.466147219595026	8.21989699220218	2.03678045739539e-16	2.73521818317408e-15
chr17	70168818	70169999	peak105332	6.5135761520778	1.11771912144189	0.169930467533382	6.57750865790042	4.78396010476596e-11	2.73889636461601e-10	6.5135761520778	2.22258959748924	0.156849589012868	14.1701971390368	1.40106646161867e-45	6.31255742576855e-44	6.5135761520778	0.834914571785457	0.145419364207136	5.74142636599758	9.3882380467985e-09	5.42205046610926e-08	6.5135761520778	1.5082165069391	0.153126618121882	9.84947310557481	6.8904241587038e-23	1.51043339085881e-21	6.5135761520778	2.41862075867345	0.204113045025996	11.8494178476707	2.1669089841527e-32	5.16770432220692e-30
chr17	70205349	70205940	peak105337	2.27550097544329	2.77747405884746	0.496686151315434	5.59201026944588	2.24455540923967e-08	9.49730511489847e-08	2.27550097544329	4.16461275779121	0.478768982799509	8.69858513690557	3.36047643049937e-18	1.50039089692277e-17	2.27550097544329	2.67757078947542	0.468488334530302	5.71534143354905	1.09483971041077e-08	6.27333176238684e-08	2.27550097544329	3.77253579791229	0.485629818245152	7.76833640805777	7.95236258269565e-15	5.73675308323861e-14	2.27550097544329	3.02293966776849	0.497344858806913	6.07815606060603	1.2157240884062e-09	5.86532807493357e-09
chr17	70527153	70527933	peak105365	2.93696642011365	3.62423677250762	0.470954141162214	7.69551949063189	1.40920447631823e-14	1.44493078698545e-13	2.93696642011365	4.84058628286826	0.450551924198502	10.7436813003946	6.34623037231003e-27	4.87672547276624e-26	2.93696642011365	2.54186764289031	0.425896997272099	5.96826852307284	2.39784516578056e-09	1.46691704259516e-08	2.93696642011365	3.56324019754564	0.444271023648554	8.02041998661698	1.0538421555563e-15	8.32005975779381e-15	2.93696642011365	3.46688838365818	0.467040886106455	7.42309396626991	1.14415541164227e-13	9.54520968265128e-13
chr17	73142800	73143469	peak105545	1.95005888897213	3.27008771044045	0.491873272957088	6.64823215699653	2.9663417492748e-11	1.74661093712907e-10	1.95005888897213	4.41240054453827	0.47378413088928	9.31310328240905	1.24150839147063e-20	6.22644817651259e-20	1.95005888897213	2.78187441055949	0.453149794470647	6.13897312655558	8.30566149358232e-10	5.36339448082309e-09	1.95005888897213	3.01954956735797	0.458519808401133	6.58542883433366	4.53574311477311e-11	2.37735501188108e-10	1.95005888897213	3.95916443512057	0.500507020672944	7.91030749138618	2.56753922644684e-15	2.81858750636608e-14
chr17	74192877	74194016	peak105698	5.09583877129395	2.16283647981341	0.273404594265816	7.91075397112972	2.55834683540008e-15	2.96871253584345e-14	5.09583877129395	1.1932281539708	0.218290317195761	5.46624407944176	4.59671283054714e-08	1.41796904264335e-07	5.09583877129395	2.02993938294696	0.236651302521761	8.57776551963116	9.67338902632943e-18	2.26706145348236e-16	5.09583877129395	1.92664847370066	0.235649475091135	8.1759081914167	2.9364553056826e-16	2.47514014553332e-15	5.09583877129395	2.89303111767571	0.289048989232725	10.0087916769929	1.39445228786932e-23	7.93747491597055e-22
chr17	74212964	74213852	peak105702	8.85795519966303	1.02191750913271	0.181003594396463	5.64584097094971	1.64375738492727e-08	7.08742273949936e-08	8.85795519966303	1.04429308347416	0.152283338071381	6.85756627546906	7.00435327274197e-12	2.51516652306768e-11	8.85795519966303	0.808108352032041	0.156919814680385	5.1498171450049	2.60740535095792e-07	1.2811947003357e-06	8.85795519966303	0.769713769680066	0.156738507780771	4.91081471029864	9.06987621136596e-07	3.53592242828675e-06	8.85795519966303	1.51283467022117	0.185484101306588	8.15614200658956	3.45895732753987e-16	4.43125944598986e-15
chr17	74239195	74239700	peak105707	1.29678089526082	2.35687814204204	0.383997783662861	6.13773892015822	8.37042762094925e-10	4.14115907748147e-09	1.29678089526082	3.20521551815467	0.348063479315687	9.20870964243738	3.30068721568461e-20	1.61325461368726e-19	1.29678089526082	2.85110295163495	0.358117544837888	7.96136071167802	1.70157539954946e-15	2.55550390082173e-14	1.29678089526082	3.17639805160297	0.369147885783905	8.60467626641751	7.65324567410551e-18	7.75528894976025e-17	1.29678089526082	2.80596834760972	0.383014676122466	7.32600738962947	2.37110723947352e-13	1.86030376269981e-12
chr17	74462676	74463914	peak105764	5.138953590955	2.54676788652479	0.25713579997309	9.90436915743087	3.98476825624569e-23	2.51677235252924e-21	5.138953590955	2.79094940100834	0.197772656956318	14.111907297806	3.20783160637988e-45	1.37370671143797e-43	5.138953590955	1.64616947991777	0.183505595946938	8.9706772778405	2.94696720607554e-19	8.80398496640104e-18	5.138953590955	2.9914274911335	0.221150157277126	13.5266803694148	1.08828154206044e-41	4.85584202896131e-39	5.138953590955	0.405035892875475	0.181340566204519	2.23356473045677	0.0255117267538118	0.0479845260346376
chr17	74478180	74479161	peak105768	3.63186100221281	3.29674209177417	0.369314990665361	8.92664033440593	4.3914231974491e-19	1.12277570549198e-17	3.63186100221281	3.93772293856106	0.32795631583862	12.0068519750622	3.27059491424975e-33	4.48798302122049e-32	3.63186100221281	2.42795630326847	0.312137073042119	7.77849385081166	7.33930686816771e-15	9.76127813466305e-14	3.63186100221281	3.17918133325866	0.326998591373708	9.72230895522529	2.42225435206123e-22	4.75917928944757e-21	3.63186100221281	1.87538813859919	0.329119589406113	5.69819664026465	1.21081348551998e-08	5.27495185250784e-08
chr17	74512556	74513228	peak105773	2.08341165865319	3.85865939788913	0.471390924034216	8.18568878006026	2.70750599542401e-16	3.86483208758565e-15	2.08341165865319	4.18098378125123	0.426544798152343	9.80198047042637	1.10399498982472e-22	6.20498118620705e-22	2.08341165865319	2.57412034574385	0.405608237913564	6.34632165999646	2.2052391386358e-10	1.5305001387662e-09	2.08341165865319	4.29517701830628	0.448837645771757	9.56955607170809	1.07365683524017e-21	1.93118613069467e-20	2.08341165865319	3.63292429983634	0.455969517075872	7.96747186771223	1.61953311896932e-15	1.8528852027778e-14
chr17	74513982	74515077	peak105774	4.40226567184693	2.7209997025706	0.356451006003249	7.63358682327803	2.28310822486376e-14	2.23022266711267e-13	4.40226567184693	2.02332990895955	0.301543066316098	6.70992019043327	1.9473089021608e-11	6.89055429385729e-11	4.40226567184693	1.77421810801869	0.307513443806307	5.76956274190151	7.9477483816163e-09	4.61710439372182e-08	4.40226567184693	2.64969768395722	0.32145446665835	8.24283983825736	1.68170620092301e-16	1.45474422583909e-15	4.40226567184693	1.97691513712021	0.334313772722658	5.91335236062869	3.35214000303482e-09	1.53481630327632e-08
chr17	74520683	74521184	peak105776	2.10553898769995	3.31273587960692	0.433258574456376	7.64609421466966	2.07175896025249e-14	2.04053559710024e-13	2.10553898769995	4.90137560148679	0.420221018560528	11.6638040102718	1.9512575008165e-31	2.23795968087013e-30	2.10553898769995	3.02619717486317	0.387775603942085	7.80399061750965	5.99796535795232e-15	8.13326369243051e-14	2.10553898769995	4.13160210111875	0.418531803618591	9.87165626458315	5.52447679799556e-23	1.23265437579771e-21	2.10553898769995	3.00288377411801	0.41820361656387	7.18043473366136	6.94900970972567e-13	5.11814176277558e-12
chr17	74528508	74528941	peak105778	2.31130248883208	3.06960542798674	0.408472744139032	7.51483537648705	5.69825916490675e-14	5.1786018902096e-13	2.31130248883208	4.4906987544035	0.388209586186935	11.5677173212335	6.00593323716931e-31	6.54126523909653e-30	2.31130248883208	3.04182297053418	0.366090567057671	8.30893566851996	9.65642517257286e-17	1.86547029311491e-15	2.31130248883208	3.47305829336944	0.379791623464498	9.14464163713736	5.98278926034841e-20	8.08143955558e-19	2.31130248883208	2.9087435967135	0.39717666250467	7.32355113306614	2.4149351546493e-13	1.8925429495246e-12
chr17	74532095	74532643	peak105780	3.14217768243774	4.0188527987974	0.411213635073783	9.77315063513471	1.46814009666159e-22	8.0266062517878e-21	3.14217768243774	4.24361955553958	0.360388374548292	11.7751288755041	5.243689971007e-32	6.34009787403574e-31	3.14217768243774	3.24862967426328	0.352217508131721	9.22336226695569	2.87927083865802e-20	1.05359984762745e-18	3.14217768243774	3.81253072286021	0.367696606931134	10.3686861695035	3.44224784165412e-25	1.12560690651914e-23	3.14217768243774	2.80710090679269	0.3748515844664	7.48856620357783	6.96300627407557e-14	6.01951892393833e-13
chr17	74545426	74546328	peak105784	1.88588597800132	2.37253671740293	0.332252298140998	7.14076841808961	9.28106030322066e-13	6.82292215715513e-12	1.88588597800132	2.92841843961772	0.284664078787822	10.2872777348225	8.04178112902791e-25	5.30190260136864e-24	1.88588597800132	2.01555773903063	0.270716326432112	7.44527589301516	9.67420275618185e-14	1.08351070869237e-12	1.88588597800132	2.47857540840657	0.288522783480175	8.59057083295081	8.653830041765e-18	8.74359219413393e-17	1.88588597800132	2.5210978928326	0.325735151502878	7.7397170099719	9.96383362760411e-15	9.94370467078067e-14
chr17	74569368	74570092	peak105789	2.16049977847671	2.18180350073599	0.38113418383522	5.72450227051602	1.03737420597463e-08	4.5653706703917e-08	2.16049977847671	3.22258865045374	0.352243622368781	9.14874946147316	5.75963965569857e-20	2.77876999363874e-19	2.16049977847671	2.58992879965705	0.350447937960528	7.39033824747103	1.46455765445809e-13	1.59134025738133e-12	2.16049977847671	2.14819234949234	0.342508006064633	6.27194784196362	3.56559034990193e-10	1.76518417035947e-09	2.16049977847671	2.84912491299229	0.3942673719721	7.22637761968776	4.96047223675738e-13	3.73710522760502e-12
chr17	74599113	74600004	peak105794	2.36895206451211	3.29369947087839	0.419677212217196	7.84817325076445	4.22140792315418e-15	4.7471962921194e-14	2.36895206451211	3.56373972916372	0.366803121591451	9.71567448418023	2.58531643579183e-22	1.42584118580034e-21	2.36895206451211	2.58856977501132	0.362020176925056	7.15034669337559	8.65590046548071e-13	8.32603722103819e-12	2.36895206451211	2.89164368502176	0.370865752991708	7.79700919185821	6.33916246716391e-15	4.62464637372422e-14	2.36895206451211	2.76941561236637	0.399222151252055	6.9370289290833	4.00431854321735e-12	2.65266925717348e-11
chr17	74623529	74624137	peak105799	2.04649836600774	3.56363786769899	0.530465783847302	6.71794105522329	1.84310215695453e-11	1.11229446051462e-10	2.04649836600774	4.76916737482401	0.511589451150335	9.32225510924884	1.13893375460822e-20	5.73488594602873e-20	2.04649836600774	3.36602486467903	0.494815068717273	6.80259167006553	1.02753589147565e-11	8.4954431864263e-11	2.04649836600774	3.54234178460677	0.500394524456509	7.07909781477763	1.45095948046895e-12	8.5185363046887e-12	2.04649836600774	3.11957542542613	0.517310883896031	6.0303688218033	1.63585908922879e-09	7.76766320707609e-09
chr17	74639623	74640294	peak105804	2.56400193872782	3.03528367952982	0.399644536838833	7.59495851873457	3.078910482154e-14	2.92295743233728e-13	2.56400193872782	3.68753131856993	0.361309801265849	10.2060096505843	1.86372557117389e-24	1.19071834182343e-23	2.56400193872782	2.94000300252126	0.359807725753308	8.17103911920166	3.0574446829631e-16	5.29293802937993e-15	2.56400193872782	3.89008210919151	0.385706637698806	10.0855980400037	6.39744171684003e-24	1.65400773509031e-22	2.56400193872782	2.53892143292381	0.381235745370104	6.6597150549433	2.74358979651547e-11	1.61006932818846e-10
chr17	74641627	74642161	peak105805	2.02996613441697	3.90029669769485	0.501385812062171	7.77903284030546	7.30810908720821e-15	7.86047938524603e-14	2.02996613441697	4.23587466784526	0.460960643776136	9.18923280118985	3.95653073358435e-20	1.92564155900559e-19	2.02996613441697	3.1870772430429	0.454982631572535	7.00483276037935	2.47281032045095e-12	2.23677022643769e-11	2.02996613441697	3.68384084916844	0.465961273070683	7.90589489313552	2.66015564406492e-15	2.01839127091091e-14	2.02996613441697	3.43371399158523	0.485910181339523	7.06656111242496	1.58820247117643e-12	1.11005642149128e-11
chr17	74690338	74691003	peak105811	2.62535605065382	2.97242296307319	0.390825903481711	7.60549118314078	2.83823854544953e-14	2.70935235063202e-13	2.62535605065382	3.78043232820894	0.357724034022932	10.5680132410857	4.19282819850832e-26	3.0588185465067e-25	2.62535605065382	2.29993756185679	0.343286348186413	6.6997641298799	2.08756219162576e-11	1.64166615570213e-10	2.62535605065382	3.98646159498743	0.38091244011814	10.4655589451241	1.2434051120565e-25	4.36517246445826e-24	2.62535605065382	3.28261417760942	0.397583516035672	8.2564141751664	1.50114079837726e-16	2.05785723718081e-15
chr17	74712770	74713600	peak105816	1.759194079416	2.64993726304454	0.39114230739583	6.77486738953769	1.24520421208545e-11	7.66859512981563e-11	1.759194079416	2.83095254516386	0.341055857042509	8.30055396119765	1.03627057591901e-16	4.38064097644427e-16	1.759194079416	2.31817472780749	0.340217451387116	6.81380310844124	9.5051775948528e-12	7.91068691287629e-11	1.759194079416	3.00450482843082	0.362724773939189	8.28315307995622	1.19956065372457e-16	1.05750943035807e-15	1.759194079416	2.15521174153168	0.369507855432423	5.83265473208817	5.45523761453889e-09	2.44672006109929e-08
chr17	74779863	74780464	peak105836	4.38911241087551	3.46736681604851	0.373413889788186	9.28558607719529	1.60819643930954e-20	5.807982545308e-19	4.38911241087551	2.9709968304586	0.302180129948269	9.83187356153171	8.207737407038e-23	4.65857299196346e-22	4.38911241087551	0.759948993204391	0.281383711956768	2.70075687011034	0.00691818912651995	0.018427188907765	4.38911241087551	3.36605851912935	0.326317411387095	10.3152893522324	6.00999989734412e-25	1.86809704674301e-23	4.38911241087551	1.23603515225359	0.308024097594068	4.01278718745737	6.00060070562034e-05	0.000177540767829178
chr17	75228221	75228738	peak105933	2.31442951103858	2.94530183215842	0.401807542526277	7.33013077265916	2.29928257655903e-13	1.88187435496831e-12	2.31442951103858	4.15644161476674	0.372760645955596	11.1504303360979	7.12608921725422e-29	6.46772086962338e-28	2.31442951103858	1.53370980400853	0.333697006164607	4.5961149655984	4.30441261544843e-06	1.87700615690046e-05	2.31442951103858	3.64561753204256	0.377644165565362	9.65357832706033	4.7469764779123e-22	8.8970431764882e-21	2.31442951103858	3.28777732559613	0.399898471819109	8.22153010647996	2.00923050808222e-16	2.70610286151833e-15
chr17	75268879	75269382	peak105942	2.29711491056002	3.87431517675008	0.511557005490756	7.5735746655122	3.6309186412771e-14	3.40956324821078e-13	2.29711491056002	4.15515765206318	0.469413182613745	8.8518128718218	8.610899142777e-19	3.94913650341152e-18	2.29711491056002	3.36119730359416	0.469771544886099	7.15496147049331	8.36964268680009e-13	8.07314488450619e-12	2.29711491056002	3.24032281804211	0.465614783749987	6.95923525439863	3.42124791932884e-12	1.95386875392884e-11	2.29711491056002	3.29684400243378	0.493961123153233	6.67429853869503	2.48417469499006e-11	1.46842326414968e-10
chr17	75295506	75296215	peak105947	2.20276565747124	3.2341505480509	0.468922110944055	6.89698880170049	5.3116367373181e-12	3.46886493628819e-11	2.20276565747124	3.77877222287563	0.432251601929399	8.74206644002866	2.28884811338496e-18	1.02923755215672e-17	2.20276565747124	3.00128228527569	0.430373822710257	6.97366365448359	3.08791841285979e-12	2.74146902995357e-11	2.20276565747124	3.20523772965351	0.437752053479018	7.3220392781256	2.44230638270728e-13	1.51746462976629e-12	2.20276565747124	2.67927039615197	0.454484785558643	5.89518171187771	3.74269282401007e-09	1.70573071307108e-08
chr17	75308824	75309867	peak105951	4.39781425150664	1.3887449143203	0.244939948593358	5.66973628554912	1.43017484685525e-08	6.20909556864462e-08	4.39781425150664	1.07660536055392	0.200340939182918	5.37386599536172	7.70661409956625e-08	2.34075288153712e-07	4.39781425150664	1.49975408799642	0.214489492475325	6.99220307106167	2.70602804317941e-12	2.42577964311456e-11	4.39781425150664	1.88054816780261	0.221995177609282	8.47112170658241	2.43041133921101e-17	2.32164707485957e-16	4.39781425150664	2.03936697824013	0.260987801592344	7.81403178921581	5.53871163347343e-15	5.78636399654113e-14
chr17	75312074	75312425	peak105952	2.12770828065102	3.51129378631056	0.466166737582292	7.53227011545566	4.98656673821742e-14	4.56782722669028e-13	2.12770828065102	4.32255623988647	0.434357609948544	9.95160701892281	2.48143285443017e-23	1.45387315513481e-22	2.12770828065102	3.52132648159508	0.432602106058879	8.139873644341	3.95690629790278e-16	6.69094473259061e-15	2.12770828065102	4.41028664965858	0.453976136250607	9.71479841668149	2.60764489132812e-22	5.09448363514838e-21	2.12770828065102	3.40868649514528	0.458177764282888	7.43965936557473	1.00945254822021e-13	8.50350039402065e-13
chr17	75313857	75315217	peak105954	4.63157859066954	2.59249736882822	0.287389105797392	9.02086166987806	1.8661560545466e-19	5.17287986903579e-18	4.63157859066954	2.53212000448916	0.240261997059209	10.5389950782152	5.71058303982775e-26	4.10331348607259e-25	4.63157859066954	2.64738270031993	0.251419174739942	10.529756543264	6.29971993964414e-26	7.11865912102644e-24	4.63157859066954	2.99952938950716	0.259448354684838	11.5611810032513	6.48112317952499e-31	6.22547887633261e-29	4.63157859066954	2.97488611220004	0.28948784112742	10.2763767231613	9.00494581797523e-25	6.25911610825293e-23
chr17	75405126	75406243	peak105972	18.1628726762624	0.38829361992533	0.147941263341959	2.62464718195497	0.00867387952664643	0.0185580754924501	18.1628726762624	0.502404231898098	0.131094317346336	3.83238756696679	0.000126905603168824	0.000301763504045243	18.1628726762624	0.39153840512689	0.134353300564301	2.91424478209601	0.00356550213571403	0.0101393966984368	18.1628726762624	0.448636066799829	0.13453038543032	3.33483075488697	0.000853513292696307	0.00245035198517545	18.1628726762624	0.484648479821147	0.145914833137897	3.32144765133733	0.000895517795751301	0.00224561315279768
chr17	75571148	75571887	peak106021	1.695565222308	1.80955578054231	0.319239136084078	5.6683394233523	1.44188112461356e-08	6.25402938716048e-08	1.695565222308	2.32592989092515	0.269031239297964	8.64557549894448	5.35347880071342e-18	2.36730558732315e-17	1.695565222308	0.78378225388467	0.250590906115667	3.12773622169232	0.00176158199215556	0.00533293983705311	1.695565222308	2.11356406965723	0.276778291289472	7.63630724003108	2.23540520933763e-14	1.5467796325942e-13	1.695565222308	1.71286587311691	0.308562828568871	5.55110892994227	2.83863129213471e-08	1.19089924272998e-07
chr17	76268229	76268631	peak106168	3.23574549627929	1.06491071449781	0.229118113339086	4.64786785722954	3.35383641973435e-06	1.15191440547407e-05	3.23574549627929	1.19468526040779	0.187017220154503	6.38810297479988	1.67956229665497e-10	5.7589751332007e-10	3.23574549627929	1.19546769261502	0.194579525922787	6.14385139929576	8.0544199244495e-10	5.20601571939185e-09	3.23574549627929	1.38913814346936	0.200025102346943	6.94481906105915	3.78945698645901e-12	2.15614023186759e-11	3.23574549627929	0.828250581813259	0.214985792025403	3.85258288006025	0.00011687839685124	0.000333332368092033
chr17	76485521	76486252	peak106207	3.3772759565975	2.99622313927564	0.35520117780879	8.4352849215172	3.30396899406593e-17	5.74849045609055e-16	3.3772759565975	3.75326750072459	0.314797677298625	11.922792864714	9.00387360735481e-33	1.17714158541523e-31	3.3772759565975	0.689170276490857	0.269891163538078	2.55351182104791	0.010664265862095	0.0270260398322643	3.3772759565975	3.35345265513945	0.323247188930269	10.3742670314848	3.24694447611921e-25	1.06932704746859e-23	3.3772759565975	2.66210200659975	0.338653730578142	7.86083768235794	3.81572983905239e-15	4.09140892509866e-14
chr17	76491534	76492588	peak106208	3.88915495004694	2.32452847134125	0.250631672181135	9.2746796568523	1.78153574405092e-20	6.36749416323317e-19	3.88915495004694	3.19032295573738	0.216453460366169	14.7390711626434	3.61725544799352e-49	2.33803165217973e-47	3.88915495004694	1.52810562318368	0.187858109661689	8.13436069348097	4.14117864900286e-16	6.95155134381159e-15	3.88915495004694	2.60887464027452	0.213760189630886	12.2046796682742	2.93461153986996e-34	4.71994730459084e-32	3.88915495004694	1.83737175025575	0.218912130512578	8.39319294894066	4.73114198679043e-17	7.12866622671952e-16
chr17	76492749	76494249	peak106209	8.25877517490996	2.3349490935259	0.190790007683173	12.238319615791	1.94007695527196e-34	8.13186195312779e-32	8.25877517490996	2.71399844285336	0.14636285011056	18.5429461151054	9.29855086441637e-77	8.57450370377381e-74	8.25877517490996	1.18729498177801	0.126935341958266	9.35354144449675	8.47610736537374e-21	3.37871807140777e-19	8.25877517490996	1.91671861397412	0.140041943678586	13.6867467247758	1.21843567654466e-42	6.24200084369099e-40	8.25877517490996	0.992129994237661	0.139994360903181	7.08692827223097	1.37121405151039e-12	9.68673787563414e-12
chr17	76500895	76501906	peak106211	15.1647822486366	0.799108910176428	0.166431242966446	4.80143569159989	1.57532100264486e-06	5.59287477119705e-06	15.1647822486366	1.33150749584225	0.151509233465362	8.78829273561511	1.51849871083303e-18	6.90462661677925e-18	15.1647822486366	1.0973254230216	0.153774959869249	7.13591747287487	9.61436844366509e-13	9.1651236604256e-12	15.1647822486366	1.36405944638902	0.157123865786368	8.68142748119282	3.90832220046875e-18	4.10477696863203e-17	15.1647822486366	0.718819868057411	0.1633545681198	4.40036588098501	1.08068505476981e-05	3.4998912848457e-05
chr17	76597794	76598482	peak106240	2.93003010420823	2.83706417117779	0.383961931708177	7.38892045509879	1.48025684833902e-13	1.24543264758062e-12	2.93003010420823	2.73278493435243	0.330044777129282	8.28004296302489	1.23130849727421e-16	5.18303686375438e-16	2.93003010420823	2.22837620520555	0.332297729176919	6.70596278441356	2.00082714832243e-11	1.58235798259553e-10	2.93003010420823	3.32286169778	0.357198517241836	9.30256296537286	1.37100255107743e-20	2.04791655361803e-19	2.93003010420823	2.95055590327099	0.377903729844292	7.8076919338338	5.8244738311634e-15	6.02573837192611e-14
chr17	77099983	77100475	peak106308	3.29890787393606	3.31797556725154	0.380538377457172	8.71916149278523	2.80269581642698e-18	5.81212721631454e-17	3.29890787393606	4.5225528046366	0.355721314884941	12.7137526355412	4.95960468951e-37	1.00294228165647e-35	3.29890787393606	3.51801182633847	0.348607482262184	10.0916130758565	6.01724679968707e-24	4.47476116845546e-22	3.29890787393606	3.91205561692213	0.358405751080721	10.9151586020199	9.75588680126155e-28	5.073061136656e-26	3.29890787393606	3.35971440429554	0.373760039964054	8.9889609510387	2.49578682066201e-19	5.99335474017308e-18
chr17	77465276	77466041	peak106439	4.02894054909227	2.27021969115644	0.295961583109529	7.67065666869432	1.71118015626724e-14	1.7176374398758e-13	4.02894054909227	2.93501557708442	0.250888853667525	11.6984693986201	1.29773085289963e-31	1.51350869791802e-30	4.02894054909227	1.33150327117303	0.229781627878789	5.7946463495132	6.84652981383097e-09	4.01957556812012e-08	4.02894054909227	1.39512504162689	0.231560317910629	6.02488826330486	1.69226493440596e-09	8.00253284536861e-09	4.02894054909227	0.541600900574393	0.23713479611172	2.28393685555633	0.0223752422276343	0.0426535764185003
chr17	78127006	78127873	peak106540	6.18626192884187	1.73944988076913	0.200861764816914	8.65993526619984	4.72032243723756e-18	9.40799711122046e-17	6.18626192884187	2.99130600774122	0.181235537379936	16.5050742861228	3.37317728678046e-61	6.7619982943112e-59	6.18626192884187	0.827757092378325	0.151530439427643	5.46264562753798	4.69090432736338e-08	2.5256749184932e-07	6.18626192884187	1.15911168520027	0.157410319385794	7.36363212858633	1.78972477693355e-13	1.12167979676234e-12	6.18626192884187	0.918777811687438	0.166460073828312	5.51950861583224	3.39948926805387e-08	1.41503868660009e-07
chr17	78140153	78140994	peak106546	13.186403965473	1.7341223851382	0.197865024505573	8.76416834896132	1.88160479711147e-18	4.04135986857855e-17	13.186403965473	2.73540722782862	0.18472650376546	14.8078763581303	1.3029203935594e-49	8.8343112175067e-48	13.186403965473	0.936938232506623	0.175947269744473	5.32510810691936	1.00893015859597e-07	5.21701755278485e-07	13.186403965473	2.31313765230056	0.187268741082802	12.3519688279305	4.75337184548041e-35	8.88495126576824e-33	13.186403965473	1.03340478789943	0.185641681593715	5.56666358022483	2.59663019579126e-08	1.09368419208845e-07
chr17	78144195	78145786	peak106547	7.61139385268837	0.526115335008904	0.162913728683004	3.2294106780443	0.0012404562379486	0.00308735529832298	7.61139385268837	1.82452493769181	0.153120656998576	11.9156028550007	9.81536539642968e-33	1.27840051001333e-31	7.61139385268837	0.692549549386887	0.142450209491279	4.86169554864211	1.16384529494184e-06	5.3756429715559e-06	7.61139385268837	0.38812748440644	0.139670567009772	2.77887813242201	0.00545469852218938	0.0135749172290254	7.61139385268837	1.72768670053014	0.191862911005584	9.00479770412663	2.16063780612637e-19	5.29038199203748e-18
chr17	78154851	78155534	peak106551	2.10617634386455	2.7852458818731	0.480552706712271	5.79592174379479	6.79469440554545e-09	3.05639717130096e-08	2.10617634386455	3.69526808113266	0.453129538664144	8.1549927025869	3.49200961735982e-16	1.43754395914646e-15	2.10617634386455	2.57570613146657	0.444731506462918	5.79159806318182	6.97198319388637e-09	4.08975706267329e-08	2.10617634386455	3.6373733612272	0.464768272860276	7.8262084002466	5.02803607446056e-15	3.71515998835141e-14	2.10617634386455	2.62296431911466	0.471103268309204	5.56770562965636	2.58115392526748e-08	1.08782818690737e-07
chr17	78198686	78199550	peak106565	5.08331032405174	1.44076994655472	0.235802705625292	6.11006537322862	9.95903372111052e-10	4.88313911486709e-09	5.08331032405174	3.40945298610309	0.233861154450321	14.5789624365656	3.82282593512873e-48	2.20322201394586e-46	5.08331032405174	3.19539082637659	0.241008034332144	13.258441094013	4.03190039455053e-40	3.72564868211322e-37	5.08331032405174	3.07968127488505	0.241175630195983	12.7694546600022	2.42849935287335e-37	6.99812563519669e-35	5.08331032405174	3.29179674060338	0.281894102791498	11.6774232167536	1.66259413262221e-31	3.38191206506329e-29
chr17	78337400	78337983	peak106613	2.64196323487366	2.86829919554173	0.366090277377243	7.83495048295438	4.69027513401175e-15	5.2192989262792e-14	2.64196323487366	3.11344459967009	0.313617450347736	9.92752347236396	3.16006437811205e-23	1.8373270482575e-22	2.64196323487366	2.35983277039377	0.307868498983434	7.66506731992983	1.78737426752643e-14	2.22129028467436e-13	2.64196323487366	2.79901529337777	0.320999084971155	8.71969866714507	2.78943148985656e-18	2.98633253619937e-17	2.64196323487366	3.27864287648834	0.369044266176474	8.88414528277895	6.44140669851816e-19	1.41424662625243e-17
chr17	78386255	78386731	peak106632	2.32262844606127	2.7808170486298	0.373231960563755	7.45064019820134	9.28883711755573e-14	8.11131281628982e-13	2.32262844606127	3.71688265135182	0.339648716838081	10.9433142746827	7.15360285703119e-28	5.94662046543061e-27	2.32262844606127	1.97706382750689	0.316008824435894	6.2563563882627	3.94075647613835e-10	2.64861727783993e-09	2.32262844606127	3.17384778044912	0.345276218451092	9.19219920412413	3.84890488195297e-20	5.39939678774579e-19	2.32262844606127	2.50537995167438	0.358788621487381	6.98288574840575	2.89177580444046e-12	1.94642544657034e-11
chr17	78388047	78389187	peak106633	4.35048395432095	2.82995339456327	0.287630972695975	9.8388340032995	7.65933465566675e-23	4.43279987268546e-21	4.35048395432095	3.12883994904781	0.23755409258055	13.1710631252833	1.28771516712188e-39	3.36069362106225e-38	4.35048395432095	1.12261943344595	0.216494778535173	5.18543422174759	2.15512143727883e-07	1.06921232856674e-06	4.35048395432095	1.79733336590907	0.226204830615002	7.94560116608696	1.93251263212855e-15	1.48668046315918e-14	4.35048395432095	2.80170825286479	0.279692463527	10.0171031336864	1.28205627237161e-23	7.35825824043326e-22
chr17	78412968	78413489	peak106643	2.15894591961696	2.45755849948716	0.319385764680614	7.69464005994355	1.41893040058493e-14	1.45219751228931e-13	2.15894591961696	3.28579622620013	0.269839539505032	12.176852333158	4.12912097238229e-34	6.19457714641993e-33	2.15894591961696	1.55921940893529	0.235500806173101	6.62086654509885	3.57099259327249e-11	2.72348881621595e-10	2.15894591961696	2.01560597867377	0.251605125537261	8.01098934041897	1.13789312684289e-15	8.93772727455473e-15	2.15894591961696	2.11787964946505	0.287790271846403	7.35910785266358	1.85143401825746e-13	1.48458175887172e-12
chr17	78442396	78443318	peak106651	4.21877717873897	3.31004890495527	0.346063287685285	9.56486579982295	1.1234713592458e-21	5.11978009451319e-20	4.21877717873897	3.0503374958548	0.279417421927218	10.9167763227353	9.58372245737125e-28	7.90000292195227e-27	4.21877717873897	1.84235812607161	0.269408727779466	6.83852427965787	8.00131047435161e-12	6.71811048590727e-11	4.21877717873897	1.63044234182546	0.266519640509897	6.11753167123498	9.50358771006946e-10	4.56323957860117e-09	4.21877717873897	3.17551206428034	0.334438864910027	9.49504497670938	2.20116336522665e-21	8.2510817527954e-20
chr17	78645622	78646334	peak106689	5.60564349128361	2.9951391999361	0.256101365213797	11.6951317203472	1.34977609308834e-31	3.9723623233187e-29	5.60564349128361	4.12706714539643	0.218638401946601	18.8762226061477	1.78934723826443e-79	2.25002281815214e-76	5.60564349128361	0.84367159144009	0.161248287513981	5.23212745045083	1.67570143216186e-07	8.41928885203879e-07	5.60564349128361	1.2689765179287	0.167041848564192	7.59675811083386	3.03641338129723e-14	2.06996894480548e-13	5.60564349128361	2.73415441113931	0.233247285006694	11.7221274882614	9.8175068754751e-32	2.15548817621542e-29
chr17	78890183	78890959	peak106756	2.71770588173668	2.71703129122574	0.348329734343701	7.80017042284657	6.1823626466628e-15	6.73342048257006e-14	2.71770588173668	3.34389539385499	0.302119668643487	11.0681155214721	1.79127802380852e-28	1.56816187502022e-27	2.71770588173668	1.77453680083427	0.284406651842521	6.23943494056129	4.39154355594981e-10	2.93590287413715e-09	2.71770588173668	2.91543765438617	0.309157026436172	9.4302810710598	4.08991522005301e-21	6.58576336714473e-20	2.71770588173668	1.93550306953946	0.31979238107855	6.05237392777049	1.42726691044485e-09	6.83822511440013e-09
chr17	78910839	78911399	peak106760	1.92001853495333	2.73632983043892	0.444930464395814	6.15001679903998	7.74747405734173e-10	3.84096993409143e-09	1.92001853495333	4.13730582504034	0.427936415443131	9.66803869859061	4.12201728923536e-22	2.2464831814304e-21	1.92001853495333	2.81191303962549	0.410692440929999	6.84676112678871	7.55406958488283e-12	6.37121283524996e-11	1.92001853495333	3.00990413213439	0.417298720297344	7.21282857035771	5.48013902837407e-13	3.31444175953083e-12	1.92001853495333	3.0441275286648	0.448821524546593	6.78249005936162	1.18121992435211e-11	7.30055138232275e-11
chr17	80063799	80064598	peak106961	3.72423549938121	2.12807121804207	0.332651211712542	6.39730487403432	1.58143374252585e-10	8.48173382187575e-10	3.72423549938121	2.69513317382636	0.295721445812133	9.11375624593196	7.95779708086301e-20	3.81136597030807e-19	3.72423549938121	1.34114972244012	0.285147172316119	4.70335971262343	2.55914958380489e-06	1.14077206068931e-05	3.72423549938121	2.16251313924213	0.297715024714601	7.26370172723122	3.76638046615324e-13	2.30863996187476e-12	3.72423549938121	2.94960722478997	0.347461872106421	8.48900976359948	2.0840521629112e-17	3.36759456978828e-16
chr17	80092325	80093394	peak106967	4.05552989391502	3.48094023941174	0.368156160707241	9.45506448330168	3.22822931682319e-21	1.34436138871828e-19	4.05552989391502	3.70351080898429	0.319863319800406	11.5784167165378	5.30161686433706e-31	5.81077372959669e-30	4.05552989391502	3.04493832628379	0.319578515696276	9.52798194099401	1.60370315184771e-21	7.59671986176627e-20	4.05552989391502	3.14857607602349	0.323899559792011	9.72084086204167	2.45743668823374e-22	4.8214559250566e-21	4.05552989391502	3.19092111284833	0.354501405296031	9.00115222444239	2.23361000968985e-19	5.4489054063545e-18
chr17	80197662	80198828	peak106988	2.37245968733489	1.89966801604762	0.302117926167593	6.28783614446573	3.21921422400739e-10	1.66460452884001e-09	2.37245968733489	2.43863196730159	0.255416560260088	9.5476658397496	1.32651228346165e-21	7.01388299114736e-21	2.37245968733489	1.72772899314482	0.251668695041141	6.86509298608784	6.64479563759476e-12	5.65257154115687e-11	2.37245968733489	2.01104759705513	0.257529007234251	7.8090138996492	5.76371444009611e-15	4.22489126313775e-14	2.37245968733489	2.17482013151992	0.294915794329981	7.37437659607512	1.65115838745943e-13	1.33638518521585e-12
chr17	80219384	80221095	peak106993	9.50120001085621	0.848996190636051	0.191586314158867	4.43140312168669	9.36218742054066e-06	3.07085075648372e-05	9.50120001085621	1.19353744628119	0.166605231463955	7.16386535881025	7.84334409605398e-13	2.90544015898818e-12	9.50120001085621	0.488251602092831	0.169005904449012	2.8889618009774	0.0038651602414214	0.0109063436269565	9.50120001085621	0.811555153148802	0.170117234337802	4.77056399551674	1.83710806624938e-06	7.00796436082774e-06	9.50120001085621	0.448243488880041	0.182667126222415	2.45388153933216	0.0141323528435661	0.028338461080343
chr17	80293601	80294717	peak107013	2.55004071102581	3.24942117515221	0.36547180322028	8.89103111791554	6.05444183420335e-19	1.48221308762302e-17	2.55004071102581	3.6271538157578	0.308551151697943	11.7554376180343	6.62167916255159e-32	7.9094184953725e-31	2.55004071102581	1.98054909226014	0.281644703053437	7.0320835818608	2.0347184670095e-12	1.85403332250826e-11	2.55004071102581	1.21164408150372	0.268210351465177	4.5175142379284	6.25698220032817e-06	2.28174473490481e-05	2.55004071102581	2.19960315762927	0.323563389641917	6.79805944690943	1.0603770356532e-11	6.60681763835816e-11
chr17	80738055	80738757	peak107085	1.78006656489586	3.43572464688849	0.493997443447759	6.95494418535756	3.52701648246417e-12	2.37978985294851e-11	1.78006656489586	3.74807096844187	0.454013325146977	8.25542062499711	1.51368195942419e-16	6.35424851676945e-16	1.78006656489586	2.56522613785273	0.44318371986572	5.78817773051315	7.11541034178947e-09	4.16682285553057e-08	1.78006656489586	3.31986673375184	0.461358512320787	7.19585017961802	6.20727584544634e-13	3.74276545310435e-12	1.78006656489586	2.6423909779858	0.473716160751604	5.57800471445463	2.43293063140746e-08	1.02880759687031e-07
chr17	81049823	81050632	peak107174	2.42234532101601	0.950295776081825	0.261338993599427	3.63625711951127	0.000276628222952386	0.000761608594720821	2.42234532101601	2.54992121905579	0.250610470228189	10.1748391307594	2.56824003276637e-24	1.62804290253091e-23	2.42234532101601	1.51218600487281	0.24365729275151	6.20620047032611	5.42809285099461e-10	3.59413022091707e-09	2.42234532101601	2.88401825090928	0.275615332096484	10.4639253156631	1.26503850981687e-25	4.4298766247562e-24	2.42234532101601	2.05863361443418	0.292815895798045	7.03047083159044	2.05837753338952e-12	1.41719651776226e-11
chr17	82216334	82217413	peak107448	7.21696535518835	2.03448868680468	0.222863436254818	9.12885810698209	6.92255852561498e-20	2.13257972218945e-18	7.21696535518835	2.34195217584952	0.191717117002837	12.215665520439	2.56394706517671e-34	3.92306590769074e-33	7.21696535518835	1.8067651939141	0.195039640906849	9.26357937039584	1.97691378927143e-20	7.43061726445719e-19	7.21696535518835	2.55037049284092	0.20481273858706	12.4522063931918	1.36031819538174e-35	2.76704724684121e-33	7.21696535518835	1.7631938211847	0.211561828584874	8.33417745052882	7.80388098750776e-17	1.13744237954908e-15
chr17	82217511	82218116	peak107449	3.29745851010022	2.08624709708713	0.275736804983373	7.56608134780169	3.84651227171457e-14	3.59492957718621e-13	3.29745851010022	2.55072661205717	0.21930631521692	11.6308853647657	2.87104168104492e-31	3.24446474936384e-30	3.29745851010022	1.50890596128885	0.210708642686462	7.16110142446376	8.00314071133942e-13	7.73581008520243e-12	3.29745851010022	1.24288765255746	0.210763996957195	5.89705865565782	3.70038349376343e-09	1.70954256799385e-08	3.29745851010022	1.52516766560788	0.235895488097099	6.46543805441542	1.01005775004626e-10	5.52436488676943e-10
chr17	82230701	82231576	peak107453	11.3760950389994	1.45776694204951	0.171899492932137	8.48034463152847	2.24527877470361e-17	4.00215154789953e-16	11.3760950389994	1.41400827595138	0.141492910185446	9.99349207036686	1.62745244113181e-23	9.67379551600137e-23	11.3760950389994	0.422925148662703	0.141116766513773	2.99698724050218	0.00272662125372086	0.00796675648108723	11.3760950389994	0.589682212517441	0.141206143151197	4.17603794960986	2.96630354126296e-05	0.000101937666044097	11.3760950389994	1.37481243901597	0.16696319139839	8.23422472642808	1.80724158949151e-16	2.44357435638774e-15
chr17	82231644	82232325	peak107454	6.01482477278145	1.20317776091921	0.202374795694449	5.94529450562511	2.75960248469585e-09	1.28262169248364e-08	6.01482477278145	2.08405825723252	0.182138005958145	11.4421932219431	2.57297673849671e-30	2.64605310385774e-29	6.01482477278145	0.935326055488908	0.174537831433247	5.35887290341766	8.37427390104633e-08	4.37270504338516e-07	6.01482477278145	1.26524174924034	0.176441686871926	7.17087765182577	7.45184795328729e-13	4.46400870029752e-12	6.01482477278145	1.54129139931966	0.211583769092829	7.28454458453024	3.22758727576147e-13	2.48436211454272e-12
chr17	82332825	82334239	peak107483	5.52905735357241	1.70253980632872	0.228255050864245	7.45893595730903	8.72239878096597e-14	7.64564131421555e-13	5.52905735357241	2.16258380544847	0.198831390711741	10.8764707509576	1.49229425958768e-27	1.20993049229875e-26	5.52905735357241	1.19576934960881	0.196322072166182	6.09085538072671	1.12308973610402e-09	7.14561970091575e-09	5.52905735357241	1.57876109521703	0.20323128832748	7.76829743200304	7.95480943728431e-15	5.73675308323861e-14	5.52905735357241	1.75428460154014	0.231062654540892	7.59224637588363	3.14406471642721e-14	2.88769609280353e-13
chr17	82440372	82441256	peak107511	2.05631106798953	2.51155177810874	0.328146916151016	7.65374182871463	1.9521400478163e-14	1.93009300510329e-13	2.05631106798953	2.13549125876497	0.242155739349086	8.81866878111236	1.15828510160772e-18	5.2928310292164e-18	2.05631106798953	2.02175911682084	0.250436652690044	8.07293619006758	6.8627477402855e-16	1.10507015999568e-14	2.05631106798953	1.722712316835	0.243837657912019	7.06499698031295	1.60619486482871e-12	9.40198365226859e-12	2.05631106798953	1.84330000849725	0.283573987151381	6.50024364721874	8.01900286242739e-11	4.44386408626185e-10
chr17	82603978	82604546	peak107548	3.48027148556723	3.17372060321646	0.314487818590972	10.0917123513272	6.01116338601612e-24	4.54118431514242e-22	3.48027148556723	3.32538360562136	0.246388273074776	13.4965173631139	1.63944684390572e-41	5.05051865142626e-40	3.48027148556723	0.747613880703259	0.210037169701444	3.5594360834606	0.000371651968743267	0.00127024710443708	3.48027148556723	1.56018510616957	0.222016816087458	7.02732853152428	2.1052527613912e-12	1.22147047800181e-11	3.48027148556723	2.49424016237851	0.281950446505611	8.84637777060187	9.0405851417188e-19	1.92475522425229e-17
chr17	83079308	83081278	peak107644	18.4978446601422	1.42359246641299	0.164507419570737	8.65366723353688	4.98704791454943e-18	9.81235373457293e-17	18.4978446601422	1.945041744396	0.147566789749357	13.1807552885013	1.13251298033493e-39	2.96684082272589e-38	18.4978446601422	0.94040975094924	0.145784939111424	6.45066463436585	1.11360683662119e-10	8.05617665488722e-10	18.4978446601422	0.528388991242539	0.143890867076283	3.67215099873168	0.000240517492160238	0.000744925649700047	18.4978446601422	0.695623187734929	0.153408796075868	4.53444134579422	5.77561486223691e-06	1.92641197912855e-05
chr17	83099564	83100571	peak107654	3.21505458683033	1.22884854242038	0.291301973412518	4.21846967950398	2.45966039289226e-05	7.71474434342079e-05	3.21505458683033	3.15424016138369	0.280912248270295	11.2285604519055	2.95249585527941e-29	2.76101957873357e-28	3.21505458683033	1.30644672461289	0.2675142011051	4.88365372460961	1.04137891361691e-06	4.8450565533633e-06	3.21505458683033	1.31131598825107	0.267664960213599	4.89909470109434	9.62792338621559e-07	3.74398190267456e-06	3.21505458683033	1.59741267801526	0.293947912168622	5.43433925497287	5.49998520406258e-08	2.25076317581638e-07
chr17	83125058	83126441	peak107662	2.94769106176325	2.20383710932819	0.287265629502067	7.67177442406953	1.69633087408464e-14	1.70396867467965e-13	2.94769106176325	2.46125283271066	0.238330731304957	10.3270477090147	5.31719522960229e-25	3.5616195843031e-24	2.94769106176325	1.94706949398386	0.235582028883939	8.26493219032039	1.39774172130315e-16	2.60911787976588e-15	2.94769106176325	1.94995394887265	0.238924659737663	8.16137585385151	3.31229718564523e-16	2.76999363191323e-15	2.94769106176325	1.26931811889394	0.253000741594282	5.01705295761327	5.24701082991218e-07	1.93228577740536e-06
chr17	83152923	83153834	peak107670	1.8712891860531	2.48713411375888	0.280602696881665	8.86354315692036	7.7510873412353e-19	1.83765892826284e-17	1.8712891860531	3.19308667913456	0.246209737070487	12.9689699405366	1.83479419813838e-38	4.22981222477502e-37	1.8712891860531	2.19302012000324	0.236142933983783	9.28683354189987	1.58946538179867e-20	6.1070792113998e-19	1.8712891860531	1.44182869551701	0.213382048314656	6.75702903269008	1.40849975501971e-11	7.70358584872782e-11	1.8712891860531	2.25175899031197	0.265403794212614	8.48427580695435	2.1706634390513e-17	3.48717963867103e-16
chr17	83199484	83200807	peak107682	9.54601995005295	2.95562049720169	0.209586767643479	14.1021331185822	3.68461412665248e-45	1.69885275332857e-41	9.54601995005295	3.58268684949959	0.169296494227484	21.1622034221543	2.13031246106842e-99	9.82216065383281e-96	9.54601995005295	1.84527303760965	0.148772409234892	12.4033283261294	2.5069014501633e-35	1.1957055468503e-32	9.54601995005295	2.46654211794165	0.158703786641429	15.541797521911	1.80839114421649e-54	4.16894438446708e-51	9.54601995005295	1.05566958579647	0.154013097857999	6.85441433539508	7.16052643909429e-12	4.5896386332508e-11
chr1	8127007	8127852	peak1077	2.15643497307085	3.05011793751212	0.413416380781126	7.37783522691846	1.60883901041834e-13	1.3462468960742e-12	2.15643497307085	3.9710651402884	0.375853270233653	10.5654665125562	4.30821209078785e-26	3.13802999682873e-25	2.15643497307085	3.25157169690487	0.376998601640845	8.62489060371247	6.41539500383112e-18	1.54865172239079e-16	2.15643497307085	2.3858284914881	0.358592059026963	6.65332215655312	2.8655001775298e-11	1.52620710264121e-10	2.15643497307085	3.05931246292424	0.402044728403959	7.60938335162141	2.75406746400465e-14	2.5515245252587e-13
chr18	614853	616025	peak107737	2.51248734117661	3.19805075217386	0.443562053990692	7.20992862983039	5.59812105547143e-13	4.28755318046959e-12	2.51248734117661	3.65346996364183	0.402558051581892	9.07563505259715	1.13016500488334e-19	5.36644090200701e-19	2.51248734117661	2.35610337221001	0.393244827942354	5.99144147562799	2.07989174374428e-09	1.27976257115084e-08	2.51248734117661	2.80030672894496	0.400572193202769	6.99076664946496	2.73388154292434e-12	1.57169781802699e-11	2.51248734117661	3.18184515431098	0.437436446697737	7.27384555706578	3.49395431445919e-13	2.67007602638672e-12
chr18	2646271	2647012	peak107831	2.65139374568145	2.51455342102179	0.40527979420113	6.20448750961881	5.48754313658462e-10	2.76314876830137e-09	2.65139374568145	3.26285787836253	0.370028846998331	8.81784732414995	1.16681203003608e-18	5.33003434592439e-18	2.65139374568145	1.61667439645421	0.35449105282146	4.56055063614949	5.10196572017402e-06	2.20670387246551e-05	2.65139374568145	2.0412602437793	0.361758381843799	5.64260662980486	1.6749473661725e-08	7.43274686201414e-08	2.65139374568145	2.11314631083591	0.391176498104917	5.40202778304219	6.58917412391241e-08	2.67355401824454e-07
chr18	2846402	2847594	peak107845	2.79878516790702	2.24334008326662	0.254837921666845	8.80300729417887	1.33197899866066e-18	2.92908322885123e-17	2.79878516790702	2.81678479180201	0.214846178368657	13.1107046594455	2.85929336796685e-39	7.20396099557696e-38	2.79878516790702	1.60739947207148	0.195245085948792	8.23272690454839	1.82999070689409e-16	3.33058308654724e-15	2.79878516790702	1.81942641951797	0.200765027678288	9.0624669075008	1.27532988175034e-19	1.62733975317074e-18	2.79878516790702	2.17722783046287	0.246549931640628	8.83077847953492	1.03949678249544e-18	2.17195158541947e-17
chr18	2970361	2971507	peak107874	4.71353289658062	1.52149702792961	0.250263963249127	6.07956898059282	1.20506032732576e-09	5.86708709875746e-09	4.71353289658062	0.559532565365943	0.191592713115798	2.9204271721324	0.00349551886524235	0.00688452469657299	4.71353289658062	1.07479915649436	0.207018419240091	5.1918044801987	2.08265650263839e-07	1.03437359944324e-06	4.71353289658062	0.609216022007664	0.199917773719647	3.04733296431159	0.00230881805771192	0.00616874084880651	4.71353289658062	1.11013753265948	0.233974094900628	4.74470275493946	2.08812733178839e-06	7.26250370965477e-06
chr18	3177838	3178516	peak107927	3.55636231215922	3.82311360913295	0.383676625627764	9.96441626559252	2.18151574009871e-23	1.46479251053618e-21	3.55636231215922	3.86673450758996	0.331069348105896	11.6795303754703	1.6218911285907e-31	1.87575234871794e-30	3.55636231215922	3.43092945376528	0.336362882375495	10.200083402589	1.98102311710172e-24	1.62139122815095e-22	3.55636231215922	3.92882436686851	0.348391022102316	11.2770539928399	1.70355706217915e-29	1.24018954126642e-27	3.55636231215922	3.92598866868424	0.379623512528163	10.3417953291104	4.55915063759209e-25	3.40876603346886e-23
chr18	3448896	3449776	peak107977	9.4428216003587	0.919609472645088	0.146389682683463	6.28192817818691	3.34399336895692e-10	1.7258998611721e-09	9.4428216003587	0.580722137982665	0.107994753813511	5.37731804070293	7.56035563254961e-08	2.29784309183534e-07	9.4428216003587	0.820736154435196	0.116641773348598	7.03638268583529	1.9729461184614e-12	1.80249608392061e-11	9.4428216003587	0.73990491311371	0.116036911112244	6.37646164501907	1.81226109223371e-10	9.11534379191878e-10	9.4428216003587	0.651336888727794	0.133552766393299	4.87700035212805	1.07711243265081e-06	3.86274803433395e-06
chr18	3660776	3661659	peak108017	2.96404825657768	3.17362658601632	0.412711204813509	7.68970299086108	1.47476978810611e-14	1.50103132517172e-13	2.96404825657768	4.28139024393742	0.382785324947873	11.184833808664	4.83811001039377e-29	4.44951713189938e-28	2.96404825657768	0.886585836972815	0.342150246407291	2.5912178824429	0.00956369198841231	0.0246157401532786	2.96404825657768	3.685595249005	0.387827072553327	9.50319229841344	2.03552544708826e-21	3.47597382520059e-20	2.96404825657768	3.01261211649813	0.401834726709534	7.49714227331028	6.52241732760612e-14	5.67052649122865e-13
chr18	3699573	3700566	peak108025	2.17132398360171	2.65425297546829	0.420364931034041	6.31416366950304	2.71626354747596e-10	1.41671785025216e-09	2.17132398360171	3.22369268826541	0.378308002754207	8.52134415554485	1.57712125893069e-17	6.8642986952578e-17	2.17132398360171	1.95821862170369	0.364857797341934	5.36707351732572	8.00244441787394e-08	4.18645276807989e-07	2.17132398360171	2.32963484166532	0.372997014978519	6.24571979965976	4.21852836845605e-10	2.07579809293789e-09	2.17132398360171	1.85616055899155	0.395689423502812	4.69095317878356	2.71935201442983e-06	9.34975815649848e-06
chr18	3747337	3747964	peak108036	3.84041871704373	2.7089915376615	0.409116852039684	6.62155940083038	3.55429137897133e-11	2.06668689625232e-10	3.84041871704373	2.43544343069631	0.371107888327766	6.56262910947692	5.28672302616983e-11	1.84335651368745e-10	3.84041871704373	2.96427440476886	0.388026790199118	7.63935501269829	2.18312588138356e-14	2.67703875809374e-13	3.84041871704373	2.17469986713942	0.376556321282924	5.77523133785202	7.68474275568056e-09	3.48738063637052e-08	3.84041871704373	3.78668541539661	0.43349284426186	8.73528932604292	2.43033263412706e-18	4.68194442830718e-17
chr18	5466220	5466691	peak108112	2.22578120837637	3.46632099167425	0.589910900575442	5.87600769589602	4.20278794679724e-09	1.9274855066346e-08	2.22578120837637	5.69462476463264	0.592224348540356	9.61565457190011	6.86711688662846e-22	3.70315636553002e-21	2.22578120837637	3.34034083993738	0.565734113913124	5.90443594930592	3.53855312722196e-09	2.13269136626293e-08	2.22578120837637	4.89275217478504	0.588299274561105	8.31677410861204	9.03897941816857e-17	8.10811694631049e-16	2.22578120837637	3.9053887429058	0.592544943133022	6.5908734656589	4.37246429291726e-11	2.50642047656989e-10
chr18	5515134	5516025	peak108117	2.82821350506096	4.60772293301658	0.459712884548584	10.0230450089324	1.20725053432438e-23	8.60757185091486e-22	2.82821350506096	4.37540951608044	0.404286653150821	10.8225425746325	2.69203742783296e-27	2.13866664434765e-26	2.82821350506096	3.22070022778757	0.397056260601279	8.11144552389209	5.00210857261005e-16	8.22701138838789e-15	2.82821350506096	3.37674025965739	0.39989842961234	8.44399479870624	3.0667284910258e-17	2.89351899644399e-16	2.82821350506096	3.57070742996014	0.432743495479148	8.25132547863379	1.5664727168499e-16	2.14105243275373e-15
chr18	5542692	5544321	peak108121	2.4968939997929	2.51361864908238	0.267516144481761	9.39613814318319	5.66025142590102e-21	2.21165530291138e-19	2.4968939997929	3.03546646912581	0.223708637890154	13.5688389047199	6.12851486843467e-42	1.97598176364075e-40	2.4968939997929	1.59198524963775	0.204517106380438	7.78411780712553	7.02013213583132e-15	9.39095432329002e-14	2.4968939997929	2.18377221939647	0.22446835599217	9.72864174882918	2.27611755862559e-22	4.50399713095454e-21	2.4968939997929	2.53393999173949	0.252484244978528	10.0360321173901	1.05846574473273e-23	6.17750978107307e-22
chr18	5583130	5583862	peak108125	3.41787202303247	3.22342082546094	0.499288402644613	6.45602983844054	1.07485425160797e-10	5.86947651332073e-10	3.41787202303247	4.55048155226791	0.481269612946833	9.4551607453567	3.22526028090668e-21	1.67085394028094e-20	3.41787202303247	3.2011047480799	0.472668048580684	6.77241619714321	1.26649168837061e-11	1.03169099137469e-10	3.41787202303247	3.71692043925861	0.480449920272101	7.73633272153225	1.02325462264358e-14	7.32211998986343e-14	3.41787202303247	3.62454908036497	0.503585437647641	7.19748588699475	6.13328950519977e-13	4.56105701268405e-12
chr18	9771138	9771824	peak108546	3.52150284194344	1.62083613327048	0.300605661423732	5.39190155499352	6.97159609566317e-08	2.79834930920525e-07	3.52150284194344	1.95608596497747	0.258238534558561	7.57472531479955	3.598882797213e-14	1.38816918156861e-13	3.52150284194344	0.615160588559354	0.247540913867925	2.48508652144498	0.0129519951060501	0.032163733627807	3.52150284194344	0.983773017442326	0.253324910587523	3.88344365803077	0.000102987404443037	0.000333377434649214	3.52150284194344	2.13046905704052	0.305629958023767	6.97074681689039	3.15262892934217e-12	2.11275016233822e-11
chr18	9775141	9775794	peak108548	2.55940889983841	2.719066977605	0.415936159150874	6.53722192164279	6.26720218511505e-11	3.53251591786925e-10	2.55940889983841	3.67142584805132	0.38516813503589	9.53200826882841	1.5426949888878e-21	8.12278533928283e-21	2.55940889983841	1.58055089176134	0.359787893672218	4.393007434545	1.11793302727739e-05	4.65200049136608e-05	2.55940889983841	2.7807956995254	0.38371901931843	7.24695821558365	4.26235387003855e-13	2.60295270332773e-12	2.55940889983841	2.26643271401838	0.400664771712991	5.65668078161336	1.54328412392472e-08	6.64799314921419e-08
chr18	9825474	9826095	peak108561	4.5060765639194	1.04299189088131	0.28842131151462	3.61620951449157	0.000298948443827033	0.000818822747527826	4.5060765639194	3.72464765082391	0.294911514081229	12.6297125509926	1.44806240717899e-36	2.77034567304284e-35	4.5060765639194	1.59341602724532	0.274594746162494	5.80279138444404	6.52199171164e-09	3.83555226851209e-08	4.5060765639194	2.73248521011525	0.290680027597627	9.40031976981127	5.43974964288527e-21	8.57025937036001e-20	4.5060765639194	3.27841910327729	0.33733296287408	9.71864437837655	2.51102113906089e-22	1.10612880240415e-20
chr18	9828179	9828596	peak108563	2.2035552471057	3.04272281288132	0.469462504363187	6.48129037910852	9.09414523895705e-11	5.00757233062317e-10	2.2035552471057	3.43719096810761	0.429724736265839	7.99858764933019	1.2585441949887e-15	5.10803500736023e-15	2.2035552471057	1.80091413676397	0.413949165490476	4.3505683472755	1.3578512183627e-05	5.59481622055195e-05	2.2035552471057	2.97565844405924	0.435210505369457	6.83728542244897	8.07078434099218e-12	4.47255965563317e-11	2.2035552471057	3.10915040324768	0.466622744759943	6.66309226921033	2.68125205178141e-11	1.5754918598233e-10
chr18	9849456	9850231	peak108567	3.16936739176291	3.3079680259083	0.36949258178712	8.95273190576301	3.46791355473287e-19	9.08488263050476e-18	3.16936739176291	4.44082921252309	0.338986450627958	13.1003147892685	3.27894878092749e-39	8.17196748428631e-38	3.16936739176291	3.28529647937496	0.327685493751796	10.0257611094112	1.17451159334686e-23	8.08250963142975e-22	3.16936739176291	3.60857251300365	0.336255108194553	10.7316511335072	7.22927417369201e-27	3.14450692989018e-25	3.16936739176291	3.55352902444893	0.36718264833933	9.67782393999445	3.74604137498748e-22	1.62430232911683e-20
chr18	12606880	12607700	peak108910	2.79937111536657	3.26689945532404	0.441992120216414	7.39130700729338	1.45392479835721e-13	1.22647909902091e-12	2.79937111536657	3.45907371934422	0.404106472293078	8.5598077648099	1.13055873381347e-17	4.94400518688206e-17	2.79937111536657	1.84707752471386	0.392458007670847	4.70643352565506	2.52088134613302e-06	1.12443827087107e-05	2.79937111536657	2.95392603723763	0.40766737921229	7.24592201354279	4.29507209100328e-13	2.6217756912073e-12	2.79937111536657	2.71323345679803	0.430891551813644	6.29678963390647	3.03873221982539e-10	1.57481244153709e-09
chr18	13222070	13223721	peak108991	5.71789859129341	1.48540572407043	0.22075251147927	6.72882819822378	1.71034851378179e-11	1.03624794755277e-10	5.71789859129341	0.944230070468329	0.165828351119804	5.69402073947031	1.24082002168281e-08	3.93557040585109e-08	5.71789859129341	0.487989784354461	0.167749772836588	2.90903395040559	0.00362547486597217	0.010286680686385	5.71789859129341	0.451805091073851	0.16761514518915	2.69549085534007	0.00702850070121156	0.0171279460357925	5.71789859129341	1.42864255854127	0.211720669038689	6.74777084839176	1.50133806728671e-11	9.14018844485463e-11
chr18	13470482	13471761	peak109059	5.00120939803882	1.8861071824185	0.247325365492987	7.62601595133183	2.42119885735991e-14	2.35017702421069e-13	5.00120939803882	1.40397764472309	0.198495574105156	7.07309294452739	1.51517927091994e-12	5.57096216782685e-12	5.00120939803882	1.74780235926323	0.210420954566752	8.30621818469498	9.8800490112121e-17	1.90070706429883e-15	5.00120939803882	1.33059570480241	0.204873733103556	6.49471108201971	8.31929108737922e-11	4.27778566247693e-10	5.00120939803882	2.17086453438705	0.25085201814168	8.65396479752839	4.97405571946669e-18	9.12481945778028e-17
chr18	13563306	13563795	peak109086	2.44279354245084	3.68483293422196	0.414052519969815	8.89943366240252	5.61323659260398e-19	1.3889497057048e-17	2.44279354245084	4.2030617552142	0.367529867315353	11.4359733153546	2.76419444842696e-30	2.82798355108296e-29	2.44279354245084	2.07372976008958	0.334306249697998	6.20308403436347	5.53672550469599e-10	3.66080244650836e-09	2.44279354245084	3.15755440117857	0.357381168011609	8.83525681766196	9.98685592138023e-19	1.12307472442708e-17	2.44279354245084	3.51092466911342	0.398697160253857	8.80599366917476	1.29698366720081e-18	2.68159612626631e-17
chr18	13566767	13567362	peak109088	3.31905075727965	3.74858998968498	0.398171821591476	9.41450345406669	4.75323700973445e-21	1.89003643786076e-19	3.31905075727965	3.96926359915442	0.343837060727083	11.5440249249483	7.91337814583435e-31	8.50488317895732e-30	3.31905075727965	3.83564681127346	0.356307692643519	10.7649845638078	5.03699950238054e-27	6.69920933816612e-25	3.31905075727965	2.45855471205844	0.32996075520808	7.45105190012074	9.25989229861984e-14	5.98797710493266e-13	3.31905075727965	3.92704207845986	0.393117002430925	9.98949944717764	1.69435158274634e-23	9.41215706528008e-22
chr18	13567495	13568112	peak109089	2.93052994018461	3.41010149091179	0.399430302290229	8.5374130889899	1.37260141406012e-17	2.55529243058944e-16	2.93052994018461	3.34191178376893	0.341117619181366	9.79694860614075	1.16038087566295e-22	6.51395627928975e-22	2.93052994018461	3.82893193157686	0.368943209675829	10.3781065246902	3.11899751108754e-25	2.93482813424237e-23	2.93052994018461	2.84802765846736	0.34868522309541	8.16790465963641	3.1379174108344e-16	2.63052567434311e-15	2.93052994018461	2.9839467067514	0.386233366830924	7.72576106314928	1.11187016445952e-14	1.09696063586334e-13
chr18	13577120	13577791	peak109091	2.16076157422447	3.71339005041339	0.509966841307829	7.2816303916746	3.29809656619646e-13	2.61728466458e-12	2.16076157422447	4.54399414939791	0.482274957264025	9.4219989675107	4.42580592663139e-21	2.2774459664124e-20	2.16076157422447	3.1461486348017	0.469830885540722	6.69634273017373	2.13700199950365e-11	1.67758295443442e-10	2.16076157422447	3.47693354449502	0.476743559842669	7.29308969719999	3.02926263460861e-13	1.87307826383131e-12	2.16076157422447	2.89066421934817	0.490941885868913	5.88799673149097	3.90904848062841e-09	1.77627984835914e-08
chr18	21117490	21118273	peak109178	2.88796514123112	2.79122713708293	0.42060244517007	6.63625989134301	3.21742356215725e-11	1.88095531326116e-10	2.88796514123112	3.63666576954178	0.391307770956122	9.29362011047197	1.49127950134699e-20	7.43328939193931e-20	2.88796514123112	3.35174934705812	0.400348902718104	8.372070772024	5.66144244125827e-17	1.13821325359716e-15	2.88796514123112	2.48595958667391	0.386761629605818	6.42762724215318	1.29611092880738e-10	6.5862624420513e-10	2.88796514123112	3.10258942463462	0.422513741552194	7.34316809019418	2.0859628007317e-13	1.65536646355255e-12
chr18	21163719	21164518	peak109184	3.36444554632364	2.68307575483332	0.42194540757121	6.35882203405783	2.03306785283388e-10	1.07621104249515e-09	3.36444554632364	3.89199085330599	0.39968535535773	9.7376368714399	2.08342831309275e-22	1.15318048926366e-21	3.36444554632364	2.66409675236207	0.394281618059139	6.75683732220677	1.41036390059589e-11	1.14082768848201e-10	3.36444554632364	2.28536962508939	0.38594861391086	5.92143498568757	3.19144473352964e-09	1.47836783503624e-08	3.36444554632364	3.56685784369147	0.437323496098362	8.15610840833765	3.45991917413898e-16	4.43125944598986e-15
chr18	44507637	44508433	peak110635	4.48212938282694	3.81111241891849	0.437325065729361	8.71459863056878	2.91790580707594e-18	6.02395121245886e-17	4.48212938282694	4.46825603986928	0.400834177240015	11.1473928461787	7.37352235617888e-29	6.68790565446992e-28	4.48212938282694	1.87508927929639	0.378354621891769	4.95590425173336	7.19946657804408e-07	3.40454775068396e-06	4.48212938282694	3.72500326658018	0.401390686703754	9.2802433887297	1.69091862384477e-20	2.49347403038602e-19	4.48212938282694	1.75563337907634	0.393958848089358	4.45638773590414	8.33522184594916e-06	2.72882339818151e-05
chr18	46009109	46009975	peak110840	3.16227157774122	3.11513701329398	0.374429609993936	8.31968661170902	8.81961945444145e-17	1.41032342536224e-15	3.16227157774122	2.29054028527546	0.305211103094477	7.50477378461042	6.15347723640546e-14	2.35906034185034e-13	3.16227157774122	1.92169834479839	0.31029640504764	6.19310540998165	5.89902491066964e-10	3.88919506979897e-09	3.16227157774122	2.9629373278359	0.330792462721646	8.95708839148836	3.33364447321713e-19	3.97851340410176e-18	3.16227157774122	2.43243199359939	0.34870136695797	6.97568815063631	3.04377221594453e-12	2.04177775416803e-11
chr18	48715671	48716480	peak111129	2.72897957214578	2.55157699121262	0.407386485576976	6.26328334774989	3.76954756733411e-10	1.93112525745798e-09	2.72897957214578	3.6848204167594	0.382441754057618	9.63498461573381	5.69005226804611e-22	3.07801341304708e-21	2.72897957214578	2.51823792814492	0.370452115265996	6.79774206805849	1.0627149480672e-11	8.76011511422263e-11	2.72897957214578	3.12522521047052	0.384644568506378	8.12496903987531	4.47476618267688e-16	3.6930170548202e-15	2.72897957214578	3.06268022618514	0.418420976761412	7.31961444641316	2.48684412151502e-13	1.94344133221142e-12
chr18	48896623	48897388	peak111181	3.25087345171528	2.83293425550741	0.300913054631405	9.41446112724334	4.75515240294639e-21	1.89003643786076e-19	3.25087345171528	3.16022168909449	0.24829902040506	12.7274835153965	4.1603295383688e-37	8.50010017351806e-36	3.25087345171528	2.51234460469166	0.244024295997764	10.295469122938	7.3858675029733e-25	6.38508245632042e-23	3.25087345171528	2.81476244805699	0.255677136134648	11.0090502835366	3.45627789084526e-28	1.96531467206293e-26	3.25087345171528	2.60739742249444	0.285592276923294	9.12978967983349	6.86324987192217e-20	1.86142102408681e-18
chr18	48992176	48993232	peak111211	2.54921675203303	2.36898178521554	0.310690657570069	7.62488902544896	2.44244411317743e-14	2.36913653390394e-13	2.54921675203303	2.27205231366056	0.24365247629835	9.3249711563713	1.11013783911956e-20	5.59192519690521e-20	2.54921675203303	0.82114716734864	0.224717584906511	3.65412954972021	0.000258055954104048	0.000901570097962971	2.54921675203303	1.59398535472117	0.240427494012612	6.629796485079	3.36150007582299e-11	1.78049924873851e-10	2.54921675203303	2.2082071247989	0.29939608168447	7.3755378239255	1.63682919526854e-13	1.32711731705477e-12
chr18	50805771	50806627	peak111430	2.11466463450925	1.93947834134827	0.367233765079952	5.28131812968237	1.28257760629724e-07	5.01147272607441e-07	2.11466463450925	3.29964182666353	0.347903080473964	9.48437082582967	2.43849662828514e-21	1.27232309929989e-20	2.11466463450925	2.33231251296265	0.340156052573054	6.85659565755266	7.05208658364814e-12	5.9769890701606e-11	2.11466463450925	2.96384114955354	0.357738355407891	8.28494094845992	1.18167702307707e-16	1.04240794535727e-15	2.11466463450925	2.84241106696906	0.38766160635884	7.33219648359498	2.26410817430998e-13	1.78242141531335e-12
chr18	50830385	50831203	peak111437	2.19916898879718	3.43700356083023	0.434112559941756	7.91730965188237	2.42704777676589e-15	2.82821607819931e-14	2.19916898879718	4.19979755886584	0.395404910133436	10.621510889808	2.36698593101276e-26	1.75456320459638e-25	2.19916898879718	2.21711799298471	0.362695406058597	6.1128924048917	9.78413416304999e-10	6.26257027965328e-09	2.19916898879718	3.30035687660062	0.390535130887251	8.4508578501058	2.89170158547089e-17	2.74523104531457e-16	2.19916898879718	2.70025913963331	0.407572076231463	6.62523096430142	3.46705648054487e-11	2.01327981691421e-10
chr18	50862256	50862888	peak111447	1.74517134324274	2.95130658261328	0.401208809588705	7.35603633838146	1.89451462187551e-13	1.57198117875117e-12	1.74517134324274	3.81874488292655	0.367882066004192	10.3803507586125	3.04653792322005e-25	2.08715763021197e-24	1.74517134324274	2.57883980140603	0.352850638385344	7.30858760297809	2.699649176997e-13	2.80763514407688e-12	1.74517134324274	4.09371937761833	0.393054161190065	10.4151533855376	2.11456444582615e-25	7.1864018217856e-24	1.74517134324274	2.94057118869147	0.395484177070181	7.43537000765938	1.04275667079218e-13	8.76803055951209e-13
chr1	94713474	94714096	peak11152	3.5724564120519	0.948754322659203	0.378423438521235	2.507123571327	0.0121718150918011	0.0253173753909463	3.5724564120519	2.95260785715302	0.374188111178264	7.89070461874294	3.00485099562799e-15	1.20333233849237e-14	3.5724564120519	3.39061098995756	0.396883137523813	8.54309661809233	1.3067205562215e-17	2.96304241535342e-16	3.5724564120519	3.46884805318391	0.397858357648833	8.71880151942331	2.81161938766491e-18	3.00775865198616e-17	3.5724564120519	2.77251874818899	0.409942973757833	6.76318152930904	1.34993919587302e-11	8.28042525823307e-11
chr18	54269115	54270551	peak111555	14.0228366475128	0.836441535715906	0.126633676621233	6.6052061192043	3.96964641133246e-11	2.29261583137998e-10	14.0228366475128	1.08587720721437	0.103682941507839	10.473055561722	1.14874006030591e-25	8.07386814743465e-25	14.0228366475128	0.53345081460128	0.103316799716122	5.16325337280108	2.42694276646782e-07	1.19762655532583e-06	14.0228366475128	0.618638658168585	0.105162716502124	5.88268046647589	4.03674798414049e-09	1.85811308208423e-08	14.0228366475128	0.94788108349549	0.122798929804067	7.71896860182648	1.17274785214036e-14	1.15455147977263e-13
chr18	56468203	56468860	peak111754	2.05988771729469	2.69953454047385	0.493146011121379	5.47410803209236	4.39720764318541e-08	1.80213855171972e-07	2.05988771729469	4.89632491789107	0.488888783560007	10.0152122170544	1.30681145822774e-23	7.81825955458739e-23	2.05988771729469	3.39082425555901	0.475821171568072	7.12625763243052	1.03134594747713e-12	9.8112635113505e-12	2.05988771729469	3.54763954258006	0.477610048426216	7.42789971498709	1.10335557251895e-13	7.04598997187539e-13	2.05988771729469	3.39041385443847	0.497972646391517	6.80843391500836	9.86668925419713e-12	6.19219808366854e-11
chr18	58535058	58535728	peak112042	1.90637724395664	2.65302115966534	0.493445604313063	5.37652202487176	7.59384136341525e-08	3.03578074389479e-07	1.90637724395664	3.64563726255064	0.465451836047022	7.83246939900853	4.78379653949114e-15	1.90032951563014e-14	1.90637724395664	2.69837476193915	0.458470941131342	5.88559605387536	3.96621953448168e-09	2.37904373811581e-08	1.90637724395664	3.09211483042923	0.468749206558587	6.59652280401835	4.20912786608233e-11	2.2095125860968e-10	1.90637724395664	2.6113799241187	0.485485353916571	5.37890567254364	7.49399577952968e-08	3.01942760333395e-07
chr18	58887288	58888013	peak112108	2.75324752225229	2.22946895890562	0.383537286452603	5.81291320988979	6.13948963692017e-09	2.77339714754669e-08	2.75324752225229	3.34545498221374	0.356974202514426	9.37169957562561	7.13738245125e-21	3.6295688994739e-20	2.75324752225229	1.22542198688998	0.334815948160476	3.65998690809866	0.000252228134795703	0.000883105967610241	2.75324752225229	1.38244987805555	0.33734320143571	4.09805169385936	4.16642245746811e-05	0.000140904536507821	2.75324752225229	2.53425637422171	0.387082652096957	6.54706781741003	5.86777221720593e-11	3.3168379774578e-10
chr18	63236306	63237347	peak112535	3.72077732016727	2.81236613866078	0.314472734918636	8.94311597279943	3.78348339102898e-19	9.87417778579488e-18	3.72077732016727	4.19165368608787	0.288876491162745	14.5101931597695	1.0442609674979e-47	5.82428133162541e-46	3.72077732016727	3.09779452363197	0.27818845182534	11.1355971224029	8.41789529647331e-29	1.68748301073651e-26	3.72077732016727	2.79953725960301	0.273501686117249	10.2359049384539	1.36909180844791e-24	4.05509162622087e-23	3.72077732016727	3.44698760414232	0.321359279588265	10.7262737474353	7.66240010111948e-27	7.7362276057434e-25
chr18	69948818	69949400	peak112806	2.75502750874644	3.71125960657297	0.428610060262329	8.65882523686333	4.76650939199257e-18	9.45916182353532e-17	2.75502750874644	4.12907562150923	0.384041504804207	10.7516390021811	5.82178086322194e-27	4.48617676323598e-26	2.75502750874644	2.32069818648195	0.363288792249521	6.3880258240612	1.68040966658697e-10	1.18649446188009e-09	2.75502750874644	1.11648521883908	0.342838256251017	3.25659461417171	0.00112757344332333	0.00317132896869629	2.75502750874644	2.40269346307458	0.391765292671879	6.13299214610862	8.62414072207446e-10	4.2376239597774e-09
chr18	76565184	76566186	peak113242	4.1720971533247	1.18013375996198	0.270062588579905	4.36985280400217	1.24330315814003e-05	4.03315414713718e-05	4.1720971533247	0.872361423396014	0.229760087639338	3.79683622320596	0.000146554543697473	0.000346105932802363	4.1720971533247	1.31539737933363	0.244025780544564	5.39040332705097	7.02997255605373e-08	3.70102271287669e-07	4.1720971533247	0.610332115358671	0.234979579310648	2.59738364137506	0.00939369410029043	0.0222412832583391	4.1720971533247	1.93699422790555	0.286281147768909	6.76605582659299	1.32340497189918e-11	8.12848027145182e-11
chr18	76987987	76988749	peak113287	2.66268757497192	2.96321110476822	0.392920304501642	7.54150668931858	4.64572238163858e-14	4.27542461628908e-13	2.66268757497192	3.02329566602665	0.334136788748434	9.04807781672565	1.45507064886407e-19	6.8667817178737e-19	2.66268757497192	1.03563284197456	0.308527120775698	3.35669953218625	0.000788787823326546	0.00255216682391878	2.66268757497192	1.76679453421357	0.320703881786658	5.50911490179247	3.60642450406357e-08	1.56327369916037e-07	2.66268757497192	2.26953925805552	0.363363917824665	6.24591255962471	4.21332846430895e-10	2.14733822101405e-09
chr18	77065160	77065948	peak113308	4.53413044687056	2.81253673451134	0.30823435138223	9.12466998535028	7.19551490829567e-20	2.19709408855509e-18	4.53413044687056	3.18667728335173	0.265890230745322	11.9849355669033	4.26175583776765e-33	5.75108358517094e-32	4.53413044687056	2.51149141049355	0.267322306695419	9.39499378686375	5.72212002541818e-21	2.4057253553673e-19	4.53413044687056	1.68642372394351	0.255305264098575	6.60551880862262	3.96127608100534e-11	2.0833601046565e-10	4.53413044687056	2.46535514369805	0.294000047959556	8.38556034534114	5.04846886099186e-17	7.56559277196526e-16
chr18	77131112	77133087	peak113339	14.7758177251345	0.414676355884221	0.165863415596861	2.50010741905925	0.0124155654100569	0.0257856007134997	14.7758177251345	0.684677766500472	0.150192443460709	4.55866986863148	5.14786177872601e-06	1.3812846580667e-05	14.7758177251345	0.995021955366946	0.156235361877888	6.36873716300311	1.90590892035133e-10	1.33413624424593e-09	14.7758177251345	0.867769184653843	0.155487550952938	5.58095602725451	2.39200118314522e-08	1.05202417695595e-07	14.7758177251345	0.771178842041026	0.166120493523424	4.64228600387756	3.445754425309e-06	1.17480096649924e-05
chr19	296371	297026	peak113688	1.78729198013181	3.25156571663197	0.445973976790692	7.29093150239576	3.07819249350594e-13	2.45828860104932e-12	1.78729198013181	4.15069459796636	0.413220506029265	10.0447449664379	9.68980005776906e-24	5.8604859815943e-23	1.78729198013181	2.53882533883143	0.389748831903856	6.51400371472494	7.31736862227794e-11	5.39231980731745e-10	1.78729198013181	3.33573159366174	0.41064561202299	8.12313950520185	4.54276647110445e-16	3.74243870329463e-15	1.78729198013181	2.95403426013811	0.431544425727239	6.8452610763306	7.63365245010325e-12	4.87707532054633e-11
chr19	342649	343252	peak113695	2.51264373037788	2.50413185199674	0.392479669114583	6.38028425178291	1.76759585123773e-10	9.42172863750302e-10	2.51264373037788	3.51969228878214	0.361705506281847	9.7308230802534	2.22782930814872e-22	1.23212055139197e-21	2.51264373037788	0.957811304253058	0.326200704646114	2.93626374992709	0.00332191747175087	0.00951659381466672	2.51264373037788	2.07557909799008	0.346592564167922	5.98852748896388	2.11749354320131e-09	9.92180578914651e-09	2.51264373037788	2.6272259670418	0.388631536003398	6.76019757444188	1.37803690425572e-11	8.43780719772694e-11
chr19	859266	859852	peak113833	1.30831178495673	1.99811838011159	0.306031649419382	6.52912332401734	6.61557639965295e-11	3.71525183759641e-10	1.30831178495673	3.48006153295254	0.278740154076923	12.4849666689649	9.01810961754789e-36	1.59921143884516e-34	1.30831178495673	2.26095810000195	0.267864096375212	8.44069112134723	3.15466772539982e-17	6.6517323136784e-16	1.30831178495673	2.6499042756544	0.280449882212331	9.44876230558777	3.42860692378317e-21	5.64577273449628e-20	1.30831178495673	2.34201598180212	0.312565459779048	7.49288159817047	6.73776791855828e-14	5.84305992786822e-13
chr19	1038063	1038656	peak113883	2.33330710195573	2.00010959584336	0.355959389830362	5.61892635223511	1.9214773416464e-08	8.20304771285588e-08	2.33330710195573	2.76704236512998	0.322318018368845	8.58482060398966	9.09782861213771e-18	3.99495763057425e-17	2.33330710195573	2.31059114200622	0.322421043823841	7.16637820721356	7.70078452576107e-13	7.46965298459517e-12	2.33330710195573	2.26798981336236	0.323240021745723	7.01642637292752	2.27614758706172e-12	1.31675756688573e-11	2.33330710195573	1.42926488116235	0.332366291694171	4.30027026470392	1.70589936337991e-05	5.40325165886671e-05
chr19	1087412	1089099	peak113900	5.95835586077962	1.99076760964224	0.217963588705923	9.13348702625827	6.63277005218758e-20	2.05705101708203e-18	5.95835586077962	1.8467836804526	0.168984662342565	10.928705924262	8.4038298644376e-28	6.95641978964098e-27	5.95835586077962	1.52508024360947	0.170533091525984	8.94301645482747	3.78689332103904e-19	1.10274333508657e-17	5.95835586077962	2.18322212194494	0.187104490221409	11.6684646069233	1.84727034169579e-31	1.96549564356432e-29	5.95835586077962	0.856955131888762	0.179211049532439	4.7818208426576	1.73714468489697e-06	6.10007242485272e-06
chr19	1897312	1898163	peak114092	10.0299011454897	1.04360331360822	0.144942913401435	7.20009891561825	6.01688942348869e-13	4.5728359618514e-12	10.0299011454897	0.789491741670323	0.105538434545012	7.48060879502251	7.39790947300408e-14	2.82751820476906e-13	10.0299011454897	0.343521140277219	0.10623802886647	3.23350446109076	0.00122281426303848	0.00382842165829521	10.0299011454897	1.14610838039598	0.117748204023687	9.73355296498133	2.16882400503958e-22	4.32264749822874e-21	10.0299011454897	0.561545651986246	0.127036978218195	4.42033225177753	9.85492614673169e-06	3.20435680445681e-05
chr19	1901871	1902284	peak114093	2.40094485715372	2.50074730456233	0.307911280977142	8.12164886140683	4.59892286913846e-16	6.30448970524511e-15	2.40094485715372	1.49756611885836	0.221795712793525	6.75200661003074	1.45814231300171e-11	5.176854330965e-11	2.40094485715372	2.29697047392398	0.250260698452048	9.17831081001357	4.37906507291682e-20	1.54913626825027e-18	2.40094485715372	2.5122022194934	0.260191045150474	9.65522167775044	4.67147829210739e-22	8.76742031701891e-21	2.40094485715372	2.78304541849821	0.306338124921768	9.08488102553001	1.03812156897112e-19	2.6940520716714e-18
chr19	2090158	2090816	peak114137	2.73246207565912	2.72748163449971	0.30245127412642	9.01792079526721	1.91692842357334e-19	5.29240597901525e-18	2.73246207565912	3.56872815123708	0.255700060841118	13.956696527556	2.8640446961753e-44	1.12543938174707e-42	2.73246207565912	1.71185953868004	0.219858074606853	7.78620272073775	6.90531243348449e-15	9.24630024975386e-14	2.73246207565912	2.45979833256617	0.240155443207461	10.2425258395715	1.27854145121479e-24	3.8031796458501e-23	2.73246207565912	2.19268605318835	0.266932583226991	8.21438142425558	2.13260709489293e-16	2.85282604802311e-15
chr19	2094444	2094762	peak114139	1.93632848417255	2.56046254750382	0.379488472581971	6.74714183037733	1.50785866793406e-11	9.19607632048675e-11	1.93632848417255	3.77005485597204	0.349454224640804	10.7884082953846	3.90494025304534e-27	3.05850133522781e-26	1.93632848417255	1.92374010603408	0.3152531668607	6.10220707753942	1.04613715632051e-09	6.6775122963661e-09	1.93632848417255	2.28338774139913	0.327406114217421	6.97417562545212	3.07669541163095e-12	1.76291843138688e-11	1.93632848417255	3.09738178090896	0.381154342483593	8.12631901482874	4.42523434329505e-16	5.54939632243492e-15
chr19	2270643	2271250	peak114182	10.626842632161	1.57064326904925	0.177703441799086	8.83856414455409	9.69565677014299e-19	2.24640409454971e-17	10.626842632161	1.59196652648352	0.15160256980814	10.5009204560201	8.5541897251645e-26	6.07712132914614e-25	10.626842632161	1.46318077619986	0.159108217994298	9.19613577880872	3.71053678707277e-20	1.32964105799976e-18	10.626842632161	1.19005443273525	0.155089923190398	7.67331886078936	1.67602157281583e-14	1.1738091339336e-13	10.626842632161	1.88687552157077	0.184495262269922	10.2272302191165	1.49740850094524e-24	1.02030317167855e-22
chr19	2289395	2290849	peak114186	3.61683871735244	2.04184866394162	0.242649014854628	8.41482362978025	3.93486485243774e-17	6.7111036546139e-16	3.61683871735244	2.42052883522628	0.198471573357306	12.1958464594254	3.27087378855877e-34	4.9771976065286e-33	3.61683871735244	0.807777074536394	0.184025876450591	4.38947549179733	1.13624382443419e-05	4.72535315080387e-05	3.61683871735244	1.84828050460279	0.204306823529034	9.0465921435078	1.47499745254056e-19	1.86151138353476e-18	3.61683871735244	0.664717485160489	0.192111755753017	3.46005627065875	0.000540062517576437	0.00140416254569874
chr19	2315658	2316320	peak114191	2.50533289268814	1.87421850030916	0.279237296082945	6.71192038671095	1.920794932107e-11	1.1586757741345e-10	2.50533289268814	1.74949452184443	0.219533131261789	7.96915942386025	1.59757258880801e-15	6.4669663589091e-15	2.50533289268814	1.47696699923323	0.223955731213456	6.59490601660693	4.2552533737843e-11	3.23044262712318e-10	2.50533289268814	1.50014375670607	0.226605264100197	6.62007461593106	3.59017602757767e-11	1.89467053847594e-10	2.50533289268814	2.10975668439747	0.282943851889758	7.45644999990841	8.88848043991021e-14	7.56122149107245e-13
chr19	2549580	2550287	peak114246	5.49082800432502	2.55763216238972	0.243827312151025	10.4895228505228	9.6514550580522e-26	1.05421919356967e-23	5.49082800432502	3.38612685363594	0.200362910147308	16.8999684180393	4.50147634868804e-64	1.15304483064913e-61	5.49082800432502	0.780144186468713	0.161429728042587	4.83271697182631	1.34682197657334e-06	6.17885292867741e-06	5.49082800432502	1.02526206958107	0.165027544325206	6.21267239825536	5.20909788334959e-10	2.5478161924502e-09	5.49082800432502	2.78346526282946	0.238918736423227	11.6502594333948	2.28761323482381e-31	4.58583569044681e-29
chr19	2618518	2618997	peak114268	2.25683751166393	3.43161910328434	0.403092708821755	8.51322543966376	1.69160737352786e-17	3.09911432988574e-16	2.25683751166393	3.46555428140505	0.342513022159066	10.1180219647112	4.59610021350311e-24	2.84316896928332e-23	2.25683751166393	2.64468622247428	0.33794599599566	7.82576581409842	5.04575845511911e-15	6.95148714653462e-14	2.25683751166393	3.73145246694321	0.369068883026241	10.1104499418823	4.96556988381621e-24	1.32338656325522e-22	2.25683751166393	2.39092772482648	0.365853000110426	6.5352142092721	6.35185635164005e-11	3.57731584103767e-10
chr19	2631489	2632102	peak114276	2.55366241287838	3.2587758200598	0.389093668123368	8.37529902703673	5.50838281019904e-17	9.09211826141684e-16	2.55366241287838	2.64049735622666	0.323130893791771	8.17160292301926	3.04318724885836e-16	1.25539415527017e-15	2.55366241287838	2.63259170384189	0.335061533561197	7.85703949916727	3.93318850870147e-15	5.53447237562144e-14	2.55366241287838	3.16955027952502	0.34972941205323	9.06286451836256	1.27068814056996e-19	1.6229139760262e-18	2.55366241287838	3.31860430626968	0.384317137676343	8.63506719043187	5.869252935761e-18	1.05159982652132e-16
chr19	3132900	3133905	peak114367	3.03041949490339	2.24033037432614	0.319445755223641	7.01317935108484	2.3296250100358e-12	1.60795275143789e-11	3.03041949490339	3.06745983453058	0.278807671735057	11.0020639512585	3.73484179964515e-28	3.16740231592224e-27	3.03041949490339	1.62821594616867	0.259045564007748	6.28544230203444	3.26921568377133e-10	2.21557037422464e-09	3.03041949490339	2.7636378738818	0.287487486852187	9.6130718736386	7.04162141755115e-22	1.3038782790839e-20	3.03041949490339	0.973271188475129	0.272754470377695	3.5683051761806	0.000359297870512705	0.000958497231423671
chr19	3552838	3553285	peak114462	2.95960092859406	1.74245150237313	0.279743814446681	6.22874005568134	4.70201195905416e-10	2.38760019888536e-09	2.95960092859406	1.57163377961825	0.219030458379041	7.17541200091207	7.20897553668579e-13	2.67331232234418e-12	2.95960092859406	0.848955456214345	0.214258812657501	3.96228955852297	7.42344308981686e-05	0.000281549396266374	2.95960092859406	0.828905395373796	0.215083993949605	3.85386834302515	0.000116266131793628	0.000373824531606106	2.95960092859406	2.25957354704171	0.28597219190725	7.90137506717633	2.75843243565837e-15	3.01856308940083e-14
chr19	3556972	3558457	peak114463	20.0292900868668	0.908318813164274	0.167023476094882	5.43827032224069	5.38003054172792e-08	2.18230447076776e-07	20.0292900868668	1.10876511560536	0.151196427815902	7.33327586915875	2.24593949020356e-13	8.45789137721092e-13	20.0292900868668	0.764353822459887	0.153679781834803	4.97367847178182	6.56942359685877e-07	3.11726474071185e-06	20.0292900868668	0.592611347384835	0.152956659434299	3.87437428077059	0.000106899011378056	0.000345392928143254	20.0292900868668	0.370385891288206	0.160830881769517	2.30295256242516	0.0212815122794771	0.0407934974847183
chr19	4633188	4633757	peak114708	2.82588885938604	1.47069007768631	0.251091798491579	5.85718086580844	4.70790324123563e-09	2.14845653687797e-08	2.82588885938604	1.6743469927186	0.19950227428224	8.39262108034854	4.75421966982599e-17	2.03214976739905e-16	2.82588885938604	0.441665420632436	0.187370569715494	2.35717605653367	0.0184145140960635	0.0437570106470968	2.82588885938604	1.90410367867729	0.219462732950452	8.67620508082883	4.09193990343406e-18	4.28785702608333e-17	2.82588885938604	2.15278406837125	0.271346111553669	7.93371998605354	2.12677322389571e-15	2.36856096883457e-14
chr19	4807205	4807741	peak114747	1.75584006130323	2.98731605415509	0.425894483239445	7.01421636512621	2.31241315195083e-12	1.59686963144203e-11	1.75584006130323	4.27019839964163	0.404512878435056	10.5563966619847	4.74529272306107e-26	3.44008851914993e-25	1.75584006130323	1.75056817675233	0.351744132343365	4.97682268383501	6.46364816854294e-07	3.06917890378599e-06	1.75584006130323	3.22274882208085	0.389164979888999	8.28118918356958	1.21951270825962e-16	1.07441399876733e-15	1.75584006130323	2.43669508351662	0.400140662938893	6.08959625752591	1.13195789501122e-09	5.48498301510615e-09
chr19	6577492	6578265	peak115043	2.24041453020374	3.29504753067428	0.471960222728168	6.98162127229122	2.91792867090803e-12	1.99312540128395e-11	2.24041453020374	3.61163821796404	0.433045834562165	8.34008303443359	7.42383860977099e-17	3.15764254767381e-16	2.24041453020374	2.916610916746	0.43082266654144	6.76986413031603	1.28903392727523e-11	1.04881866365124e-10	2.24041453020374	3.49864000895306	0.443146554328573	7.89499540226365	2.9032594037284e-15	2.19322141301864e-14	2.24041453020374	3.0738078799199	0.463621505575496	6.62999417187166	3.35700124587696e-11	1.95265101904837e-10
chr19	6802348	6802788	peak115100	2.59705034017019	2.23165820816641	0.348984914059033	6.39471254562285	1.60849663522181e-10	8.61352127696014e-10	2.59705034017019	3.71429873938742	0.329475170721284	11.2733798157115	1.77618272683807e-29	1.68853329743122e-28	2.59705034017019	1.75136937602878	0.293662672555505	5.96388148615571	2.46315422655204e-09	1.50553907475333e-08	2.59705034017019	2.93724456601176	0.326041419480463	9.00880805479306	2.08308114844032e-19	2.55662630392426e-18	2.59705034017019	0.951160595042686	0.306499234585842	3.10330496037925	0.00191372328988992	0.00455212735094709
chr19	7337431	7338166	peak115191	2.85560764688839	3.21120687422179	0.46282344377624	6.93829778375339	3.96852522763183e-12	2.65438302459398e-11	2.85560764688839	3.47588490397964	0.421282675328049	8.25071883450464	1.5744458290963e-16	6.60531838279044e-16	2.85560764688839	2.1259222505249	0.411618484849539	5.16478809570955	2.40711463730146e-07	1.18911463082692e-06	2.85560764688839	3.41829600281173	0.43268373174939	7.90021845515468	2.78415037548109e-15	2.10900153305884e-14	2.85560764688839	2.04408741415093	0.433439706205749	4.71596714579866	2.40565254989361e-06	8.32707359112323e-06
chr19	7348633	7349487	peak115194	2.20788301292029	2.47574254869588	0.31645543508274	7.82335290922899	5.143464791394e-15	5.68700279732708e-14	2.20788301292029	2.4890815127765	0.241841125459883	10.29221770302	7.63962216435574e-25	5.0439739273207e-24	2.20788301292029	2.06435657646893	0.243507698217884	8.47758239914781	2.29921518713244e-17	4.99258154920186e-16	2.20788301292029	2.4471631387552	0.256967249207376	9.52324915452669	1.67847322423784e-21	2.91300396959319e-20	2.20788301292029	1.17414327283802	0.247686701334792	4.74043728028403	2.13257461223642e-06	7.41522675627305e-06
chr19	7480091	7481245	peak115219	3.86929902679376	3.54993691088976	0.326859918660399	10.8607287349235	1.77328405899708e-27	2.63742635527394e-25	3.86929902679376	3.6241179878379	0.261910268131782	13.8372504968549	1.51906719305099e-43	5.6331735695124e-42	3.86929902679376	2.6340630511835	0.253382022013566	10.3956193507781	2.59594901419571e-25	2.52867371579965e-23	3.86929902679376	1.61522112947468	0.237454936797158	6.80222172367153	1.03017879816122e-11	5.67254503828265e-11	3.86929902679376	3.15456880958103	0.303763545978129	10.3849485935622	2.90325682470797e-25	2.23099157774226e-23
chr19	7492103	7492586	peak115223	2.36055662279239	3.17150637477339	0.464418244761077	6.8289874709918	8.55160419267688e-12	5.41601598869536e-11	2.36055662279239	3.93423469723337	0.435096206231436	9.04221788396996	1.53524706037447e-19	7.23774278769588e-19	2.36055662279239	2.23565087044443	0.420173586462563	5.32077917906821	1.03323756342806e-07	5.33284638694216e-07	2.36055662279239	3.11849415944064	0.435774543504146	7.15621003091238	8.2938042214635e-13	4.93843736510044e-12	2.36055662279239	3.01865006370006	0.46216158737749	6.53159013242365	6.50750405050056e-11	3.65604370538277e-10
chr19	7543515	7544016	peak115238	2.10363545964212	3.13255168959112	0.469011158737652	6.67905577773974	2.40486627574488e-11	1.43256289087438e-10	2.10363545964212	3.90275257115024	0.433980745570971	8.99291641617776	2.40755334305618e-19	1.1277100521894e-18	2.10363545964212	2.36144137464456	0.416482522622871	5.66996511587803	1.42826597674207e-08	8.04715885551783e-08	2.10363545964212	3.98874452408475	0.456297673756262	8.74154034415568	2.29953381022373e-18	2.48687659601365e-17	2.10363545964212	3.3983368912789	0.468185964053751	7.25851937519587	3.91350340142837e-13	2.97099775239062e-12
chr19	7544480	7545010	peak115239	1.24811862802375	2.55784511536621	0.396298871644373	6.45433358099878	1.08696148796174e-10	5.9238972819097e-10	1.24811862802375	3.10740806353283	0.346788451940442	8.96052923949874	3.23123750358084e-19	1.50791083500439e-18	1.24811862802375	2.04488338571961	0.332121476238349	6.15703449496921	7.41197094616832e-10	4.81778111500941e-09	1.24811862802375	2.96173056590934	0.364916242340625	8.11619276498185	4.81036400941823e-16	3.95537281633586e-15	1.24811862802375	2.79248385582087	0.393783619315377	7.09141700885329	1.32745676981297e-12	9.40644571724026e-12
chr19	7705589	7706195	peak115264	1.96737464736803	1.84957610522796	0.33381640828146	5.54069859762097	3.01267357688231e-08	1.25971284508574e-07	1.96737464736803	3.01574068882983	0.304616921852878	9.90010886619869	4.15822148384754e-23	2.39452621001579e-22	1.96737464736803	1.365114046173	0.273010628403179	5.00022308346549	5.72640188485401e-07	2.73506874555596e-06	1.96737464736803	2.77971173080901	0.318826819493119	8.71856305949507	2.81754613805681e-18	3.01176956581158e-17	1.96737464736803	1.60720361771396	0.317013961824309	5.06981966492908	3.98192814503127e-07	1.48618537782171e-06
chr19	8050366	8051121	peak115325	3.45816192631062	1.88496732374723	0.249838083743765	7.54475576942246	4.53135886974547e-14	4.18130459548495e-13	3.45816192631062	2.06261326251669	0.202092469644117	10.2062846089661	1.85845364362068e-24	1.18844802582345e-23	3.45816192631062	1.74743535678846	0.210479003678278	8.30218371548097	1.02214983627868e-16	1.95822389687074e-15	3.45816192631062	2.11921617524448	0.217409686704239	9.74757016290368	1.88936256144307e-22	3.79597869501174e-21	3.45816192631062	1.41813561350169	0.228272039814334	6.21248057648733	5.21546290542106e-10	2.628061308116e-09
chr19	8484198	8484807	peak115406	2.36939023768015	2.589987123279	0.349568836380038	7.40909043866618	1.27168565180069e-13	1.08579974911772e-12	2.36939023768015	2.98554085761301	0.298947430396032	9.98684234769273	1.74037503095032e-23	1.03051658510723e-22	2.36939023768015	2.57935789389982	0.30083534208381	8.57398560964702	9.99639242790944e-18	2.33170489144761e-16	2.36939023768015	3.07389780656223	0.317324737406408	9.68691515097791	3.42724002325269e-22	6.57497697664788e-21	2.36939023768015	2.78280676029956	0.34627273975606	8.03645924383183	9.24716875770558e-16	1.10741851304401e-14
chr19	8487348	8488014	peak115407	2.39317078384849	2.28254479248895	0.334391791394271	6.82595940220812	8.73396286552107e-12	5.50629782843607e-11	2.39317078384849	3.04226958221234	0.287068593163312	10.5977095881109	3.05367290483631e-26	2.25151405222259e-25	2.39317078384849	1.83154205401922	0.264663945023952	6.92025524615175	4.50830597588134e-12	3.90713317791953e-11	2.39317078384849	2.03648416842232	0.272886868903194	7.46274152584733	8.47404830202548e-14	5.51590758181724e-13	2.39317078384849	1.16454635185835	0.277947735237209	4.1898033486925	2.79196310698613e-05	8.62788956564616e-05
chr19	8567666	8568159	peak115425	1.91147773983181	2.69431220405655	0.365737797357006	7.36678632486694	1.74790300050621e-13	1.45740629325072e-12	1.91147773983181	3.35974566366772	0.318591438457064	10.5456244522419	5.32181396240405e-26	3.83392347541525e-25	1.91147773983181	3.1115687150518	0.324362354828036	9.59287867021878	8.56610199802305e-22	4.24682160704856e-20	1.91147773983181	3.37430350861151	0.335836930751431	10.0474462444066	9.4278935011969e-24	2.36243882080717e-22	1.91147773983181	2.25236112071196	0.342477103058156	6.57667651530411	4.81079816344568e-11	2.74630458921918e-10
chr19	8570938	8571390	peak115427	2.3322944769438	2.17047292502591	0.300437753271668	7.22436811416066	5.03437170440645e-13	3.8750934566138e-12	2.3322944769438	3.15732343854104	0.262522299447029	12.0268771269776	2.56687257039389e-33	3.56118168442209e-32	2.3322944769438	1.8799382801305	0.236177577139821	7.95985081605584	1.72246830036066e-15	2.58407608791635e-14	2.3322944769438	2.3022392792425	0.255733186137624	9.0025049701744	2.20625201295523e-19	2.69583726530007e-18	2.3322944769438	0.894178424286098	0.242244373372099	3.6912247406985	0.0002231768315557	0.000613714102202473
chr19	8577290	8577717	peak115430	1.05931657718349	2.19124904340538	0.358828455416552	6.10667579543442	1.01727579923114e-09	4.98087039113808e-09	1.05931657718349	3.05948606323394	0.313086406378806	9.77201820615694	1.48464648498567e-22	8.2838362970237e-22	1.05931657718349	2.07015685313932	0.290570472618403	7.12445705334276	1.04491763989018e-12	9.91990445776316e-12	1.05931657718349	2.43180992447296	0.311913117223004	7.79643365474214	6.36812786188232e-15	4.64332865501087e-14	1.05931657718349	1.02322739668679	0.292455728553501	3.49874287553785	0.000467457133146567	0.001225756789703
chr19	8639829	8640923	peak115444	7.58586058106386	1.45333454757124	0.216783969691348	6.70406833881888	2.02695392295182e-11	1.21740454460571e-10	7.58586058106386	0.756059820245989	0.179471474052698	4.2127019028327	2.52333986543651e-05	6.39832026007659e-05	7.58586058106386	1.50496532967624	0.192695128707687	7.81008497604123	5.71494417451175e-15	7.80346572772424e-14	7.58586058106386	1.52131361110464	0.193406527111688	7.86588557182515	3.66495436286621e-15	2.7431628109938e-14	7.58586058106386	2.23326595395102	0.232603700953718	9.60116259885037	7.90477000764977e-22	3.19704031420502e-20
chr19	8646320	8646864	peak115446	1.64798357210323	3.40275207270407	0.413234569565055	8.23443226515533	1.80411153614671e-16	2.70655865162486e-15	1.64798357210323	4.66896508580919	0.38966016902879	11.9821461286289	4.40763484557652e-33	5.91906846446742e-32	1.64798357210323	3.27700437914674	0.362249104386814	9.04627323977458	1.47930982210555e-19	4.76965348703123e-18	1.64798357210323	3.36756195533656	0.369821936357799	9.10590104119319	8.55532957796612e-20	1.12274495941582e-18	1.64798357210323	2.98340467048391	0.39353409682899	7.58105763775876	3.42749278184727e-14	3.12518656285507e-13
chr19	8649956	8650461	peak115449	2.17300298641593	4.11883835777039	0.461887664986595	8.91740280158796	4.77350903064572e-19	1.20049412567076e-17	2.17300298641593	4.24775193049938	0.414609042810628	10.2451984686681	1.24369370148614e-24	8.07262847440462e-24	2.17300298641593	2.63998368864366	0.393370858892646	6.71118266379803	1.93053255225076e-11	1.53026511534284e-10	2.17300298641593	3.19447188880948	0.408115059246075	7.82738057916985	4.98139428800374e-15	3.68266412569042e-14	2.17300298641593	3.11431947994169	0.438634636857794	7.10003091012476	1.24728989488579e-12	8.86107541143307e-12
chr19	9709034	9709739	peak115490	2.18635628121181	3.41063484224375	0.475084194566702	7.17901138629627	7.02172988870934e-13	5.26991686492825e-12	2.18635628121181	4.84388232536708	0.461521576263837	10.4954623456174	9.06329149170222e-26	6.41901935039555e-25	2.18635628121181	3.50362600754347	0.446911663040375	7.83963878612615	4.51844309106009e-15	6.26243535426284e-14	2.18635628121181	4.76246775178569	0.476378711827136	9.99723042517873	1.56718778683534e-23	3.80304236272043e-22	2.18635628121181	3.81498901850748	0.477317364135392	7.99256282121208	1.32162127661328e-15	1.54137145852571e-14
chr19	10126117	10126731	peak115564	1.88577857076029	3.34934610239147	0.513415129863617	6.52366069399081	6.86118284058368e-11	3.84226239072686e-10	1.88577857076029	4.47134818277246	0.489489314638482	9.13472071617094	6.55758153086925e-20	3.15274479440332e-19	1.88577857076029	3.81598002579848	0.492193804472364	7.75300296575096	8.97445215539321e-15	1.1777478388368e-13	1.88577857076029	3.70492529830579	0.489664591039066	7.5662511974655	3.84148879422635e-14	2.58189859094941e-13	1.88577857076029	3.63911302373431	0.50921286104907	7.14654578094725	8.89887201639525e-13	6.46137520896478e-12
chr19	10292164	10292776	peak115601	3.648641276333	1.03108606905667	0.243872939840068	4.22796424126784	2.3581525780498e-05	7.40812320226774e-05	3.648641276333	1.45569272280737	0.207657325728423	7.01007160571423	2.38196186058147e-12	8.70700223455681e-12	3.648641276333	1.03042988827152	0.214029363657525	4.81443233144563	1.47618913355359e-06	6.73882775422879e-06	3.648641276333	1.00918200451107	0.211890711798562	4.76274772001552	1.90974537079764e-06	7.26301841321775e-06	3.648641276333	1.18964341394719	0.232328527677454	5.120522330339	3.04690533306545e-07	1.15370365636357e-06
chr19	10876436	10877119	peak115733	2.09597425724942	2.34359639947389	0.374402876802566	6.25955767083954	3.86070944784136e-10	1.97636317848045e-09	2.09597425724942	2.81044344307151	0.328997585651282	8.54244397419504	1.31412418834662e-17	5.73225032267754e-17	2.09597425724942	2.61657175212484	0.337009476328301	7.76408954618202	8.22337860471373e-15	1.08743568700191e-13	2.09597425724942	2.4657431397984	0.336388728126242	7.3300409128841	2.30082480863072e-13	1.43226862074618e-12	2.09597425724942	2.29369190389732	0.365632388108918	6.27321861654677	3.53659780872877e-10	1.81987428907501e-09
chr19	11964555	11965662	peak115928	7.07019340451754	0.406477594487675	0.154156258627647	2.63678943758937	0.00836947653479326	0.0179817644344921	7.07019340451754	1.79827813808041	0.147782351816853	12.1684227918434	4.57843734367537e-34	6.8316014388045e-33	7.07019340451754	0.631583076313235	0.134557778816626	4.69376859418845	2.68217425857214e-06	1.19292071847491e-05	7.07019340451754	0.753028692870009	0.137391714108871	5.48088869663056	4.23194666700954e-08	1.82583550524254e-07	7.07019340451754	0.520584800344042	0.151249032469448	3.4419049949903	0.0005776330811155	0.00149454185895802
chr19	12786185	12786770	peak116012	3.78136492409535	1.31222753070306	0.217303512831874	6.03868530978749	1.55374922666115e-09	7.44421867100001e-09	3.78136492409535	2.87673008676521	0.20827167117627	13.812392585694	2.14584275113938e-43	7.89396195046806e-42	3.78136492409535	2.39591276204528	0.212579294862334	11.270677906787	1.83154264849638e-29	3.83846938090937e-27	3.78136492409535	2.50320302776767	0.221967094324114	11.2773608871616	1.69762589394877e-29	1.24018954126642e-27	3.78136492409535	2.5000195265432	0.254197724152732	9.83494063479926	7.96145484838455e-23	3.8639594197493e-21
chr19	12789550	12790524	peak116013	37.2737853955174	1.05361342333205	0.135741992573182	7.76188269642517	8.36777847927677e-15	8.90331630195049e-14	37.2737853955174	0.573231986279731	0.123499571644528	4.64157064390215	3.45770764844517e-06	9.43705844382273e-06	37.2737853955174	0.734868821365272	0.12536648274723	5.86176468591647	4.57973730562112e-09	2.73518680532605e-08	37.2737853955174	0.505847360998227	0.125028337782132	4.04586168201077	5.21310088885704e-05	0.000174425765589431	37.2737853955174	1.22506672993112	0.134632469519351	9.09934085220829	9.08817035456446e-20	2.38534292873502e-18
chr19	13315334	13315981	peak116121	2.00132011792369	3.41644587519257	0.5364948299405	6.36808722941742	1.91400061534227e-10	1.01668419782697e-09	2.00132011792369	4.78930747177541	0.524976777045135	9.12289396634329	7.31445225919552e-20	3.50931334197684e-19	2.00132011792369	3.0754186302789	0.504536445568598	6.09553315184791	1.09073304031367e-09	6.95254350858002e-09	2.00132011792369	4.16294611518415	0.525629629811997	7.91992284885675	2.3765799870675e-15	1.8131745383959e-14	2.00132011792369	3.66974855795098	0.539899757574486	6.79709243515394	1.06751610531006e-11	6.64531177706963e-11
chr19	14661088	14661892	peak116327	1.85524359480692	3.60436012702981	0.463799300568125	7.77137896200943	7.76362435850081e-15	8.31926097211462e-14	1.85524359480692	3.59024901170294	0.414146773161299	8.66902567970664	4.35833669795431e-18	1.93529737419274e-17	1.85524359480692	2.67071208117251	0.411830662279564	6.48497629192929	8.87457390105921e-11	6.47773647490506e-10	1.85524359480692	3.66122835872913	0.434966037693945	8.41727408912161	3.85345396711421e-17	3.60629061387847e-16	1.85524359480692	3.13394899625591	0.448632270496444	6.98556301531311	2.83715879359017e-12	1.91338763690586e-11
chr19	14776553	14777323	peak116337	1.62592236891449	2.27061761431719	0.302899970727414	7.49626224414716	6.56633554111586e-14	5.86728379875417e-13	1.62592236891449	2.83761229957979	0.249381192555547	11.3786138822307	5.34423814607098e-30	5.32192239283324e-29	1.62592236891449	1.92154864660195	0.248999914977491	7.71706547279607	1.1903851293144e-14	1.51894899526539e-13	1.62592236891449	2.49846612013125	0.266468197446416	9.37622629669972	6.83762397893433e-21	1.06029164659888e-19	1.62592236891449	2.43352226856893	0.29973645929835	8.1188730735845	4.70532296734468e-16	5.88463176169183e-15
chr19	14784683	14785086	peak116339	2.15711317176834	3.60984508408061	0.463396085443125	7.7899775105538	6.70211230704611e-15	7.25948452866576e-14	2.15711317176834	4.44885586382048	0.431734453861388	10.3046116056534	6.71624229019592e-25	4.45559056872854e-24	2.15711317176834	1.92648779587226	0.388842698164166	4.95441422705824	7.2548509585463e-07	3.42839420767381e-06	2.15711317176834	3.25809907632781	0.419348865151125	7.76942385465537	7.88439226561996e-15	5.69487800616477e-14	2.15711317176834	3.82604345475782	0.461725582572684	8.28640127202727	1.16726502145198e-16	1.63417103003278e-15
chr19	14785138	14785575	peak116340	1.64405820419639	2.77153073683831	0.368531986711859	7.52046182359	5.45830903362178e-14	4.98345416191792e-13	1.64405820419639	3.95731609872034	0.343032754371644	11.5362630777613	8.66065583870418e-31	9.26482533340729e-30	1.64405820419639	1.92146349448662	0.295288851814864	6.50706412611645	7.66337051490352e-11	5.62785094645476e-10	1.64405820419639	2.96786756459758	0.329935006397997	8.99530970356468	2.35567105240744e-19	2.86323743382247e-18	1.64405820419639	2.904608488503	0.366355851132417	7.92838023338445	2.22022635101957e-15	2.46668039255444e-14
chr19	15210148	15210923	peak116378	3.36190262701628	3.09239542078017	0.400438984044135	7.72251340154069	1.1405792307006e-14	1.18442131524405e-13	3.36190262701628	3.59090244223154	0.357565511844956	10.0426420425821	9.8986692882837e-24	5.9841955242806e-23	3.36190262701628	2.79509793952179	0.355891792371226	7.85378589626551	4.03663148019179e-15	5.66267341822754e-14	3.36190262701628	2.74350324272982	0.354712486819532	7.73444224455972	1.03857414702037e-14	7.42789948375689e-14	3.36190262701628	2.57909632647968	0.379682322466417	6.79277431123437	1.09997391301831e-11	6.83089313542318e-11
chr19	15232888	15233858	peak116384	4.26894849795691	0.828148064093311	0.20881638916828	3.96591506726	7.3114896334129e-05	0.000217115767731574	4.26894849795691	2.47201190189762	0.19692046412981	12.5533519983381	3.81031939094117e-36	7.02724504206643e-35	4.26894849795691	0.825492179981432	0.184187620474384	4.48180055671133	7.40158996347516e-06	3.14721157008264e-05	4.26894849795691	1.3109508955673	0.192686732171109	6.80353484018377	1.02082787761303e-11	5.62329398771144e-11	4.26894849795691	1.75919086147652	0.231903297301596	7.5858811924897	3.30234920433853e-14	3.02503935062321e-13
chr19	16118425	16119169	peak116550	2.29159350993923	3.61269038073318	0.375465801384165	9.62188931033103	6.46329305583491e-22	3.1702223244081e-20	2.29159350993923	3.12227023329418	0.295976734810429	10.5490393874842	5.13190822116433e-26	3.70676524883264e-25	2.29159350993923	2.0433082749766	0.286513731192251	7.13162425575178	9.91913502093583e-13	9.44263424704641e-12	2.29159350993923	3.15097745437451	0.317075138932826	9.9376364384155	2.85521190097868e-23	6.67116402269207e-22	2.29159350993923	2.34580171036211	0.332532113206608	7.05436142013937	1.73395158747565e-12	1.20160412615046e-11
chr19	16328328	16328826	peak116604	4.94720849132073	3.07970794930476	0.286441262407608	10.7516211994706	5.82290478784541e-27	7.67070657385502e-25	4.94720849132073	2.93199711191716	0.213788268375195	13.7144902019205	8.31487553405024e-43	2.88249018513742e-41	4.94720849132073	1.06518910820129	0.191830319181721	5.55276722024445	2.81182405892779e-08	1.53910369541311e-07	4.94720849132073	1.4641408047921	0.197550356473673	7.4114814618784	1.24896259418891e-13	7.92097689262766e-13	4.94720849132073	1.87393018844254	0.233457461229774	8.02685927693774	9.999967864696e-16	1.18831233251267e-14
chr19	17091500	17092316	peak116750	1.88571154530271	2.17067623691017	0.338537237176193	6.41192754751655	1.43691127387042e-10	7.72758815714447e-10	1.88571154530271	2.61027486117927	0.288249376904289	9.05561319581271	1.35802587094134e-19	6.41756537303062e-19	1.88571154530271	1.95114079443528	0.282820768367564	6.89885967603167	5.24216201126435e-12	4.51773114889773e-11	1.88571154530271	1.51760586809792	0.273683211125616	5.54511861307182	2.9375496675153e-08	1.28460913692923e-07	1.88571154530271	1.78761220656219	0.31514542051025	5.67234073612073	1.40859454294799e-08	6.10008757609788e-08
chr19	17107947	17108537	peak116754	2.4918128210984	1.73631621287152	0.318619960840309	5.44948975667522	5.05145324064674e-08	2.0550500360184e-07	2.4918128210984	1.50550626512262	0.257899562336574	5.83756812723025	5.29682387630559e-09	1.7090195441348e-08	2.4918128210984	1.39199819287053	0.264101422206938	5.2706955579354	1.35907735896186e-07	6.91384995555735e-07	2.4918128210984	1.04522891098245	0.259887494766539	4.02185150124823	5.77424589574536e-05	0.000192270989961362	2.4918128210984	1.40900723662351	0.298516777974367	4.72002694851712	2.35813400195936e-06	8.16667739486777e-06
chr19	17109943	17110424	peak116755	2.01285166660489	2.72758966599848	0.361040443296737	7.55480366989437	4.19492140071451e-14	3.89685378204722e-13	2.01285166660489	2.87445471108119	0.304119461614238	9.45172892199612	3.33279578507009e-21	1.72527063245096e-20	2.01285166660489	2.61057506802171	0.313587495724954	8.32486978470412	8.44214917012034e-17	1.64005347361102e-15	2.01285166660489	3.19125843204834	0.334813915306114	9.53143906557955	1.55117830203019e-21	2.72282973016263e-20	2.01285166660489	2.34983623588294	0.340649416780077	6.89810732128742	5.26999289248796e-12	3.43842177777799e-11
chr19	17112418	17113186	peak116757	2.53315106756034	1.10751158425892	0.263468336646901	4.20358513798643	2.62720269067473e-05	8.21416537464123e-05	2.53315106756034	0.51906557189666	0.198200508027932	2.61889122818752	0.00882160710772642	0.0161812802567545	2.53315106756034	1.20902663485371	0.220176487686156	5.49117050398713	3.99278656229282e-08	2.1615743142714e-07	2.53315106756034	1.55265830130315	0.23329011718922	6.65548253826714	2.82372080606815e-11	1.50511391867185e-10	2.53315106756034	1.07880981502924	0.249177834754709	4.32947744365475	1.49463577819927e-05	4.76025836611842e-05
chr19	17523037	17523793	peak116854	2.90812709460426	2.49742298990873	0.295642596276688	8.447439649635	2.97760696317797e-17	5.19372755544485e-16	2.90812709460426	2.38990425842074	0.215454781553748	11.0923704787891	1.36618718687424e-28	1.20748250280157e-27	2.90812709460426	1.30481942627995	0.198971535843897	6.55781954311115	5.46002238687531e-11	4.06474863591277e-10	2.90812709460426	1.76812553665888	0.212844221106948	8.30713433262743	9.80409371615805e-17	8.76601320503543e-16	2.90812709460426	0.614681196923752	0.208385896508899	2.94972551992022	0.0031805635429415	0.00728973569610055
chr19	17555260	17556628	peak116859	18.4705712328016	0.87378200637422	0.168601678346467	5.18252258781581	2.1890484590515e-07	8.40147566193127e-07	18.4705712328016	1.25180017873944	0.151681185478083	8.25283752097466	1.54677282259678e-16	6.49118983075203e-16	18.4705712328016	0.445740429446365	0.151273355575401	2.94658915808997	0.00321299778461392	0.00923378046058169	18.4705712328016	0.649454993541206	0.152547834275455	4.25738586605226	2.06831192151675e-05	7.21899835942963e-05	18.4705712328016	0.907185173277794	0.165235960231932	5.49024057477821	4.01386646200714e-08	1.66177195158584e-07
chr19	17605730	17606831	peak116869	4.85688345533914	1.17110556100246	0.201107340484341	5.82328600329559	5.77016848553849e-09	2.61424731385419e-08	4.85688345533914	2.35047013658447	0.186174774504921	12.625073095079	1.5359876064301e-36	2.93450007902502e-35	4.85688345533914	0.944176281778873	0.173539405776384	5.44070251684219	5.30708711520861e-08	2.83317749816926e-07	4.85688345533914	1.78562979154115	0.186721320887107	9.56307390638454	1.14310061072122e-21	2.04545506435911e-20	4.85688345533914	1.49098639387602	0.201343986642609	7.40516972340753	1.30982839184461e-13	1.07971074588765e-12
chr19	18021924	18022527	peak116940	4.26261858931815	0.79515256600888	0.217129829582908	3.66210652647918	0.000250149792134874	0.000692984563350606	4.26261858931815	0.757494954540771	0.179699363148953	4.21534579347888	2.49395757699976e-05	6.32613629287745e-05	4.26261858931815	0.919833124096562	0.188461877620436	4.88073840561599	1.0568936037965e-06	4.91393355553385e-06	4.26261858931815	1.02499171712268	0.192206098771902	5.33277416102743	9.67235767831303e-08	4.06403558342727e-07	4.26261858931815	1.56343734191984	0.237248025877726	6.58988556863952	4.40165698736145e-11	2.5221093392371e-10
chr19	18169626	18169991	peak116979	1.03175701918355	2.35274692193995	0.353749487245135	6.65088433134486	2.9133718016154e-11	1.71918766040718e-10	1.03175701918355	3.13719535062035	0.305510908399032	10.268685223255	9.7524673584156e-25	6.39015293707269e-24	1.03175701918355	2.64499822728707	0.297138756183054	8.90155919498295	5.50675797439493e-19	1.55131316297008e-17	1.03175701918355	3.16275663685657	0.331862439881273	9.5303241848884	1.56792825367741e-21	2.74179312324474e-20	1.03175701918355	2.10990589019505	0.337544527270172	6.25074833017889	4.0849066262427e-10	2.08342287810432e-09
chr19	18170759	18171123	peak116980	1.62460847918224	3.51594195188599	0.433559174275837	8.10948576456393	5.0834435127784e-16	6.90851802894659e-15	1.62460847918224	3.81268184546061	0.383388442861878	9.94469686409977	2.65982589472591e-23	1.55300598462849e-22	1.62460847918224	3.66798503945381	0.395395068336647	9.27675970993855	1.74710907831562e-20	6.60273572985292e-19	1.62460847918224	3.03851203796578	0.381812004204139	7.95813647687518	1.74649655545818e-15	1.35184892865683e-14	1.62460847918224	3.58866247257106	0.42903500561101	8.36449806108541	6.03713804106196e-17	8.93109020149401e-16
chr19	18172961	18174635	peak116981	14.5325366361548	2.37170800311865	0.177030304298228	13.3971865016016	6.27989777263783e-41	5.7909030660751e-38	14.5325366361548	2.46555921311918	0.155578831701974	15.8476521911554	1.45931868073952e-56	1.83502690836264e-54	14.5325366361548	2.68593723024569	0.165640633349001	16.2154489266319	3.92201332008519e-59	5.42492882434184e-55	14.5325366361548	2.86334834368232	0.165715056879399	17.2787458038056	6.80108766693887e-67	4.70363223045492e-63	14.5325366361548	2.98923153923387	0.184840833014889	16.1719220286845	7.95765051115255e-59	2.75175554675655e-55
chr19	18179877	18181405	peak116982	3.36856295388821	3.56121215066697	0.399180292126282	8.92131255202442	4.60794163957995e-19	1.16308483136259e-17	3.36856295388821	3.40920484857368	0.341799445083265	9.97428432846977	1.97520244694474e-23	1.16259575515488e-22	3.36856295388821	2.39705409739854	0.336852710781884	7.11603030248632	1.11079883575214e-12	1.04663279946346e-11	3.36856295388821	3.03650011179013	0.348638297152336	8.70959999687969	3.04948984058954e-18	3.24465719038727e-17	3.36856295388821	2.53495960849513	0.370901951037407	6.83458148819356	8.22447754529015e-12	5.22318518854239e-11
chr19	18292721	18293652	peak117005	5.17563447328549	1.19327590086965	0.190130515704724	6.27608827781661	3.47197103360145e-10	1.78595401029287e-09	5.17563447328549	0.855298832110083	0.135198157944623	6.32626098693161	2.51172860449785e-10	8.54877708105665e-10	5.17563447328549	0.74225148009971	0.141729648508735	5.23709391725446	1.63124695819683e-07	8.21982073798854e-07	5.17563447328549	0.321036038159972	0.134800259313533	2.38156840198112	0.0172390888228266	0.038336185948125	5.17563447328549	1.02613810632102	0.173043502404278	5.92994300313958	3.03039853170382e-09	1.39581992975449e-08
chr19	18374086	18374864	peak117028	8.55973993431225	0.981805408748081	0.163529566948044	6.003840327297	1.92704218636269e-09	9.10343153065873e-09	8.55973993431225	1.6266218622107	0.139273797394536	11.6793100543011	1.62610023170793e-31	1.87904915664028e-30	8.55973993431225	0.381797484985221	0.129982858369866	2.93729103801378	0.00331093219460297	0.00949156769238306	8.55973993431225	1.07122962444736	0.138784993890524	7.71862716867192	1.17589304898321e-14	8.34100136078755e-14	8.55973993431225	1.06319677810732	0.160583063567687	6.62085250141701	3.5713319075877e-11	2.07122276502109e-10
chr19	18388374	18388920	peak117035	5.13707999939613	1.9455099172738	0.232022796597247	8.38499468934029	5.07280463558083e-17	8.45385948425953e-16	5.13707999939613	2.56253531194271	0.200570932683362	12.7762047952788	2.22672745854814e-37	4.70230445902868e-36	5.13707999939613	1.08008098516355	0.190118628868068	5.68108970485513	1.33839253148047e-08	7.56544564586753e-08	5.13707999939613	1.58004973401083	0.194384861748947	8.12846082660236	4.34775578723314e-16	3.59248255967794e-15	5.13707999939613	1.43926983778089	0.212790418258698	6.76379063286164	1.3442730656247e-11	8.24932788097645e-11
chr19	18392437	18392851	peak117036	2.49495381729586	1.67596032523196	0.359632223670712	4.66020621880232	3.15892735585307e-06	1.08854716457797e-05	2.49495381729586	3.06587219970572	0.3403961611847	9.00677665998169	2.12201640867949e-19	9.94973931012026e-19	2.49495381729586	2.44026736119316	0.340267057750174	7.17162389250393	7.41133223106648e-13	7.22435147428553e-12	2.49495381729586	3.81355890387902	0.374338280556788	10.1874670637659	2.25564612335925e-24	6.40659079636657e-23	2.49495381729586	3.04855423907745	0.385017963629418	7.91795325688154	2.41452095499848e-15	2.6654153112162e-14
chr19	18393812	18394205	peak117037	1.7563766244437	3.38918904793632	0.50830492454635	6.66762977156103	2.59967566222554e-11	1.54263036293023e-10	1.7563766244437	4.30069790040949	0.482586715065967	8.91176189925079	5.02279089694306e-19	2.3259204448114e-18	1.7563766244437	3.4764123690389	0.478195743669649	7.26985217886109	3.59881093406299e-13	3.68731502518217e-12	1.7563766244437	3.80722681676228	0.487247621945317	7.81374119705722	5.55150260634946e-15	4.08231706810344e-14	1.7563766244437	2.98632969201648	0.494617273080024	6.03765750722847	1.56367507354414e-09	7.44023172248453e-09
chr19	18397188	18397928	peak117039	2.69343018268699	2.37848330657361	0.288932087214131	8.23198049585571	1.84143242294645e-16	2.75656853616832e-15	2.69343018268699	3.12914142311775	0.242882124969831	12.8833746967029	5.58394815382357e-38	1.2318528048435e-36	2.69343018268699	2.72601915413308	0.244886355251548	11.13177233306	8.78707623620419e-29	1.73632626427395e-26	2.69343018268699	2.93255006424913	0.259075675405926	11.3192798191275	1.05333676860085e-29	8.04958794656736e-28	2.69343018268699	2.90545857557094	0.295073796596351	9.8465489280483	7.09379939822902e-23	3.52954795957927e-21
chr19	18401664	18402161	peak117041	2.93236246897402	2.39936285891562	0.348845445267145	6.87801114065915	6.06939251295364e-12	3.92665281754793e-11	2.93236246897402	3.70040963815317	0.323016785696181	11.455781253528	2.19970863716652e-30	2.2791288291601e-29	2.93236246897402	2.71980666295154	0.313871202370383	8.66535904667685	4.50092249759707e-18	1.11371663661472e-16	2.93236246897402	2.87729127928467	0.31745951486604	9.06349044380925	1.2634148435267e-19	1.61511590717757e-18	2.93236246897402	3.4007233270212	0.370777469657689	9.1718715545495	4.64876717784032e-20	1.30429508324315e-18
chr19	23686501	23687501	peak117427	5.98913340515594	0.607311074108552	0.163671541897933	3.71054776576418	0.000206811268641681	0.000579188796892433	5.98913340515594	0.819839196059813	0.129166517611197	6.34714948751352	2.19340978524198e-10	7.4819344388328e-10	5.98913340515594	0.533497118498314	0.132413256694958	4.02903101860364	5.60072287794756e-05	0.000215311836708645	5.98913340515594	0.752657894102323	0.136437546137913	5.51650125209321	3.45815026882051e-08	1.50088279003217e-07	5.98913340515594	0.402558246255146	0.150655403182199	2.67204652307293	0.00753901954542582	0.0160134702629499
chr1	107941141	107941763	peak11752	2.13198781661489	2.12116754624795	0.464423120225091	4.5673168579977	4.9400697020345e-06	1.66620444083251e-05	2.13198781661489	4.69527387962875	0.471995699220123	9.94770479346896	2.5806636747526e-23	1.50805829950055e-22	2.13198781661489	1.70482672043102	0.429014476540143	3.97382096329213	7.07287368813698e-05	0.000269064875836938	2.13198781661489	2.56717326827259	0.442955182582463	5.79555984265896	6.80936411492050e-09	3.09928017234552e-08	2.13198781661489	2.76510703139177	0.470554452239695	5.87627429350781	4.19602848507842e-09	1.90230960359242e-08
chr19	30877488	30878234	peak117694	2.28166431004184	3.77081824215328	0.399667311117778	9.43489281524468	3.91394206197523e-21	1.59228372356592e-19	2.28166431004184	4.28727767920523	0.354145023214933	12.1059944321263	9.81723743058745e-34	1.4130283885524e-32	2.28166431004184	3.15923687715529	0.344591710327186	9.16805826279347	4.81615701217434e-20	1.68224959071706e-18	2.28166431004184	3.78734611173305	0.36114870083498	10.4869437519134	9.91848808498789e-26	3.53588987607094e-24	2.28166431004184	3.86356479883701	0.391461966853112	9.86957897824782	5.64008413291957e-23	2.83685977187431e-21
chr19	33260591	33261964	peak117913	1.66163762882642	1.68893498937949	0.318175529746034	5.30818630435718	1.10721440206076e-07	4.35332279968859e-07	1.66163762882642	2.14423010310184	0.275515440917148	7.78261318481472	7.10415957068651e-15	2.8051594399582e-14	1.66163762882642	1.03152515532257	0.263073456597988	3.92105371884354	8.8162604556604e-05	0.000330031162713653	1.66163762882642	1.98321531899918	0.285297939862382	6.95138324502383	3.61721712964587e-12	2.06068152130402e-11	1.66163762882642	1.33672550481703	0.303861117815156	4.39913311195737	1.08684150493801e-05	3.51735884330897e-05
chr19	33332023	33332789	peak117934	1.86232126997184	2.77061373631885	0.525986789531438	5.2674587869155	1.38325202170884e-07	5.38961745472583e-07	1.86232126997184	3.88117662902143	0.510051821558829	7.60937705733452	2.75420158049878e-14	1.06681927363369e-13	1.86232126997184	3.07165461025453	0.506548161759676	6.06389449639703	1.32864328370177e-09	8.38403006394295e-09	1.86232126997184	3.2394438643365	0.508204025033858	6.37429792910569	1.83802979463046e-10	9.23765265659545e-10	1.86232126997184	3.44714109089084	0.530569882189389	6.497053840799	8.19081551145442e-11	4.53362785732043e-10
chr1	108556447	108556916	peak11806	2.58480967315429	3.64668672828104	0.475276314702767	7.67277184970102	1.68318724558461e-14	1.69199462070685e-13	2.58480967315429	5.32599890056795	0.46761394947533	11.3897348583031	4.70418958185683e-30	4.70147039712744e-29	2.58480967315429	3.80637179502684	0.451818023790328	8.42456828768133	3.62082780893351e-17	7.48629151766343e-16	2.58480967315429	4.74597503261537	0.474616395993639	9.99960193680071	1.53010868638018e-23	3.71958934095092e-22	2.58480967315429	3.83651882294017	0.478021025355915	8.02583698088102	1.00836053565981e-15	1.19722256903404e-14
chr19	35448562	35449288	peak118240	2.66998835499343	2.84597618539289	0.347855776965611	8.18148317161409	2.80371260096194e-16	3.9939189182807e-15	2.66998835499343	3.3263660995006	0.293985511324434	11.3147280099451	1.10945843899859e-29	1.0754049844589e-28	2.66998835499343	2.03179544377871	0.277421071795845	7.32386848131677	2.4092281353029e-13	2.52840998236037e-12	2.66998835499343	2.65679019408619	0.294797559563772	9.01225301192313	2.01865972236653e-19	2.48860082707432e-18	2.66998835499343	2.94166585747082	0.342134187823283	8.59798863184708	8.11253328025598e-18	1.41682525672349e-16
chr19	35900230	35900786	peak118306	3.99480087174582	0.847247832148121	0.227814850721166	3.71901932409625	0.000199997752671666	0.000561243439836576	3.99480087174582	1.46601284199953	0.192864369965975	7.60126322066724	2.93253937797903e-14	1.1343088555986e-13	3.99480087174582	0.723427585058433	0.192754011303253	3.75311299706385	0.000174652078991612	0.000623107443026046	3.99480087174582	0.934460184189697	0.193924273095098	4.81868602251483	1.44506754071571e-06	5.56463647638633e-06	3.99480087174582	0.550429122062636	0.207405978392499	2.65387298056084	0.00795737743377673	0.0168374552033042
chr19	35909235	35909857	peak118312	3.16792940039521	3.24146492833301	0.320485562954663	10.1142307268036	4.77755346207099e-24	3.7335095755574e-22	3.16792940039521	3.71143658975329	0.268041212104904	13.8465147228954	1.33535830578225e-43	4.97861889099194e-42	3.16792940039521	3.29166408550854	0.27121134827191	12.1368965807743	6.73316455144728e-34	2.73920976692996e-31	3.16792940039521	2.8963964921333	0.262525025575366	11.0328395770475	2.65352082441214e-28	1.52931250180286e-26	3.16792940039521	3.22377386950992	0.300859011241687	10.7152312181209	8.63412445588123e-27	8.65414561403979e-25
chr19	38048294	38048882	peak118451	2.36867024219313	2.80501480034537	0.36622194826506	7.65933012380564	1.86905393305639e-14	1.86393323734939e-13	2.36867024219313	4.25884867140421	0.342195403835092	12.4456629857501	1.47653206239453e-35	2.55611908473606e-34	2.36867024219313	3.06888418748853	0.328035504875392	9.35534154650204	8.33300463503391e-21	3.33127514773957e-19	2.36867024219313	3.44391055617219	0.34188963852041	10.0731644605445	7.26037415121289e-24	1.85286891622835e-22	2.36867024219313	3.31166662666818	0.377052933375366	8.78302841201168	1.59130956956238e-18	3.20392925272007e-17
chr19	38417666	38418590	peak118528	2.53846725232339	1.22003833208899	0.260662357011091	4.68053134360737	2.86132359698143e-06	9.89198400236121e-06	2.53846725232339	3.07895078190374	0.24289240917039	12.676191867914	8.01313465544699e-37	1.59249538152504e-35	2.53846725232339	0.786906573589057	0.216743206526407	3.63059394663511	0.000282769753546019	0.000981498426862868	2.53846725232339	1.80436556630839	0.232266850481194	7.76850231778767	7.9419553191847e-15	5.73346168971622e-14	2.53846725232339	1.27470910642277	0.25976667178272	4.90713107141392	9.24182746488961e-07	3.33767513040087e-06
chr19	39398246	39398874	peak118736	5.75160093034903	2.4739882756133	0.212716968495551	11.630422777791	2.88664322652015e-31	7.98560982184535e-29	5.75160093034903	2.35985781369738	0.15795833829047	14.9397482857653	1.81660121059185e-50	1.36561021439709e-48	5.75160093034903	2.58314473971965	0.172042215164557	15.0145982324681	5.89177756919272e-51	2.71650224456913e-47	5.75160093034903	2.72191427295155	0.17761889576527	15.3244634317999	5.24861664096596e-53	1.03712664825487e-49	5.75160093034903	2.42035648269133	0.201264510463439	12.0257489863371	2.60217642985449e-33	7.65814986760581e-31
chr19	39409412	39410469	peak118742	28.6887759839827	0.95959778340868	0.146553328330256	6.54777202498082	5.84017790693762e-11	3.3012399186253e-10	28.6887759839827	1.1670412417897	0.134224898364523	8.69467033322159	3.47838225172457e-18	1.55153122559994e-17	28.6887759839827	1.50809160510292	0.138430530951531	10.8942123875184	1.22824642912268e-27	1.88767828973609e-25	28.6887759839827	0.473285597392488	0.134381996526625	3.52194199837414	0.000428397861822989	0.00128204223815136	28.6887759839827	1.22838297058218	0.147337154165541	8.33722476546566	7.60544112403898e-17	1.10968841379438e-15
chr19	39430547	39431202	peak118746	4.17432357199689	3.40991669964009	0.33606653227227	10.1465524596704	3.43276326419061e-24	2.72884950978647e-22	4.17432357199689	3.10010172155056	0.265921150897767	11.6579734672643	2.08956573278666e-31	2.38866720792604e-30	4.17432357199689	0.582456832004709	0.240981570139567	2.41701816312083	0.0156482362690774	0.038006392286897	4.17432357199689	2.66361078075973	0.272478711321076	9.77548215728698	1.43472549641174e-22	2.96195866662196e-21	4.17432357199689	2.22390266574464	0.29376354895302	7.57038330204914	3.7212458955201e-14	3.37301921538886e-13
chr19	40360673	40361355	peak118849	2.10528455475954	2.69860195019852	0.420921444365163	6.41117715983459	1.44400274937544e-10	7.7627073569223e-10	2.10528455475954	3.85516331875416	0.397609577724827	9.69585124386063	3.1400815698119e-22	1.72287220442833e-21	2.10528455475954	3.06081076633749	0.393309630853663	7.78219124635755	7.12790042915676e-15	9.52590519189336e-14	2.10528455475954	3.78060876184757	0.41170732531397	9.18275806475986	4.20188619094944e-20	5.84125525559926e-19	2.10528455475954	2.95139186224744	0.420000655907056	7.0271125074161	2.10851348937099e-12	1.45027143634906e-11
chr19	40365638	40366454	peak118850	1.57739307456595	1.86003842646558	0.306020628561197	6.07814719945788	1.21579125575237e-09	5.91101042164036e-09	1.57739307456595	2.82601661971062	0.2738722247089	10.3187412404248	5.79782574896959e-25	3.87605247751317e-24	1.57739307456595	1.85303368472787	0.258313818381169	7.17357552275244	7.3063916151524e-13	7.13211071424051e-12	1.57739307456595	2.10433806919886	0.264301935068204	7.96187159453006	1.69456282523226e-15	1.31312005594469e-14	1.57739307456595	1.90774218422685	0.306687407358002	6.22047771919082	4.95643450574223e-10	2.50392264731287e-09
chr19	40461733	40462189	peak118868	2.60166403864777	2.98406320212768	0.372807286424537	8.00430493391578	1.20143338203447e-15	1.49713752615323e-14	2.60166403864777	1.74179676532085	0.291663986801498	5.97192949469723	2.34463862555613e-09	7.68690245761847e-09	2.60166403864777	2.42504974665202	0.314467730153685	7.71160126817101	1.24248808276253e-14	1.57960433462972e-13	2.60166403864777	2.88120308815995	0.327164365938981	8.80659200121239	1.29008219134212e-18	1.44255593133745e-17	2.60166403864777	2.98594417639216	0.368016410166599	8.11361693094187	4.91348687001593e-16	6.1283453909883e-15
chr19	40576291	40577444	peak118884	9.82037319723205	0.785348833774173	0.181306300380827	4.33161358499168	1.48020553321783e-05	4.76144254313234e-05	9.82037319723205	1.29308960886683	0.16315272428647	7.92563908768312	2.269759359991e-15	9.13451017381308e-15	9.82037319723205	0.592493536847782	0.163430565646236	3.6253532777357	0.000288566696615255	0.000999362680916926	9.82037319723205	0.761774892881697	0.165995370955215	4.58913335051507	4.45090038782658e-06	1.63823454402387e-05	9.82037319723205	0.79466006099439	0.182954919504939	4.34347468296931	1.40246646454008e-05	4.48426170539028e-05
chr19	40579897	40580453	peak118886	2.28517659566501	2.95964611181689	0.458525359742878	6.45470539181637	1.08429628875955e-10	5.91170132681202e-10	2.28517659566501	3.85932553452525	0.430787028712438	8.95877841554384	3.28295125306435e-19	1.53101084734949e-18	2.28517659566501	2.80952010116198	0.423957004300232	6.62689865402571	3.42812818085386e-11	2.62121995564238e-10	2.28517659566501	3.82304441938142	0.446513010045053	8.56200006130991	1.10926140994574e-17	1.10383480736471e-16	2.28517659566501	3.12737424148339	0.457407927358358	6.83716668301912	8.07747408688453e-12	5.13454143243506e-11
chr19	41233449	41234240	peak119003	2.5770707187855	3.02497811338838	0.376346844894257	8.03774006458942	9.1510494560319e-16	1.16768741767374e-14	2.5770707187855	3.68631508017941	0.333368709386201	11.0577716995895	2.01029759918274e-28	1.75103503727303e-27	2.5770707187855	3.39433113122735	0.339450062468421	9.99950068220453	1.53167392056738e-23	1.03346895947746e-21	2.5770707187855	3.54991129165481	0.347701119299717	10.2096631118257	1.79486928766406e-24	5.22665936567775e-23	2.5770707187855	3.29414993355976	0.374407407628751	8.79830330928208	1.38900195541054e-18	2.8505452592342e-17
chr19	41409210	41410293	peak119040	4.67293024659227	1.12474538843582	0.238014878388892	4.72552554718071	2.29520975511452e-06	8.02308348060248e-06	4.67293024659227	1.49925083991311	0.20966579757142	7.15066957643587	8.63556296051793e-13	3.19462708932559e-12	4.67293024659227	2.03782761487944	0.226937604307792	8.97968241576907	2.71549429456941e-19	8.18316276306842e-18	4.67293024659227	2.20023702155615	0.230795419618644	9.53327854249327	1.52392819821578e-21	2.68180341446829e-20	4.67293024659227	2.35373593734829	0.268302937276593	8.77268046798098	1.74462588064049e-18	3.49228150231828e-17
chr19	41420199	41421099	peak119042	2.5640108623299	2.67005214752116	0.394624554331512	6.76605679553871	1.32339611373995e-11	8.12481804050197e-11	2.5640108623299	3.47748800505784	0.355296486858079	9.7875665357955	1.27323262141851e-22	7.13010267994365e-22	2.5640108623299	1.81303720995797	0.335591857942327	5.4025065479078	6.57160577881223e-08	3.47471143472977e-07	2.5640108623299	2.62013128692115	0.353248055442425	7.41725607983762	1.19571621471717e-13	7.6042053710197e-13	2.5640108623299	1.8949960808238	0.367494828422942	5.15652448486402	2.51575599880691e-07	9.61534594514983e-07
chr19	41626817	41627391	peak119080	1.59849405814152	1.9058105107762	0.290619462602963	6.5577525115029	5.46247652316448e-11	3.1029558631791e-10	1.59849405814152	3.03199650156916	0.266777769018369	11.3652517326524	6.2284653499399e-30	6.15812242461534e-29	1.59849405814152	1.95685574510882	0.243120033170759	8.04892842267093	8.3522074102214e-16	1.32943305981798e-14	1.59849405814152	2.83474973999015	0.274654622696478	10.3211433769416	5.65457232363972e-25	1.77759191774056e-23	1.59849405814152	2.24766600528984	0.294643070898909	7.62843666553084	2.37617529551978e-14	2.22828858899184e-13
chr19	41810645	41811423	peak119109	1.80382697237968	2.17070174575675	0.315814084282614	6.87335319666821	6.27100411839681e-12	4.047621510297e-11	1.80382697237968	3.07402703387895	0.28398843628614	10.8244795952946	2.63572139528729e-27	2.09765813231379e-26	1.80382697237968	2.03201781457845	0.262494763157166	7.74117468149947	9.85024542719409e-15	1.28053190553523e-13	1.80382697237968	2.43684608284814	0.279113384832333	8.73066723156965	2.53174555018413e-18	2.7252221361982e-17	1.80382697237968	2.3336030463759	0.311821873301894	7.48376956903402	7.22205403243246e-14	6.22789597111008e-13
chr19	42121067	42122162	peak119161	2.31179568409716	2.14383338708322	0.313229267240612	6.84429461515295	7.68536112290206e-12	4.89879792866273e-11	2.31179568409716	2.95237064713054	0.273159975522893	10.8082109814185	3.14748355855676e-27	2.48635023312148e-26	2.31179568409716	1.87647486268434	0.255267059987111	7.35102626550833	1.9669076154309e-13	2.09763038833001e-12	2.31179568409716	2.31770116130461	0.270818675468611	8.55812900382211	1.14713960719621e-17	1.13988757519669e-16	2.31179568409716	1.64326096522713	0.284127912093474	5.78352529013946	7.31511844518452e-09	3.24095830665574e-08
chr19	42201417	42202415	peak119178	4.65104541824252	3.23128018485113	0.281008807409574	11.498857329911	1.33673331499493e-30	3.25219156414402e-28	4.65104541824252	3.41041320270784	0.215493072383288	15.8260920640729	2.05600625065055e-56	2.56204310441426e-54	4.65104541824252	2.70257623417554	0.210222129567457	12.8558122769293	7.9783352585047e-38	5.25506349026843e-35	4.65104541824252	3.14207785363417	0.22373565870395	14.0437061836075	8.41919480338383e-45	6.46968347335584e-42	4.65104541824252	1.36280860668118	0.209015322240156	6.52013733766047	7.024304582713e-11	3.9193296082326e-10
chr19	42553308	42554127	peak119237	1.55392237294717	2.00494786557093	0.339197551072175	5.91085595763724	3.4033454749123e-09	1.5712641725296e-08	1.55392237294717	2.69128559598783	0.301530400444004	8.92542042866957	4.44009474874018e-19	2.06091914646222e-18	1.55392237294717	2.03986997075027	0.296846908217095	6.87179119702483	6.3400711141125e-12	5.41332491669161e-11	1.55392237294717	2.25544884061761	0.305606493977335	7.38023859134644	1.58006120433977e-13	9.94331509482605e-13	1.55392237294717	2.2742898382141	0.339810460244137	6.69281880428325	2.18912139717248e-11	1.30460694380395e-10
chr19	43670074	43670432	peak119320	1.56731714871206	1.56317409226169	0.271115765107836	5.76570710168751	8.13161769306003e-09	3.62827535259375e-08	1.56731714871206	3.09346480051309	0.272288166194668	11.3609961231348	6.53946861566246e-30	6.45638328992457e-29	1.56731714871206	1.38800536587009	0.224092557351655	6.19389319428392	5.86960084834767e-10	3.87164134164735e-09	1.56731714871206	1.01777070508646	0.223974588023429	4.5441347345173	5.51613682041295e-06	2.0184974735437e-05	1.56731714871206	1.81967339690183	0.277949248179601	6.54678294264003	5.87897120330399e-11	3.32045445831363e-10
chr19	43674285	43675065	peak119321	2.67681884460457	2.81949705164844	0.366283388567247	7.69758372793585	1.3866323055497e-14	1.42284110165901e-13	2.67681884460457	3.83591206090138	0.329905450863393	11.6273073114204	2.99393248756955e-31	3.37231874332752e-30	2.67681884460457	2.87913076807944	0.322311570091834	8.93275648546873	4.15523609957901e-19	1.19491113782488e-17	2.67681884460457	2.99756801690368	0.32706566354512	9.16503427603049	4.9531230461398e-20	6.79678551331405e-19	2.67681884460457	2.81978780318293	0.356933525052239	7.90003629603085	2.78822225293808e-15	3.04875021364739e-14
chr19	44765437	44766095	peak119449	4.86308501160818	1.90415689996571	0.315267991772363	6.03980407037513	1.54301476185273e-09	7.40047856655581e-09	4.86308501160818	1.25317141429808	0.275394110411966	4.55046555797235	5.3527348776446e-06	1.43514302825315e-05	4.86308501160818	2.22607859789758	0.294241340439163	7.56548551123068	3.86418588002263e-14	4.57614889490352e-13	4.86308501160818	2.50975321208716	0.298359590301614	8.41184025474105	4.03627357874764e-17	3.764648424898e-16	4.86308501160818	2.8354673766509	0.336029904544637	8.43813999379998	3.22427313102613e-17	5.05647913246638e-16
chr19	45075225	45075963	peak119512	3.62150550863068	0.877867615168552	0.228510481806342	3.84169517402063	0.000122187521694983	0.000352397372828399	3.62150550863068	2.3163410464857	0.214632632641545	10.7921196230873	3.75038310270119e-27	2.94077659164189e-26	3.62150550863068	1.45103686033935	0.213450868171618	6.79798996728695	1.06088841323656e-11	8.75027342390469e-11	3.62150550863068	2.04510324620124	0.226991513638303	9.00960222442496	2.06805216300549e-19	2.54269311277261e-18	3.62150550863068	1.28611885912406	0.230127539671119	5.5887220667378	2.2874672244019e-08	9.70262086719629e-08
chr19	45514476	45515684	peak119622	5.43953066179694	1.05999401082446	0.178178148900025	5.94906848773706	2.69672791965467e-09	1.25635367412137e-08	5.43953066179694	1.09697154038741	0.139650082956825	7.85514420873313	3.99312446585489e-15	1.5898934257831e-14	5.43953066179694	1.14899881904379	0.148792123578787	7.72217501442798	1.14361217984384e-14	1.46331578830712e-13	5.43953066179694	1.69266879121334	0.160280121908768	10.5606906898712	4.53313947945761e-26	1.71317992567917e-24	5.43953066179694	1.51988120041166	0.186608263338277	8.14476901087962	3.80006629627385e-16	4.82224926697797e-15
chr19	45515770	45516538	peak119623	1.64208521417233	2.19751011059988	0.328337663242459	6.69283593267564	2.18886508066475e-11	1.30953208459147e-10	1.64208521417233	2.33237517870669	0.255216930524062	9.13879488291546	6.31521231386132e-20	3.03938819503583e-19	1.64208521417233	1.10568116852878	0.236026512117768	4.68456343572575	2.80557268715588e-06	1.24500100765929e-05	1.64208521417233	2.04332373691756	0.264393471040749	7.72834415643584	1.08954458945398e-14	7.77234696303633e-14	1.64208521417233	2.08321297222844	0.304434639973778	6.84289071837514	7.76108586990036e-12	4.95391507856307e-11
chr1	109607252	109607754	peak11969	1.82559373753346	3.89518753519367	0.503732700696224	7.73264775109897	1.05332456633689e-14	1.10292092366176e-13	1.82559373753346	4.22194164444014	0.46233019589252	9.1318751877968	6.73229046285467e-20	3.23561645872849e-19	1.82559373753346	3.85856431176247	0.469627004561324	8.21623176326227	2.09997431585789e-16	3.76254465504486e-15	1.82559373753346	4.65902728355394	0.493588588315216	9.43909035550592	3.76029566239049e-21	6.13353886818223e-20	1.82559373753346	4.45476622118851	0.505965076594336	8.80449348633636	1.3144482896251e-18	2.70960487959679e-17
chr1	109615751	109616296	peak11971	3.89437438792037	3.08918620501642	0.363964218100663	8.48760963684082	2.10930713429499e-17	3.79895003666254e-16	3.89437438792037	4.15936556898252	0.334684396861581	12.4277247699203	1.8482006117526e-35	3.179640654448e-34	3.89437438792037	2.35550786211565	0.319083781797349	7.38209835939466	1.55814008977958e-13	1.68904339512783e-12	3.89437438792037	3.83423997036411	0.344268619285564	11.1373496031124	8.25392177843993e-29	5.33496476819538e-27	3.89437438792037	3.20901523076965	0.361170270904574	8.88504810413235	6.3893117348988e-19	1.40503910838029e-17
chr1	109619507	109620120	peak11974	6.12676699672649	1.17942151030631	0.213252564963333	5.53063223651775	3.19078654897522e-08	1.32976678353194e-07	6.12676699672649	0.629563996353863	0.167056951651297	3.76855910592676	0.00016419260888084	0.00038591540629393	6.12676699672649	0.926781498733579	0.17660736568511	5.24769448396633	1.54014427321648e-07	7.78913184172955e-07	6.12676699672649	1.04939880842327	0.177442726789129	5.91401421412083	3.33869054199074e-09	1.54450727681658e-08	6.12676699672649	1.08044592012967	0.199965263981379	5.40316802337369	6.54740748437229e-08	2.65816672509062e-07
chr19	46529567	46530580	peak119819	3.84962374342633	2.19325141701739	0.285822175028812	7.67348235593093	1.67388566970214e-14	1.68509363779621e-13	3.84962374342633	2.58104559183606	0.245791415796394	10.500959048847	8.55069286882236e-26	6.07712132914614e-25	3.84962374342633	1.91812512902067	0.244518929981071	7.84448520680654	4.34733140151507e-15	6.0495259502773e-14	3.84962374342633	2.24048379246909	0.251776026495241	8.89871773598525	5.64955682846549e-19	6.55026572098363e-18	3.84962374342633	2.57716924944727	0.291814228580091	8.8315407442168	1.03243575408634e-18	2.16046162640275e-17
chr19	46733281	46734347	peak119874	3.54609689624043	2.48948620449146	0.319485571179679	7.79217100571771	6.58675040055978e-15	7.15132900632204e-14	3.54609689624043	2.11087043821359	0.265804717562714	7.94143331077468	1.99858155745476e-15	8.05488930731769e-15	3.54609689624043	2.29755287998283	0.27891180476771	8.23756055035507	1.75757377890514e-16	3.21996827944582e-15	3.54609689624043	2.73567510277977	0.288587363491672	9.47953877702868	2.55409469420556e-21	4.29261698787988e-20	3.54609689624043	3.04203197322378	0.328501864254572	9.26031875078298	2.03822821265346e-20	6.16909685720409e-19
chr19	47309454	47309985	peak120021	1.46071281274983	2.50894020639598	0.358522790306568	6.9979936400992	2.59653874709646e-12	1.78505586231801e-11	1.46071281274983	2.9173003598388	0.299101503885135	9.75354627758453	1.78134449310276e-22	9.90734098455866e-22	1.46071281274983	2.28412092542009	0.292591679274644	7.8065136065475	5.87916255579983e-15	7.99612354688527e-14	1.46071281274983	2.75015077164231	0.309605369841418	8.8827618624669	6.52204847701373e-19	7.4741486772207e-18	1.46071281274983	2.20009265784618	0.327247424795809	6.72302512149319	1.77989881665172e-11	1.0718136888083e-10
chr19	47315145	47315825	peak120024	7.78038653242874	2.2625288391568	0.216945654831328	10.4290120072508	1.82778864477805e-25	1.92992156752442e-23	7.78038653242874	0.835643521734549	0.155866234599736	5.36128638688475	8.26313949363973e-08	2.50483772684692e-07	7.78038653242874	1.08213595365012	0.164587381342408	6.57484155118092	4.87050055593177e-11	3.65935707168106e-10	7.78038653242874	2.02972308811642	0.177961482982804	11.4054066874265	3.92936609346083e-30	3.27415613281628e-28	7.78038653242874	2.15285585583131	0.208682398213658	10.3164228236783	5.93949492752828e-25	4.3013138134854e-23
chr19	47324412	47325052	peak120027	3.33864731432165	2.67215191287697	0.330873907965689	8.07604301380593	6.69022903163719e-16	8.79117568072732e-15	3.33864731432165	3.74742047201367	0.294415519186552	12.7283387858341	4.11501339624058e-37	8.41995048769227e-36	3.33864731432165	1.16328031039769	0.252798451415977	4.60161169454131	4.19234237908842e-06	1.83044443773836e-05	3.33864731432165	2.75293225208549	0.282878447930752	9.73185575720987	2.20532389571338e-22	4.37020632170594e-21	3.33864731432165	3.96039038155422	0.361875513472381	10.9440684271568	7.09432456537249e-28	8.6839555210825e-26
chr19	47388686	47389694	peak120044	3.53177857384461	2.92617445691445	0.383383878759898	7.63249218089063	2.30258425549579e-14	2.24561434677341e-13	3.53177857384461	3.28965201524278	0.341163404965847	9.64245275829655	5.29084066442941e-22	2.86991796354461e-21	3.53177857384461	2.26555884282856	0.336196365031173	6.73879636568496	1.59704036435919e-11	1.28282591868852e-10	3.53177857384461	3.35304056537401	0.355177497195315	9.44046453351225	3.71130355699847e-21	6.06793744685612e-20	3.53177857384461	2.80742662514332	0.372767998292326	7.53129731630484	5.02386480642263e-14	4.44878988491919e-13
chr19	48415324	48416041	peak120188	2.75239129567272	1.702268350014	0.262928173033219	6.47427139654195	9.52705288278053e-11	5.23968968089941e-10	2.75239129567272	1.68696601196659	0.211495370650545	7.97637322640964	1.50695797763285e-15	6.10551925794307e-15	2.75239129567272	0.487996566974971	0.205724692102995	2.37208553813589	0.0176879952609704	0.0421828190430591	2.75239129567272	2.24295900254	0.235783955242232	9.512771979059	1.85648360972758e-21	3.19389070768058e-20	2.75239129567272	1.57365904365648	0.253666714274024	6.20364815368142	5.51690543326567e-10	2.77389443667506e-09
chr19	48583972	48584717	peak120218	5.02954481808299	0.578482903680323	0.185809252723689	3.11331591511519	0.00184997877284104	0.00447514977018839	5.02954481808299	0.9755959746951	0.156624289011824	6.22889323776244	4.69741748994518e-10	1.5874585565825e-09	5.02954481808299	0.804127283498723	0.162540924541002	4.94722966397226	7.52771416750323e-07	3.5512736140827e-06	5.02954481808299	0.68112991451362	0.161904623160844	4.20698248892467	2.58803186791161e-05	8.94941419923836e-05	5.02954481808299	2.25673691943261	0.233819882873676	9.65160401116031	4.8392778939291e-22	2.04075889722035e-20
chr19	48622475	48622900	peak120229	2.41879829729491	2.66249384612686	0.366720348755773	7.26028390614347	3.86278694836353e-13	3.0323535226881e-12	2.41879829729491	2.51438860090009	0.312112778023878	8.05602582765044	7.88149871334307e-16	3.21299411149311e-15	2.41879829729491	3.18167438231267	0.339455821476498	9.37286733947779	7.05883188191788e-21	2.88869120090793e-19	2.41879829729491	2.60020838164299	0.327662026718929	7.93564151354489	2.09410065964938e-15	1.60474240023657e-14	2.41879829729491	3.2295387001301	0.377942195615883	8.54505989961599	1.28469623252534e-17	2.16970919270945e-16
chr19	48962314	48962668	peak120321	2.79150222691873	1.14287234287344	0.255681838804668	4.46990035825954	7.82560457995645e-06	2.58461706184235e-05	2.79150222691873	1.04733507345044	0.211105086108939	4.96120246439713	7.00581206430072e-07	2.00174328596174e-06	2.79150222691873	0.707573284081578	0.216673770950713	3.26561577332095	0.0010922634546628	0.00344935801481641	2.79150222691873	1.44610393815769	0.234525345380546	6.16608808660408	7.00000998321747e-10	3.38545937370154e-09	2.79150222691873	1.22871144440954	0.254941661650772	4.8195788654295	1.43861575746084e-06	5.0957575306526e-06
chr19	48964982	48965484	peak120324	17.096931467681	1.31948416348015	0.164497917941483	8.02128184959476	1.046472998698e-15	1.3182891182141e-14	17.096931467681	0.826936511036164	0.142145086144239	5.81755256876796	5.97154853732919e-09	1.92000138001714e-08	17.096931467681	0.554111793514728	0.144500794425171	3.83466261011923	0.000125736766916043	0.000458284837940106	17.096931467681	0.575508898941821	0.144060274162441	3.99491742111281	6.47168060065263e-05	0.000214564444075329	17.096931467681	0.910488049368688	0.158043798995001	5.76098559486973	8.36241776191621e-09	3.68607273686504e-08
chr19	48967280	48968296	peak120326	7.26361361009359	3.26813593149051	0.273140257600047	11.9650466767736	5.41671205957503e-33	1.87309903020104e-30	7.26361361009359	1.56776512102496	0.201249893287667	7.79014137803288	6.69342576615268e-15	2.64524186278354e-14	7.26361361009359	2.2061473049181	0.215587012917553	10.2332105958618	1.40773420978404e-24	1.1801078539232e-22	7.26361361009359	2.14537177376849	0.214678092883101	9.99343596245153	1.62837419770786e-23	3.94460103374696e-22	7.26361361009359	2.52036123715906	0.247321664456989	10.1906205535721	2.18365834724394e-24	1.43830296471801e-22
chr19	49520627	49521570	peak120430	2.69929846330137	3.24813468248016	0.379076114750248	8.56855538001958	1.04791293492775e-17	1.98830339038692e-16	2.69929846330137	4.08931867279751	0.343002617654534	11.9221208886405	9.07680344418068e-33	1.18443721924441e-31	2.69929846330137	1.51607830138109	0.305098643576604	4.96914140164123	6.72500167557396e-07	3.1899939360953e-06	2.69929846330137	3.45188851023622	0.344464972785159	10.0210145673916	1.23231360833098e-23	3.02759535176451e-22	2.69929846330137	3.2937316068256	0.372203869068842	8.849267513166	8.80955759036884e-19	1.88336631514655e-17
chr19	49896777	49898150	peak120509	3.68641402241595	1.93891433488301	0.253309587266428	7.65432669093446	1.94327690373992e-14	1.92580024134009e-13	3.68641402241595	2.58491566696524	0.206310805274854	12.5292306601272	5.16613788454971e-36	9.37769281090441e-35	3.68641402241595	0.766039724803054	0.174600652511486	4.38738179831637	1.14723303773695e-05	4.7653235369302e-05	3.68641402241595	1.29128718023116	0.184947375790548	6.98191674638052	2.91179675923359e-12	1.67050903250597e-11	3.68641402241595	0.840720147890172	0.200128186967109	4.20090823102467	2.65846341503418e-05	8.23927088432731e-05
chr19	49968255	49968814	peak120532	2.12807369486388	3.65210593203072	0.461262113626824	7.91763690131592	2.42067037243709e-15	2.82316295038363e-14	2.12807369486388	4.9279990412759	0.436965861459569	11.2777666997033	1.68981444316192e-29	1.6086382228366e-28	2.12807369486388	3.8894321631951	0.427520853775284	9.09764314149571	9.23132460512686e-20	3.08424352507523e-18	2.12807369486388	4.34579399814625	0.439499647856479	9.888048874081	4.69080945635977e-23	1.0636602688585e-21	2.12807369486388	4.41141669087064	0.462621471012002	9.53569379566517	1.48886653514614e-21	5.72055608726148e-20
chr19	50330689	50331056	peak120581	5.544263924422	0.530324583993335	0.182703095503244	2.90265790260744	0.00370010577111126	0.00848613215486834	5.544263924422	0.711768783906887	0.160772931362734	4.4271680429898	9.54783490765801e-06	2.50503893100769e-05	5.544263924422	0.521437849701693	0.166404749980146	3.13355147472598	0.00172704623681506	0.00523870691833902	5.544263924422	1.17626039930828	0.179877788056747	6.53921983373065	6.18405701061443e-11	3.20366578916924e-10	5.544263924422	1.11735188776651	0.20095626269142	5.56017450166391	2.69505046499944e-08	1.13444729250981e-07
chr19	50414766	50416363	peak120599	3.57797679171478	1.41085764144868	0.258706530598291	5.4535060950564	4.93862524314468e-08	2.01151544061181e-07	3.57797679171478	1.84560860340179	0.219497164495628	8.40834827020536	4.15824882370672e-17	1.77960698420518e-16	3.57797679171478	0.746440689449981	0.21857486085264	3.41503449453512	0.000637739346433112	0.00208983905232476	3.57797679171478	1.22971357180645	0.221081101577477	5.56227358662543	2.66282393687359e-08	1.1685336514859e-07	3.57797679171478	1.25536577531332	0.244823217521456	5.12764184713526	2.93393910926614e-07	1.11336751054511e-06
chr19	50427924	50428412	peak120600	1.63511131150934	2.27186825877881	0.302222057107715	7.51721525728711	5.59552495517263e-14	5.09192770920709e-13	1.63511131150934	3.79276837308009	0.28982355586388	13.0864738091248	3.93453772494165e-39	9.66652323470567e-38	1.63511131150934	2.03838851868879	0.249259265442271	8.17778434463407	2.89110595453274e-16	5.01753796274741e-15	1.63511131150934	2.02602840897385	0.246405101730022	8.22234764925325	1.9955772186203e-16	1.7133969017974e-15	1.63511131150934	2.26650330907563	0.300830439960802	7.53415548430188	4.9150533887402e-14	4.36360837439374e-13
chr19	50431330	50432453	peak120601	7.17486323131994	0.90123842138215	0.199915884427254	4.50808810897714	6.54144121746956e-06	2.17712259191624e-05	7.17486323131994	1.36178084268426	0.170639189162488	7.98046948867956	1.45777733597732e-15	5.90972336202764e-15	7.17486323131994	0.536307450211545	0.168897890496178	3.1753353972392	0.0014966340471447	0.00459623493341597	7.17486323131994	0.912340199144531	0.175427832728975	5.20065821342068	1.98583991703659e-07	8.14594831923192e-07	7.17486323131994	0.815253171618515	0.191092202908156	4.266281717472	1.98757773538007e-05	6.24254660212922e-05
chr19	51124690	51125211	peak120683	3.25544623142429	2.82856371563773	0.306978579045753	9.21420551372137	3.13591931655042e-20	1.06837527060407e-18	3.25544623142429	3.64745878419977	0.252112936465721	14.467559004834	1.94244127682528e-47	1.04952530238466e-45	3.25544623142429	0.995133217074105	0.195509742012157	5.08994184551799	3.58173343011318e-07	1.73711559625966e-06	3.25544623142429	1.81273081948816	0.212490775910331	8.53086827756287	1.45253350524017e-17	1.42796328674357e-16	3.25544623142429	2.35283422449255	0.263552626682679	8.92737915044722	4.36220272967116e-19	9.95676372224612e-18
chr19	51127747	51128189	peak120684	2.60660736778048	2.61150296631059	0.31108234717126	8.39489283161696	4.66319384428393e-17	7.86601186026041e-16	2.60660736778048	4.30683682949881	0.296257677447229	14.5374690931544	7.01382257154697e-48	3.94370706543242e-46	2.60660736778048	1.43416421297854	0.230872942021669	6.21191985695721	5.23411222867241e-10	3.47233766652263e-09	2.60660736778048	2.14616854243478	0.247895351931517	8.65755862589821	4.81975664983403e-18	4.99377333187299e-17	2.60660736778048	3.14434995463739	0.31481530026235	9.98791974855434	1.72156609651157e-23	9.52508089877919e-22
chr19	51136846	51137602	peak120687	3.18634094602346	3.31935801645967	0.349873345820861	9.48731321236233	2.37065681149372e-21	1.01835170858947e-19	3.18634094602346	3.96971754299604	0.301022984167825	13.1874233921715	1.03668285717793e-39	2.72612115598576e-38	3.18634094602346	2.71818731588735	0.285757248526028	9.51222525380584	1.86626882762177e-21	8.66249343075986e-20	3.18634094602346	3.45301738299088	0.306798200972531	11.2550118352879	2.1879673473957e-29	1.58450075126583e-27	3.18634094602346	2.92715149392315	0.328577630470536	8.90855378599983	5.17025512613378e-19	1.16095728741368e-17
chr19	51138569	51138916	peak120688	2.14503779700815	3.24725868444634	0.414639836068951	7.83151641972564	4.8202038191391e-15	5.35526580131181e-14	2.14503779700815	4.21303569845133	0.383592460935495	10.9831034952478	4.6081536574721e-28	3.88185026736626e-27	2.14503779700815	3.11090036525668	0.365844808765766	8.50333335534209	1.84222916565992e-17	4.06406918969825e-16	2.14503779700815	3.1105531355867	0.366126848861798	8.49583455913349	1.96515742444472e-17	1.89686374702856e-16	2.14503779700815	3.58858700273435	0.412891204612978	8.69136218607055	3.58119370274473e-18	6.7303086000496e-17
chr19	51139359	51139892	peak120689	1.96828703431876	4.13930556257318	0.540783969849668	7.65426823528786	1.94416097124185e-14	1.92580024134009e-13	1.96828703431876	4.93255946981908	0.519801134473381	9.48932032404342	2.32545533685351e-21	1.2156348533393e-20	1.96828703431876	3.419486984209	0.502010551440463	6.81158388881901	9.65299804190548e-12	8.02405462233393e-11	1.96828703431876	3.34512296530365	0.501097501541598	6.67559298342651	2.46234482796853e-11	1.31858899188776e-10	1.96828703431876	2.86125786995255	0.518807225541517	5.51506943058868	3.48642293142153e-08	1.44904453087207e-07
chr19	51142070	51142680	peak120691	2.79152726557693	2.73125097570106	0.299640999196912	9.11507765299564	7.86141546850212e-20	2.37421613013802e-18	2.79152726557693	3.68621065570063	0.24522628714488	15.0318740238595	4.53978423874186e-51	3.70140111890761e-49	2.79152726557693	1.5693861478672	0.197047900784488	7.96449057117157	1.659058304012e-15	2.49707230262176e-14	2.79152726557693	1.09161786166187	0.18705622298775	5.8357741016366	5.35413966324066e-09	2.45064393851571e-08	2.79152726557693	2.0454081406083	0.246942455744351	8.28293431537682	1.20176714746774e-16	1.67738074508313e-15
chr19	51245927	51246537	peak120706	2.00677829961394	3.92140945859888	0.537292169138571	7.29846754492252	2.91063693054701e-13	2.33255678003049e-12	2.00677829961394	4.4978801104775	0.502295117662235	8.95465624155651	3.40795822904561e-19	1.58823713693258e-18	2.00677829961394	3.08287066813946	0.487871599336956	6.31902056264241	2.63226254003231e-10	1.80512917470138e-09	2.00677829961394	4.19741144588828	0.512388878858809	8.19184728450147	2.57246916755194e-16	2.18430899481759e-15	2.00677829961394	3.22860798446318	0.517025862365691	6.24457734027161	4.24947625189085e-10	2.16496337076075e-09
chr19	51407222	51408124	peak120746	2.42685761332347	2.58675780238918	0.36768119126906	7.0353280608696	1.98792717963098e-12	1.38454223306423e-11	2.42685761332347	2.77296122065745	0.318591693940271	8.70380889834914	3.20927268721813e-18	1.43519753668287e-17	2.42685761332347	2.17105539612546	0.321351706439052	6.75601016774818	1.41843468922166e-11	1.14668548341987e-10	2.42685761332347	2.60929350339947	0.330073762792001	7.90518301523936	2.67540236388724e-15	2.02773509574183e-14	2.42685761332347	2.34734637342725	0.35831035128261	6.55115422991459	5.70940544851325e-11	3.23260319950206e-10
chr19	51417056	51418081	peak120748	2.43798961572606	2.83618295911895	0.333114131050161	8.51414783929376	1.67819804057399e-17	3.07862537098401e-16	2.43798961572606	3.63215659407746	0.285761978791574	12.7104263815539	5.17514932804506e-37	1.04500241613897e-35	2.43798961572606	2.29734462727065	0.260243749675762	8.8276649492367	1.06883674780553e-18	2.9102657274894e-17	2.43798961572606	2.58444767746408	0.26669278496607	9.69072964532162	3.30161450820856e-22	6.36043619464357e-21	2.43798961572606	2.11819413078357	0.292183875761759	7.2495243800199	4.18237676646308e-13	3.16642777414982e-12
chr19	51651246	51651947	peak120795	2.79968016436674	3.24316117937577	0.469053326956013	6.91426964269226	4.70279913643851e-12	3.10348843774892e-11	2.79968016436674	4.2779119809365	0.440546084002252	9.71047555813623	2.72064758145403e-22	1.49928276281562e-21	2.79968016436674	3.06581792836061	0.430402192366862	7.12314663524623	1.05490482925628e-12	9.98729883523129e-12	2.79968016436674	3.43322817305488	0.438853590013124	7.82317440527763	5.15076653708396e-15	3.80178243014649e-14	2.79968016436674	3.39892264669769	0.466896859509927	7.27981475451629	3.34278871589882e-13	2.56305174713484e-12
chr19	51735831	51736533	peak120813	3.01074536480149	3.13829284738256	0.384077707186346	8.17098412290804	3.05883894490735e-16	4.31733268224065e-15	3.01074536480149	3.83926616565592	0.343154568384093	11.1881540255603	4.6603489314667e-29	4.2946000279845e-28	3.01074536480149	2.2137273038706	0.324774292036505	6.81620238470654	9.34785843909463e-12	7.78913120057571e-11	3.01074536480149	3.36984252545054	0.347944378959894	9.68500349258112	3.49196595821651e-22	6.68987162521478e-21	3.01074536480149	4.04037563905605	0.400020227681922	10.1004283270114	5.50014282907988e-24	3.47388016492388e-22
chr19	51751710	51752319	peak120816	2.08314116831768	2.56912153290372	0.422413509656021	6.08200607739986	1.18688068528526e-09	5.78264657938207e-09	2.08314116831768	3.43663178345533	0.391508157530744	8.77793148712479	1.66508649449553e-18	7.55873855984974e-18	2.08314116831768	2.91950099996757	0.395081196342827	7.38962275854356	1.47245969424548e-13	1.5986705251808e-12	2.08314116831768	2.85738349886706	0.395313009771223	7.22815447060723	4.89601661169546e-13	2.97025007776191e-12	2.08314116831768	2.65829896629991	0.420291854194051	6.32488814563738	2.53416082574266e-10	1.32597899737356e-09
chr19	51771266	51772051	peak120822	2.56644633673281	3.99276194775768	0.503818023668669	7.92500815807154	2.28131354639551e-15	2.6787036480257e-14	2.56644633673281	3.92525451367255	0.457770431732463	8.57472270285601	9.93258137359005e-18	4.3559754457672e-17	2.56644633673281	2.39626213049002	0.446433958900302	5.36756239689453	7.98079021548153e-08	4.17670413395916e-07	2.56644633673281	3.39742066361849	0.464641230992813	7.31192248341612	2.63347028327528e-13	1.63199645870357e-12	2.56644633673281	2.96922113935865	0.481194332802974	6.17052391715179	6.80640781888303e-10	3.37804926267636e-09
chr19	51784873	51785440	peak120826	3.16710644619326	4.07892435735567	0.364185959813165	11.2001142478097	4.07208015844522e-29	8.40671832113647e-27	3.16710644619326	4.715701973664	0.316945050119416	14.8786105726758	4.53826604981337e-50	3.18646172594002e-48	3.16710644619326	3.5300339223998	0.305567060935897	11.5524032976196	7.17845732746943e-31	1.74197231146591e-28	3.16710644619326	3.31284964158285	0.30226921732059	10.9599305908455	5.95450195124784e-28	3.2172918355336e-26	3.16710644619326	4.09691987711008	0.356337690066715	11.4972959395427	1.36113051329938e-30	2.44508535843599e-28
chr19	51811242	51811853	peak120839	2.02953085425981	3.73195508744575	0.45343506394741	8.23040691859373	1.86578538866817e-16	2.79000470227655e-15	2.02953085425981	4.97897793900087	0.432864171847427	11.5024025152071	1.28293854247641e-30	1.3484502978369e-29	2.02953085425981	3.00535026221987	0.397668468234363	7.55742660604583	4.11121860329414e-14	4.85622337495854e-13	2.02953085425981	4.05899858332116	0.425712175032927	9.53460770297962	1.50453322318563e-21	2.65781654445768e-20	2.02953085425981	3.41798656485643	0.436214928069309	7.83555615573375	4.6677197618838e-15	4.9626364140182e-14
chr19	51824372	51825075	peak120844	2.07219092688636	3.25845736419931	0.492098972196235	6.6215488109167	3.5545460715618e-11	2.06668689625232e-10	2.07219092688636	4.54317541438167	0.473236040343827	9.60023123150309	7.97652746994035e-22	4.28804228387932e-21	2.07219092688636	3.47103107840642	0.466326557616167	7.44334848984393	9.81646753493863e-14	1.09766676591165e-12	2.07219092688636	3.33678062024891	0.466245905769239	7.15669688239664	8.26441564183998e-13	4.92305758647418e-12	2.07219092688636	3.43121958894047	0.49163331592497	6.97922512123673	2.96812545188166e-12	1.99490336493815e-11
chr19	53823926	53824747	peak120962	2.64283602135149	2.48552300658339	0.33497627760732	7.4199970945318	1.17122903435086e-13	1.00874470754303e-12	2.64283602135149	3.44421877251037	0.297979695805278	11.5585686575138	6.6813157516292e-31	7.23129573368819e-30	2.64283602135149	1.82733085229383	0.27432583769205	6.66116931481	2.71657457327696e-11	2.10390030781449e-10	2.64283602135149	2.79617181016807	0.298562053918173	9.36546280236409	7.57177230973488e-21	1.16758923732723e-19	2.64283602135149	2.90731131942688	0.338709718738451	8.58348951502004	9.20376979124024e-18	1.58934511551105e-16
chr19	54162180	54162819	peak121011	7.7607349398114	0.527365040074511	0.172313238792022	3.06050216322048	0.00220966164429689	0.00527238914333528	7.7607349398114	0.844619237558164	0.147159998167025	5.73946213698326	9.497771425149e-09	3.0256373641792e-08	7.7607349398114	0.595352165296245	0.151807569155538	3.92175547377525	8.79061782139252e-05	0.00032916032946806	7.7607349398114	0.512870051987831	0.151262480330582	3.39059660311638	0.00069740670890154	0.00202956650484454	7.7607349398114	1.02839898379008	0.175933779613316	5.84537537959105	5.05427200889725e-09	2.27425798396444e-08
chr19	54207867	54208721	peak121023	10.1986985689684	2.41854961244635	0.179703633559372	13.4585459656123	2.74260114631403e-41	3.08047064158355e-38	10.1986985689684	1.77118418851068	0.127120156635427	13.9331498276101	3.98390857427186e-44	1.54356928289435e-42	10.1986985689684	1.50420859888522	0.130009376391131	11.5700008771662	5.84820732213258e-31	1.47077097599523e-28	10.1986985689684	1.70094427266943	0.132543923105025	12.8330611681204	1.07049407256801e-37	3.29046089150238e-35	10.1986985689684	2.53120162437894	0.178088984828411	14.2131284920162	7.59549812598939e-46	9.55099364351684e-43
chr19	54209397	54210384	peak121024	9.61113430528089	0.846848940760842	0.138260050445306	6.12504434963912	9.06583509911962e-10	4.47259843445572e-09	9.61113430528089	0.323693768011684	0.106551452319114	3.03791042699488	0.00238224753761923	0.00482236908244536	9.61113430528089	1.33352379566955	0.123906478043059	10.7623412167856	5.18362271467333e-27	6.76413862163788e-25	9.61113430528089	0.724165563088299	0.115023842335638	6.29578658114372	3.05844934080035e-10	1.52119637835133e-09	9.61113430528089	1.60592663313915	0.15622471525229	10.2795939204991	8.70937733918378e-25	6.08424784624192e-23
chr19	54247680	54248727	peak121034	5.46104816782734	2.8361653120654	0.317676115130406	8.92785191263484	4.3436056638607e-19	1.11260654708373e-17	5.46104816782734	3.74793839047796	0.28647597584923	13.0829064439612	4.12365871070131e-39	1.00953004046762e-37	5.46104816782734	1.79428888811833	0.268826937153748	6.67451300496773	2.48054482889043e-11	1.93083264339969e-10	5.46104816782734	3.08046193883166	0.288319929069493	10.6841797192909	1.20711423900074e-26	5.01405530145894e-25	5.46104816782734	2.85031863922938	0.313116542748727	9.10305988373387	8.78219734645717e-20	2.31381626087992e-18
chr19	54280486	54281374	peak121041	2.36498556895041	2.14261295372259	0.329729051672933	6.4981018289159	8.1339743950908e-11	4.51300175823891e-10	2.36498556895041	3.25139203366434	0.29521494097005	11.0136432220556	3.28447663695335e-28	2.80404975956304e-27	2.36498556895041	2.30580293788751	0.283968461657007	8.11992615106882	4.66467434609953e-16	7.70211020215976e-15	2.36498556895041	2.92300346544073	0.304847934862637	9.58839844776323	8.946286056256e-22	1.63238364557869e-20	2.36498556895041	2.86335226233461	0.341834886847879	8.37641906224991	5.45623868097697e-17	8.12386366364623e-16
chr19	54282479	54283093	peak121042	2.1482317379432	4.49868173364083	0.4978506676433	9.03620709185038	1.62202238019188e-19	4.57873746179878e-18	2.1482317379432	3.84509957467917	0.439695150516139	8.74492149882838	2.23170750819913e-18	1.00517675849594e-17	2.1482317379432	3.05284009613093	0.436416474425599	6.99524485217705	2.64796066403826e-12	2.38144290669553e-11	2.1482317379432	3.13166494912428	0.441229637039477	7.0975852169334	1.26955526826586e-12	7.48209990228093e-12	2.1482317379432	3.14646731952365	0.469259710289045	6.70517253140174	2.01168539539616e-11	1.20301047942584e-10
chr19	54316724	54317517	peak121052	2.46102762585687	2.4495978878616	0.386469750675147	6.3383948771728	2.32171165372842e-10	1.21967017069394e-09	2.46102762585687	3.08292693800283	0.351445587998508	8.77213157109236	1.75315377872907e-18	7.94548593295558e-18	2.46102762585687	2.08334031336835	0.343720487951716	6.06114673519551	1.35154459327013e-09	8.51300765669968e-09	2.46102762585687	2.88028502029698	0.362492185071249	7.94578514770146	1.92964626387783e-15	1.48530145364263e-14	2.46102762585687	2.8278752364848	0.394341590415014	7.17113108335511	7.43806404869539e-13	5.45800010193923e-12
chr19	54364700	54365617	peak121064	4.00178538344765	3.58217047914204	0.350800962638424	10.2114043593268	1.76294502991489e-24	1.49601568428115e-22	4.00178538344765	4.0903757688457	0.301759185847246	13.5550994325531	7.39119262830183e-42	2.35564461831039e-40	4.00178538344765	2.77698374211267	0.288078070681	9.6396915445457	5.43510454652787e-22	2.83691947500277e-20	4.00178538344765	4.05198139939933	0.318365312232693	12.7274588144758	4.1616456494055e-37	1.10699774274186e-34	4.00178538344765	2.64405368546429	0.314134761961133	8.41694077076205	3.86442929239653e-17	5.95524701868697e-16
chr19	54372202	54372798	peak121066	2.07006461006757	2.80425895315528	0.478271515536181	5.86332002233391	4.53702580204039e-09	2.07363127723579e-08	2.07006461006757	3.97968499970409	0.456622137143521	8.71548853193955	2.89507511347737e-18	1.2955250394571e-17	2.07006461006757	3.17481093239971	0.454252106940016	6.98909456642089	2.76665898599655e-12	2.47371862277339e-11	2.07006461006757	4.25983939535162	0.482098220539889	8.83604048689733	9.91708512084688e-19	1.11613605688815e-17	2.07006461006757	1.50832587529846	0.447350944173394	3.37168367462712	0.000747102031496662	0.00189961678302607
chr19	54373643	54374182	peak121067	2.9963314671287	3.42585244900098	0.4170682833393	8.21412844336073	2.13710736287331e-16	3.14473074928336e-15	2.9963314671287	4.54537907458645	0.389072529167879	11.6826008875718	1.56434441949844e-31	1.81374786341177e-30	2.9963314671287	3.57218237019749	0.382696879196689	9.33423438857351	1.01723750859249e-20	4.03164160998607e-19	2.9963314671287	4.11882524801574	0.396559266840891	10.3864052423425	2.85927214700791e-25	9.5070798888013e-24	2.9963314671287	3.2598954075095	0.404645670944233	8.05617270018631	7.87203928127298e-16	9.5430365765616e-15
chr19	54606235	54607413	peak121108	3.19058885380529	3.62044488990979	0.403282302174238	8.9774455025442	2.77125857449322e-19	7.37154780815196e-18	3.19058885380529	4.30091059829374	0.365564432525254	11.7651232330887	5.90400746830325e-32	7.0950678802407e-31	3.19058885380529	2.86940382846921	0.350315994675669	8.19090156338928	2.5927658523254e-16	4.57437975374552e-15	3.19058885380529	4.20054916331388	0.38192200101758	10.9984477252478	3.88766372069828e-28	2.17709168359104e-26	3.19058885380529	3.58602196796412	0.39713869028432	9.02964645775714	1.72227309005005e-19	4.29233898767069e-18
chr19	54630033	54631126	peak121114	2.26646928188691	1.94875555264742	0.343666327566995	5.67048731961535	1.42391909129623e-08	6.1838771964865e-08	2.26646928188691	3.08042891610881	0.314029882584667	9.80934964136184	1.02627848943168e-22	5.77756779235614e-22	2.26646928188691	1.79187457356178	0.296760772602456	6.03811129701499	1.55928507213371e-09	9.76370806598165e-09	2.26646928188691	2.48523315019357	0.31551840980545	7.87666606118473	3.36231960026229e-15	2.52896164822338e-14	2.26646928188691	2.21203661603418	0.342564349188016	6.45728786803821	1.06596016017419e-10	5.81631595089918e-10
chr19	54662700	54663161	peak121124	1.89061368347212	2.7426381117738	0.468828760656349	5.84997837575957	4.9163692502841e-09	2.24083309770171e-08	1.89061368347212	5.05462933430152	0.477562989261143	10.5842149579509	3.52725029187002e-26	2.58552867181485e-25	1.89061368347212	2.84125935626785	0.436331397844001	6.51170044215721	7.4304789500846e-11	5.468675519489e-10	1.89061368347212	3.10245460049912	0.442652266029325	7.00878508615518	2.40396380363765e-12	1.38779746794307e-11	1.89061368347212	2.72967749874979	0.464114936228079	5.88146876059243	4.06641704698820e-09	1.84596916947623e-08
chr19	55326528	55326987	peak121236	1.73919453762643	3.5631710733072	0.478800411144411	7.44187137348241	9.92688577956682e-14	8.62491734315127e-13	1.73919453762643	3.79796766954304	0.43791913950997	8.67276016707778	4.21769690749199e-18	1.87344841440042e-17	1.73919453762643	3.13608250662947	0.436165739965546	7.19011655266001	6.4736036267297e-13	6.38224414575376e-12	1.73919453762643	3.47947057683989	0.447358253642142	7.77781688056939	7.37867701244937e-15	5.34355290241883e-14	1.73919453762643	3.15847654368258	0.466116595232956	6.77615123766198	1.2341948452593e-11	7.61775238716045e-11
chr19	55677554	55678580	peak121309	4.58103360811989	2.73680800936645	0.297756579735161	9.19142748012723	3.87662249360691e-20	1.28755529428356e-18	4.58103360811989	2.49606363555965	0.231065687065744	10.8023985181731	3.35327601739416e-27	2.64438505545018e-26	4.58103360811989	0.672157547563773	0.213082440638824	3.15444832314026	0.00160801853596396	0.00490887494801446	4.58103360811989	2.33664811658122	0.239804484176077	9.7439717385165	1.95750510671287e-22	3.91274720174167e-21	4.58103360811989	2.49297648379736	0.278696472709096	8.94513109392503	3.71508528081487e-19	8.62198986648175e-18
chr19	57798561	57799638	peak121462	3.49863563080889	1.25267482802155	0.323153002892248	3.87641401073176	0.000106007249476741	0.000307979893879918	3.49863563080889	1.13482178774273	0.28617231400828	3.96551913722127	7.32363758288514e-05	0.000178597593523391	3.49863563080889	1.39300077675193	0.298315748873427	4.66955158087535	3.01857903152923e-06	1.33353513778704e-05	3.49863563080889	1.94426892226114	0.306780132242869	6.33766244263146	2.33277210171673e-10	1.16655472563072e-09	3.49863563080889	2.21362938418165	0.342927532251875	6.45509379094057	1.08151900421429e-10	5.89423595992597e-10
chr19	58182612	58183988	peak121495	19.7072655855299	0.965538970761522	0.169688754673628	5.69005867606605	1.26995725532016e-08	5.53959279583364e-08	19.7072655855299	0.557304788344522	0.151358725430217	3.68201295802707	0.000231399646194361	0.000534969063372957	19.7072655855299	0.848059100311989	0.155651862999216	5.44843527068005	5.08148777674147e-08	2.72325218628005e-07	19.7072655855299	1.16703593942669	0.156765713081656	7.44445910068876	9.73424239748699e-14	6.27126412864648e-13	19.7072655855299	0.470048000209273	0.163885289901406	2.86815247721169	0.00412876501833089	0.0092649379840287
chr2	8176396	8177337	peak122135	2.53559721745964	3.43141710032885	0.454565552696426	7.54878384420929	4.39341331730045e-14	4.06214525433822e-13	2.53559721745964	3.8937905114001	0.414954743126561	9.38365105086289	6.37269242386452e-21	3.25867214812917e-20	2.53559721745964	2.66279837272507	0.408443429909096	6.51938108863131	7.05980807291903e-11	5.21084659896564e-10	2.53559721745964	3.83919703142673	0.432116113955389	8.88464213075628	6.41268567828166e-19	7.36101811634787e-18	2.53559721745964	3.36878462693954	0.446263507628402	7.54886870504475	4.39055203949636e-14	3.94095495199959e-13
chr2	8298599	8299263	peak122162	3.23876604758983	3.31736074511146	0.376595361260271	8.80881998654991	1.2647009222909e-18	2.79000688311446e-17	3.23876604758983	4.30558553176651	0.346972973682502	12.4089939515184	2.33569132703857e-35	3.98363531881596e-34	3.23876604758983	2.84247279659959	0.328280826832107	8.65866223144771	4.77332930708634e-18	1.17481656540246e-16	3.23876604758983	3.67126458216986	0.346839890622544	10.5848971857888	3.50164963537547e-26	1.35671758421606e-24	3.23876604758983	3.69087384111752	0.379084255649315	9.7362889281582	2.1112396704359e-22	9.48138542904849e-21
chr2	8303377	8303944	peak122165	3.71889541467798	2.82378441030528	0.379198496721748	7.44671836707554	9.56905907827535e-14	8.34021582676147e-13	3.71889541467798	3.68318949708089	0.34480257657892	10.6820242865496	1.23547765862235e-26	9.36903891121948e-26	3.71889541467798	2.77553530629405	0.338587441507886	8.19739590438828	2.45650367336843e-16	4.36179188832248e-15	3.71889541467798	3.32802483977279	0.353738781856934	9.40814242165501	5.04982211545771e-21	8.0010469073323e-20	3.71889541467798	0.787117361119596	0.329524851718004	2.38864339674503	0.0169107075556698	0.0332776934002027
chr2	8534489	8535742	peak122246	8.19764811814475	1.40125679417299	0.153305144722441	9.14031160995913	6.22726337565981e-20	1.94876712697119e-18	8.19764811814475	1.41899381175121	0.120002727037067	11.8246797117611	2.91010544062967e-32	3.60363280705368e-31	8.19764811814475	1.45742096067711	0.127530368437063	11.4280306607626	3.02900512368857e-30	6.86839325751808e-28	8.19764811814475	1.3583040431201	0.126270092719165	10.7571319056609	5.48507692135726e-27	2.44740593471657e-25	8.19764811814475	2.24275967280715	0.173700084665718	12.911678639209	3.86776309018337e-38	1.98144070605246e-35
chr2	8543526	8544300	peak122249	4.53521193975257	2.2053888485599	0.25920852318265	8.50816486079003	1.7670782136299e-17	3.22882772139086e-16	4.53521193975257	3.06246399038193	0.215932688328887	14.1824936932082	1.1759243639506e-45	5.35045585597523e-44	4.53521193975257	0.652280158191194	0.176733684239691	3.69075177149905	0.000223592254506412	0.000787755492698086	4.53521193975257	0.748859073706249	0.178148753947971	4.20356054763625	2.62748825744897e-05	9.08131373738986e-05	4.53521193975257	0.801022291642617	0.20104860985884	3.98422198594175	6.77015645218372e-05	0.000198821240014024
chr1	111199801	111200830	peak12235	5.64068268606954	2.0490516836185	0.241529698202194	8.48364279370383	2.18251085504632e-17	3.90032172441869e-16	5.64068268606954	1.77847555209709	0.199661446386222	8.90745601760711	5.22169085620159e-19	2.41640775921647e-18	5.64068268606954	1.72824913915002	0.204977333860357	8.43141583804288	3.41507861634659e-17	7.09269781100692e-16	5.64068268606954	2.68859857962534	0.223889730042335	12.0085837752225	3.20282951377753e-33	4.38629087470999e-31	5.64068268606954	1.10952801064031	0.217119140876395	5.11022660720622	3.21772630375629e-07	1.21208034405111e-06
chr2	9752977	9753854	peak122435	2.33658852004773	1.21977787345124	0.260804421037797	4.67698311477037	2.91126219040667e-06	1.00621135976275e-05	2.33658852004773	2.64809357651012	0.247167193863321	10.7137744905356	8.77111652750104e-27	6.71029224603951e-26	2.33658852004773	0.796045631227168	0.210590895605139	3.78005720019238	0.000156792333769359	0.000562581468404092	2.33658852004773	1.46398637818726	0.227501441266217	6.43506419141377	1.23421159327413e-10	6.2809472988108e-10	2.33658852004773	1.30279170550221	0.255668379385529	5.09563094440276	3.47581670620882e-07	1.30468104966839e-06
chr2	9799670	9800335	peak122454	3.15183777793255	1.42579946845526	0.242556011073216	5.87822772211107	4.14682196189908e-09	1.9030803376572e-08	3.15183777793255	1.08327922322041	0.183695507352554	5.89714598267964	3.6984263791004e-09	1.20001486454883e-08	3.15183777793255	1.13839653322482	0.192082837502893	5.92659161028729	3.09286874587391e-09	1.8722345948765e-08	3.15183777793255	1.18915605248145	0.194176892441429	6.12408632937691	9.12054388543436e-10	4.38496221839861e-09	3.15183777793255	1.54819036325369	0.238444268154801	6.49288144032292	8.42099600188944e-11	4.64986893006526e-10
chr2	10028745	10029866	peak122492	3.47473976044133	1.801368547639	0.236773924007407	7.60796846692733	2.78437747906882e-14	2.66529476058685e-13	3.47473976044133	2.37657337598557	0.19160601249078	12.4034384155869	2.503458717745e-35	4.25926703368375e-34	3.47473976044133	0.455156804327367	0.159691308241861	2.85022904088185	0.00436877564809213	0.0121832469283085	3.47473976044133	1.71219603016468	0.186984593754518	9.15688290561803	5.34179861487135e-20	7.27958211240399e-19	3.47473976044133	1.65204931602751	0.221583414792226	7.45565419495226	8.94230036734087e-14	7.60232935962255e-13
chr1	111470973	111471626	peak12268	4.19068795777051	2.9071705313057	0.380239825473822	7.64562346325252	2.07935325053323e-14	2.04418011097198e-13	4.19068795777051	3.93368611076248	0.349003876058449	11.2711817278032	1.82109147777016e-29	1.72647959701966e-28	4.19068795777051	2.56157420907332	0.3374210542005	7.59162529185627	3.15917487257583e-14	3.78662970861949e-13	4.19068795777051	3.71937105148898	0.360835628477137	10.307660214115	6.50661245938172e-25	2.01341081740868e-23	4.19068795777051	1.06866605553793	0.336158618592445	3.17905297211366	0.00147757085696092	0.00358431429208759
chr1	111489369	111490348	peak12274	4.88098791320789	3.31326977621891	0.33775714401022	9.80962160231512	1.0235164201817e-22	5.82604079175033e-21	4.88098791320789	4.30630984182095	0.308585901685053	13.9549792077541	2.93387276604427e-44	1.14636520056283e-42	4.88098791320789	1.74013780815489	0.276550023439294	6.29230757789782	3.12780935663346e-10	2.12703338352773e-09	4.88098791320789	1.79765597814607	0.276574699556221	6.49971230568273	8.04737586382131e-11	4.14258663745353e-10	4.88098791320789	3.65367143048241	0.345236009244093	10.5831122265672	3.56902325649993e-26	3.26931984661636e-24
chr1	111507386	111509002	peak12278	12.4365800771559	2.1153215352735	0.158881472129559	13.313833934951	1.9235215583759e-40	1.5650676585562e-37	12.4365800771559	1.81251376798393	0.120833020318799	15.0001527993085	7.3250499813512e-51	5.75682337170737e-49	12.4365800771559	0.740903472098903	0.115688792540035	6.40428044784468	1.5108018442184e-10	1.07496970726486e-09	12.4365800771559	1.1338782321756	0.119883258421041	9.4581866318091	3.13329650126458e-21	5.19039008449001e-20	12.4365800771559	1.41928793114149	0.137963651460295	10.2874048064026	8.03117813830312e-25	5.63894700553344e-23
chr2	11688164	11688752	peak122797	3.5724332861164	2.38246502068604	0.309257979354723	7.7038109919011	1.32067146112918e-14	1.35919104541211e-13	3.5724332861164	1.5565950663433	0.237593238889129	6.55151246567952	5.69572323604301e-11	1.98496457044462e-10	3.5724332861164	1.21373384304454	0.240401478597106	5.04877861037891	4.44643652656275e-07	2.14221908865956e-06	3.5724332861164	1.36875427301938	0.243406290070488	5.62333156067167	1.87309396315289e-08	8.30404990331113e-08	3.5724332861164	1.67304321225302	0.279389493507311	5.98821090675425	2.12161835122879e-09	9.96137984867501e-09
chr2	11701763	11702331	peak122802	1.91890390515852	2.99615440548341	0.517884704316494	5.78536956297589	7.23530849844937e-09	3.24509685961581e-08	1.91890390515852	3.9109657649859	0.493953702876901	7.91767678267724	2.41989429741574e-15	9.730226140074e-15	1.91890390515852	2.91718803537555	0.487105199212781	5.98882549414391	2.11361791741469e-09	1.29993610643308e-08	1.91890390515852	3.32242938143005	0.495114617562674	6.71042474525504	1.94058708127056e-11	1.04566421924949e-10	1.91890390515852	3.49975585336159	0.519591250035567	6.73559428324096	1.63261256942859e-11	9.87852014887851e-11
chr2	16625143	16625701	peak123167	2.86012432590716	2.68480499227403	0.364827407929202	7.35910990764992	1.85140552001835e-13	1.53898083851525e-12	2.86012432590716	3.96918185572962	0.337052293788908	11.7761603432833	5.17993688704344e-32	6.26849405263209e-31	2.86012432590716	1.61537579909039	0.296557249465412	5.44709597220212	5.11988412488068e-08	2.74064385508319e-07	2.86012432590716	1.59488543350653	0.296156959499267	5.38527082464351	7.23356482592509e-08	3.06633983059135e-07	2.86012432590716	2.54790809504457	0.353336816635991	7.21098955750607	5.55467149360348e-13	4.15533889126681e-12
chr2	16653729	16654168	peak123180	2.01706907675255	3.71272498966291	0.511205627366302	7.26268411556936	3.79483449483615e-13	2.98070134767596e-12	2.01706907675255	5.26610469428639	0.503510667694062	10.4587748227931	1.33571589184451e-25	9.36422818854196e-25	2.01706907675255	3.18363965621418	0.472264262776402	6.74122500292067	1.57056766819702e-11	1.26302860386635e-10	2.01706907675255	3.29252912838661	0.474656939606979	6.93665014381303	4.0150649652401e-12	2.28169180769108e-11	2.01706907675255	2.98084779504681	0.492619582919115	6.05101359832919	1.43937296176601e-09	6.88192423337277e-09
chr2	16656741	16657386	peak123181	4.114003998247	3.31068931469979	0.331618055783373	9.98344106106959	1.80109907387936e-23	1.23330704900492e-21	4.114003998247	4.05153313910637	0.284356763950815	14.2480631823731	4.608871469981e-46	2.20587924473277e-44	4.114003998247	3.22110884218507	0.279830538614177	11.5109267849649	1.16222613475215e-30	2.67931864931528e-28	4.114003998247	1.78858438644231	0.254045319779684	7.04041463150521	1.91668611536393e-12	1.11580817961759e-11	4.114003998247	3.74364025573693	0.336429280533287	11.1275696627914	9.21127350640529e-29	1.3271909910479e-26
chr1	111733073	111734264	peak12320	4.07619836147895	2.26709958177848	0.279147171454217	8.12152088078851	4.60377599655115e-16	6.30489401824708e-15	4.07619836147895	3.0687804761961	0.241996718169894	12.6810830303974	7.52843834070049e-37	1.50264587487113e-35	4.07619836147895	0.682002788194641	0.210379918136329	3.24176753292914	0.00118790878119867	0.00372757583065788	4.07619836147895	0.666307770650343	0.209478185201963	3.18079789553237	0.00146870051925384	0.00405976530422044	4.07619836147895	1.72213935977602	0.256371288896591	6.7173643631782	1.85040869411415e-11	1.11088771948728e-10
chr2	20424510	20425270	peak123545	3.08161593289491	2.17335311791216	0.276631061753808	7.85650427010388	3.9500240646542e-15	4.46743522995069e-14	3.08161593289491	3.00216230522295	0.233998387304687	12.8298418626017	1.11591711041051e-37	2.40052340143052e-36	3.08161593289491	1.75769428905357	0.218794014078118	8.03355748309458	9.46862620029162e-16	1.49168607747647e-14	3.08161593289491	1.85125580527728	0.221407684185473	8.36129880535895	6.20315131074975e-17	5.6822509225358e-16	3.08161593289491	2.00064501316546	0.258367129074447	7.74341929769629	9.67782245029333e-15	9.68375166525887e-14
chr2	20439444	20440109	peak123551	3.71020058057323	2.99350387037924	0.375252677989613	7.97730181811546	1.49566780432263e-15	1.82918453310262e-14	3.71020058057323	2.34982650560315	0.320573868032946	7.33006255320116	2.30045331052757e-13	8.65611267443346e-13	3.71020058057323	2.86123469384282	0.336764039476533	8.4962595718068	1.95797877257375e-17	4.28524721237977e-16	3.71020058057323	3.0268435527384	0.341477783845524	8.8639545409129	7.72252537672089e-19	8.77715456128211e-18	3.71020058057323	2.77799069841118	0.366932681588964	7.57084565588809	3.70802400458134e-14	3.36323855943404e-13
chr1	112465914	112466708	peak12400	7.96199853244932	1.81350434989507	0.162025897165939	11.1926820441412	4.42832534937996e-29	9.0077347400917e-27	7.96199853244932	2.05523017945288	0.125459020352441	16.3816852202361	2.58481177974303e-60	4.52571095410198e-58	7.96199853244932	0.762655635939372	0.115698546763733	6.59174775545613	4.34678679971798e-11	3.29270290326939e-10	7.96199853244932	1.26063344812373	0.122102136449208	10.3244176128575	5.46494340828851e-25	1.72189287524936e-23	7.96199853244932	2.07734496917061	0.165140015578904	12.5792949812219	2.74468405661798e-36	1.08991097618942e-33
chr2	25279214	25279690	peak124074	2.53970647515155	2.37662079004347	0.374985528622171	6.3379000218382	2.32917880535964e-10	1.22266418351934e-09	2.53970647515155	3.66936421725582	0.348377183827154	10.5327340239261	6.10355112660853e-26	4.37205174434227e-25	2.53970647515155	1.72352076519829	0.320615956415185	5.37565498757149	7.63047816236302e-08	3.99942303682476e-07	2.53970647515155	1.53668058642481	0.318909539977823	4.81854693507027	1.44607510356295e-06	5.56696655510234e-06	2.53970647515155	2.17219412140835	0.359040456194627	6.0499982214563	1.44847433200646e-09	6.92304663452433e-09
chr2	25316044	25316601	peak124087	2.44118963549606	2.53456501608273	0.327873367034302	7.73031685680517	1.07279225223613e-14	1.11991414588152e-13	2.44118963549606	3.27976338965052	0.282877804453509	11.5942761786726	4.40574550696566e-31	4.87912504822651e-30	2.44118963549606	1.81668077414686	0.253086798426855	7.17809378220847	7.0690066451883e-13	6.91014133683708e-12	2.44118963549606	0.659623671958358	0.235038105875493	2.80645416836273	0.00500900374921003	0.012560648995481	2.44118963549606	2.51108418310462	0.318286586017904	7.88938112196586	3.03688758195167e-15	3.29460619871024e-14
chr1	112618636	112620500	peak12412	13.7650496871715	0.811311274093652	0.131728198167007	6.15897951526719	7.32151954773368e-10	3.64023214896665e-09	13.7650496871715	0.696350102181183	0.103512580831615	6.72720259302531	1.72955857452312e-11	6.12788273637394e-11	13.7650496871715	0.355050273224955	0.104732032408964	3.39008291024596	0.000698714883184973	0.00227456443026937	13.7650496871715	0.543397412262908	0.107007636108748	5.07811808599035	3.81191759612569e-07	1.53274547062821e-06	13.7650496871715	0.36458538939709	0.118691400627013	3.07170854393063	0.00212837431219794	0.0050212644527242
chr2	26002664	26003503	peak124182	2.67184643872101	2.11340123250491	0.351083106148677	6.01966085947163	1.7478288476594e-09	8.30218702638213e-09	2.67184643872101	3.58978615844909	0.332917017380458	10.7828256623682	4.1493997507907e-27	3.24445999733957e-26	2.67184643872101	1.88486396790206	0.308234523246976	6.11503198294175	9.65376002539514e-10	6.18484523720544e-09	2.67184643872101	3.10916163412783	0.33729665782867	9.21788450008044	3.03019315959252e-20	4.30324761637409e-19	2.67184643872101	2.76286864096775	0.363519504191208	7.60033123151078	2.95373741679747e-14	2.72919812619523e-13
chr2	26008754	26009672	peak124183	6.02058607162473	2.56943221209886	0.277607544944171	9.25562816607017	2.12974378349193e-20	7.55349128545138e-19	6.02058607162473	3.63210319493234	0.254532931079001	14.2696788959108	3.38131931909922e-46	1.64684538104861e-44	6.02058607162473	2.10806213708855	0.241951852459642	8.71273402397354	2.96632086280355e-18	7.58524950050698e-17	6.02058607162473	3.39060915498591	0.262496162965841	12.9167951130285	3.61904217465909e-38	1.13769525817919e-35	6.02058607162473	3.38271897724236	0.295751708578507	11.4376988505019	2.70977590436733e-30	4.68520253865112e-28
chr2	26768978	26769659	peak124301	5.15137687007568	1.82023637673156	0.22752376656113	8.00020325016249	1.24214003382652e-15	1.54092205810659e-14	5.15137687007568	2.39865755604024	0.183766363443466	13.0527562884389	6.12892211177386e-39	1.47435218521837e-37	5.15137687007568	0.407937068770677	0.155711800501327	2.61982115329275	0.00879758920540237	0.0228479635540979	5.15137687007568	1.38774538057074	0.171184182839284	8.10673835370418	5.19966629411156e-16	4.24567793271258e-15	5.15137687007568	1.89669570552462	0.216656046805015	8.75440927449211	2.05175270857852e-18	4.05426335215116e-17
chr2	28448104	28448653	peak124572	2.3038898825952	2.90213289062954	0.443245417582698	6.54746281745388	5.852278509749e-11	3.30537837267653e-10	2.3038898825952	3.86017490984327	0.415790468531274	9.28394275962804	1.63320484628626e-20	8.12899943642731e-20	2.3038898825952	2.68316842118067	0.406662947172268	6.59801548146467	4.16697764209792e-11	3.16516390694664e-10	2.3038898825952	2.71228787240234	0.407959077976941	6.6484312246525	2.96233340974304e-11	1.57535546803405e-10	2.3038898825952	2.89244134822575	0.439375398687307	6.58307533117992	4.60815508512224e-11	2.63497317641219e-10
chr2	28716106	28716908	peak124627	6.41665937353588	1.31185534435725	0.247452104066808	5.30145156495848	1.14885529723329e-07	4.50935484430503e-07	6.41665937353588	2.20067523704011	0.229715375638052	9.58000843838844	9.7037007997655e-22	5.17430953979785e-21	6.41665937353588	2.42047775861787	0.243371643656661	9.94560303842373	2.6357275831585e-23	1.69569227582551e-21	6.41665937353588	0.702194895652366	0.222384673733454	3.157568747269	0.00159090719332572	0.00437136040883618	6.41665937353588	2.93583487593144	0.283160481839835	10.3680953530516	3.46359298316886e-25	2.63233066720833e-23
chr2	28717281	28717826	peak124628	2.641292859554	3.18729673966453	0.40016090526428	7.96503780787764	1.65173268477452e-15	2.00586185213356e-14	2.641292859554	3.74994155526667	0.355234939204702	10.5562295298487	4.75374619771248e-26	3.44441159804919e-25	2.641292859554	2.77139239272609	0.350384020943986	7.90958556060733	2.58247162629067e-15	3.74824213377257e-14	2.641292859554	2.76971920249668	0.350354694212899	7.90547193528857	2.66920404111338e-15	2.02414639784431e-14	2.641292859554	3.40071063682384	0.399292078153838	8.5168497520595	1.63951980453488e-17	2.70618591125615e-16
chr2	28751123	28752517	peak124633	27.5760667637139	0.496226322640868	0.121766177800686	4.07523937766298	4.59670377894154e-05	0.000139739794879823	27.5760667637139	0.566446266959698	0.108878501941507	5.20255382705405	1.9656839936878e-07	5.8258712236318e-07	27.5760667637139	0.473707053697731	0.111116022718567	4.26317503189914	2.01542524093257e-05	8.15365952985648e-05	27.5760667637139	0.288822702561475	0.110618839202895	2.61097209700169	0.00902852599794225	0.0214317095595568	27.5760667637139	0.300679876117644	0.119114864322917	2.52428509092291	0.0115933866628509	0.0236205220681328
chr2	29000428	29001015	peak124657	2.50110479410873	3.02621754698137	0.414334480342377	7.30380330519613	2.79745245226993e-13	2.25360293068129e-12	2.50110479410873	3.69890440741212	0.378359075220033	9.77617467021517	1.42494643388682e-22	7.96357942364545e-22	2.50110479410873	2.78911470788062	0.373034805423819	7.47682164593676	7.61416390005803e-14	8.68253215709832e-13	2.50110479410873	3.0993061209626	0.381371904487786	8.12672901304891	4.41029838138682e-16	3.64198490813985e-15	2.50110479410873	1.32086969059055	0.371523082650826	3.55528297506068	0.000377572498661344	0.00100395670924331
chr2	29113772	29114277	peak124681	2.37158112025106	3.47532702675242	0.429770767849074	8.08646675562838	6.14204718643449e-16	8.15324344364318e-15	2.37158112025106	4.69989027607104	0.404989687994978	11.6049628308791	3.88856542771218e-31	4.32368464598994e-30	2.37158112025106	2.81163328337945	0.382111330976739	7.3581520762351	1.86473540302608e-13	1.9917390034484e-12	2.37158112025106	3.13644833099635	0.388325738037198	8.07684895379227	6.64617856212001e-16	5.36660489616135e-15	2.37158112025106	3.25794629506415	0.42167050229912	7.72628456887662	1.10730945116991e-14	1.09361002126154e-13
chr2	36698950	36699561	peak125293	2.21945859736071	3.52994561539292	0.518316795206733	6.81040176208257	9.7326555190716e-12	6.07774677832047e-11	2.21945859736071	4.87262671928502	0.504116554605599	9.66567488166933	4.21830298488843e-22	2.29805304793134e-21	2.21945859736071	2.98649472206422	0.487540211328667	6.12563774775682	9.03210910467631e-10	5.80270009920495e-09	2.21945859736071	3.5473497274829	0.495610929292735	7.15752925897977	8.21440617940264e-13	4.89537553957334e-12	2.21945859736071	3.30216739819052	0.514426323304206	6.4191260217409	1.37058915826064e-10	7.37664950858412e-10
chr2	37635354	37636367	peak125380	5.58438822653853	2.37042439951667	0.260849698320094	9.08731892266895	1.01511280741366e-19	2.95600849518858e-18	5.58438822653853	3.26954681847888	0.227989413384443	14.3407835036869	1.21673981831132e-46	6.14231575433654e-45	5.58438822653853	2.06770448720411	0.217044772212064	9.52662653944899	1.62477287698468e-21	7.67025885134882e-20	5.58438822653853	1.4370643936089	0.208530497651602	6.89138715819805	5.52509400962675e-12	3.10158686449502e-11	5.58438822653853	1.36204955296339	0.229446665310951	5.93623599243648	2.91639930923503e-09	1.34870061000799e-08
chr1	113872209	113873072	peak12543	2.80006250802339	3.33540205970345	0.468691811686921	7.11640778979824	1.10776227671091e-12	8.01808886000277e-12	2.80006250802339	3.92612152276319	0.432399270656768	9.07985232444966	1.08722263674583e-19	5.17141111123397e-19	2.80006250802339	2.3468985056348	0.419731704263162	5.59142538387654	2.25213073713815e-08	1.24506284396862e-07	2.80006250802339	3.18663085960852	0.431617853219477	7.38299131011183	1.54772132352492e-13	9.74423365816875e-13	2.80006250802339	1.43430242868052	0.424593416489532	3.37806092364571	0.000729989058501269	0.00185849597960419
chr2	38128572	38129099	peak125465	2.99035453754853	2.71573708331266	0.368361886005585	7.37247035180909	1.67494852312191e-13	1.39987238500436e-12	2.99035453754853	1.85838040006963	0.301654379430469	6.16062794638784	7.24570450252746e-10	2.43081699439631e-09	2.99035453754853	2.27842939543399	0.319208346002556	7.13775007441611	9.48709215152954e-13	9.06879465376341e-12	2.99035453754853	1.70489997488481	0.309595822747554	5.5068571654308	3.65296408952165e-08	1.58146476639322e-07	2.99035453754853	3.28129891724811	0.378753738019639	8.66340998878264	4.57858081320162e-18	8.46670184601668e-17
chr2	38178836	38179553	peak125481	3.58166519743711	3.08142070791717	0.392187589757153	7.85700717818536	3.93420315340745e-15	4.45318314385694e-14	3.58166519743711	3.63783312081257	0.351577959571073	10.3471592054597	4.310873652621e-25	2.90726496163109e-24	3.58166519743711	2.39782942862729	0.343899951729485	6.97246224248801	3.11441263597844e-12	2.76321716362115e-11	3.58166519743711	1.36677077308009	0.328126268425716	4.16538053974642	3.10833652488036e-05	0.000106474766746273	3.58166519743711	4.04899829644831	0.412330577289215	9.81978664562702	9.25391901999113e-23	4.45993755695182e-21
chr2	38835895	38836466	peak125605	2.63397155421007	3.84338404928177	0.487441927291607	7.88480398195723	3.15029631046184e-15	3.61018215130971e-14	2.63397155421007	4.97068473161174	0.466231552943524	10.6614078352905	1.54244671126429e-26	1.16077926606135e-25	2.63397155421007	3.8874478118068	0.465488706404774	8.35132573211432	6.75009829167653e-17	1.3281274476596e-15	2.63397155421007	4.46986267037991	0.475302809827089	9.40424204941269	5.24065476389542e-21	8.28442705076588e-20	2.63397155421007	3.81100617463028	0.486622477719324	7.83154570354311	4.81908101928063e-15	5.10394553282463e-14
chr2	39492008	39492657	peak125665	4.75510352428725	2.02426311725928	0.379797093777084	5.32985415219473	9.82916698448199e-08	3.88226835320831e-07	4.75510352428725	1.09249577492604	0.339369399978239	3.21919352480244	0.00128551695159986	0.00270067899066363	4.75510352428725	1.93370519856373	0.35514653680696	5.44480939036946	5.18608895244118e-08	2.77286364090322e-07	4.75510352428725	1.28953736600868	0.345216683985251	3.73544334857168	0.000187384762163431	0.000588000460581799	4.75510352428725	3.22092157896246	0.399332538927815	8.06576290429639	7.27799342290223e-16	8.88519020525893e-15
chr2	40450864	40451764	peak125768	2.4420206942651	2.22234909862838	0.322027780837908	6.90110987581843	5.15978028454985e-12	3.38292650308296e-11	2.4420206942651	2.57015121618501	0.264799981822044	9.70600979086265	2.8424757146176e-22	1.56392697233853e-21	2.4420206942651	1.05763757130136	0.23972691341345	4.41184327717633	1.02494294061185e-05	4.28299355217997e-05	2.4420206942651	1.17730500795182	0.242212836372312	4.86062186292289	1.1701758355573e-06	4.53639914726136e-06	2.4420206942651	2.07845372656864	0.305549362521115	6.80235006684069	1.0292611576752e-11	6.43613939103225e-11
chr2	40455627	40456081	peak125770	2.13029162066382	3.60558075368628	0.440395193264347	8.1871482905174	2.674885106312e-16	3.83012534063225e-15	2.13029162066382	5.04226337225355	0.428042381358948	11.7798227274724	4.95972710636934e-32	6.01252807496063e-31	2.13029162066382	2.80307837751045	0.387641521485934	7.23110972933316	4.79063063653644e-13	4.83326061010736e-12	2.13029162066382	3.69990544751816	0.410830397089743	9.00591941036422	2.13866206445709e-19	2.61787377659915e-18	2.13029162066382	3.81743164388269	0.441147611827605	8.65341110669888	4.99825770946937e-18	9.14496040176988e-17
chr2	40480018	40480537	peak125778	2.5117591699966	3.12506731733583	0.532989018906566	5.86328649649659	4.53794236277669e-09	2.07363127723579e-08	2.5117591699966	4.92285628484922	0.526294218004163	9.35381031453832	8.45457962188162e-21	4.28365367508669e-20	2.5117591699966	3.27321582405645	0.509391399615539	6.4257382957916	1.3123100834052e-10	9.40024498894911e-10	2.5117591699966	4.4990702812129	0.533282418921317	8.43656216965352	3.26807877409395e-17	3.07719983684598e-16	2.5117591699966	3.24980633539602	0.531327063546424	6.11639526453761	9.57157438762118e-10	4.67988748425508e-09
chr2	42117932	42118748	peak125912	5.14898011965527	2.38521564319019	0.325871871430722	7.31948919898497	2.48916612730172e-13	2.02292278923839e-12	5.14898011965527	3.10268473482125	0.297416402168633	10.4321238243681	1.76889620181186e-25	1.2295161941438e-24	5.14898011965527	1.74596571342125	0.290078360308894	6.0189450587146	1.75557439201932e-09	1.09334106215269e-08	5.14898011965527	2.77793101633148	0.303161008559891	9.16321999826931	5.0371381218915e-20	6.89838559425774e-19	5.14898011965527	2.6092753042967	0.327481404480626	7.96770524553882	1.6164784998362e-15	1.85092140809059e-14
chr2	42752229	42752835	peak125980	2.42717233309415	2.46708784418955	0.457383699628173	5.39391291424498	6.89396402351977e-08	2.76879530700713e-07	2.42717233309415	3.34695727262416	0.432149737376402	7.7449017855331	9.5655755577659e-15	3.76418324651545e-14	2.42717233309415	2.21815615346145	0.424999592228999	5.21919595693697	1.79701554608815e-07	8.99287953454823e-07	2.42717233309415	2.87040414742106	0.436731171923261	6.57247371370465	4.94861260158829e-11	2.58396411873043e-10	2.42717233309415	3.35204067735272	0.471722255465695	7.10596254154578	1.19486821181517e-12	8.51928716795226e-12
chr2	43127571	43128013	peak126090	1.88659803973233	2.32428926909236	0.397668472014368	5.84479140958498	5.07203415117028e-09	2.30789389833879e-08	1.88659803973233	2.59252747861064	0.345713433305271	7.499064915772	6.42746924727331e-14	2.46137194430466e-13	1.88659803973233	1.74403722983024	0.340420727272625	5.12318166935099	3.00422640204045e-07	1.46680055040676e-06	1.88659803973233	2.10392880314168	0.353737155903863	5.94771786912166	2.71906725667086e-09	1.26633462270274e-08	1.88659803973233	1.13404466120279	0.354820601925106	3.19610714555454	0.00139295374030749	0.00340051820260029
chr2	43239901	43240976	peak126123	2.7175019320954	2.88443110199513	0.36890167473224	7.81896993037167	5.32573291778645e-15	5.86042463952443e-14	2.7175019320954	2.76182140110537	0.310153902633267	8.90468047526396	5.35400393389308e-19	2.47515315553506e-18	2.7175019320954	2.01957207491242	0.307396002888149	6.56993603019384	5.03368825622626e-11	3.77166256185193e-10	2.7175019320954	2.24566883994813	0.312950582154176	7.17579377705645	7.18888485919456e-13	4.3120839276834e-12	2.7175019320954	2.26068275029323	0.344461687762579	6.56294395169835	5.275568139469e-11	3.00294890967634e-10
chr2	43293493	43294251	peak126138	5.39119999581444	1.70624906040844	0.272155756672823	6.26938441893639	3.62478236751005e-10	1.86040778135061e-09	5.39119999581444	0.586559338278264	0.224837452512045	2.60881508718766	0.00908563236908932	0.0166189456399423	5.39119999581444	1.42604299319566	0.239549329111429	5.95302436656928	2.63232088122686e-09	1.60468322737461e-08	5.39119999581444	1.197993981888	0.236560348361308	5.06422141405647	4.10072823336466e-07	1.6445715547666e-06	5.39119999581444	2.05766020039808	0.277787990765589	7.40730437887947	1.28892405348898e-13	1.06311255264517e-12
chr2	43408068	43409011	peak126174	2.92297522977717	3.69771446551242	0.565052614089998	6.54401797869299	5.98875928739190e-11	3.38108238625326e-10	2.92297522977717	5.20609594847372	0.557753922132023	9.33403736288099	1.01913103939058e-20	5.1391252412871e-20	2.92297522977717	3.70879010500351	0.548674089996643	6.75955029155141	1.38420707067337e-11	1.12098080805352e-10	2.92297522977717	3.56389681746504	0.542605241880753	6.56812087755	5.09541718041799e-11	2.65760974508075e-10	2.92297522977717	3.11325102214494	0.554457533653528	5.61494944731035	1.96619720163893e-08	8.39914752719879e-08
chr2	43426374	43426969	peak126180	4.21154988047184	0.930087995259473	0.314289821423308	2.95933222096545	0.00308306532453122	0.00717324803514143	4.21154988047184	1.27175813471418	0.291738639467352	4.35923790224057	1.30516166437542e-05	3.38514834832943e-05	4.21154988047184	2.10746988063129	0.311578902301447	6.76384012224405	1.34381371969119e-11	1.09191518421561e-10	4.21154988047184	1.84997376719484	0.308030672030714	6.00581024934549	1.90378740516285e-09	8.96906927391436e-09	4.21154988047184	1.15189357420114	0.318440360116528	3.61729767476593	0.000297694868551842	0.000805184869340846
chr2	46461366	46462322	peak126623	4.85179399854854	1.97121046600284	0.277621619066035	7.10034929064355	1.2444197221071e-12	8.92780788183892e-12	4.85179399854854	1.73471444136259	0.225864779114354	7.68032292668488	1.58688054747275e-14	6.20224123555895e-14	4.85179399854854	1.13033214236588	0.225780888102569	5.00632339550542	5.54795162037506e-07	2.65533795200788e-06	4.85179399854854	1.23818793616793	0.228551822148955	5.41753692674986	6.04256724378013e-08	2.58284271062938e-07	4.85179399854854	1.24029005639189	0.252298814318648	4.91595673860533	8.83499080379618e-07	3.19408240455067e-06
chr2	46469998	46470897	peak126625	2.39472927574746	3.22084288013625	0.472426642772554	6.81765715251351	9.25371549181458e-12	5.80487041645258e-11	2.39472927574746	4.07448040825423	0.440971106035909	9.23978998279862	2.4698152765603e-20	1.21617959791321e-19	2.39472927574746	2.35974261837221	0.422856116293726	5.58048595596775	2.39847519090375e-08	1.32119864780429e-07	2.39472927574746	3.83630284736454	0.455562362310536	8.42102676767997	3.73198982019385e-17	3.49498193587823e-16	2.39472927574746	3.75940508235391	0.480571721993681	7.82277631059479	5.1670874666878e-15	5.42681502196095e-14
chr2	46541804	46543025	peak126642	21.0644904366134	0.520061861174816	0.160463643336728	3.24099497157423	0.00119113284979758	0.00297235244062785	21.0644904366134	1.25120031700637	0.147362421184277	8.49063354789576	2.05513640872614e-17	8.91396889479458e-17	21.0644904366134	1.018252590221	0.150560616869727	6.76307397904757	1.35094209926979e-11	1.09660980734153e-10	21.0644904366134	0.428908931223454	0.146781030531689	2.92210055802037	0.00347679268472615	0.00898729142499198	21.0644904366134	0.420905374575965	0.156761223014856	2.6850095098842	0.00725277425047755	0.0154576846583368
chr2	46547368	46547905	peak126644	2.29026684428137	3.24121270057304	0.425145567070244	7.62377160112201	2.4636912656981e-14	2.38472901239581e-13	2.29026684428137	3.55641628515099	0.372195828197135	9.5552287686237	1.23311181498774e-21	6.53251728261603e-21	2.29026684428137	2.38196149027915	0.358879264953054	6.63722238338497	3.19649216289257e-11	2.456326644285e-10	2.29026684428137	2.73131375589793	0.368266820231233	7.41667075568457	1.20101010288712e-13	7.63436201430818e-13	2.29026684428137	2.6644241417302	0.397086010931357	6.70994209914584	1.94701655527012e-11	1.16534543455198e-10
chr2	47071436	47073263	peak126741	8.73511821719674	2.47684405841922	0.181742874212929	13.6282870464421	2.71887324167448e-42	5.37249352554877e-39	8.73511821719674	2.81521292625261	0.139185781144457	20.2262968465922	5.7459591621937e-91	1.32463511885772e-87	8.73511821719674	1.92143521083112	0.130856735088158	14.6835026071577	8.2230705668061e-49	1.89569186800103e-45	8.73511821719674	0.770063736967942	0.116124119870789	6.63138491662877	3.32551768234665e-11	1.76239695717314e-10	8.73511821719674	2.33352799803803	0.171388433844462	13.6154345173359	3.242117039015e-42	2.49138682686975e-39
chr2	47905237	47907197	peak126839	31.6243925988817	0.649397424833273	0.14114685294629	4.60086364858864	4.2074278901626e-06	1.43095998467492e-05	31.6243925988817	0.384341425496844	0.127440777149427	3.01584339089675	0.00256265582148372	0.00516489222246289	31.6243925988817	0.424466198400289	0.129007099192831	3.29025457557049	0.00100096777901679	0.0031865100850081	31.6243925988817	0.51449893810783	0.129464112700008	3.9740660742025	7.06559481450923e-05	0.000233193289129782	31.6243925988817	0.567695654170151	0.136569285903939	4.15683255874575	3.22690314998682e-05	9.89459640226505e-05
chr2	48169014	48169711	peak126854	2.92672498338818	3.19531306370565	0.408956727964602	7.81332802521402	5.56973923659695e-15	6.10948716261768e-14	2.92672498338818	2.96121995971849	0.361500857636325	8.19146039951453	2.58075333695195e-16	1.06973269873297e-15	2.92672498338818	2.5141484285801	0.366820059475666	6.85390115298993	7.18627470149544e-12	6.08326509614963e-11	2.92672498338818	3.54522488044253	0.385298193633328	9.20124967888216	3.53810702177028e-20	4.98361469705972e-19	2.92672498338818	3.85903189687027	0.423910242564542	9.10341744404233	8.75332216013834e-20	2.310609773264e-18
chr2	48189712	48190474	peak126857	1.99188202774353	3.43244368176366	0.473291162375592	7.25228771341342	4.09790226601345e-13	3.20600589046934e-12	1.99188202774353	4.15380838917489	0.441883158064872	9.40024147416152	5.44379914727261e-21	2.79194029681404e-20	1.99188202774353	3.12437786366061	0.436491099359603	7.1579417501171	8.18973376294091e-13	7.91064227716472e-12	1.99188202774353	3.28655055967464	0.44178674520705	7.43922400418406	1.01278460639791e-13	6.50363819670192e-13	1.99188202774353	3.95024693968055	0.479019381923136	8.24652840522101	1.63062390411757e-16	2.22214678243885e-15
chr2	48433485	48434408	peak126908	3.81564624741682	2.3787345624026	0.372175151696531	6.39143841699083	1.64332465046374e-10	8.79321723992824e-10	3.81564624741682	1.18174372532301	0.308842500005865	3.82636368148998	0.000130050113653694	0.000308922062864142	3.81564624741682	1.25923548123165	0.318099447419944	3.95862203296836	7.53834220527188e-05	0.000285203362645844	3.81564624741682	0.86338846021156	0.312264177111313	2.76492958045516	0.0056935085355963	0.0141057872227061	3.81564624741682	2.32416764302933	0.364367716282306	6.3786321871299	1.78676584660496e-10	9.50559430393841e-10
chr2	58107695	58108342	peak127392	2.26677471691836	3.46645206348684	0.47897113380957	7.2372880509852	4.57745287768696e-13	3.54414991234301e-12	2.26677471691836	4.22026067038236	0.446081542325341	9.46073816097147	3.0577689098722e-21	1.58646134888793e-20	2.26677471691836	3.18704167078246	0.443950690173348	7.17881904753437	7.03161377725248e-13	6.87879892464585e-12	2.26677471691836	4.17721916543532	0.464261935159954	8.99754825688245	2.30814373146926e-19	2.8128849421747e-18	2.26677471691836	3.64083402234497	0.477304442091001	7.6279072668903	2.38595083492969e-14	2.23593983392598e-13
chr2	60439304	60439955	peak127474	2.41646425451155	2.56217756426073	0.397512568364104	6.44552592338135	1.15200233132826e-10	6.26109872178097e-10	2.41646425451155	2.71188836020157	0.3428748836883	7.90926512618781	2.58912685642164e-15	1.03986070493682e-14	2.41646425451155	1.92631804029034	0.339111995769458	5.68047743613272	1.34319271854259e-08	7.58746223005479e-08	2.41646425451155	2.93936169239122	0.367945003016688	7.98858978459319	1.36491043612342e-15	1.06363048746248e-14	2.41646425451155	2.62638349599713	0.392570363594694	6.69022356131985	2.22829915664345e-11	1.32567027676096e-10
chr2	60796308	60797316	peak127517	3.27728859293098	3.60638962012348	0.404410726689775	8.91764085894279	4.76326203909397e-19	1.20009909881144e-17	3.27728859293098	4.07867510840285	0.357997979032748	11.3930115455477	4.53055373828036e-30	4.53777113018783e-29	3.27728859293098	2.42104526717473	0.34419009606816	7.03403524631135	2.00644404254879e-12	1.83120204811365e-11	3.27728859293098	3.20697083106135	0.357230992337854	8.97730292120996	2.77485111256381e-19	3.3404473967783e-18	3.27728859293098	3.26175780739436	0.394128424594374	8.27587558738313	1.27515086333332e-16	1.76909596204879e-15
chr2	60867702	60868339	peak127531	3.72482812684967	3.49399981631535	0.462509998017987	7.55443089076631	4.20695268117295e-14	3.90017221755926e-13	3.72482812684967	4.52265292335784	0.439668804948514	10.2864994569889	8.10702475919291e-25	5.33982697472173e-24	3.72482812684967	1.25546530651583	0.401635908097677	3.12587913880076	0.00177274392316678	0.00536203672539752	3.72482812684967	3.42991055034366	0.430746620843223	7.96271029040071	1.68311223569856e-15	1.30497805180395e-14	3.72482812684967	1.79288991434236	0.426014863390856	4.20851493319246	2.57054543775508e-05	7.97751503141761e-05
chr2	60992678	60993396	peak127555	2.82411509038073	3.59271821291483	0.464455431169227	7.73533469911305	1.03131420111002e-14	1.08233217221197e-13	2.82411509038073	3.94209255870111	0.420196661629227	9.38154183190425	6.50149379505179e-21	3.32207839575753e-20	2.82411509038073	2.30446447482018	0.405344379572721	5.68520150014007	1.30658512369851e-08	7.39471580646393e-08	2.82411509038073	4.40221955279061	0.448747758138333	9.81000901498334	1.01959451219797e-22	2.15792585912673e-21	2.82411509038073	1.30029027999973	0.409687299354629	3.17386036142212	0.00150426041100828	0.003643307652787
chr2	64191740	64192476	peak127855	2.71487216075827	3.50477675555955	0.395419792882733	8.86343278369716	7.75876817600851e-19	1.83765892826284e-17	2.71487216075827	3.90172478442086	0.344716863234767	11.3186362506542	1.06109726413831e-29	1.03141935049621e-28	2.71487216075827	2.12975110967757	0.322981436865476	6.59403565216235	4.28028850195267e-11	3.24588544731411e-10	2.71487216075827	3.18066159222328	0.343581773596049	9.257364146338	2.09540989581217e-20	3.04450731920945e-19	2.71487216075827	3.16985711572481	0.373068358643461	8.49671928021699	1.95024322177151e-17	3.1698900403694e-16
chr2	64831079	64832063	peak127988	4.97637041293556	0.667737583313959	0.185136566641688	3.60672986123963	0.000310080179551077	0.000847466714789665	4.97637041293556	1.50167097753586	0.162286160196184	9.2532288380015	2.17811457196456e-20	1.07637301748531e-19	4.97637041293556	0.43239145049913	0.152784998259607	2.83006483244136	0.00465385726066312	0.0128692830126934	4.97637041293556	1.62965000569411	0.175682935682607	9.2760859178621	1.75818826525186e-20	2.58440596014493e-19	4.97637041293556	1.37548938859418	0.200414029847447	6.86323901396117	6.73164536577419e-12	4.32878283121286e-11
chr2	65064725	65065588	peak128048	6.47024663935788	3.33078295053378	0.2808949627244	11.8577525144222	1.96170221573501e-32	6.46053929715398e-30	6.47024663935788	1.91681626582676	0.205069277027659	9.347164497821	9.00288636406722e-21	4.558123140109e-20	6.47024663935788	2.15148277215199	0.216546525402259	9.93542966415818	2.9191472828504e-23	1.86072097771367e-21	6.47024663935788	2.24135233113336	0.217004486184606	10.3285990559045	5.23190992394221e-25	1.65601322809997e-23	6.47024663935788	2.78106675340244	0.255499822177267	10.8848089587824	1.36183869400904e-27	1.59635193351975e-25
chr2	65227128	65228620	peak128071	16.9578331895369	0.442222575431688	0.119099110936231	3.71306361529825	0.000204765390538943	0.000573923988233973	16.9578331895369	0.452022490982354	0.0990028982984378	4.56575008157602	4.97711448549742e-06	1.33676597210486e-05	16.9578331895369	0.376001171558069	0.101787943916998	3.69396568089317	0.000220783612884073	0.000778454991948127	16.9578331895369	0.598525622001095	0.104335865714393	5.73652806638407	9.66370420803422e-09	4.35543683954152e-08	16.9578331895369	0.432505350828183	0.11444205584507	3.77925184613692	0.000157300268079934	0.000441692510775811
chr2	68287543	68288504	peak128313	2.90675905411763	2.95247915650329	0.396258879763951	7.45088452847306	9.27164869944948e-14	8.10141786549496e-13	2.90675905411763	3.31704730818825	0.347129350537299	9.55565210217462	1.22808050470832e-21	6.50835614602509e-21	2.90675905411763	2.05609155875844	0.33974657191106	6.05183901398332	1.43201541078872e-09	8.9993808096454e-09	2.90675905411763	2.48465918915658	0.346972799709147	7.16096244789035	8.01125945811763e-13	4.78048925041773e-12	2.90675905411763	3.25995254925914	0.393330579932258	8.28807297368181	1.15097959682641e-16	1.61956762800639e-15
chr2	68364990	68365453	peak128322	2.54051071127652	2.14303164179307	0.383920227262394	5.5819711742575	2.37807798813339e-08	1.00346475692072e-07	2.54051071127652	4.22807535734642	0.383642763477647	11.0208656590306	3.0312974204014e-28	2.59300593191046e-27	2.54051071127652	2.46885330953647	0.356129773073562	6.93245411140198	4.13601736972757e-12	3.60033934915493e-11	2.54051071127652	3.08583447825144	0.371575001301085	8.30474188911061	1.00036672437358e-16	8.93867734595308e-16	2.54051071127652	1.57544257451825	0.368906119189536	4.27057859050806	1.94966500586998e-05	6.13321954996441e-05
chr2	68714802	68715749	peak128369	3.89761415311334	2.18160384417951	0.319495680040646	6.8282733710264	8.59427016496261e-12	5.43805786467350e-11	3.89761415311334	2.7136464696596	0.283311875050151	9.57830118903147	9.86542165859485e-22	5.25649123196009e-21	3.89761415311334	2.04947549978282	0.284737695311637	7.19776669379771	6.12067541404061e-13	6.07325554713125e-12	3.89761415311334	2.6821529274863	0.295684615517847	9.0709924924194	1.17937776869489e-19	1.51750263224072e-18	3.89761415311334	2.0569714580494	0.312425396299187	6.58388044766881	4.58325709833473e-11	2.62290493107844e-10
chr2	68734638	68735143	peak128375	2.45974811413021	3.70783929760248	0.458729429427951	8.08284592123567	6.32725448544912e-16	8.34748212085743e-15	2.45974811413021	4.67526287863134	0.431552099727529	10.8336001182318	2.38586554783928e-27	1.90648713216134e-26	2.45974811413021	2.03678975338837	0.394447923400747	5.16364678974124	2.42184495777223e-07	1.19553745381533e-06	2.45974811413021	4.17166470798484	0.436407106989331	9.55911267523613	1.18770610886899e-21	2.11978721262915e-20	2.45974811413021	2.5309440589436	0.42806145084849	5.91257179063156	3.36806968615931e-09	1.54159959956835e-08
chr2	68832010	68832813	peak128406	6.67561901922596	2.36602979413731	0.250400341048226	9.44898790565792	3.42122610957949e-21	1.40422550586657e-19	6.67561901922596	3.76597043864496	0.229226937918054	16.4290046922463	1.18589419235276e-60	2.18710512914979e-58	6.67561901922596	0.484907987736463	0.187226557180275	2.58995302290133	0.00959890300112847	0.0247016411944068	6.67561901922596	0.551842284671376	0.187917368510505	2.93662203257453	0.00331808242182122	0.00862539298226482	6.67561901922596	1.64344946557775	0.227776391461226	7.21518790878518	5.38595501038016e-13	4.03786068854083e-12
chr2	68857687	68858361	peak128414	2.10280154813573	3.12707315789999	0.440713720571849	7.09547493516301	1.28908017348238e-12	9.21674373748128e-12	2.10280154813573	3.92192693782788	0.408082521592464	9.61062219112768	7.21119047889985e-22	3.88415836075322e-21	2.10280154813573	2.36259973093243	0.391585820077862	6.03341492412226	1.60530522318433e-09	1.00337016932154e-08	2.10280154813573	1.71955694938367	0.379713895748957	4.52855944603231	5.93871742854972e-06	2.17025995962219e-05	2.10280154813573	2.81452587866238	0.429473682474743	6.55343038121528	5.62301540050635e-11	3.18629860793953e-10
chr1	116504240	116504962	peak12852	5.78607247175753	2.77938284401804	0.306235320398535	9.07597085927562	1.12668509463487e-19	3.26031552907731e-18	5.78607247175753	3.21795436937291	0.268522840385449	11.9839130435002	4.31466536718277e-33	5.81114424137021e-32	5.78607247175753	2.47919259205876	0.268538111150788	9.23218153816037	2.65175148506678e-20	9.72918475900364e-19	5.78607247175753	2.65543917026938	0.271330751182951	9.78672398425966	1.28388365436809e-22	2.66247057079752e-21	5.78607247175753	0.681474732965121	0.261660279727628	2.60442560741161	0.00920283970622812	0.0192025462085605
chr2	70029731	70030419	peak128622	4.57364654955572	2.467746168734	0.284748122367151	8.66641770354545	4.45928779085598e-18	8.96524254696511e-17	4.57364654955572	3.94408031820769	0.263426205048691	14.9722398251103	1.11501799811116e-50	8.71351918071951e-49	4.57364654955572	2.45037371325546	0.245917073518435	9.96422768942785	2.1856593045625e-23	1.43962092860516e-21	4.57364654955572	1.20042110233906	0.227968253662348	5.2657380273529	1.3962727686711e-07	5.77894821551727e-07	4.57364654955572	3.17156104492623	0.300601528607764	10.5507149601511	5.04120119914725e-26	4.44139458513406e-24
chr2	70043282	70043978	peak128625	3.36727261947927	3.24156039843464	0.394512128451104	8.21663052834738	2.09300639142615e-16	3.08640345481945e-15	3.36727261947927	4.38004597945725	0.36336455147806	12.0541367110262	1.84454985326109e-33	2.59023488023425e-32	3.36727261947927	2.35548885225448	0.33648009299561	7.00038100704287	2.55267357645179e-12	2.30173278419043e-11	3.36727261947927	3.20089898304512	0.352108551115932	9.09065960738688	9.84400108191799e-20	1.27972014064934e-18	3.36727261947927	1.78536412501827	0.350653013296198	5.09154080335871	3.55165418496908e-07	1.3309802407611e-06
chr2	70123903	70125476	peak128647	13.1613412362319	0.992097466039168	0.122862405233277	8.07486605976406	6.75507538221215e-16	8.8397542750008e-15	13.1613412362319	0.841612001575113	0.0906544676059009	9.28373442370017	1.63640269305667e-20	8.14198634905031e-20	13.1613412362319	0.562705456368506	0.0925218963852295	6.08186254662997	1.18794390969291e-09	7.5374496141616e-09	13.1613412362319	0.740820954416128	0.0954471647493925	7.76158156568861	8.38767473702462e-15	6.03005805418527e-14	13.1613412362319	0.500503526502482	0.105305748814086	4.75286042916903	2.00558801357943e-06	6.99477897222154e-06
chr2	71065154	71065664	peak128772	3.28884066539393	3.50626847998219	0.488615323367314	7.17592820425399	7.18182382231906e-13	5.37548631549335e-12	3.28884066539393	4.6438135010254	0.465085938419061	9.98485036294763	1.77568798590256e-23	1.05052678447409e-22	3.28884066539393	3.5399404120298	0.458290533332071	7.7242276559634	1.12533563873698e-14	1.44259893929656e-13	3.28884066539393	4.04960481168054	0.46903481500694	8.63391092113412	5.92891775123687e-18	6.08825466481874e-17	3.28884066539393	4.09009436923755	0.493508317833322	8.28779216365496	1.15369945660481e-16	1.61990828337733e-15
chr2	71067894	71068993	peak128773	20.6499509644349	0.548372226667744	0.144521616683816	3.79439587828214	0.000148003373274515	0.000422447928009305	20.6499509644349	0.896092379464037	0.131333598160007	6.82302466404906	8.91433436298153e-12	3.18612591495505e-11	20.6499509644349	0.423510347989435	0.132474209033204	3.1969267911106	0.0013890017452112	0.00429333455637125	20.6499509644349	0.349031468212089	0.132907463476658	2.62612391420282	0.00863633710529031	0.020581980503166	20.6499509644349	0.398194160809546	0.142410736831379	2.7960964859063	0.00517239560101715	0.0113761450076752
chr2	71071753	71072399	peak128774	2.54582293222674	3.54769274388764	0.443617312533001	7.9971918220025	1.27288856236592e-15	1.57482957018295e-14	2.54582293222674	3.65464300324972	0.392486453645207	9.31151373329531	1.26023274601559e-20	6.31325294567593e-20	2.54582293222674	1.98698569639714	0.374674123472545	5.30323705833061	1.13767028066285e-07	5.84339224735555e-07	2.54582293222674	2.9151681559695	0.39289266813716	7.41975707969131	1.17335339836462e-13	7.46542051802183e-13	2.54582293222674	2.82948038745441	0.417730803328013	6.77345401610862	1.25743554758723e-11	7.74737126691607e-11
chr2	73283993	73285554	peak129039	2.79987672715437	1.7641801459269	0.268251013913109	6.57660196765685	4.81320963225497e-11	2.75336292941897e-10	2.79987672715437	2.27538067927146	0.2297628855124	9.90316897438455	4.03289436548215e-23	2.3252603111025e-22	2.79987672715437	1.46029178682343	0.228324107714882	6.39569689525277	1.59816753320327e-10	1.13305245101321e-09	2.79987672715437	1.85092083301757	0.237832151877137	7.78246682968982	7.11238558298469e-15	5.15610678112391e-14	2.79987672715437	0.816573723224991	0.235682147894919	3.46472454752521	0.00053077482397062	0.0013813127686099
chr2	74181703	74182139	peak129128	2.82363192022115	3.35247765641416	0.462629917999965	7.24656475073542	4.27474865288036e-13	3.32929748686043e-12	2.82363192022115	4.26575668075063	0.435047481492895	9.80526692422721	1.06864090965056e-22	6.01360498872522e-22	2.82363192022115	2.94627013318507	0.422010735360455	6.98150517585423	2.92034145953295e-12	2.60439478196388e-11	2.82363192022115	3.09997894287996	0.425123362142391	7.29195151086909	3.05497122906052e-13	1.88813056480631e-12	2.82363192022115	3.05931359256758	0.45000714555436	6.79836669881949	1.05811852172703e-11	6.59571671587575e-11
chr2	74185419	74186338	peak129129	3.83079379878392	3.3398114275142	0.392048628588526	8.51887032365951	1.61117119365935e-17	2.96352658918832e-16	3.83079379878392	4.71680259787083	0.372133113428359	12.6750413431802	8.13158050115247e-37	1.61371623374377e-35	3.83079379878392	2.99246701447257	0.352931088737471	8.47889888413463	2.27335140920945e-17	4.94418186984043e-16	3.83079379878392	3.94959001667008	0.371346018626862	10.6358754868966	2.02913974194132e-26	8.206742956296e-25	3.83079379878392	3.38221615602628	0.391207929767012	8.64557157121175	5.35366296565727e-18	9.69265263625279e-17
chr2	74576776	74577349	peak129196	2.36863379977219	3.58362816129778	0.445258737558016	8.04841737851543	8.38714990893035e-16	1.07616936493808e-14	2.36863379977219	4.60501099749737	0.42026931565954	10.9572857829761	6.13106493963912e-28	5.12416255257331e-27	2.36863379977219	2.73242208708163	0.394429435902126	6.92753085436468	4.28249162181214e-12	3.72081809754431e-11	2.36863379977219	2.88002151410474	0.396606688348543	7.26165644381102	3.82378403622051e-13	2.34236407391506e-12	2.36863379977219	3.57779542768238	0.443615613601429	8.06508003322194	7.31879050022313e-16	8.92711730150673e-15
chr2	74833715	74834264	peak129231	4.1566480948225	1.6598300029154	0.244975255842318	6.77550064070051	1.23976193232133e-11	7.64188371117143e-11	4.1566480948225	2.38579747293055	0.213569986198572	11.1710335117609	5.6519382593782e-29	5.17389874280074e-28	4.1566480948225	0.733645417260994	0.193185765433392	3.79761632858994	0.000146094220157674	0.000527204605588559	4.1566480948225	0.997716841529352	0.196193880688808	5.08536167400591	3.66926173979017e-07	1.47624282678236e-06	4.1566480948225	1.65634916798256	0.225687330977183	7.33913224464522	2.14983113553514e-13	1.69825609747128e-12
chr2	74849122	74849910	peak129236	3.31671979277614	2.06813111361372	0.393682623086641	5.25329540175964	1.49401623690981e-07	5.79832564223808e-07	3.31671979277614	3.1371486453305	0.370197134450042	8.47426506958513	2.36568223114235e-17	1.02320564794124e-16	3.31671979277614	2.11729225559326	0.365663821633227	5.79026999755248	7.02733680357767e-09	4.12047997740934e-08	3.31671979277614	2.45813984778509	0.371541274098092	6.61606130773	3.6889542844231e-11	1.94531512246055e-10	3.31671979277614	1.50753837792466	0.379190588994429	3.97567455965214	7.01800438352541e-05	0.00020531522130483
chr1	116990515	116991743	peak12928	3.02647329089941	2.44324555362788	0.399592684101488	6.1143400538518	9.69573593830565e-10	4.76586423236119e-09	3.02647329089941	3.46090898442743	0.374514696204625	9.24104986933939	2.44090325287225e-20	1.20237086160003e-19	3.02647329089941	2.15672578334847	0.36620766199198	5.88935188198139	3.87713121751146e-09	2.32863564918014e-08	3.02647329089941	3.11706417914381	0.382921246910772	8.14022257655016	3.94551896911455e-16	3.2673507684563e-15	3.02647329089941	2.57515961821237	0.399749953482452	6.44192599843646	1.1796680021725e-10	6.39535375428825e-10
chr1	117003156	117003974	peak12932	2.35303581616515	3.8878323935579	0.441153035697007	8.812888224639	1.21962139808181e-18	2.71655445704793e-17	2.35303581616515	4.76496451154358	0.411400512010468	11.5823008781825	5.06675854639817e-31	5.56659286844953e-30	2.35303581616515	3.40008885445044	0.397070943314215	8.56292537064301	1.10039165876945e-17	2.53254865625608e-16	2.35303581616515	3.70400985310999	0.403539419006354	9.17880553585191	4.35899570321255e-20	6.047505372802e-19	2.35303581616515	3.03936199509874	0.42149864774371	7.21084637250559	5.56051615215267e-13	4.15746267116626e-12
chr2	84832883	84833523	peak129470	2.50525788054905	2.43230236358432	0.427136575682638	5.69443710058566	1.23779606603372e-08	5.4061241507352e-08	2.50525788054905	4.08428930560156	0.414045346318651	9.86435264136085	5.94164712735372e-23	3.4002839497541e-22	2.50525788054905	2.48341653670025	0.395634936392706	6.27704054486032	3.45078121423537e-10	2.33632920975544e-09	2.50525788054905	3.31362880463323	0.413233385373666	8.01878290070123	1.06798072148074e-15	8.41727027892968e-15	2.50525788054905	2.39173940999443	0.421382110437937	5.67593960623702	1.37929438739585e-08	5.98068964465814e-08
chr2	85437429	85438649	peak129590	14.4662895593704	0.818374838635566	0.158536637216836	5.16205498616858	2.44253515567921e-07	9.3380724912534e-07	14.4662895593704	1.2456613631524	0.142241276009362	8.75738321603934	1.99835344958995e-18	9.03898787270379e-18	14.4662895593704	0.68595627715421	0.143559414690551	4.77820474980913	1.7686723072743e-06	8.01844488830487e-06	14.4662895593704	0.795696366393723	0.143892891877941	5.52978229854943	3.20628441223496e-08	1.39682916504044e-07	14.4662895593704	1.08362119046281	0.160793249746457	6.73922065865011	1.59238418126923e-11	9.65199736867486e-11
chr2	85706534	85707005	peak129650	2.1489123862584	2.67185978477056	0.419331429009042	6.37171363731229	1.86927671263329e-10	9.94837841059782e-10	2.1489123862584	2.91576669527237	0.375071105210091	7.77390381388923	7.61035358012682e-15	3.00246465260451e-14	2.1489123862584	3.02398305568382	0.390376103026876	7.74633240159075	9.45847125475142e-15	1.23424126788417e-13	2.1489123862584	4.02046650162589	0.419794898145927	9.57721620577752	9.9695806883556e-22	1.80496387541014e-20	2.1489123862584	2.88003803442777	0.418242784607756	6.88604356230265	5.73654308465207e-12	3.72525182849331e-11
chr2	85888605	85889767	peak129702	12.6466322625793	0.599037410890942	0.146941704639593	4.07670111327628	4.56791478131476e-05	0.000138925675582994	12.6466322625793	0.977471830075092	0.127393586860149	7.67284958502775	1.68216710306557e-14	6.56724114298699e-14	12.6466322625793	0.52457764256217	0.128515069453308	4.08183759923003	4.46810150091453e-05	0.000173606229929271	12.6466322625793	1.09123828122966	0.133267987235896	8.18830016017327	2.64941396238036e-16	2.24349098962272e-15	12.6466322625793	0.844991202234044	0.145361397745141	5.81303712912522	6.13494472161875e-09	2.73913994155683e-08
chr2	95734937	95735710	peak130131	2.17726213796015	3.78526014852027	0.528911194914025	7.15670264671854	8.26406829402734e-13	6.13902216127745e-12	2.17726213796015	4.39066705522347	0.497948170137238	8.81751820478298	1.17024573974253e-18	5.34395479436075e-18	2.17726213796015	3.3936470254835	0.496017403333899	6.8417902329105	7.82095565149432e-12	6.58426406399692e-11	2.17726213796015	3.78967433318062	0.50354972120817	7.52591883893418	5.23508530093108e-14	3.47298320779274e-13	2.17726213796015	3.06821813847139	0.511120745936322	6.00292232875564	1.93797340239679e-09	9.12391017765568e-09
chr2	96245645	96246096	peak130185	2.21716953381949	3.14728376645692	0.487274765226744	6.45895086521133	1.054313343549e-10	5.77326293268793e-10	2.21716953381949	3.68700256634066	0.449566124560492	8.20124641273888	2.3790730388588e-16	9.8761519428256e-16	2.21716953381949	1.75148257445578	0.428727965053532	4.08530051039961	4.4019806960428e-05	0.000171226650696468	2.21716953381949	3.64447444583127	0.46510534568875	7.83580425297921	4.65851143128867e-15	3.45668373242739e-14	2.21716953381949	3.21333135079743	0.481727022702071	6.67044031030983	2.5503708848052e-11	1.50305624536112e-10
chr2	98026956	98027686	peak130388	2.11459699849201	2.70851387658468	0.445017830956147	6.08630416171253	1.15546837501851e-09	5.63953372027382e-09	2.11459699849201	4.05158343190919	0.423090122721012	9.57617116148282	1.00709340598149e-21	5.36186142861278e-21	2.11459699849201	2.5332326922194	0.404919283278376	6.25614238894579	3.94616485281399e-10	2.65096416921433e-09	2.11459699849201	2.86251591777273	0.413232124287507	6.92713791965779	4.29439875192338e-12	2.43343398347416e-11	2.11459699849201	2.94269919862644	0.444851025401327	6.6150217277158	3.71497176413532e-11	2.14822280273912e-10
chr2	98088231	98088756	peak130398	2.16200800073883	3.48792985866186	0.481116896421536	7.24965155995244	4.17845163588045e-13	3.26533011454793e-12	2.16200800073883	4.21215830455473	0.454863788526278	9.26026298598485	2.03929303137278e-20	1.00885197460473e-19	2.16200800073883	2.72657739580187	0.440316023350718	6.19231926890409	5.92853105325357e-10	3.90678616143894e-09	2.16200800073883	4.08508501689917	0.46684756665465	8.75036159269757	2.12670193206265e-18	2.31262115757001e-17	2.16200800073883	2.85328337561287	0.466712763292874	6.11357477237527	9.7423690700773e-10	4.75834918705188e-09
chr2	98464879	98465371	peak130432	3.18638233563057	2.84151552328159	0.351283208746364	8.08895914331401	6.01767512216771e-16	8.01121099998304e-15	3.18638233563057	3.18895123921464	0.296279556849954	10.7633185128248	5.12892665265411e-27	3.97887344136353e-26	3.18638233563057	1.32024776256294	0.271789827896588	4.85760549900079	1.18813834903289e-06	5.47993652678322e-06	3.18638233563057	2.29267379503589	0.292152183996152	7.84753262383993	4.24302060366345e-15	3.15365185329784e-14	3.18638233563057	0.734961715615568	0.285533133585816	2.57399800291365	0.0100530853500362	0.0207698695387156
chr2	98505394	98505849	peak130449	2.92263966737207	3.48881250544819	0.425373030484977	8.20177175189155	2.36869715697111e-16	3.45609905856798e-15	2.92263966737207	4.4315102926666	0.394802289778976	11.2246316888068	3.08669860815198e-29	2.88286395327199e-28	2.92263966737207	1.90449053520035	0.363667531789672	5.23690010441136	1.63296017569782e-07	8.2254570831217e-07	2.92263966737207	3.34204364808224	0.388863002574281	8.59439860814181	8.37019972419301e-18	8.46320194335071e-17	2.92263966737207	2.85610925962031	0.407014012884425	7.01722586743304	2.26316601227005e-12	1.55001454713257e-11
chr2	98507959	98508496	peak130451	2.17732957323895	2.82118882773922	0.405197357999406	6.96250548539697	3.34273577014972e-12	2.26207050747118e-11	2.17732957323895	3.70785959041787	0.376947278051941	9.83654692926832	7.8354049105364e-23	4.45089612823571e-22	2.17732957323895	2.81162337552967	0.369827148794243	7.60253373689972	2.9038824041518e-14	3.48667546998504e-13	2.17732957323895	3.02915891068533	0.376794949604167	8.03927683709014	9.03702057294036e-16	7.19217885874057e-15	2.17732957323895	2.22318023393552	0.384636558210812	5.77995041417004	7.47226454397802e-09	3.30740362151373e-08
chr2	98508683	98509167	peak130452	2.96753892650568	2.3022835810392	0.353812630909378	6.50707007017192	7.6630674111406e-11	4.26541442377854e-10	2.96753892650568	2.0134045560743	0.292574696999145	6.88167697591491	5.91520264021622e-12	2.13070528436122e-11	2.96753892650568	1.9647067142558	0.303828890671655	6.4664907603505	1.00304957358656e-10	7.28303501409414e-10	2.96753892650568	1.99885843523313	0.305106283430415	6.55135126277726	5.7018761361632e-11	2.96274796075918e-10	2.96753892650568	1.25158281277715	0.315477415449295	3.96726596417266	7.27018462240269e-05	0.000212288777067921
chr2	98748813	98749624	peak130495	2.80618400210888	3.1819796329083	0.379411646423195	8.38661560051093	5.00337684035478e-17	8.36840489187272e-16	2.80618400210888	3.83783647475449	0.340610181401628	11.2675330460223	1.89813759937061e-29	1.79705949859646e-28	2.80618400210888	2.53055050161699	0.325300332136159	7.77912055914468	7.30304411159447e-15	9.73176359841761e-14	2.80618400210888	3.29305403772341	0.344106434774717	9.5698705543805	1.07039606568785e-21	1.92782791413989e-20	2.80618400210888	2.74165472265134	0.365535277006899	7.50038339692066	6.36314393779033e-14	5.54949602443353e-13
chr2	99771600	99772484	peak130604	2.86878877633477	3.12250810896152	0.450127676106049	6.93693872808182	4.0068750523582e-12	2.67873831436533e-11	2.86878877633477	4.35931722524024	0.42542847749275	10.2468862708292	1.22217336683054e-24	7.94039549553781e-24	2.86878877633477	2.85554346467456	0.412239204719873	6.9269090178237	4.30135013579619e-12	3.73485719261349e-11	2.86878877633477	4.03549335157414	0.43607907578924	9.25404032346765	2.16163457153783e-20	3.13086171659804e-19	2.86878877633477	3.45562373371666	0.449239183354253	7.69216903101636	1.44661323809532e-14	1.4002487270353e-13
chr2	101173754	101174344	peak130816	2.34549932409381	4.17825774657269	0.516586048823584	8.08821251771662	6.05466964370221e-16	8.05271062612395e-15	2.34549932409381	5.46347156460767	0.501607737990624	10.8919204207129	1.25955820913451e-27	1.02785894682882e-26	2.34549932409381	3.3928676366186	0.476564428893372	7.11943114280929	1.083734118576e-12	1.02392147050159e-11	2.34549932409381	4.25254309259308	0.494360963128156	8.60210131820354	7.8269649363003e-18	7.925518228324e-17	2.34549932409381	3.98166469006379	0.510545082050164	7.79885034652545	6.24736983282582e-15	6.42003116847301e-14
chr2	101179863	101180491	peak130818	3.04856151568523	3.2218939439539	0.426094682904797	7.5614507132298	3.98598454212152e-14	3.7152384222793e-13	3.04856151568523	5.26438391204861	0.41967725034379	12.5438867790335	4.29406331375078e-36	7.88784644831353e-35	3.04856151568523	3.63708909676686	0.40431601307154	8.99565928427205	2.34818580284176e-19	7.17000133000158e-18	3.04856151568523	4.69245806417904	0.424770506829262	11.0470430237879	2.26554624184902e-28	1.33349087733003e-26	3.04856151568523	4.3206086751268	0.44317622039267	9.74918886960719	1.85948024560645e-22	8.43289533023883e-21
chr2	101190803	101191620	peak130820	2.63506604527869	3.37571699925807	0.431267999536747	7.82742286208145	4.97971980587074e-15	5.5147705648362e-14	2.63506604527869	3.85734647583221	0.390120124660763	9.88758649450972	4.71252065571964e-23	2.7058358534626e-22	2.63506604527869	2.68355562992436	0.383508141804954	6.99738894015235	2.60776624454308e-12	2.34834783167447e-11	2.63506604527869	3.93922982672783	0.411347249869842	9.57640978023867	1.0047702233726e-21	1.81672963786794e-20	2.63506604527869	3.33276853889498	0.426736228141705	7.80990297779049	5.72320251751157e-15	5.93873497541035e-14
chr2	101308155	101309178	peak130845	20.589694093131	1.40490237270019	0.158261684851344	8.87708464635533	6.86355693772047e-19	1.65683629254013e-17	20.589694093131	1.40823627583131	0.141918273128521	9.92286789281893	3.31103202865926e-23	1.92025974928364e-22	20.589694093131	1.20593106737162	0.14415408456723	8.36556987609466	5.98250628297057e-17	1.18893716819036e-15	20.589694093131	1.57618181254627	0.146468473414368	10.7612360244048	5.24617384230977e-27	2.3483843555608e-25	20.589694093131	1.45568844181699	0.156467959957024	9.30342826874466	1.35988667530913e-20	4.28526818346828e-19
chr2	101327820	101328969	peak130847	6.33254919190714	2.37369373891905	0.266501099937739	8.90688158312894	5.24880699921785e-19	1.30813510654381e-17	6.33254919190714	3.68382116054747	0.244802276098079	15.0481491400495	3.5502882308047e-51	2.94057406038866e-49	6.33254919190714	1.73339633243347	0.227550759466439	7.61762490486931	2.58385840590716e-14	3.12685297204793e-13	6.33254919190714	2.96377260808441	0.246329981857344	12.0317169097216	2.42073719535321e-33	3.36458841789027e-31	6.33254919190714	1.16485790520514	0.237795455238393	4.89857093373528	9.6536188741621e-07	3.48184762105372e-06
chr2	106536676	106537571	peak131411	2.85029196796753	3.43392237817839	0.391593570752262	8.7690979491357	1.80103316535274e-18	3.90468506946068e-17	2.85029196796753	4.19402762067791	0.355269145202971	11.8052121252517	3.668646163625e-32	4.50263653374099e-31	2.85029196796753	2.37954344477893	0.334397066545546	7.11592200661493	1.11167148919359e-12	1.04674200398406e-11	2.85029196796753	3.49903271212022	0.354520319100137	9.86976633949123	5.62955937911346e-23	1.24988868911553e-21	2.85029196796753	2.95025476212737	0.371371980631187	7.94420396798135	1.95441775594104e-15	2.19606063364553e-14
chr1	9179536	9180449	peak1317	2.66202144129302	3.50598254087751	0.425822677869618	8.23343312389528	1.81922959524275e-16	2.72628209765956e-15	2.66202144129302	4.55212863677054	0.392769145173008	11.589832584139	4.64038669731522e-31	5.12257213066752e-30	2.66202144129302	3.29229592116932	0.380835552177451	8.64492798097608	5.38392447883509e-18	1.30879513868624e-16	2.66202144129302	4.0305123238131	0.399405422713347	10.0912809256118	6.03764470450191e-24	1.57274390871319e-22	2.66202144129302	3.12965168639377	0.410880601459948	7.6169370743555	2.59765888651759e-14	2.41632936908617e-13
chr2	111698738	111699463	peak131878	6.52849002252509	0.886454655902143	0.19155906637233	4.62757870295293	3.6996565537198e-06	1.26542159869071e-05	6.52849002252509	0.744630621546204	0.155306025565121	4.79460226244715	1.62997900417043e-06	4.55656216363894e-06	6.52849002252509	0.942886806082169	0.164659339797909	5.72628802738672	1.02651882227179e-08	5.90141660418264e-08	6.52849002252509	1.36115412493722	0.171069610002768	7.95672665013492	1.76650388087116e-15	1.36504366928547e-14	6.52849002252509	1.26405597646004	0.195886203643526	6.45301176370937	1.0964884375365e-10	5.9734651705415e-10
chr2	111897850	111899319	peak131891	16.6523745098764	1.53374540734245	0.157465285244808	9.74021292984016	2.03128280670253e-22	1.08064245316575e-20	16.6523745098764	0.391416128933007	0.131108276559635	2.98544179821455	0.00283169018963547	0.00567075991067581	16.6523745098764	0.397786340518167	0.133665695283378	2.97597928679337	0.00292054587124639	0.00846897075284698	16.6523745098764	0.713724129585879	0.136018755587007	5.24724789978933	1.54388096322062e-07	6.36701296459979e-07	16.6523745098764	2.1694080032395	0.164543729923036	13.1843857207699	1.07929526551547e-39	5.97152484504397e-37
chr2	111957702	111958438	peak131907	3.43106418141993	2.65585263064473	0.361112051523902	7.35464967019784	1.91428505677412e-13	1.58743350751197e-12	3.43106418141993	4.25772470915431	0.343817042108702	12.3836930334831	3.20259702246103e-35	5.38254216460279e-34	3.43106418141993	1.65416263129201	0.30971875015099	5.34085401831692	9.25097304249081e-08	4.80328300014012e-07	3.43106418141993	1.22361888979901	0.301872845825257	4.0534248334059	5.04732223097551e-05	0.000169247420845705	3.43106418141993	3.93488714049205	0.391163182979675	10.0594516859132	8.34618854696255e-24	4.97605517162009e-22
chr2	112001358	112001791	peak131912	2.32906957017681	3.59427546690692	0.491343912345157	7.31519283459044	2.57012041656615e-13	2.08259552442548e-12	2.32906957017681	5.22706784032389	0.478467380607659	10.9246064667678	8.79206881047219e-28	7.2690912006247e-27	2.32906957017681	2.6828153385965	0.442592795626552	6.06158836091897	1.34783807129731e-09	8.49352902149633e-09	2.32906957017681	3.26224240901681	0.452489858559747	7.20953706984809	5.61424128112193e-13	3.39406404722371e-12	2.32906957017681	4.17681401289773	0.493607920991902	8.461805079028	2.63270296824373e-17	4.18569510997096e-16
chr2	112003993	112004700	peak131913	3.11874297609366	3.278469054215	0.374343083255991	8.75792608667768	1.98875501969955e-18	4.25169388446432e-17	3.11874297609366	4.54337573825466	0.34919752501985	13.0109047536817	1.06078653441911e-38	2.48691514306529e-37	3.11874297609366	2.79271847932204	0.329631263033435	8.4722500336346	2.40697789381378e-17	5.21022194479378e-16	3.11874297609366	3.8657087260195	0.352032754854104	10.9811052315902	4.71124151998535e-28	2.6171041246762e-26	3.11874297609366	3.44329598837664	0.368982763195653	9.33186135459352	1.04027697603065e-20	3.40168111878392e-19
chr2	112006061	112006493	peak131914	2.29127988118865	3.39097801367477	0.464141746348717	7.30591040420459	2.75395641516639e-13	2.21985577707351e-12	2.29127988118865	4.83721503649154	0.443129959655044	10.916018949062	9.66394679091114e-28	7.96138844621101e-27	2.29127988118865	3.17679864562505	0.422229402746081	7.52386883756531	5.3178694421347e-14	6.19686353189613e-13	2.29127988118865	3.45730526593976	0.428959912781529	8.05973976337639	7.64570402531623e-16	6.13074655525647e-15	2.29127988118865	3.24168646279549	0.454113041513291	7.13850113617716	9.43540909197163e-13	6.83301458430113e-12
chr2	112031522	112032521	peak131922	3.48463219802638	3.48920940460546	0.38369022531231	9.09381885286594	9.56201136987648e-20	2.79623131645098e-18	3.48463219802638	4.0283321754397	0.337382468836434	11.9399570147572	7.32610457230864e-33	9.64173914787566e-32	3.48463219802638	1.00101515292584	0.299626461383918	3.34087699832099	0.000835142128318516	0.00269081898879611	3.48463219802638	2.2428348144079	0.314942049783111	7.12142064215454	1.0682023340861e-12	6.32507477957145e-12	3.48463219802638	3.45394628777376	0.378851073140786	9.11689719957642	7.73058585799718e-20	2.06826815450323e-18
chr2	112032686	112033988	peak131923	5.16742158766735	3.05019592205287	0.294384013708151	10.361282474655	3.71941151984002e-25	3.70121583758468e-23	5.16742158766735	3.7576762314623	0.256639711362473	14.6418347009245	1.51912912409317e-48	9.29760798427287e-47	5.16742158766735	2.37235513365962	0.247348241785804	9.59115422261223	8.71050514018513e-22	4.28767640921853e-20	5.16742158766735	2.23271945046563	0.245394360897316	9.09849534561999	9.15918870778073e-20	1.19406124605111e-18	5.16742158766735	3.60356057325445	0.307949145233946	11.7018041096262	1.24772222827525e-31	2.65515290176973e-29
chr2	112690766	112691453	peak132002	3.53227790052421	1.79325701804599	0.262683664141674	6.82667886450232	8.69029278846754e-12	5.48376504790525e-11	3.53227790052421	0.902653024830831	0.194021062366513	4.65234554342191	3.2818054105039e-06	8.97645490173818e-06	3.53227790052421	0.764571731207893	0.199760680855528	3.82743855263915	0.000129483694377029	0.000470948845812006	3.53227790052421	1.82904407064299	0.221209970220142	8.26836181399409	1.35812198653809e-16	1.18895843783512e-15	3.53227790052421	1.13465860699388	0.235518390275843	4.81770704047759	1.45217375178195e-06	5.14114853715072e-06
chr2	112692456	112692962	peak132003	2.93820390536378	1.92780002550834	0.311762207788906	6.18355906311021	6.26722695118967e-10	3.13746953271283e-09	2.93820390536378	2.18222395023479	0.265440128316191	8.22115316202431	2.0155566082627e-16	8.39734307394269e-16	2.93820390536378	1.50674595681529	0.262557030598743	5.73873780252337	9.53847593603814e-09	5.50192656994493e-08	2.93820390536378	2.55376626670433	0.288110583925588	8.86384051536234	7.73043162235451e-19	8.77892694584627e-18	2.93820390536378	1.2950770315368	0.28797088028175	4.49724996593302	6.88380401373139e-06	2.2762796346625e-05
chr2	112700064	112701597	peak132004	4.11893105782804	2.84976645239054	0.386159414685329	7.37976686315609	1.58566947772505e-13	1.32846639708618e-12	4.11893105782804	3.93976231622225	0.361259881238441	10.9056181459073	1.08354296299987e-27	8.89997996687304e-27	4.11893105782804	3.06916179337361	0.359587903370941	8.53521980189513	1.3988922853605e-17	3.15652171143662e-16	4.11893105782804	3.45030586621354	0.364905484267062	9.45534121840815	3.21970118024763e-21	5.32714195277335e-20	4.11893105782804	3.34540158983224	0.391516344239889	8.54473035174861	1.28836738462663e-17	2.1732558127019e-16
chr2	112839376	112840002	peak132039	2.01999039037117	2.61357984494157	0.424427017326067	6.15790168450487	7.37150922459952e-10	3.66113880052641e-09	2.01999039037117	3.46304227071121	0.396245570164028	8.73963655739461	2.33861547437713e-18	1.05059205071726e-17	2.01999039037117	2.94281566069837	0.402806888309292	7.30577293017579	2.75677386849873e-13	2.86489077002814e-12	2.01999039037117	4.04740167112835	0.426296695002479	9.4943304008135	2.21631160408921e-21	3.75226708785336e-20	2.01999039037117	2.84370649216126	0.427614124144422	6.65016970113182	2.92755276897366e-11	1.71109503045905e-10
chr2	112841314	112842076	peak132040	2.4341160807835	2.94042584857057	0.49498336927438	5.94045382349124	2.84234114502377e-09	1.32019015171151e-08	2.4341160807835	3.38174636543334	0.461516537974842	7.32746518742886	2.34546568798424e-13	8.82068553458347e-13	2.4341160807835	2.39091635484902	0.460009672313295	5.1975349623098	2.01948566526623e-07	1.00408072329125e-06	2.4341160807835	3.30035463357979	0.471649809790951	6.99746838664603	2.60628844482181e-12	1.49959158771944e-11	2.4341160807835	2.51305786887591	0.483155376776101	5.20134513589504	1.97851294923387e-07	7.6443550597215e-07
chr2	113123782	113124844	peak132081	2.93540043617063	2.74604575356953	0.377669684413275	7.27102509653541	3.56769645672769e-13	2.81508142552524e-12	2.93540043617063	1.3449834158881	0.30450812760678	4.41690481780807	1.00124292658011e-05	2.62344992620878e-05	2.93540043617063	1.98428957955294	0.322521127898086	6.15243284210504	7.63032861671037e-10	4.94345224479334e-09	2.93540043617063	2.59702279852249	0.335548433449133	7.73963618851519	9.97016916938803e-15	7.13806314446042e-14	2.93540043617063	2.73069745786418	0.367624032645446	7.42796230761602	1.10283372113972e-13	9.22830975850246e-13
chr2	113240072	113240670	peak132111	3.27869802071205	1.14376126594505	0.276449448237706	4.13732518996234	3.51377959411174e-05	0.000108318697004131	3.27869802071205	0.947976717614704	0.227357937259851	4.16953429926332	3.05222680601908e-05	7.6942593732196e-05	3.27869802071205	1.43790251676868	0.244293785743755	5.88595617522963	3.95759181494664e-09	2.37489848088251e-08	3.27869802071205	1.27882884980932	0.242270541702483	5.27851566609269	1.30234533517214e-07	5.40313157651502e-07	3.27869802071205	1.89919061197826	0.295154890055025	6.43455580771233	1.23834933990871e-10	6.69880644099227e-10
chr2	113376370	113377355	peak132143	2.45478844332843	3.98326789114701	0.556589890941419	7.15655809775792	8.27278288510804e-13	6.14219714797715e-12	2.45478844332843	4.67011429596843	0.531450466153186	8.78748743936994	1.52941975104414e-18	6.95199934158481e-18	2.45478844332843	2.74352306367097	0.512253852587287	5.35578805276722	8.51843172426445e-08	4.4429467424595e-07	2.45478844332843	3.21760485784147	0.518746077525849	6.20265867491043	5.55171624418534e-10	2.7086892095087e-09	2.45478844332843	2.90397887713674	0.538011133051523	5.3976185597978	6.7531247952881e-08	2.73766770716369e-07
chr2	113390096	113391137	peak132145	4.31671514468721	1.6204677278922	0.322356700854904	5.02693979555767	4.98368727783644e-07	1.85108384605354e-06	4.31671514468721	1.86986576650131	0.291441039719401	6.41593156647264	1.39964313392802e-10	4.80751522932514e-10	4.31671514468721	1.61987521215198	0.297368290539753	5.44737036088061	5.11199484190762e-08	2.73854038161372e-07	4.31671514468721	2.14121527267437	0.304466816164735	7.03267206471473	2.02615201153785e-12	1.17804685260999e-11	4.31671514468721	1.54753056437598	0.317289405601196	4.87734710663829	1.07522131252343e-06	3.8571726462441e-06
chr2	118940019	118940905	peak132346	3.07147507063562	3.41184740335086	0.426566905962104	7.99838748778596	1.26059135390592e-15	1.56241035907049e-14	3.07147507063562	4.32617117349225	0.393094693551873	11.0054173827746	3.59845740393956e-28	3.05736258054619e-27	3.07147507063562	3.21996799619259	0.387915702505457	8.30069000918385	1.03508448862527e-16	1.98026122360509e-15	3.07147507063562	3.54598105940063	0.393484859162788	9.01173444626399	2.02822961704431e-19	2.49817204478691e-18	3.07147507063562	3.46352968167786	0.421671230646257	8.21381547982212	2.14268761594292e-16	2.86077751966433e-15
chr2	118970589	118971160	peak132354	1.55340910461609	2.13032880081219	0.37211489307322	5.72492216911352	1.03481170789904e-08	4.55554282102469e-08	1.55340910461609	3.53456491635561	0.348809459379753	10.1332255227273	3.93452088813276e-24	2.44484694180828e-23	1.55340910461609	2.14359926838519	0.319816782748674	6.70258530512992	2.04763963525514e-11	1.61568462263828e-10	1.55340910461609	2.37546723897813	0.33179868933994	7.15936293691739	8.10528375860579e-13	4.83450991587043e-12	1.55340910461609	2.53714326950157	0.369742239636122	6.86192432868495	6.79390521780685e-12	4.36476065827703e-11
chr2	121197330	121198191	peak132691	3.12514070629671	2.19044944358079	0.3620015320556	6.05093970498542	1.44003342273295e-09	6.93059927043915e-09	3.12514070629671	3.32947233496681	0.337140500547706	9.87562256554126	5.31021785568584e-23	3.0452294104414e-22	3.12514070629671	2.16689355877109	0.327283966786616	6.62083627269121	3.57172405481184e-11	2.72348881621595e-10	3.12514070629671	3.26870155434442	0.350926367340512	9.31449403222734	1.22535164432342e-20	1.84028924476455e-19	3.12514070629671	2.83418378416154	0.371426884556004	7.63052945817174	2.33791533777e-14	2.20136453043122e-13
chr1	121516227	121517038	peak13280	3.74547134447911	2.49190283695302	0.41159822617475	6.05421179802422	1.41106855552304e-09	6.80777825601487e-09	3.74547134447911	2.80294054401345	0.370925436704998	7.55661452854921	4.13695643755423e-14	1.5939382017897e-13	3.74547134447911	2.48504057691357	0.378265758753568	6.56956258769518	5.04632805773448e-11	3.77710009169823e-10	3.74547134447911	3.14687289717663	0.390807661529619	8.05222928552574	8.12994180931049e-16	6.50395344744839e-15	3.74547134447911	0.854164490834581	0.374539845558382	2.28057041450731	0.0225738796578415	0.0429848905495494
chr2	127176561	127177341	peak132985	2.48448064061281	2.95920302827751	0.364248121989073	8.12414079753659	4.50542518068129e-16	6.20089961185907e-15	2.48448064061281	3.03996306328788	0.302955495837205	10.034355227282	1.07660470995892e-23	6.49154156414638e-23	2.48448064061281	2.59943483424172	0.307999432459287	8.43973903940661	3.18046937437686e-17	6.68575264230711e-16	2.48448064061281	1.01736612174667	0.2756555560151	3.69071509551194	0.000223624498427347	0.000694939128790624	2.48448064061281	2.65383694918237	0.351500503511314	7.55002317968785	4.35180782557396e-14	3.91379751907276e-13
chr2	128513624	128514364	peak133205	2.19312787385848	2.54234633443908	0.411507862406675	6.17812335241991	6.48680256034201e-10	3.24269797667693e-09	2.19312787385848	3.65439399281185	0.386921370955571	9.44479748892306	3.56092223546367e-21	1.84060823471351e-20	2.19312787385848	2.79224869588673	0.381662878687441	7.31600805792123	2.55456330004287e-13	2.66476014828001e-12	2.19312787385848	3.70518828789016	0.408203543978253	9.07681558023798	1.11797814107863e-19	1.44252552680967e-18	2.19312787385848	2.6598052537919	0.408996759750148	6.50324285066892	7.86067400620472e-11	4.36662019493268e-10
chr2	130355250	130356650	peak133355	23.2949414699724	0.76637508017055	0.154666055034531	4.95503088896556	7.23187995993062e-07	2.64913568871187e-06	23.2949414699724	0.394508996355553	0.139597785948144	2.82604049681776	0.00471273055296044	0.00907510636343433	23.2949414699724	0.607508421906038	0.143023852232587	4.24760214763409	2.1607065853644e-05	8.71338002587766e-05	23.2949414699724	0.686745791784273	0.142733111790277	4.81139788217699	1.49878307390114e-06	5.75865763283348e-06	23.2949414699724	1.82001324045129	0.163931922026015	11.1022503607472	1.22324513833551e-28	1.70908351045018e-26
chr1	145918154	145919851	peak13366	12.4256675542144	0.637769305400055	0.131989321903127	4.83197652813264	1.35184195920301e-06	4.82422032499899e-06	12.4256675542144	0.623243610503056	0.103933330752859	5.99657112870801	2.01527361289473e-09	6.62277610205748e-09	12.4256675542144	0.249694002827955	0.105081683696219	2.37618958932744	0.017492472425934	0.0417813639432774	12.4256675542144	0.441329500829697	0.107793903499895	4.09419722730539	4.23633595309421e-05	0.000142989260378719	12.4256675542144	0.349933704412296	0.120326526040683	2.90820084254723	0.00363514792304266	0.00823070323645867
chr2	134739731	134740343	peak133716	2.32999014343462	3.90184595820833	0.484518907828293	8.05303135784143	8.07681998797456e-16	1.03827671072179e-14	2.32999014343462	4.08591519487186	0.441788579577954	9.24857586580257	2.2750355357236e-20	1.12266469961216e-19	2.32999014343462	2.62140520989232	0.425884257159632	6.15520570630005	7.49801085034104e-10	4.86456313705053e-09	2.32999014343462	3.29390583046229	0.439446224616464	7.49558340918077	6.60041157308681e-14	4.33302766392675e-13	2.32999014343462	3.41128538674573	0.469565921861806	7.26476353569303	3.73691399703984e-13	2.84474377584233e-12
chr2	137968744	137969829	peak133904	4.7562442589604	1.44419629577108	0.257101720415191	5.61721754890966	1.94057031165145e-08	8.27689440356547e-08	4.7562442589604	1.67645555359857	0.222841355278722	7.52308991974007	5.34966036002989e-14	2.0543171043846e-13	4.7562442589604	0.668900425033846	0.220156923147023	3.03828930506604	0.00237925417391449	0.00703051564485904	4.7562442589604	0.999121190576418	0.222787134623719	4.48464491571251	7.3035455742433e-06	2.64734387795947e-05	4.7562442589604	2.69868204578811	0.290070985402658	9.30352286714224	1.35867686088962e-20	4.28526818346828e-19
chr2	144413932	144414981	peak134202	4.0823841871364	2.1416605465602	0.344048895626157	6.22487260905883	4.81947445149003e-10	2.44097292614464e-09	4.0823841871364	3.24667663206127	0.318420985697112	10.1961766902812	2.06231810270141e-24	1.31395596483491e-23	4.0823841871364	1.93878425587257	0.30941743584361	6.2659179195464	3.7063553752076e-10	2.49592539191195e-09	4.0823841871364	1.37093299890596	0.301668629397098	4.54449971031408	5.50658830615198e-06	2.01553663537164e-05	4.0823841871364	2.82934255927074	0.35563174303683	7.9558211961347	1.77947235048658e-15	2.02246280020194e-14
chr2	144607170	144608309	peak134258	3.75248333533656	3.43634079423906	0.401933843934715	8.54951839984196	1.23603165320699e-17	2.31350335956144e-16	3.75248333533656	4.41554957132458	0.372265009734576	11.8613070147873	1.88017013851114e-32	2.37936993192004e-31	3.75248333533656	2.94214929073775	0.360794517758485	8.15463967971711	3.5022243850138e-16	6.00282127552799e-15	3.75248333533656	3.77267512732945	0.375204113267021	10.0549940523828	8.73267078095537e-24	2.20018765468442e-22	3.75248333533656	3.72854595284059	0.405728357209537	9.18975932193715	3.93721291338538e-20	1.11597395528579e-18
chr2	144660720	144661503	peak134266	3.22156305309436	3.71669979589994	0.405243846716536	9.17151444991521	4.66419555117229e-20	1.50035239218175e-18	3.22156305309436	4.942835421843	0.382088940347153	12.9363477973273	2.80657594756942e-38	6.33288066994782e-37	3.22156305309436	3.05686339352613	0.359839116950888	8.49508363467707	1.97790440015092e-17	4.31520089319992e-16	3.22156305309436	3.21387304652982	0.363630375462808	8.83829642240254	9.71891351339636e-19	1.09650906784093e-17	3.22156305309436	3.42011105026782	0.395905797992363	8.63869907339369	5.68567177025333e-18	1.02268155950773e-16
chr2	144686595	144687454	peak134272	2.77743687279875	3.47162223653064	0.418285318367546	8.29965118087205	1.04417517750398e-16	1.63753186567291e-15	2.77743687279875	4.23860241585901	0.3816968725592	11.1046296697168	1.19110067872032e-28	1.06155313067394e-27	2.77743687279875	2.26910309422119	0.360728028065784	6.29034318843499	3.16764889052512e-10	2.15306729502425e-09	2.77743687279875	3.11240653640378	0.375388158263363	8.29116866872554	1.12141129372776e-16	9.93044879311295e-16	2.77743687279875	3.22367385762918	0.405553271337705	7.94882962476418	1.88281781722557e-15	2.12597028962156e-14
chr2	144693051	144693669	peak134273	2.71343130675384	3.71260284582868	0.548717303875724	6.76596640857808	1.32422268671061e-11	8.12628580416198e-11	2.71343130675384	4.83172695325913	0.528822709004162	9.13676147221034	6.43505072273155e-20	3.09598683815036e-19	2.71343130675384	3.70228854335421	0.525447460132857	7.0459728598138	1.84170152208233e-12	1.68928484439276e-11	2.71343130675384	4.69278574199552	0.541240804842349	8.67042118777875	4.30524860373689e-18	4.4977491455354e-17	2.71343130675384	4.04375482830559	0.552366067856727	7.32078790428969	2.46519207256615e-13	1.92865026853705e-12
chr2	145692880	145693553	peak134342	2.8722237873247	2.74765089002923	0.384015355466637	7.15505474173141	8.36395387796204e-13	6.20322842037378e-12	2.8722237873247	2.47833585225977	0.332410959537657	7.45563821273169	8.94338451206361e-14	3.40878739517398e-13	2.8722237873247	2.59599539717952	0.346763459871199	7.48635798634542	7.08110870807158e-14	8.09470211983852e-13	2.8722237873247	3.77585633309802	0.370061216887463	10.203328965019	1.91590646914736e-24	5.53252991257751e-23	2.8722237873247	3.30908468637256	0.39323474508393	8.41503638155445	3.92772992067169e-17	6.0230998073981e-16
chr2	145751582	145752824	peak134346	4.27955185932921	1.85618323437445	0.309360122695158	6.00007272496308	1.97229174614548e-09	9.30448138904649e-09	4.27955185932921	2.97468958592543	0.28634156440206	10.3886056225794	2.79407907775528e-25	1.91895242321306e-24	4.27955185932921	2.00214531193885	0.28231747182684	7.09182219216978	1.32357504288044e-12	1.23035551029047e-11	4.27955185932921	0.996729833078668	0.269233044905059	3.70210808792119	0.000213815486465559	0.000666703293235261	4.27955185932921	3.19477254749342	0.339226234642254	9.41782274257947	4.60538341589883e-21	1.62504243389573e-19
chr2	147689372	147690042	peak134443	1.91344225016109	4.26076212813309	0.542651534674346	7.85174620521444	4.10284115421419e-15	4.62137612745038e-14	1.91344225016109	4.75086809302515	0.515204850634125	9.22131864088173	2.93468688111269e-20	1.43741462250534e-19	1.91344225016109	3.48108544436618	0.506280520190109	6.87580364154447	6.16413587482369e-12	5.26635746884257e-11	1.91344225016109	3.23110570173693	0.499813470266222	6.46462309232263	1.01551604723129e-10	5.19283473763517e-10	1.91344225016109	3.60937248405712	0.530888172766779	6.79874344392812	1.05535561583905e-11	6.58146026974109e-11
chr2	149858548	149859691	peak134600	3.4118637371595	3.79234932789979	0.453063549325248	8.37045781667443	5.73948059757369e-17	9.4285624258479e-16	3.4118637371595	4.06512633102335	0.412839224049697	9.84675412173043	7.07933642412964e-23	4.03300582448769e-22	3.4118637371595	2.72598859683816	0.405418015387358	6.72389606128778	1.7692866357956e-11	1.41461114140605e-10	3.4118637371595	1.43365480501826	0.386164443975363	3.71254999621283	0.000205181512665328	0.000640937371993408	3.4118637371595	3.31069637066549	0.443621713980777	7.46288169926901	8.46503459415672e-14	7.21431660544521e-13
chr2	152468926	152469517	peak134871	2.31684849521652	3.79269458327683	0.455178401410092	8.33232546080281	7.92696728149613e-17	1.2824071513176e-15	2.31684849521652	3.99331075371251	0.411651234791309	9.70071365323845	2.99397077391823e-22	1.64400967625395e-21	2.31684849521652	2.05899418085354	0.390224310851165	5.27643748377033	1.31719419761331e-07	6.7057159151223e-07	2.31684849521652	3.02558152499288	0.407004072586565	7.43378685565701	1.05531972239923e-13	6.7548275799288e-13	2.31684849521652	2.7185241702551	0.428454431375054	6.34495519518946	2.2249018904944e-10	1.17237496949785e-09
chr2	152499508	152500498	peak134884	4.6758315420741	3.64785040801129	0.347363545454859	10.501534935782	8.49868034941439e-26	9.40429972744799e-24	4.6758315420741	4.73473650530571	0.308763179288884	15.3345243957208	4.49553290566582e-53	4.31820910772012e-51	4.6758315420741	2.59385434223489	0.285626350930991	9.08128516077139	1.07300299885568e-19	3.53375654289805e-18	4.6758315420741	1.24406552623475	0.26621254089592	4.67320405735934	2.96536879248621e-06	1.10379389498572e-05	4.6758315420741	3.5371320403663	0.337827759682506	10.4702231802695	1.18363614351761e-25	9.57430124978692e-24
chr2	152594231	152595160	peak134901	2.44989476834901	2.38513875525215	0.436466335426307	5.46465686276246	4.63803090168052e-08	1.8952213717e-07	2.44989476834901	3.8003564781095	0.414352723221425	9.17179075972584	4.65225342122782e-20	2.25472912832597e-19	2.44989476834901	1.94076299993878	0.394405344965428	4.92073199491983	8.62211299623935e-07	4.04823716782019e-06	2.44989476834901	1.75360993678342	0.392237810930482	4.47078248938683	7.79339290270306e-06	2.81972824039207e-05	2.44989476834901	2.5220663765484	0.433944552169756	5.81195538447914	6.17472991692806e-09	2.75601368863985e-08
chr2	152611681	152612851	peak134903	5.36791774695	3.33096996778476	0.324771905493901	10.2563365594051	1.10831956571491e-24	9.76952182053583e-23	5.36791774695	3.69931019939139	0.274654554939567	13.4689563047857	2.38209337405553e-41	7.24156385712882e-40	5.36791774695	1.81819731513867	0.259964963023194	6.99400909258858	2.67140233862836e-12	2.39784796547096e-11	5.36791774695	2.67272451984091	0.271277640522162	9.85235832446928	6.69541828958786e-23	1.4723533510585e-21	5.36791774695	2.46557454547538	0.294033685402357	8.38534721660028	5.05762458194228e-17	7.57111073781662e-16
chr2	156405500	156406207	peak135019	3.82476919109179	1.66964497249167	0.305146726718956	5.47161357568629	4.45956396381177e-08	1.82553088924074e-07	3.82476919109179	1.11746629495965	0.261326732260711	4.27612699738969	1.90172765150946e-05	4.86583368029576e-05	3.82476919109179	1.68636682408614	0.276772472626273	6.09297163147884	1.1083370946289e-09	7.05500169945098e-09	3.82476919109179	2.41703388284158	0.288196796722892	8.38674791089237	4.99775119820744e-17	4.61166741651803e-16	3.82476919109179	2.86836836855896	0.33418932960268	8.58306389365925	9.2379011381336e-18	1.59324998182873e-16
chr2	157415466	157416017	peak135069	2.02976767107003	3.37485281011408	0.478719217693303	7.04975418863634	1.79234133741955e-12	1.25527419641454e-11	2.02976767107003	3.30868818710733	0.43069832339095	7.68214782230298	1.56443163101831e-14	6.11622903342151e-14	2.02976767107003	3.18635981145747	0.44127055566045	7.22087565232728	5.16538703052544e-13	5.16776370227263e-12	2.02976767107003	4.20740729629056	0.465046384182255	9.04728525884345	1.46566760907647e-19	1.85142596974847e-18	2.02976767107003	3.09294701861484	0.464941401545445	6.65233728021213	2.88474680020604e-11	1.68860845283326e-10
chr2	157420695	157421362	peak135072	3.89387090656079	3.3282001308252	0.396002925884485	8.4044836875676	4.2974802474445e-17	7.29165058836107e-16	3.89387090656079	4.95842876017998	0.378711700125227	13.0928850588466	3.61607056328284e-39	8.97313881872506e-38	3.89387090656079	3.15808745598608	0.362645525447998	8.70846938504122	3.08005499513441e-18	7.84591541302009e-17	3.89387090656079	3.81090814544699	0.374429647812226	10.177901690515	2.48869807289766e-24	7.0109311088229e-23	3.89387090656079	2.16880722790336	0.367925886363094	5.89468506644579	3.75396656342609e-09	1.71030518792193e-08
chr2	157453116	157454112	peak135079	3.8665763843988	2.56226719843271	0.374374860975242	6.84412193638759	7.69463604399563e-12	4.90245074898883e-11	3.8665763843988	3.85726268414147	0.349917496573266	11.0233489948789	2.94879727928178e-28	2.52712292236838e-27	3.8665763843988	2.15656332989093	0.333770995921785	6.46120650458284	1.03871455315019e-10	7.53803761761458e-10	3.8665763843988	2.77356739008127	0.344046170795577	8.06161389230881	7.52936971653445e-16	6.04447138242046e-15	3.8665763843988	0.948854229029786	0.337260318552153	2.81341793515224	0.00490178961536139	0.0108257311128339
chr2	157468820	157469771	peak135081	3.82042020913983	3.06254624664756	0.394114414170001	7.77070347223215	7.8051424020483e-15	8.35609363042818e-14	3.82042020913983	3.59362834466751	0.360099740136044	9.97953606772905	1.87340655156975e-23	1.10550168179662e-22	3.82042020913983	1.98625040492183	0.351969007916594	5.64325369633826	1.66866181609395e-08	9.33694589005319e-08	3.82042020913983	3.58066944102545	0.372625001969469	9.60931076041653	7.3036229276489e-22	1.34878120607797e-20	3.82042020913983	2.11035526712804	0.372051791544975	5.67220831907468	1.40968406744384e-08	6.10289515520602e-08
chr2	169072066	169072954	peak136020	4.68316337666857	2.38745459043717	0.296121727924917	8.06240935836538	7.48052095637619e-16	9.67014634285938e-15	4.68316337666857	0.743866445590994	0.238867470637738	3.11413874649817	0.0018448271527495	0.00380236167140979	4.68316337666857	1.73568106019582	0.257553569956436	6.73910697681032	1.59363041825773e-11	1.2808306766613e-10	4.68316337666857	2.13264342246305	0.261831105998793	8.14511100324681	3.78934127193643e-16	3.14799810651199e-15	4.68316337666857	2.61075484250654	0.300147361105853	8.69824353240209	3.37060573928934e-18	6.36915554451505e-17
chr2	169478145	169478855	peak136050	3.22137155901127	3.64930945120646	0.396438589963237	9.20523264787334	3.40931879590198e-20	1.15018774597357e-18	3.22137155901127	4.29758426229686	0.352884508594115	12.1784441017781	4.04933042505816e-34	6.08808026515266e-33	3.22137155901127	1.29058794866923	0.313423303102676	4.11771535777109	3.82646897941722e-05	0.000149623091782453	3.22137155901127	3.28459566951362	0.347680740412616	9.44716024711515	3.48147545280432e-21	5.71921240655455e-20	3.22137155901127	3.65630508045754	0.390412802442618	9.36522843918505	7.58859558198416e-21	2.54770519635934e-19
chr2	171956221	171956881	peak136221	2.70559419199906	3.52294249594333	0.530103869877353	6.64575887129142	3.01658762687549e-11	1.77328687016327e-10	2.70559419199906	3.6133391948677	0.495345251093374	7.2945873345752	2.99575851616565e-13	1.1235719033515e-12	2.70559419199906	3.36373351994789	0.505326580450854	6.6565537022548	2.80322738260447e-11	2.16615872380922e-10	2.70559419199906	3.54452459058852	0.507348852001509	6.98636564684289	2.82098289017265e-12	1.61975240086626e-11	2.70559419199906	2.50696386915845	0.509871989666276	4.91684956217995	8.79480841472307e-07	3.18121835754313e-06
chr1	150160324	150160812	peak13625	2.92228621012534	4.24030304800449	0.431787017805075	9.82035789209097	9.2016280930916e-23	5.25937685056376e-21	2.92228621012534	4.62580502547804	0.379474709788521	12.1900219070092	3.51326929031591e-34	5.32262221507663e-33	2.92228621012534	3.15466182363875	0.362415163748136	8.70455251102881	3.1883019877021e-18	8.10672667167197e-17	2.92228621012534	3.5824542794089	0.372819786379852	9.60907765705028	7.32017482829086e-22	1.34889350975758e-20	2.92228621012534	3.60253353992732	0.403328269896802	8.93201347093545	4.18324540672468e-19	9.6117359577767e-18
chr1	150186112	150187747	peak13634	6.67038311301804	2.0386992902019	0.238802579878158	8.53717447793943	1.37543783314102e-17	2.55713119731271e-16	6.67038311301804	0.732719200770051	0.188569490762671	3.88567205546646	0.000102047188159376	0.00024505498378828	6.67038311301804	1.35578837345373	0.200620354250076	6.75798015870173	1.39928686628981e-11	1.13252989669518e-10	6.67038311301804	2.03781350871877	0.209775214367071	9.7142720834166	2.62115128968263e-22	5.11364804497744e-21	6.67038311301804	1.63838941729244	0.22753910102138	7.20047415999278	6.00035285432436e-13	4.46940660640897e-12
chr2	173996906	173998224	peak136448	4.99128132567413	1.81032475924531	0.273312825465917	6.62363632646675	3.50468398559948e-11	2.04060702719068e-10	4.99128132567413	1.16379486712771	0.228967111745421	5.08280363173594	3.71904133125475e-07	1.08207361577441e-06	4.99128132567413	1.63935263800284	0.241852770018177	6.77830829839008	1.21591172511411e-11	9.94588467284352e-11	4.99128132567413	1.73869352227646	0.242236110236941	7.17768098478699	7.09037654238445e-13	4.2603861135648e-12	4.99128132567413	2.88162509627657	0.294324387352016	9.79064331774217	1.23507541293138e-22	5.81073575226762e-21
chr2	174023888	174025057	peak136455	4.20422943201231	2.52122202115706	0.353346146905713	7.13527526261614	9.65936601100918e-13	7.07296721356691e-12	4.20422943201231	3.0944981679626	0.312880965545201	9.89033692915891	4.5848219816954e-23	2.63470119031204e-22	4.20422943201231	1.88487184028448	0.305744670046871	6.16485592372069	7.0547344260653e-10	4.58989118444663e-09	4.20422943201231	1.10821301487092	0.295515987961582	3.75009495261214	0.000176767622559413	0.000555693126191318	4.20422943201231	2.51367285355249	0.349212540561465	7.19811736861168	6.10495854756597e-13	4.5424306955316e-12
chr2	174031908	174032592	peak136457	2.18411476786292	3.03130250760271	0.391837603369107	7.73611945749693	1.02497162289479e-14	1.07649259589072e-13	2.18411476786292	3.9481098649749	0.357583410500027	11.0410878945812	2.42084208512684e-28	2.0889012926684e-27	2.18411476786292	2.28972467578383	0.331612739287966	6.90481517899549	5.02688310979305e-12	4.34031505459784e-11	2.18411476786292	2.83087025158918	0.344910362284966	8.20755350124941	2.25740882831191e-16	1.93220785354024e-15	2.18411476786292	2.92769102344674	0.378386191169906	7.73730937272	1.01542764360747e-14	1.01046008391212e-13
chr2	174039605	174040249	peak136461	5.17664561602904	1.33640673463026	0.227774898141682	5.86722569314454	4.43147288430013e-09	2.02833001110653e-08	5.17664561602904	1.64165880926894	0.188840663817538	8.69335436595977	3.51892643365137e-18	1.56860426781391e-17	5.17664561602904	0.522026636805687	0.180871837677716	2.88616870104374	0.0038996306708527	0.0109968789886309	5.17664561602904	0.41301521424869	0.180465441329621	2.28861111138901	0.0221019577266724	0.0477603935752747	5.17664561602904	1.44662700625769	0.224692603057016	6.43824935300881	1.20859335602569e-10	6.54296019590896e-10
chr2	174600320	174601088	peak136513	2.91540892656837	3.98708774648528	0.453470431834296	8.79238747796066	1.46414799392329e-18	3.20444541961186e-17	2.91540892656837	4.08445721777625	0.408869847816506	9.98962686925568	1.69217505777917e-23	1.00375975099963e-22	2.91540892656837	3.29620981369767	0.40989449593437	8.04160545309064	8.86689927298148e-16	1.40328318928924e-14	2.91540892656837	3.82271639382397	0.422152415038769	9.05529912335786	1.36193983640955e-19	1.72828915754283e-18	2.91540892656837	2.29006149738761	0.417020576085309	5.49148322340606	3.98572189987585e-08	1.65061393170906e-07
chr2	176494790	176495419	peak136655	2.50784365468612	3.37885315281332	0.466312765303779	7.24589461026693	4.29594069193141e-13	3.34391962019107e-12	2.50784365468612	4.1075785615142	0.433365251630105	9.47832929858482	2.58386748744044e-21	1.34563460415196e-20	2.50784365468612	2.86760561139153	0.426892407733555	6.71739660730004	1.84999942204578e-11	1.47403179756551e-10	2.50784365468612	3.93128800923675	0.445924125791675	8.81604690541761	1.18571826462745e-18	1.32908063503459e-17	2.50784365468612	3.38317054725677	0.461720001362113	7.32732075126945	2.34799400372515e-13	1.84530983292763e-12
chr2	177239823	177240459	peak136729	5.73102946139896	2.87830154962217	0.289710509556758	9.93509539583437	2.9289546536691e-23	1.91100475328071e-21	5.73102946139896	3.06171275727819	0.243217122525117	12.5883931422715	2.44601943592746e-36	4.57207308618224e-35	5.73102946139896	0.671249737489464	0.22434731709696	2.99201143198587	0.00277145884510844	0.00807729008544878	5.73102946139896	2.71925307474261	0.249152666235202	10.9140035137156	9.88068958719295e-28	5.11871529475853e-26	5.73102946139896	2.35283271098496	0.272085117431448	8.64741421065691	5.26794776977393e-18	9.57506616971262e-17
chr2	179263797	179265536	peak136908	9.06912620629558	0.347161935082261	0.151979190065601	2.28427283322415	0.0223555014606014	0.043811461632621	9.06912620629558	0.824785019243521	0.132335282981045	6.23254056411896	4.58930649981721e-10	1.55244038898194e-09	9.06912620629558	0.443880631577447	0.134390903081108	3.30290682926324	0.000956881749836134	0.00305037759016672	9.06912620629558	0.957806991207868	0.139270343625959	6.87732195003605	6.09881751566381e-12	3.41257459047985e-11	9.06912620629558	1.63858136452269	0.168948071086565	9.69872786344585	3.0528107393416e-22	1.33723776358169e-20
chr1	150579048	150580176	peak13695	24.7429836474023	0.48922460479176	0.150718582818831	3.24594748465639	0.00117060431226394	0.00292481915593114	24.7429836474023	0.436309443744504	0.137988706316116	3.16192140206729	0.00156731861779268	0.00325757342168421	24.7429836474023	0.459683823631247	0.140035992450611	3.28261195987433	0.00102850134605483	0.00326739334373689	24.7429836474023	0.436823384546184	0.140526101013949	3.10848576452587	0.00188048704878969	0.00511220457131663	24.7429836474023	0.609023783764623	0.150334798029975	4.0511165195645	5.09738141757804e-05	0.000152282893667256
chr1	150611332	150612118	peak13700	12.2119347458756	1.45511497038125	0.164542153712475	8.84341755319404	9.28345093569898e-19	2.15450827756021e-17	12.2119347458756	0.966327614437153	0.133051563022818	7.26280543033856	3.7914312907823e-13	1.41738047605678e-12	12.2119347458756	0.389705598025636	0.134402317458413	2.89954522656366	0.00373704427957679	0.0105663933922948	12.2119347458756	1.52097062770456	0.144041510547701	10.5592521344802	4.60314484506837e-26	1.73489644405955e-24	12.2119347458756	1.21052598937231	0.159475835503445	7.59065463147334	3.18293290264384e-14	2.92145507029659e-13
chr1	150613373	150613952	peak13701	7.50932899415823	2.1129324798512	0.235734183143206	8.96319936157758	3.15391637125071e-19	8.35727418527582e-18	7.50932899415823	1.01345869137423	0.186459092295213	5.43528705894193	5.47082847140325e-08	1.6767671042865e-07	7.50932899415823	0.61781898898531	0.19012240178409	3.2495854417352	0.00115573353583124	0.00363320596991311	7.50932899415823	1.14623449039697	0.193628745533486	5.91975373924397	3.22424035915873e-09	1.49305968021036e-08	7.50932899415823	1.82641169382272	0.227276255817668	8.03608668777062	9.27531351681386e-16	1.10982817097378e-14
chr2	191571096	191571895	peak137759	2.92822699594637	2.83890945869755	0.510313044747965	5.56307444599941	2.65062743504538e-08	1.11405283140528e-07	2.92822699594637	2.08606231666002	0.460320812142116	4.53175755176585	5.84949627234399e-06	1.56469217635007e-05	2.92822699594637	2.14630135948161	0.470849466155796	4.55835997225371	5.15546196564707e-06	2.22775226206905e-05	2.92822699594637	2.5289752749679	0.475919209097733	5.31387518432473	1.07318140387614e-07	4.48602151055145e-07	2.92822699594637	3.21727941763835	0.514811057440915	6.24943728604276	4.11934102809695e-10	2.10021102471939e-09
chr2	191677328	191678633	peak137779	28.8505373604699	0.297201458678277	0.0985268330244017	3.01645196090561	0.00255751739280478	0.00602650435728717	28.8505373604699	0.420469672184968	0.0846191365797172	4.96896670398966	6.731062566059e-07	1.92642369984954e-06	28.8505373604699	0.572868727646643	0.087563249902658	6.54234200173575	6.05628062260212e-11	4.48930726537152e-10	28.8505373604699	0.497533829912227	0.0877053442685372	5.67278806168153	1.40492000426667e-08	6.26462072824519e-08	28.8505373604699	0.239705008173902	0.0949731899719937	2.52392289070829	0.0116053381454371	0.0236379085889686
chr2	196242063	196242822	peak137933	5.1088940681895	3.45109979255783	0.359413596602575	9.60202904169461	7.83858835567044e-22	3.7910263683788e-20	5.1088940681895	4.72010964490309	0.337887293093166	13.9694795909404	2.39369329472633e-44	9.4869815623652e-43	5.1088940681895	2.72203065475042	0.317318681594406	8.57822376253818	9.63493785903423e-18	2.26265637463772e-16	5.1088940681895	3.92268594375838	0.338452077875611	11.5900778874818	4.62711603205216e-31	4.53916801101741e-29	5.1088940681895	2.00497248095796	0.325154229453211	6.16621990225863	6.99418019208348e-10	3.46502508656514e-09
chr2	196263085	196263731	peak137937	3.48598313365832	3.34190909007992	0.467590687725891	7.14708221913736	8.86417907153653e-13	6.54614655192169e-12	3.48598313365832	3.9696320930737	0.434005860117645	9.14649422475001	5.88111244492435e-20	2.83539725821518e-19	3.48598313365832	2.5535826020788	0.425370660206944	6.00319401633502	1.93473196004029e-09	1.19736968551577e-08	3.48598313365832	3.35659696943955	0.437142586432186	7.67849455445417	1.60968999468523e-14	1.12792462038936e-13	3.48598313365832	2.03840061999955	0.439254391706145	4.64059246415733	3.47411679983774e-06	1.18359565456541e-05
chr2	196268553	196269152	peak137939	2.38723739580082	3.14859846967048	0.474268951952014	6.63884586311492	3.16148779971631e-11	1.85295335786763e-10	2.38723739580082	3.57232048774409	0.437473751908042	8.16579388400657	3.19328111912211e-16	1.31691903517284e-15	2.38723739580082	2.11973239011013	0.428539063656156	4.94641578768866	7.55924073161012e-07	3.5649307125684e-06	2.38723739580082	2.93294822157341	0.43868280905431	6.68580614748983	2.29656866958343e-11	1.23220084707828e-10	2.38723739580082	2.69428639296749	0.461586391234974	5.83701435772169	5.31445179004925e-09	2.38589734371831e-08
chr2	197152193	197153289	peak138019	3.10488090082303	2.19701736249761	0.375893751849137	5.84478287199457	5.07229428206327e-09	2.30789389833879e-08	3.10488090082303	2.80758293038051	0.340915199473105	8.23542902962295	1.78915287101346e-16	7.48565109251609e-16	3.10488090082303	1.66715064474645	0.33441660369342	4.98525081091617	6.18814867090969e-07	2.94442629570082e-06	3.10488090082303	1.41669883609628	0.330422325140957	4.28753969784554	1.80662978022902e-05	6.33603020287218e-05	3.10488090082303	1.90530111870861	0.362789126860592	5.2518142845024	1.50608278791814e-07	5.88312259883753e-07
chr2	201208786	201209501	peak138406	2.38208502454479	2.382122354439	0.424393394398615	5.6130052585163	1.98842554395717e-08	8.47055809178183e-08	2.38208502454479	3.39160588635427	0.397121277071187	8.54047889694486	1.33666700888934e-17	5.82690767946968e-17	2.38208502454479	2.12717957497375	0.387271447471084	5.49273536395317	3.95755595628458e-08	2.14417994466621e-07	2.38208502454479	3.24538424656252	0.409022124434167	7.9344955998459	2.11352514189797e-15	1.61873088387224e-14	2.38208502454479	2.86601158419076	0.429287391253174	6.67620722757386	2.45205185475513e-11	1.45253881177615e-10
chr2	202609366	202610194	peak138552	2.46649528961156	3.35427796324184	0.504375347149709	6.65036065342468	2.92375695218921e-11	1.7231106162199e-10	2.46649528961156	3.63386056052377	0.464291455022323	7.82667981763536	5.00922660376605e-15	1.98816706982186e-14	2.46649528961156	3.85971785096376	0.486362235008253	7.93589134423288	2.08988915931607e-15	3.09500501623768e-14	2.46649528961156	3.90206726969306	0.486613675468749	8.01881958194915	1.06766188956923e-15	8.41727027892968e-15	2.46649528961156	3.21416129858201	0.497362812380731	6.46240776063807	1.03049961649777e-10	5.63171501200994e-10
chr1	151611279	151612725	peak13860	13.5767806754947	0.544073525326827	0.120869124660268	4.50134413446013	6.75250735631234e-06	2.24359072189556e-05	13.5767806754947	0.79086485265503	0.10155802093959	7.78732044340899	6.84452072144995e-15	2.70418196569825e-14	13.5767806754947	0.774695104816017	0.106096197628655	7.30181780432424	2.83905550982389e-13	2.94818437026156e-12	13.5767806754947	0.671531134955234	0.1060239734528	6.33376691219922	2.39246863455011e-10	1.195111092564e-09	13.5767806754947	1.00380953960794	0.124525141390051	8.0610993764199	7.5611328599615e-16	9.20647796822073e-15
chr2	203656471	203657229	peak138664	7.59359854026336	0.514990328154596	0.175610492993498	2.93257150740796	0.00336167498524592	0.00776660905226684	7.59359854026336	0.426229455783223	0.150422764608889	2.83354355899157	0.0046035033514406	0.00887960652030768	7.59359854026336	1.39360311346822	0.168688463242993	8.26140144190392	1.43971998825571e-16	2.6800812994973e-15	7.59359854026336	1.0359183558983	0.163081543772087	6.35214955621242	2.12326737122751e-10	1.06486708770192e-09	7.59359854026336	2.07162025113704	0.209713778530438	9.8783220904885	5.1691163214708e-23	2.62864768230088e-21
chr2	203786707	203787548	peak138693	2.67979074653479	3.70551053026547	0.40670794830822	9.11098626343362	8.16364194412066e-20	2.45477163850167e-18	2.67979074653479	4.40276879671321	0.365515061070015	12.0453827096057	2.05122194889156e-33	2.86880707755996e-32	2.67979074653479	1.32767684844855	0.322979913683878	4.11071027081899	3.94443890550702e-05	0.000154035795993713	2.67979074653479	3.53485002381802	0.363216585744976	9.73207216451269	2.20063626806498e-22	4.36804236198285e-21	2.67979074653479	3.56568000611053	0.399959714664471	8.9150978845502	4.87385534876801e-19	1.10155501934901e-17
chr2	203870918	203871993	peak138713	2.66752451845115	2.84718974681207	0.429023908626756	6.63643608097627	3.21358194648152e-11	1.87965619518967e-10	2.66752451845115	4.01770410520257	0.402707344569172	9.97673412065733	1.92705339373298e-23	1.13667388239295e-22	2.66752451845115	2.14288998203369	0.378450471313738	5.66227325492539	1.49380695103047e-08	8.39932428725752e-08	2.66752451845115	2.13209892210612	0.37767888812021	5.64526900806671	1.64923167753224e-08	7.32332987596338e-08	2.66752451845115	2.14530089936983	0.409159508877818	5.24318964321186	1.57824174942437e-07	6.15109604903858e-07
chr2	205700249	205701082	peak138868	2.39861821201472	3.01875423965587	0.404628387312723	7.46055969949231	8.61557072418403e-14	7.56158466097167e-13	2.39861821201472	3.35248550542617	0.355046720820778	9.44237845001378	3.64411917382242e-21	1.88150266563314e-20	2.39861821201472	1.4723417924664	0.330919790554257	4.44924067551349	8.6174408103892e-06	3.63403784418608e-05	2.39861821201472	2.26893293067612	0.346422214451073	6.54961730520482	5.76847144605725e-11	2.99510124031021e-10	2.39861821201472	3.28268759615939	0.402724520175355	8.15119872693631	3.60334409579595e-16	4.59368253760825e-15
chr2	207502830	207503596	peak139042	2.23479003884661	2.75689801552778	0.416818543674539	6.61414434977833	3.73706947931008e-11	2.16552765135388e-10	2.23479003884661	3.89661668080851	0.389441326962178	10.0056578771542	1.43931822014833e-23	8.5850149293194e-23	2.23479003884661	2.40318416783083	0.374598738482709	6.41535574189276	1.40494397854699e-10	1.00274432978648e-09	2.23479003884661	3.13049524690468	0.391243284856228	8.00140313732173	1.23009333738363e-15	9.63457023934898e-15	2.23479003884661	2.41641590352245	0.404149718993335	5.97901171264281	2.2449541776302e-09	1.05190400355627e-08
chr2	208175159	208175693	peak139152	3.80707686408966	1.14274752693065	0.275814851276056	4.14316894700822	3.42539407849109e-05	0.000105735440512584	3.80707686408966	0.918971975947059	0.234823468110255	3.91345883502402	9.09834167978535e-05	0.000219668811511243	3.80707686408966	0.936631820423092	0.24273302033719	3.85869140968946	0.000113995767974507	0.000418579629047885	3.80707686408966	1.32103287172404	0.248635906999882	5.31312185622758	1.07762923795436e-07	4.50189296870575e-07	3.80707686408966	1.92305082430819	0.290691162940044	6.61544301814508	3.70440659684625e-11	2.14300928680792e-10
chr2	208265750	208266653	peak139166	16.0367774129744	0.332591087866205	0.114954085863467	2.89325155663654	0.0038127579442382	0.00871894237370431	16.0367774129744	0.243122423954853	0.0925436156804267	2.62711179120565	0.00861130381841902	0.0158308817671946	16.0367774129744	0.227598849507014	0.0957317388555201	2.37746490587108	0.017432101672303	0.0416731473092455	16.0367774129744	0.25910941833612	0.0967804952939682	2.67728964962498	0.00742204407250086	0.0179855840243223	16.0367774129744	0.336991056590313	0.110296503535624	3.05531948690894	0.00224820892471287	0.00528415052619004
chr2	209146273	209147006	peak139198	2.24367675503888	3.80580915405085	0.495548149195812	7.67999872510272	1.59090172693407e-14	1.60975513437835e-13	2.24367675503888	4.76163217763933	0.467913050532291	10.176318382705	2.52951077887189e-24	1.60569954535824e-23	2.24367675503888	2.66561682033702	0.444844273649809	5.99224712609306	2.06961101580598e-09	1.27457077340286e-08	2.24367675503888	3.79740389850553	0.464502370798399	8.17520886272001	2.95353787240155e-16	2.48802288983302e-15	2.24367675503888	3.26230608005365	0.47955362178298	6.80279729287499	1.02606978997825e-11	6.42198974433443e-11
chr1	152036233	152037275	peak13941	7.70276130067443	0.486975307537666	0.191573265145571	2.54197947280184	0.011022664682918	0.0231358873890929	7.70276130067443	2.17922000122061	0.189275226287024	11.5134983271184	1.12807538675012e-30	1.19475794406797e-29	7.70276130067443	0.546040839378437	0.17383732555807	3.14110239343295	0.00168313176028759	0.00512347678439654	7.70276130067443	0.743105624393727	0.177000595081678	4.19832274603831	2.68899209981918e-05	9.28460776952043e-05	7.70276130067443	1.24240430094332	0.198749265825392	6.25111391372293	4.07535482840158e-10	2.08045828293894e-09
chr1	152047597	152048791	peak13943	13.0944950039195	0.385616468335956	0.128919606186993	2.99113904968522	0.00277938902273459	0.0065082967601938	13.0944950039195	2.8206283644003	0.140103789026501	20.1324202864119	3.83784139685724e-90	7.58357460018991e-87	13.0944950039195	0.876860411189559	0.119399939607923	7.34389325546506	2.07468609730113e-13	2.2074660075284e-12	13.0944950039195	0.790758251992043	0.118404261480875	6.67846107988069	2.41464331237761e-11	1.29354555758355e-10	13.0944950039195	0.931742866754186	0.133537457762151	6.97738958318158	3.00714986254401e-12	2.01916975236451e-11
chr2	215728405	215729086	peak139477	2.63026156273629	3.88210995592189	0.427586144623894	9.07912944498378	1.09446709675411e-19	3.17372513255825e-18	2.63026156273629	4.13976369045037	0.380024871786792	10.893401979155	1.23922861943827e-27	1.01306207234457e-26	2.63026156273629	2.76424674978359	0.366194178174355	7.54858191237397	4.40022928709834e-14	5.17991246801227e-13	2.63026156273629	2.25765374832087	0.356144327946732	6.33915402032893	2.31030194250859e-10	1.15615399669967e-09	2.63026156273629	3.73139311190577	0.42002126290957	8.88381956203283	6.46030437630715e-19	1.41614786264787e-17
chr2	218046213	218046707	peak139898	2.02214895632698	3.55752109728502	0.489431062655849	7.26868678497946	3.62998970720616e-13	2.85934041173551e-12	2.02214895632698	4.8596981987692	0.47024545100874	10.3343864110636	4.9255416538033e-25	3.31210948738003e-24	2.02214895632698	2.86356673444867	0.452423153760632	6.32939917120981	2.46117656857481e-10	1.69790495244523e-09	2.02214895632698	4.62333820985321	0.484291374902729	9.54660448120063	1.34016795158767e-21	2.37656450081546e-20	2.02214895632698	4.12328001120838	0.49549567702607	8.32152570120493	8.68381825485412e-17	1.2538055751685e-15
chr2	218257317	218257980	peak139936	2.99323146553086	3.19974479943577	0.354790831966055	9.01867948984068	1.90370086239061e-19	5.26639806571738e-18	2.99323146553086	3.22928160723593	0.289922951803357	11.1384131099294	8.15596235436184e-29	7.37823880219313e-28	2.99323146553086	1.69633759708474	0.276691087848294	6.13079955077852	8.74385160000458e-10	5.62456126832272e-09	2.99323146553086	2.15335573082873	0.28588613419585	7.53221465911861	4.98868565070232e-14	3.31588178378253e-13	2.99323146553086	2.17318616584767	0.318518789000701	6.82278798266715	8.92903901780721e-12	5.63096491097661e-11
chr2	218332894	218333750	peak139961	3.82751179284963	3.28067913569239	0.335763766951064	9.77079559680582	1.50267360961806e-22	8.18306353080195e-21	3.82751179284963	3.29322672709392	0.274927735104079	11.9785176488185	4.60483763679279e-33	6.17789662387176e-32	3.82751179284963	1.32662413123469	0.254247653711227	5.21784217816799	1.81019600625872e-07	9.05556280599297e-07	3.82751179284963	2.0342933508405	0.265129173002854	7.67283859335466	1.68231131294515e-14	1.17761791906161e-13	3.82751179284963	2.91729847738795	0.31670979891544	9.21126686758075	3.22298263100023e-20	9.26695415295137e-19
chr2	218367417	218368234	peak139971	11.6751752689989	1.56209998370739	0.175069579187152	8.92273798200813	4.54900056863219e-19	1.1503066885799e-17	11.6751752689989	1.79266166920556	0.148747678598026	12.0516950993907	1.9000186127996e-33	2.66542164830062e-32	11.6751752689989	1.0993146146557	0.150008779336959	7.32833517821214	2.33029320720062e-13	2.45114947847901e-12	11.6751752689989	1.16245117565689	0.150483957349368	7.72475150263431	1.12071757857083e-14	7.97415923188876e-14	11.6751752689989	2.06813099050917	0.181065500256399	11.4220046755488	3.24657586398925e-30	5.54402930255548e-28
chr2	218370357	218371334	peak139972	6.64897339489262	3.10307595138496	0.253464044263601	12.2426672406354	1.83888603611028e-34	7.94858489108669e-32	6.64897339489262	1.9081688566433	0.185311015109903	10.29711512568	7.2606087225601e-25	4.80290482307276e-24	6.64897339489262	2.58999830619034	0.202604595374429	12.7835121479047	2.02704907508782e-37	1.07839010794672e-34	6.64897339489262	2.70949266250477	0.206174531112052	13.1417428131907	1.89804206190268e-39	6.56342945005947e-37	6.64897339489262	3.01594482683362	0.24444629021844	12.3378629478833	5.66393144105978e-35	2.09151259405363e-32
chr2	218381792	218382508	peak139975	3.74967247735573	2.90271409668992	0.351224467014392	8.26455548887196	1.40216230986901e-16	2.16700660001208e-15	3.74967247735573	3.77977306313116	0.31750290508748	11.9046881227425	1.11880812772746e-32	1.44461916616719e-31	3.74967247735573	2.79538333379618	0.308255738194181	9.0683902598928	1.20788241929156e-19	3.94974695594346e-18	3.74967247735573	3.07109900325236	0.317015665406545	9.68753073862751	3.4066509599248e-22	6.54455501078886e-21	3.74967247735573	2.96980198024826	0.347701875346658	8.54123083830758	1.32799622626223e-17	2.22922861670621e-16
chr2	218395908	218396666	peak139978	22.5078243456511	0.387347134541901	0.140058143564025	2.76561665523456	0.00568152798914302	0.012616293971075	22.5078243456511	0.940170304205077	0.126074572027708	7.45725556774803	8.8343245441139e-14	3.36814710843946e-13	22.5078243456511	0.569400936581204	0.127332014414393	4.47178142276246	7.75706915856198e-06	3.28724818018472e-05	22.5078243456511	0.401796529483585	0.127305535910494	3.15615913015816	0.00159861618825548	0.00438905500515082	22.5078243456511	0.547491730682512	0.138393699689998	3.95604519504063	7.6200750992604e-05	0.000221570062587702
chr1	153357496	153358382	peak14027	4.61641728371607	1.96672522870196	0.257939384147525	7.62475740260401	2.44493744721718e-14	2.36989311632152e-13	4.61641728371607	1.22181584586164	0.207076175892846	5.90032069403232	3.62795702697797e-09	1.17742612851148e-08	4.61641728371607	1.6476113579681	0.219220261703071	7.51578045372352	5.65724215479461e-14	6.57019088875894e-13	4.61641728371607	2.10502162431937	0.227164079988568	9.26652499121036	1.92309273032466e-20	2.80297351378827e-19	4.61641728371607	1.80055068047929	0.249495745089718	7.21675906669997	5.32411835646264e-13	3.99366622053098e-12
chr2	224922053	224922860	peak140536	3.48218277223896	4.07829702376497	0.437031856120822	9.33180720500495	1.0408086845166e-20	3.90148122607956e-19	3.48218277223896	4.22195208102142	0.386619984761061	10.9201599695646	9.23330387640691e-28	7.62023026363129e-27	3.48218277223896	2.95947793588132	0.380070469031868	7.78665583627116	6.88060418950192e-15	9.22214313461149e-14	3.48218277223896	3.5738761262135	0.392105691305282	9.11457345675451	7.89805395418643e-20	1.04242254097621e-18	3.48218277223896	1.98528832730256	0.387283058592779	5.12619460948344	2.95657004746244e-07	1.1213401945846e-06
chr2	224945111	224945582	peak140545	1.86700656432107	3.53547681301153	0.482408732077956	7.32879937264529	2.32223722942486e-13	1.8984152102485e-12	1.86700656432107	4.76501147727391	0.46132653493338	10.3289343153912	5.21365791078205e-25	3.49734802240239e-24	1.86700656432107	3.6090181430868	0.457739437310917	7.88443784588173	3.15954620067036e-15	4.51942534102094e-14	1.86700656432107	2.60033121316042	0.432996203332391	6.00543652149362	1.9081781160593e-09	8.98669380365414e-09	1.86700656432107	3.37007292530374	0.476477362277932	7.07289200307895	1.51737579657397e-12	1.063239210649e-11
chr2	227370652	227371305	peak140731	3.51012857166683	3.36519085493446	0.407601827287394	8.25607401549187	1.50542291333962e-16	2.30853766489064e-15	3.51012857166683	4.5843026805698	0.385854827932924	11.8809001435294	1.4875676782983e-32	1.89640885955964e-31	3.51012857166683	2.40683337797567	0.360779580864122	6.67120176871136	2.53717111598959e-11	1.97158150990832e-10	3.51012857166683	3.36715366503845	0.376108018390323	8.9526239814011	3.47130677574724e-19	4.13210975233526e-18	3.51012857166683	3.60256066031431	0.411932657930848	8.7455087402152	2.22013041594517e-18	4.31910603563342e-17
chr2	227385400	227386195	peak140733	2.55321248906299	2.41260633162689	0.405641857655507	5.94762667139693	2.72058215215418e-09	1.26576159867463e-08	2.55321248906299	3.83948184998521	0.386019679848774	9.94633706625879	2.61636583229615e-23	1.52827585271623e-22	2.55321248906299	2.1061811744943	0.36493994110832	5.77130902169227	7.86580724474391e-09	4.57526685489057e-08	2.55321248906299	2.99759943599587	0.382736633907931	7.83201598809315	4.80108460290262e-15	3.55126215119514e-14	2.55321248906299	2.22663030850743	0.397518642258425	5.6013229866586	2.1272194580046e-08	9.05623254635875e-08
chr2	227407516	227408133	peak140737	2.55529456167651	2.86501771116901	0.382057985309775	7.4989080750296	6.43516352121789e-14	5.76124154210265e-13	2.55529456167651	3.96086840901643	0.354712531777644	11.1664180263565	5.95335250959383e-29	5.42826446359274e-28	2.55529456167651	2.06660095487286	0.327267735620052	6.31471034245832	2.70667951752228e-10	1.8515722594643e-09	2.55529456167651	3.74359008353808	0.36872643249729	10.1527575828608	3.2213021160181e-24	8.82317838985393e-23	2.55529456167651	3.21981047397367	0.387284630809424	8.31380906400618	9.26782219047097e-17	1.32979788940451e-15
chr2	227415549	227416797	peak140738	3.38179673196576	3.2812511189393	0.369358350258974	8.88365219478229	6.47003598436427e-19	1.56731239467122e-17	3.38179673196576	3.5789719174427	0.319504542429349	11.2016307819289	4.00296021749033e-29	3.70113273585069e-28	3.38179673196576	1.54484661912825	0.297939314675676	5.185104962767	2.15893240586992e-07	1.0707190045892e-06	3.38179673196576	2.20170475771472	0.308203006689283	7.14368357844861	9.08624317987704e-13	5.40563078124986e-12	3.38179673196576	2.8077877833661	0.350671598933064	8.0068867621699	1.17648727205491e-15	1.38259744664941e-14
chr2	227818035	227819186	peak140784	7.07243622676409	1.16284148329449	0.229034575001532	5.07714384732834	3.83150796749988e-07	1.43780298986594e-06	7.07243622676409	1.96875693986284	0.209881819623534	9.38031194599994	6.57778272485653e-21	3.35733913838434e-20	7.07243622676409	1.71250907834178	0.216273839863745	7.91824420105864	2.40887907322552e-15	3.51472735663031e-14	7.07243622676409	1.54506913410402	0.213050698761861	7.2521195334404	4.10299525871188e-13	2.50784933356176e-12	7.07243622676409	1.62402653395888	0.235913161162363	6.88400140948969	5.81942982177397e-12	3.77553251851677e-11
chr2	229330716	229331437	peak140877	2.37419955340737	3.79635547419457	0.462896711132124	8.20130146293258	2.3779836540462e-16	3.46234420029126e-15	2.37419955340737	4.61146085266761	0.432049564439056	10.6734533077352	1.3549513265912e-26	1.02469583102294e-25	2.37419955340737	3.01407096343401	0.415122377213641	7.26068053393044	3.8514761581176e-13	3.93163234089171e-12	2.37419955340737	3.64783687415326	0.427496858833858	8.53301445092244	1.42582869497239e-17	1.40270714856743e-16	2.37419955340737	3.36118664254491	0.446403984139151	7.52947276899119	5.09456088741508e-14	4.50274544375242e-13
chr2	229415965	229416816	peak140890	4.20064142728027	4.05628937345722	0.377082303945902	10.7570398584367	5.49055691715719e-27	7.37824540799817e-25	4.20064142728027	4.05562014884284	0.313694537075799	12.9285647963415	3.1056199743575e-38	6.99624356438322e-37	4.20064142728027	2.71626534423574	0.303786902150085	8.941351075412	3.84440926923927e-19	1.11714010529659e-17	4.20064142728027	1.78970686889865	0.289842281544722	6.17476118170323	6.62635554496988e-10	3.21035901569259e-09	4.20064142728027	3.64078601458734	0.360152140307682	10.1090222911822	5.0384566819706e-24	3.19687765252373e-22
chr2	230643470	230644292	peak141019	3.01026564647696	2.70057733209785	0.390559517234468	6.91463711144591	4.69062540722502e-12	3.09693224977262e-11	3.01026564647696	3.60803364917924	0.353507387185823	10.2063882678714	1.85646997166303e-24	1.18772861461809e-23	3.01026564647696	1.08323320311486	0.319220207483902	3.3933729059727	0.000690375862145076	0.00225006572224098	3.01026564647696	2.71330352777343	0.34804305855273	7.79588462144938	6.39588077864099e-15	4.6611076359411e-14	3.01026564647696	0.909639182460184	0.338188209305229	2.68974244941578	0.00715071828125883	0.0152613385691054
chr2	230660236	230661109	peak141022	2.96992455903749	2.53752146395472	0.350085295581988	7.24829490406415	4.22050902596614e-13	3.29428377099407e-12	2.96992455903749	2.75692972752334	0.297524257584443	9.26623512955364	1.92832402908931e-20	9.55321560543097e-20	2.96992455903749	1.18583901234153	0.280379687765372	4.22940414048064	2.34311091785599e-05	9.42970911137158e-05	2.96992455903749	2.11283152798975	0.298266727349261	7.08369836208947	1.40357243269935e-12	8.25083463200058e-12	2.96992455903749	1.18216256556457	0.307158748571468	3.84870224619213	0.000118745236617185	0.000338098829330774
chr2	230667173	230667666	peak141024	2.23122400227154	2.99665981542175	0.40588734216208	7.3829841538274	1.54780454886282e-13	1.29831610187207e-12	2.23122400227154	4.14613565849859	0.379906645652235	10.9135644399702	9.9285440298103e-28	8.1696383712276e-27	2.23122400227154	2.59978532234146	0.354094865823686	7.34205879064051	2.10332959981873e-13	2.23450499421603e-12	2.23122400227154	3.00268411012472	0.365250594336032	8.22088767735786	2.02002390633099e-16	1.73331083575498e-15	2.23122400227154	2.83870199396712	0.395728180636992	7.17336326515271	7.31773379752779e-13	5.38112141878811e-12
chr2	230712448	230714046	peak141035	16.935328937008	1.28304514332668	0.180903761127478	7.09241828544711	1.31788460253943e-12	9.4157953627714e-12	16.935328937008	1.11198510970633	0.158488528821416	7.01618671064395	2.28005324648794e-12	8.34109931378501e-12	16.935328937008	0.530083470038278	0.15907463839711	3.33229404372424	0.000861331974139358	0.00277004042462116	16.935328937008	1.04900780346278	0.161503932200287	6.49524620962086	8.28977246582996e-11	4.26577874804166e-10	16.935328937008	0.919079111384914	0.171656776917287	5.35416735587303	8.59512818413053e-08	3.44103655695784e-07
chr1	153790987	153791545	peak14109	3.45388367941226	3.10903050105089	0.378507317264448	8.21392443221576	2.1407433274568e-16	3.14673344371758e-15	3.45388367941226	3.39850926307839	0.335028307117038	10.1439466184903	3.52561380804956e-24	2.20263280004253e-23	3.45388367941226	2.60619256723778	0.33402286250668	7.80243767650983	6.07226202558755e-15	8.21031557555494e-14	3.45388367941226	2.28795532418922	0.329811426078094	6.93716209712962	4.00054716964826e-12	2.27437601523119e-11	3.45388367941226	2.4648999423195	0.360995702795408	6.82805895813243	8.60712154952106e-12	5.4436993723354e-11
chr2	231241737	231242551	peak141130	2.79745808223548	3.27565152728539	0.425453941146269	7.69919187599965	1.36929427998503e-14	1.40713807435014e-13	2.79745808223548	4.43866984470968	0.402136836664018	11.0377101524229	2.51357196920413e-28	2.15948617875972e-27	2.79745808223548	1.28481746593305	0.360160963922959	3.56734236808596	0.000360620180211272	0.00123559532640137	2.79745808223548	2.84551929653944	0.383282516610715	7.42407799265605	1.13568228083649e-13	7.23572423239534e-13	2.79745808223548	2.72065314007371	0.409598979751326	6.64223612501541	3.08959471089606e-11	1.80241560696391e-10
chr2	231321539	231322394	peak141144	3.40032649486086	3.68794938926908	0.354196729716532	10.4121497457658	2.18236915886335e-25	2.23603927447392e-23	3.40032649486086	4.11103613516758	0.302661391633967	13.582955239099	5.05451410309459e-42	1.6373311258549e-40	3.40032649486086	2.9831550139672	0.295504560538625	10.0951234340672	5.80579873862557e-24	4.34085449473886e-22	3.40032649486086	3.16733893366719	0.29830423719207	10.6178140930255	2.46260150436955e-26	9.81634121280679e-25	3.40032649486086	3.65914755376672	0.348308216006555	10.5054873402638	8.15007403989957e-26	6.87389171462749e-24
chr2	231342028	231342813	peak141145	2.17405460758473	3.11770148914297	0.460005516640229	6.77753065205375	1.22247222077167e-11	7.54203200611676e-11	2.17405460758473	3.7453688384978	0.422498648229505	8.86480667853707	7.66369262335302e-19	3.52173409854548e-18	2.17405460758473	2.52094632222892	0.416503413686663	6.05264264202511	1.42488729330849e-09	8.9586550186559e-09	2.17405460758473	3.44515200944487	0.433077001196851	7.95505649093314	1.79049793113539e-15	1.38204059059513e-14	2.17405460758473	3.3505945459628	0.459967892855961	7.28440962511278	3.23081969353296e-13	2.48546707457997e-12
chr2	231362194	231363080	peak141152	2.66539147523023	2.97722690120116	0.369881309285985	8.04914124195236	8.33769828942165e-16	1.07081748133036e-14	2.66539147523023	3.24824928551374	0.316531905782807	10.261996424912	1.0452308705036e-24	6.82607809292058e-24	2.66539147523023	2.57633610246013	0.313615052198985	8.21496316709144	2.12229390324427e-16	3.79761568818562e-15	2.66539147523023	2.79555729713446	0.318670586877677	8.77256142314616	1.74647192680798e-18	1.920286144007e-17	2.66539147523023	1.63847803428037	0.322855779748626	5.0749533911274	3.87590995759005e-07	1.44778791610547e-06
chr2	231717222	231717971	peak141223	2.75387545441763	3.20758615247487	0.414332178534194	7.74158107589549	9.81880518895052e-15	1.03468079571711e-13	2.75387545441763	3.56281408597202	0.369188665111742	9.65038860251484	4.89698047247068e-22	2.66254064053516e-21	2.75387545441763	2.15528295135676	0.352110560959486	6.12104035017782	9.29663563838142e-10	5.96433507189665e-09	2.75387545441763	3.19418906237183	0.375595988675496	8.50432155475314	1.82660612689288e-17	1.76806269749352e-16	2.75387545441763	2.49608716841415	0.389810624662093	6.40333282495283	1.52021297116352e-10	8.14706928211304e-10
chr1	153945137	153947089	peak14132	27.8060864592814	1.95171272901648	0.148921840281633	13.1056178551481	3.05762002634119e-39	2.22594737917638e-36	27.8060864592814	1.57870596591626	0.13066631899318	12.0819655599134	1.31537254799549e-33	1.86799107637306e-32	27.8060864592814	1.15263203023457	0.132061267774203	8.72800973109945	2.59193356827207e-18	6.7137874749699e-17	27.8060864592814	1.65843625623285	0.134457357496897	12.3342916081861	5.92073379252936e-35	1.07757355024034e-32	27.8060864592814	1.75102812007222	0.145117976667747	12.0662385204093	1.59248401263476e-33	4.8949419695031e-31
chr2	233165792	233166694	peak141429	2.62162936187058	1.8425869450342	0.281146387053717	6.55383469211056	5.60780432082054e-11	3.17767920383407e-10	2.62162936187058	2.31522636556942	0.222636765691574	10.3991196529363	2.50234309076946e-25	1.72372557925912e-24	2.62162936187058	0.720526904208787	0.192378220820087	3.74536629529716	0.000180130762225267	0.00064100043815279	2.62162936187058	1.99449750154954	0.227533212857575	8.7657422690111	1.85550058414082e-18	2.0336992139331e-17	2.62162936187058	0.495338994069141	0.212388789147819	2.33222759099772	0.0196887214237123	0.0380993837063218
chr2	234307191	234307907	peak141616	2.35417236047245	3.38681747327994	0.508864367880293	6.65563888347683	2.82072050784201e-11	1.66664699122045e-10	2.35417236047245	4.72678888222526	0.494398624818104	9.56068371744421	1.16981296957202e-21	6.20669466632916e-21	2.35417236047245	2.83785134285438	0.46812574554448	6.06215609772468	1.34308766493573e-09	8.46745149562034e-09	2.35417236047245	4.06997660834777	0.494229947261044	8.23498582168691	1.79578903293754e-16	1.54665964530461e-15	2.35417236047245	3.02776431103379	0.499474504785601	6.06189962054912	1.34523165390297e-09	6.46309282278078e-09
chr2	234308512	234309228	peak141617	3.39792951532209	3.83610583195661	0.481745238125444	7.96293461432764	1.68006251412286e-15	2.02957420920065e-14	3.39792951532209	4.81230294441957	0.455447963010388	10.5660873145892	4.27979874625245e-26	3.11897662055658e-25	3.39792951532209	3.06253684632255	0.438240368397898	6.98825819610926	2.7831984381942e-12	2.48689927629859e-11	3.39792951532209	3.68667360867223	0.447344334363273	8.24124354658398	1.70429908170043e-16	1.47244627720677e-15	3.39792951532209	2.58257610304302	0.451830315053368	5.71580971218804	1.09182863938411e-08	4.77312697217478e-08
chr1	154182120	154182961	peak14162	5.93038146117836	2.04077038076031	0.218957779217578	9.32038308048605	1.1592100189351e-20	4.31026693062105e-19	5.93038146117836	1.22535121255409	0.160868192941566	7.61711305478009	2.5941211677918e-14	1.0056581836574e-13	5.93038146117836	0.722895474931821	0.160853485741993	4.49412377728226	6.98569886214595e-06	2.97311343572932e-05	5.93038146117836	1.4146734471171	0.170604109953503	8.2921416576814	1.11227351263097e-16	9.86848443021909e-16	5.93038146117836	0.96825732027415	0.182493750275689	5.30570125722896	1.12240652044472e-07	4.44209642082729e-07
chr2	234335589	234336311	peak141620	3.76990003144549	2.36347120142112	0.296490999131835	7.97147707128267	1.56788986514726e-15	1.91243850217962e-14	3.76990003144549	2.72955846689309	0.256044507746234	10.6604843467229	1.55784016646147e-26	1.17108941209212e-25	3.76990003144549	2.55891123214399	0.263620246505922	9.70680843395122	2.82029877238088e-22	1.54803065950684e-20	3.76990003144549	2.49412606482675	0.263056487312667	9.48133266092864	2.51055992754838e-21	4.2245821067943e-20	3.76990003144549	2.52270995698357	0.290887197785327	8.67246814638203	4.2285309344533e-18	7.86143009211801e-17
chr2	234446287	234447021	peak141645	4.96327623545179	2.63811549576908	0.261964063945793	10.0705243919066	7.45793761965205e-24	5.51648091738113e-22	4.96327623545179	2.71207844603509	0.184919389732161	14.6662740449408	1.06008509102614e-48	6.54602543708641e-47	4.96327623545179	0.597808853143077	0.149165291428166	4.00769406488214	6.13144742910994e-05	0.000234411776781229	4.96327623545179	2.36289488625055	0.189877648962787	12.4443024187309	1.5019080429711e-35	3.01078145657627e-33	4.96327623545179	0.475949525377456	0.165603563876995	2.87402948484234	0.00405271126541196	0.00910461299710546
chr1	154272118	154273055	peak14173	12.5703248414476	0.624119740888733	0.120866803167174	5.16369858831706	2.42117453458447e-07	9.25896769764236e-07	12.5703248414476	0.407825795402666	0.09356118887269	4.35892061993355	1.30705508461203e-05	3.38878836557706e-05	12.5703248414476	0.260265848115925	0.0967468910977889	2.69017272971445	0.00714150441425453	0.0189453949094685	12.5703248414476	0.447406728530029	0.0995071458190666	4.4962271286883	6.91698482184756e-06	2.51183339605659e-05	12.5703248414476	0.300980691052652	0.110435795476499	2.72539071008639	0.00642254352640326	0.0138396357777239
chr2	236787815	236788354	peak141967	2.14563726069913	3.52604493727945	0.445209766803128	7.9199631279398	2.3758102346865e-15	2.77552425390065e-14	2.14563726069913	4.31987335976023	0.408831418308511	10.5663928120622	4.26588477884309e-26	3.11047539593872e-25	2.14563726069913	3.04696222419633	0.399298974281798	7.63077899129786	2.3333940604518e-14	2.84867666762306e-13	2.14563726069913	4.16835715667207	0.427135952686521	9.75885342934657	1.69055634661296e-22	3.45402886061307e-21	2.14563726069913	3.66049308396922	0.437688355108205	8.36324074252393	6.10185254913558e-17	8.99795569932231e-16
chr1	154407299	154407727	peak14197	2.49891963208867	2.03248743623654	0.356808798739089	5.69629292612473	1.22440440480907e-08	5.34932461380891e-08	2.49891963208867	1.28505669722836	0.293498064099232	4.37841626374028	1.19544855364361e-05	3.11109019642492e-05	2.49891963208867	2.3529560989274	0.320562710060654	7.34008050556532	2.13465414676632e-13	2.26256982054189e-12	2.49891963208867	2.60367634533849	0.328371759329573	7.92905075227647	2.20827292280153e-15	1.68849259636212e-14	2.49891963208867	2.68613914451417	0.362118627330497	7.41784305412875	1.19043043265916e-13	9.90140333405985e-13
chr2	236871340	236872323	peak141988	6.02315959026334	3.58354071925041	0.33629867527938	10.6558276397413	1.63781298047345e-26	1.98721308297445e-24	6.02315959026334	4.14313967537945	0.28761228985266	14.4052942852405	4.79272063957697e-47	2.54972738025495e-45	6.02315959026334	1.13369788178354	0.255897901137653	4.43027424900098	9.41133236482852e-06	3.94836364180491e-05	6.02315959026334	1.38687882728294	0.256244902293594	5.41231772756952	6.2214170769878e-08	2.65273246020022e-07	6.02315959026334	2.77694579080059	0.303796274903568	9.14081580388718	6.19829616178404e-20	1.69436427884974e-18
chr2	237677897	237678363	peak142171	2.89680940876918	3.41873280514419	0.42179823762777	8.10513771790855	5.26858049360022e-16	7.1306267502425e-15	2.89680940876918	4.59164313050705	0.401999585702981	11.4220096084865	3.24639156257152e-30	3.29450389534037e-29	2.89680940876918	2.64134502539262	0.37508694583795	7.04195401813255	1.89562390925121e-12	1.73414483550018e-11	2.89680940876918	1.02445995336651	0.351727834372081	2.91264964911129	0.00358376435653472	0.00924652650244137	2.89680940876918	3.0410597173901	0.410030655032333	7.41666429099135	1.20106870037568e-13	9.97189811740478e-13
chr2	239465232	239466119	peak142500	2.46447147300829	1.67258945567455	0.278679504778535	6.00183876817116	1.95095382838579e-09	9.20695781447705e-09	2.46447147300829	3.06242412203895	0.263008367019428	11.6438277486918	2.46690293128872e-31	2.80149436334857e-30	2.46447147300829	2.088750398128	0.252207572334004	8.28187028168143	1.21255635644427e-16	2.29440212343873e-15	2.46447147300829	2.58558628237525	0.271104964772272	9.53721479998398	1.46719727147597e-21	2.59517553184854e-20	2.46447147300829	2.41358843718252	0.303670222953651	7.94805764525323	1.89458496082806e-15	2.13751216787714e-14
chr2	239500866	239501591	peak142506	2.30118452999476	2.67333317887302	0.414350122512554	6.45187013017483	1.10478237530695e-10	6.01154595406992e-10	2.30118452999476	2.44732986313552	0.356316792697104	6.86841011508525	6.49213580298307e-12	2.3336596264777e-11	2.30118452999476	1.75091754525734	0.356194676459797	4.91561963435174	8.85020843376638e-07	4.14829153018829e-06	2.30118452999476	2.88337132449583	0.379266855541566	7.60248696232258	2.90493252232044e-14	1.98719221803839e-13	2.30118452999476	2.61078326230424	0.406256709983604	6.42643727019206	1.3062929128602e-10	7.04980240760134e-10
chr1	154623322	154623838	peak14255	2.34704208565788	3.81809428366842	0.443442902670959	8.61011476487989	7.29874699686505e-18	1.41000374945024e-16	2.34704208565788	4.29976371426629	0.403636641738313	10.652560421048	1.69633979162398e-26	1.27174915976926e-25	2.34704208565788	3.39918815934497	0.395614761119573	8.59216716212866	8.5344103445302e-18	2.02136924461544e-16	2.34704208565788	4.55912154292988	0.431059885348128	10.5765386617869	3.8284109543188e-26	1.47505794763615e-24	2.34704208565788	3.50180196465307	0.433227972992865	8.08304676279697	6.31683872043176e-16	7.77353320115766e-15
chr2	239910885	239912148	peak142577	3.37656871829018	2.36433329057966	0.290787129374491	8.13080446739701	4.26450753289414e-16	5.88689303343231e-15	3.37656871829018	2.74211059816146	0.23567453917398	11.6351584170795	2.73082653997621e-31	3.09359481580269e-30	3.37656871829018	1.22668936086958	0.216195146294964	5.67399121530671	1.39508288994684e-08	7.86981506270176e-08	3.37656871829018	2.33023167143532	0.239438885680768	9.73205193805526	2.20107397795116e-22	4.36804236198285e-21	3.37656871829018	2.03576943651418	0.266355695016492	7.64304827943749	2.12138399151603e-14	2.00979338155135e-13
chr1	9644464	9645482	peak1426	2.98487279635063	3.36613018335085	0.397610803449135	8.46589215924429	2.54199288708782e-17	4.47908861327373e-16	2.98487279635063	3.66612277344605	0.354892441677447	10.3302362713549	5.1433738534739e-25	3.45187516454396e-24	2.98487279635063	2.90038647041823	0.352254945023549	8.23377077140632	1.81410671339327e-16	3.3147587925569e-15	2.98487279635063	3.65307305723718	0.369537415808157	9.8855295863563	4.81031549976811e-23	1.08542061978454e-21	2.98487279635063	3.08246071223692	0.388434662644859	7.93559640442072	2.09486197331787e-15	2.33490175785115e-14
chr2	240624950	240625602	peak142682	1.6826030120353	1.95918424712819	0.306583523023876	6.39037684675445	1.65477431504874e-10	8.85105890400393e-10	1.6826030120353	2.58671669110465	0.266589134664322	9.70300869299019	2.9273646726201e-22	1.60871307714268e-21	1.6826030120353	1.64282308693014	0.262722723024142	6.25306813213558	4.02466451256691e-10	2.70238638533134e-09	1.6826030120353	1.99269612959273	0.261688859815816	7.61475337924298	2.64195427007876e-14	1.81627790575196e-13	1.6826030120353	0.919192656111868	0.259063558698871	3.54813568040387	0.000387968310205631	0.00103001490724842
chr2	240960427	240961317	peak142750	3.39494654617886	1.33593309656872	0.249393329888061	5.35673146177705	8.47409223140102e-08	3.36820815358445e-07	3.39494654617886	1.30206786912678	0.196083595278914	6.64037125224418	3.12894039959842e-11	1.10013989850649e-10	3.39494654617886	0.854187697969382	0.198601089330826	4.30102221920087	1.70012010128627e-05	6.93280107340555e-05	3.39494654617886	0.945094813810644	0.201265970197986	4.69575066704496	2.65629396406701e-06	9.9382899948539e-06	3.39494654617886	1.73194403952206	0.252141352456952	6.86894086450082	6.4680309416863e-12	4.17479253315002e-11
chr20	1467307	1468084	peak143176	3.31505782976305	2.13446139045113	0.292947606405448	7.28615405546948	3.18928272776999e-13	2.53967522685748e-12	3.31505782976305	3.35642151828654	0.269661980422582	12.4467732270851	1.45614093975942e-35	2.5271444766314e-34	3.31505782976305	2.0855846273051	0.255989774327183	8.14714038006648	3.7263101742155e-16	6.37900028833525e-15	3.31505782976305	2.67059321746174	0.269563871210064	9.90708883009256	3.87780623841235e-23	8.90993619430558e-22	3.31505782976305	1.92816644783723	0.283664359366594	6.79735181445674	1.06559660155634e-11	6.63634947894071e-11
chr20	1489427	1490069	peak143180	1.94253526180972	2.70245440819103	0.420137291771168	6.43231262999369	1.25676909262634e-10	6.80909913404132e-10	1.94253526180972	3.87215323384398	0.394395684990044	9.81794015809713	9.42496378230042e-23	5.31672508306604e-22	1.94253526180972	2.48982985025043	0.379395043839598	6.56263145942174	5.28663968202212e-11	3.94416397420334e-10	1.94253526180972	3.03296507030192	0.392427761624155	7.72872198885542	1.08631619785894e-14	7.75331560824814e-14	1.94253526180972	2.95517963741662	0.414945798350417	7.12184494737553	1.06491820636548e-12	7.6439795695108e-12
chr20	1490982	1492591	peak143181	5.73825889671236	2.99070257270635	0.312681131466166	9.56470433211913	1.1252263943985e-21	5.11978009451319e-20	5.73825889671236	3.28137313286343	0.269657015571465	12.168691869223	4.56337116791642e-34	6.82384324266162e-33	5.73825889671236	1.07934465765248	0.250956937199669	4.30091580530299	1.70093682681315e-05	6.93408729398157e-05	5.73825889671236	2.90984756512314	0.275254686131773	10.5714732999318	4.04095810774577e-26	1.55262590406499e-24	5.73825889671236	2.49716725772593	0.29557787935997	8.44842402663278	2.95261296880384e-17	4.65154243559165e-16
chr20	1536910	1538111	peak143186	3.2986835397321	2.92118824438089	0.362035197350036	8.06879625451588	7.09946238135918e-16	9.22930109576694e-15	3.2986835397321	3.22137094178673	0.316611134926114	10.174534583373	2.57628620413617e-24	1.63239536306053e-23	3.2986835397321	2.56989138907017	0.317224452153053	8.10117685325926	5.44300565108031e-16	8.89924990138805e-15	3.2986835397321	3.02400605990431	0.326695215318253	9.2563524597642	2.11535173728071e-20	3.07025658237847e-19	3.2986835397321	2.74443464890513	0.351300516348273	7.81221353567368	5.61922529613263e-15	5.85417943452442e-14
chr20	1844624	1845149	peak143238	2.46706917245931	3.39258491786276	0.391430789600837	8.66713863087357	4.4311531078353e-18	8.92164625728936e-17	2.46706917245931	4.49675950264401	0.360947484156322	12.4582098505402	1.26171050992718e-35	2.20075406977462e-34	2.46706917245931	2.24537617347936	0.315216373270382	7.12328534899218	1.05384322212976e-12	9.98729883523129e-12	2.46706917245931	1.91991142030316	0.306585446920637	6.26223925364648	3.79488090902289e-10	1.87400188267064e-09	2.46706917245931	3.0585080631249	0.368421344350654	8.30165816944061	1.02668249086597e-16	1.46252031036644e-15
chr20	1946597	1947294	peak143273	3.32269487067544	1.56966213359576	0.319815149329545	4.90802933158848	9.19960983805414e-07	3.34074568863127e-06	3.32269487067544	1.26103180010622	0.277844142892515	4.53863013622733	5.66208484533661e-06	1.51602705343972e-05	3.32269487067544	2.00824291903039	0.299215706329226	6.71168951545856	1.92383715007648e-11	1.52583230847809e-10	3.32269487067544	2.51756562926851	0.309184831374063	8.1425910128905	3.8690746164153e-16	3.20798715469294e-15	3.32269487067544	2.71843850862744	0.347113727478918	7.83154998902353	4.81891672702797e-15	5.10394553282463e-14
chr20	2301042	2301692	peak143323	5.78359020710628	1.68687499876963	0.261760859114558	6.44433627118934	1.16107398465001e-10	6.30792433451645e-10	5.78359020710628	1.49176958378906	0.228169235791043	6.53799614403417	6.23485316726519e-11	2.16957205055628e-10	5.78359020710628	1.8701453489389	0.23986092459622	7.79679037795373	6.3501595316463e-15	8.54430025697779e-14	5.78359020710628	2.65235493778884	0.251890207013274	10.529805700819	6.29643104640611e-26	2.31628282536939e-24	5.78359020710628	2.97237145598818	0.290121173185818	10.2452758733483	1.24269858897491e-24	8.55174471776168e-23
chr1	155102136	155102700	peak14346	3.08470082415083	2.39713006537614	0.381854786989775	6.27759595283098	3.43848064526258e-10	1.77136179833415e-09	3.08470082415083	1.21836199018682	0.319350242251353	3.81512780950977	0.000136112466257271	0.000322712998503698	3.08470082415083	2.06329206271892	0.339961500982593	6.06919329616846	1.28554344377022e-09	8.12317812436261e-09	3.08470082415083	2.65278838653147	0.350185722355687	7.57537562835587	3.5809001817924e-14	2.41968790007584e-13	3.08470082415083	2.3570979119556	0.37306332767515	6.31822464739303	2.64585210508861e-10	1.37895351611099e-09
chr20	3407205	3408345	peak143471	10.8057612669295	0.826689166822101	0.15644230633151	5.28430695128146	1.26181529594941e-07	4.9331343057016e-07	10.8057612669295	0.99432669344268	0.132763498728464	7.48945834484475	6.9158428552852e-14	2.64473150053373e-13	10.8057612669295	0.343216692822751	0.133418631881949	2.57247948042546	0.0100972941326278	0.0258066837476919	10.8057612669295	0.597574137950472	0.135529824280345	4.40917075723778	1.03767184513193e-05	3.71360335365196e-05	10.8057612669295	0.862828686641405	0.153500108558313	5.62102981388852	1.89822507548438e-08	8.1188154743661e-08
chr20	3420162	3420821	peak143474	2.50811092279154	3.63382405391302	0.45877514384675	7.92070822199309	2.36161533042158e-15	2.76594947082061e-14	2.50811092279154	3.48544426556471	0.401737753140046	8.6759191495495	4.10223543406612e-18	1.82333292172245e-17	2.50811092279154	2.53480421655592	0.401419682068431	6.31459873490657	2.70863348529923e-10	1.85199299894508e-09	2.50811092279154	2.43666792236207	0.399919868662679	6.09289038454183	1.10889997295191e-09	5.30186810434524e-09	2.50811092279154	2.50464175485075	0.427457707146296	5.85939079580929	4.64568267026958e-09	2.09722854749246e-08
chr20	3712433	3712885	peak143526	1.2499960199154	2.34636518352365	0.343185054534862	6.83702612488124	8.08540011545513e-12	5.13957970574335e-11	1.2499960199154	3.84756088382898	0.310029209682213	12.4103173625892	2.29740342961471e-35	3.92317089363342e-34	1.2499960199154	2.52531366241196	0.293028139244519	8.61799030264701	6.81394505756494e-18	1.63629319507358e-16	1.2499960199154	3.47813795916998	0.32007440186286	10.866654561961	1.66183144498354e-27	8.15122430745118e-26	1.2499960199154	2.71459525608754	0.342934489190725	7.91578374777522	2.45700355668788e-15	2.70798989610412e-14
chr20	4037854	4038501	peak143593	3.0931220721862	2.55455554281091	0.363838746179259	7.02112012433198	2.20096518075138e-12	1.52294899350441e-11	3.0931220721862	3.64019990536373	0.336104509415627	10.8305595533152	2.46643483404578e-27	1.96973017462594e-26	3.0931220721862	1.67005650557311	0.307653136474644	5.42837471026644	5.68695461496265e-08	3.02545985516013e-07	3.0931220721862	2.21103139967054	0.318919289394364	6.93288701310398	4.12337536503188e-12	2.3403581472762e-11	3.0931220721862	0.751826449891125	0.315501105540645	2.38295979534775	0.0171740698671836	0.0337239827374906
chr20	4160763	4161849	peak143620	2.41983694160381	1.81158617300816	0.271061496056987	6.68330323325341	2.33615469315738e-11	1.39463494673081e-10	2.41983694160381	2.50625020255559	0.233307804258828	10.7422476094078	6.44557804524282e-27	4.95031846317594e-26	2.41983694160381	0.598243462649516	0.198176819438868	3.01873581553799	0.00253831770738347	0.00745119068941599	2.41983694160381	2.01187451938919	0.235264306811841	8.5515501550273	1.21446281797454e-17	1.20332734227964e-16	2.41983694160381	1.77375591089683	0.267925918108682	6.62032222719608	3.58416716204829e-11	2.07779548136848e-10
chr20	4719992	4721252	peak143676	4.4802330646822	1.67926595169543	0.30447587811547	5.51526762017771	3.48249616489001e-08	1.44524113269603e-07	4.4802330646822	2.72468728549652	0.281745285188488	9.67074669474487	4.01438288598335e-22	2.18954826809628e-21	4.4802330646822	2.0829895841175	0.282339926601046	7.377594834686	1.61174563380523e-13	1.74305438677044e-12	4.4802330646822	2.15592673850343	0.284777464785164	7.57056651280277	3.71600109747722e-14	2.50539072866469e-13	4.4802330646822	1.86896742907434	0.305024233014393	6.12727523516517	8.93967536250529e-10	4.38374624985516e-09
chr20	4814188	4815273	peak143700	5.21771921401073	2.62235265442865	0.265657152619213	9.87119160381679	5.55013116306191e-23	3.30902647618415e-21	5.21771921401073	2.92241508603529	0.205445128928462	14.2247961841573	6.42913880676131e-46	3.0247567338477e-44	5.21771921401073	1.11415118069496	0.179572032399077	6.20448054081658	5.48778628984137e-10	3.63017981640774e-09	5.21771921401073	2.14688073377207	0.198912877574004	10.7930706144118	3.71176560538169e-27	1.72285710918254e-25	5.21771921401073	0.491156454835607	0.188766067890021	2.60193190611866	0.00927002562429904	0.0193223318919988
chr20	4822390	4824050	peak143702	5.43164851237768	2.06517708931081	0.205127167847625	10.0677892206111	7.6682337836039e-24	5.641862217809e-22	5.43164851237768	2.18956623417125	0.167128182493187	13.1011191619972	3.24438014786923e-39	8.10040906233342e-38	5.43164851237768	0.837612636186502	0.152516283032094	5.49195547868318	3.97507612222646e-08	2.15282901028333e-07	5.43164851237768	0.441154591514195	0.149645021659371	2.9480071346334	0.00319829683230676	0.00833751258659388	5.43164851237768	1.3857323478076	0.179849218607628	7.70496729724919	1.308768025912e-14	1.27395350699612e-13
chr20	5080268	5080801	peak143763	3.12411329805865	3.88300109691618	0.411542396222323	9.43523955869302	3.90101802446292e-21	1.59170741340328e-19	3.12411329805865	4.11318784791262	0.357684842318728	11.4994748484405	1.32720462787374e-30	1.39074957672345e-29	3.12411329805865	3.20631681829209	0.356256687478804	9.0000186129358	2.2567941704269e-19	6.90618959410283e-18	3.12411329805865	3.56247426645654	0.361801971411855	9.8464755527858	7.09897831405368e-23	1.54878656214496e-21	3.12411329805865	3.2584143155493	0.386249795451418	8.43602858544202	3.28302528425616e-17	5.13116448947245e-16
chr20	5535096	5535812	peak143826	2.7594166953996	3.33539536050784	0.407689926891722	8.18120620722055	2.81016533264718e-16	3.99899247748722e-15	2.7594166953996	4.21790674011498	0.376418454704594	11.2053664941192	3.83762147361016e-29	3.55539050388317e-28	2.7594166953996	3.21700015776721	0.374132497714737	8.59855847171035	8.07236059179884e-18	1.91850329391343e-16	2.7594166953996	3.91708485867913	0.391264189147631	10.0113554148988	1.35878003809379e-23	3.32060874327089e-22	2.7594166953996	3.16578220041964	0.401574882825833	7.8834168565086	3.18548149068004e-15	3.43962372982719e-14
chr20	5647869	5648373	peak143839	2.11686475980751	3.8379519218221	0.452287761439578	8.48564177285354	2.14531392117087e-17	3.84876551979707e-16	2.11686475980751	4.37285109626397	0.406592555228537	10.7548725131135	5.62116941867509e-27	4.34126272468531e-26	2.11686475980751	2.87781028059141	0.389345166887134	7.39141133714304	1.45278423546378e-13	1.58103159283517e-12	2.11686475980751	3.4074515526457	0.401851632109501	8.47937716405044	2.26402634390904e-17	2.16869891890235e-16	2.11686475980751	4.11070847840892	0.445023679414552	9.23705561874086	2.53373370726256e-20	7.47262359037436e-19
chr1	9730429	9730992	peak1442	1.66320635360936	2.46010590466271	0.394283445928017	6.23943492954012	4.39154386533989e-10	2.23487250718842e-09	1.66320635360936	3.07030572633928	0.341553150204353	8.9892472796761	2.48929388839065e-19	1.16520856393298e-18	1.66320635360936	2.30067301371247	0.336188913032343	6.84339347470134	7.73388405481897e-12	6.51492595896809e-11	1.66320635360936	2.52478934339315	0.349018292800658	7.23397425141605	4.69060744229856e-13	2.84813354441939e-12	1.66320635360936	1.75938803240921	0.355227223619904	4.95285247138539	7.31334211850383e-07	2.6634583513203e-06
chr20	13009522	13010336	peak144460	4.30369826522068	1.17615608583106	0.318986507536876	3.68716562626114	0.000226765771445051	0.000631111499120311	4.30369826522068	1.91279469490229	0.294474521032808	6.49562036197074	8.26919439649025e-11	2.86091788124695e-10	4.30369826522068	1.20352840840882	0.29662175951211	4.05745151801541	4.96111116808809e-05	0.000191681814740208	4.30369826522068	1.24258756928952	0.296070464546318	4.19693187293636	2.70555275344212e-05	9.3394573710036e-05	4.30369826522068	2.02607634160553	0.334805432924037	6.05150377612068	1.43499920690056e-09	6.86813461240433e-09
chr1	155946092	155946611	peak14463	2.19022764779249	2.329724162567	0.387383981119417	6.01399199790047	1.81009449081995e-09	8.58026970425687e-09	2.19022764779249	4.71039668379512	0.395677737286663	11.904629045082	1.11960074185311e-32	1.44461916616719e-31	2.19022764779249	2.53624433414827	0.355360804248162	7.1370964490983	9.53229632139884e-13	9.09942875897783e-12	2.19022764779249	2.85334681096484	0.364805655774873	7.82155310861102	5.21755500983881e-15	3.84902511445816e-14	2.19022764779249	1.43626779077622	0.361791665365487	3.96987528533938	7.19102613654721e-05	0.000210110421463289
chr1	155970493	155971178	peak14468	2.22173917046923	2.32155975924285	0.333867038524067	6.9535458471906	3.56217110986096e-12	2.40116719257294e-11	2.22173917046923	3.08737768970643	0.2974794154428	10.3784582375585	3.10752993273689e-25	2.12788881334736e-24	2.22173917046923	1.30297580190727	0.268048609671706	4.86096832773389	1.16812943828677e-06	5.39304619171651e-06	2.22173917046923	1.31738498231755	0.26801773262024	4.91529037813398	8.86509614896883e-07	3.46194268584237e-06	2.22173917046923	2.35767292605343	0.33595491428409	7.01782538611635	2.2534791614102e-12	1.54460474532338e-11
chr1	155989207	155990440	peak14478	6.11114449290903	1.42426924539954	0.213536451170875	6.66991156587041	2.55957611285766e-11	1.52013983654131e-10	6.11114449290903	1.55372431279454	0.17824781603827	8.71665273285007	2.86547329310324e-18	1.28269341715871e-17	6.11114449290903	1.14415318744286	0.179574817321723	6.37145678056304	1.87241059905741e-10	1.31268035510198e-09	6.11114449290903	1.42142210179062	0.184962696519643	7.68491230143621	1.53101834644285e-14	1.07552289324518e-13	6.11114449290903	1.36960317639557	0.206667304998	6.62709167475145	3.42365027911928e-11	1.98890930956648e-10
chr20	17916226	17917126	peak144834	2.72621319773409	2.94743838415804	0.433379407951683	6.8010577569635	1.03853771951747e-11	6.46783148868331e-11	2.72621319773409	3.48323650364665	0.397823306422061	8.75573765392014	2.02772879037766e-18	9.16586425768097e-18	2.72621319773409	0.913232466360693	0.372912724084676	2.44891742056334	0.014328629496335	0.0351906255669931	2.72621319773409	2.56628075825361	0.397134739938709	6.46199010101627	1.0333486046093e-10	5.28011743589062e-10	2.72621319773409	2.85488702320119	0.432004304018461	6.60846893571502	3.8831499663417e-11	2.23840737110461e-10
chr1	156089980	156091087	peak14495	3.51545845001655	1.26508640450661	0.309974356279792	4.08126149430471	4.47919262886127e-05	0.000136347254494738	3.51545845001655	1.53202235107624	0.278103056528461	5.50882960511244	3.61227353612862e-08	1.12205182016014e-07	3.51545845001655	1.13747273363767	0.278843413628995	4.07925264876828	4.51807138767995e-05	0.000175397034617988	3.51545845001655	1.61294216644242	0.28684819202282	5.62298181162704	1.87689169722421e-08	8.31555603971983e-08	3.51545845001655	1.66102342896422	0.316412966084543	5.24954286645893	1.52477116125397e-07	5.95276169982075e-07
chr20	19867802	19868642	peak145031	2.29880823121478	2.77297114085765	0.379486389513876	7.30716889322392	2.72829549279285e-13	2.20173764622583e-12	2.29880823121478	3.68787569100972	0.355553471234635	10.3722111844495	3.31757750708071e-25	2.26611022607113e-24	2.29880823121478	2.81946800383946	0.346179947761962	8.14451565455249	3.80803094286819e-16	6.49478224435917e-15	2.29880823121478	2.78962980312359	0.348112999791378	8.01357549070389	1.11420821312227e-15	8.76001981797388e-15	2.29880823121478	2.26873621219283	0.362675852649785	6.25554802068286	3.96122428238967e-10	2.02482092660805e-09
chr20	19903103	19903962	peak145040	3.03273818283842	3.09090191300612	0.393966343782805	7.845598898951	4.30892106830885e-15	4.82599159650591e-14	3.03273818283842	4.02532590049219	0.356184640368975	11.3012338104257	1.29387231174097e-29	1.24629817660175e-28	3.03273818283842	0.912650890086783	0.312461254700929	2.92084498911816	0.00349083466756305	0.00995366421804414	3.03273818283842	1.35464011189551	0.316722888859455	4.27705151583353	1.89384988351038e-05	6.62847459228633e-05	3.03273818283842	2.74859657045916	0.373921955642904	7.35072260128013	1.97138171398855e-13	1.5725577778483e-12
chr20	19915403	19915977	peak145045	2.4654542894464	4.2274706971201	0.436967235763582	9.67457134339323	3.86708787330169e-22	1.9737844820483e-20	2.4654542894464	4.82634336800746	0.391123164454438	12.3397021875182	5.53602707584281e-35	9.0160326735902e-34	2.4654542894464	3.17105230618641	0.370237469555838	8.56491459384328	1.0815598266619e-17	2.4982154926754e-16	2.4654542894464	3.56173796636356	0.378561497746521	9.40861124960056	5.02735169878659e-21	7.97457897908441e-20	2.4654542894464	4.03018412264271	0.421467969670518	9.56225481569407	1.15218595702702e-21	4.48930595988669e-20
chr20	20003023	20004014	peak145082	3.77284647488689	3.02674566825979	0.314329907342143	9.62920039601968	6.01960589114847e-22	2.99450422984538e-20	3.77284647488689	2.93600627309694	0.255145300925342	11.5071932050046	1.21364341736199e-30	1.28145921747718e-29	3.77284647488689	1.25707312202524	0.240955695390306	5.21703012659235	1.81814697354626e-07	9.08876362056084e-07	3.77284647488689	1.30526963645161	0.241229666293763	5.41090014551564	6.27087334279119e-08	2.67134955582038e-07	3.77284647488689	2.99744972245764	0.30978443131591	9.67592112271424	3.81639253287491e-22	1.64963567233518e-20
chr1	156154257	156154704	peak14516	1.80737762889294	2.68468798919116	0.398149517681883	6.74291408117741	1.55241019776783e-11	9.43865400242843e-11	1.80737762889294	2.98266526660828	0.341388231714771	8.73687195257593	2.39653869255496e-18	1.0759144172483e-17	1.80737762889294	1.8800916915799	0.328785501230269	5.71829257842838	1.07599757253653e-08	6.17816455928823e-08	1.80737762889294	2.60790900065626	0.347867708315313	7.49684129431298	6.53740521640111e-14	4.29370317916715e-13	1.80737762889294	1.51676094014405	0.350234323110349	4.33070330364553	1.48633842532863e-05	4.73492240883132e-05
chr20	23125487	23126531	peak145377	3.47281208761361	2.35810350792181	0.301567381592281	7.81949127080978	5.30372394746395e-15	5.84085267844915e-14	3.47281208761361	2.96162600012003	0.25343575335976	11.6859044584602	1.50469216979349e-31	1.74751486923456e-30	3.47281208761361	1.8012186139914	0.240717809114014	7.48269777222119	7.28121997024801e-14	8.30972232908172e-13	3.47281208761361	1.96233359826721	0.244377108573967	8.02994032345408	9.75200899725632e-16	7.72564653207614e-15	3.47281208761361	2.21419841895054	0.284216433983058	7.79053620482243	6.67254166686791e-15	6.83157633872072e-14
chr20	23225193	23225913	peak145403	2.50321713318363	3.23880024803262	0.404299875460317	8.01088608880988	1.13884896858032e-15	1.42299538693794e-14	2.50321713318363	3.73039732005653	0.357794364397068	10.426093005525	1.88479656824303e-25	1.30679228731517e-24	2.50321713318363	1.71012292495094	0.32746726665525	5.22227135071584	1.76741722456138e-07	8.85757791671485e-07	2.50321713318363	1.8457145743104	0.32982894663375	5.59597510511995	2.19385182768072e-08	9.67336897688229e-08	2.50321713318363	2.97700727166072	0.392098005988143	7.59250806225916	3.13771953521664e-14	2.88378316352934e-13
chr20	23655552	23656723	peak145472	3.07784971807172	2.63406750357052	0.325761647678667	8.08587358991003	6.17201774702578e-16	8.18517252894157e-15	3.07784971807172	2.71896273264225	0.266545702680937	10.2007374543829	1.96772666120092e-24	1.25542413181417e-23	3.07784971807172	1.91749265541572	0.26024132114045	7.36813295833547	1.73034173158476e-13	1.85391842225255e-12	3.07784971807172	1.93049119001402	0.260774705318067	7.40290814501889	1.33233914308287e-13	8.43428605360286e-13	3.07784971807172	2.40524396576471	0.309463590271831	7.77230033314083	7.70734380700256e-15	7.80439088861342e-14
chr20	25309354	25311117	peak145655	7.68926235688461	1.09890812184371	0.177702092677532	6.18399088770354	6.25009770020108e-10	3.13002720453227e-09	7.68926235688461	0.852062146698869	0.143175966171418	5.95115346159936	2.6625928009107e-09	8.70661551352171e-09	7.68926235688461	1.25822133713222	0.154169800098093	8.1612698228295	3.31520659870429e-16	5.72483616395478e-15	7.68926235688461	1.42132416080148	0.157455021486298	9.02685825694778	1.76671032287766e-19	2.20551779657435e-18	7.68926235688461	1.76635828027598	0.191764841725021	9.21106426176303	3.22907253396719e-20	9.26695415295137e-19
chr20	25318474	25319201	peak145657	2.09978167691925	3.07364259334238	0.355262370831426	8.65175387460564	5.07139261030006e-18	9.96413389001001e-17	2.09978167691925	3.33042842148634	0.299049158535522	11.136725606572	8.31194043244235e-29	7.50952057880749e-28	2.09978167691925	1.84498940475111	0.274355350148141	6.72481657002456	1.75813781744868e-11	1.40709187424598e-10	2.09978167691925	3.49813004397505	0.32551065348631	10.7465915677693	6.14920884171876e-27	2.70878524518006e-25	2.09978167691925	2.88769810001617	0.345901378381784	8.34832781969694	6.92361841094516e-17	1.01448612140035e-15
chr20	25324419	25325012	peak145659	2.19939352302097	3.03058785826792	0.397067348707688	7.63242776856722	2.30373536587006e-14	2.24561434677341e-13	2.19939352302097	4.02378537600947	0.365822229613379	10.9992915965277	3.85145599205408e-28	3.26229879253472e-27	2.19939352302097	2.42419026918026	0.341462082169919	7.09944206330333	1.25261542464559e-12	1.16910772966922e-11	2.19939352302097	3.26729169986195	0.364101260859226	8.97357974578727	2.87030800070438e-19	3.44935710388732e-18	2.19939352302097	3.25719850048595	0.397124386314455	8.20196042533335	2.36498159853445e-16	3.13037564315106e-15
chr20	31523523	31524115	peak145833	2.06354354135766	2.94914316644078	0.370788046399847	7.95371694172825	1.8099740457802e-15	2.16773379575068e-14	2.06354354135766	3.40935864282703	0.324073108551793	10.5203380128103	6.96233601963538e-26	4.97433015617751e-25	2.06354354135766	2.15297676505462	0.307533245045625	7.00079357187939	2.545167168878e-12	2.2979603315875e-11	2.06354354135766	2.81613764150859	0.326060028138453	8.63686866981678	5.77747357595472e-18	5.94156241655061e-17	2.06354354135766	2.75366276314535	0.363958317424184	7.56587397873924	3.85265418243904e-14	3.4875597285011e-13
chr20	31698972	31699589	peak145876	5.59433271998901	0.43153934865456	0.191412450247131	2.25449989327968	0.0241647373760848	0.0469315708208376	5.59433271998901	1.05845773348914	0.16577567156861	6.3848797804512	1.71532171352621e-10	5.88013133618204e-10	5.59433271998901	0.420141031136868	0.166261030294628	2.52699643682194	0.0115042669910798	0.0289321856401119	5.59433271998901	0.403401472440711	0.166687764490863	2.42010248126414	0.0155161335965808	0.0348774696408231	5.59433271998901	1.77232638198167	0.222288875884284	7.97307726232907	1.54771347471112e-15	1.78548563654747e-14
chr1	156552884	156553418	peak14590	1.97528112257755	2.72037244946675	0.435235999383424	6.25033878934776	4.09563287375441e-10	2.09275189914189e-09	1.97528112257755	2.1946292040122	0.369811713756327	5.93445021446311	2.94831776248291e-09	9.62273036589513e-09	1.97528112257755	2.42816273013179	0.385612961796146	6.29689084833054	3.03674954455227e-10	2.06815951256755e-09	1.97528112257755	2.97873402541569	0.400606348257072	7.43556371079824	1.04122967429876e-13	6.67390586417998e-13	1.97528112257755	2.75434306435804	0.421760805272475	6.53058091203763	6.55150826997609e-11	3.67927171702433e-10
chr20	32034421	32035322	peak145928	2.48292153698582	2.65362234631165	0.360385097502868	7.36329655332249	1.79423164532051e-13	1.49414883311699e-12	2.48292153698582	3.00971934131448	0.311930199822046	9.64869494211046	4.97852552027233e-22	2.70581394877826e-21	2.48292153698582	2.18801324983684	0.304745663055048	7.17980110989014	6.98129039574055e-13	6.84374264733404e-12	2.48292153698582	3.27875082604336	0.334340751309954	9.80661439922339	1.05447151645752e-22	2.2132701085949e-21	2.48292153698582	2.81993844051098	0.36046713500398	7.82301121704159	5.15745071762271e-15	5.42101387191276e-14
chr20	32040090	32041018	peak145929	3.87967601374847	2.57627311092061	0.343148341897727	7.5077533426883	6.0150701739301e-14	5.43083881500007e-13	3.87967601374847	3.80013083112127	0.322527335234953	11.7823527371811	4.81305824013725e-32	5.84497116572243e-31	3.87967601374847	2.46151021797001	0.305387740454678	8.06027843260893	7.61208661780387e-16	1.21722985083772e-14	3.87967601374847	3.67657895440345	0.332035045315687	11.072864163805	1.69882584428107e-28	1.02165909035199e-26	3.87967601374847	3.1761341397127	0.358157600218038	8.86797917391433	7.44852558169448e-19	1.61035588192524e-17
chr20	32051175	32052387	peak145930	3.92602044182631	2.5800555176793	0.284977257181554	9.05354884525259	1.38395680817972e-19	3.95514267990533e-18	3.92602044182631	3.14315132982473	0.238279976853264	13.1910006511387	9.88641633379033e-40	2.60474115674262e-38	3.92602044182631	1.93875336869098	0.22210258986506	8.72908942605706	2.56731173316998e-18	6.66248703437283e-17	3.92602044182631	2.88367606576762	0.247298134027892	11.6607271506642	2.02307226034496e-31	2.11993450796148e-29	3.92602044182631	2.5186788064776	0.27311705368524	9.2219756053033	2.91675825297984e-20	8.51151902008802e-19
chr20	32052489	32053145	peak145931	1.86365701793949	2.47380241556514	0.306810444578433	8.06296675774587	7.44647782373363e-16	9.63514324208452e-15	1.86365701793949	3.43644463168633	0.243831536340174	14.0935199903432	4.16283839902488e-45	1.76626934770896e-43	1.86365701793949	1.7789894824138	0.211294573098029	8.4194755044108	3.78173518309897e-17	7.78407158521205e-16	1.86365701793949	2.57518771937046	0.240844377808272	10.6923306360943	1.10557294475543e-26	4.63402574904759e-25	1.86365701793949	2.70936752590468	0.27097554770079	9.99856831693297	1.54616152317034e-23	8.65850452975389e-22
chr20	32062628	32063222	peak145933	2.60619698192156	2.79076503358449	0.358457714478622	7.78547907008688	6.94495409363727e-15	7.49903239837554e-14	2.60619698192156	4.11644429438943	0.335955009504337	12.252962979962	1.61968209816546e-34	2.52575454135565e-33	2.60619698192156	2.69812493594113	0.315572063609211	8.54994863956766	1.23143296343229e-17	2.81075589937219e-16	2.60619698192156	3.77363766474132	0.346192539373149	10.9004014690041	1.14749855541717e-27	5.85690037584144e-26	2.60619698192156	3.28508478543188	0.365314334609816	8.99248804167678	2.4169581588083e-19	5.84464427493643e-18
chr20	32068744	32069311	peak145936	2.85091849163282	3.58413033292482	0.401317882735863	8.93090113127056	4.22552608983619e-19	1.08840739058872e-17	2.85091849163282	3.66225042570127	0.341190315586033	10.7337467050052	7.06713739139034e-27	5.42467504981749e-26	2.85091849163282	2.49194578426391	0.329353404905023	7.56617586808468	3.84371594104795e-14	4.55580796028922e-13	2.85091849163282	3.56051658967797	0.354329247807647	10.0486104709337	9.31718766848707e-24	2.33893538712365e-22	2.85091849163282	3.50660005033347	0.389319571879999	9.00699657456297	2.11776688784149e-19	5.21226896665899e-18
chr20	32111662	32112135	peak145944	2.12520808477616	3.89737340284765	0.453173762310287	8.60017442973482	7.95950324918921e-18	1.53123572938505e-16	2.12520808477616	3.24393036171763	0.383828836521237	8.45150247469266	2.87577728599751e-17	1.23918228722485e-16	2.12520808477616	2.95440929734974	0.398778941013951	7.40863920706982	1.27601926554903e-13	1.39967474076718e-12	2.12520808477616	3.27029437906936	0.398780914129687	8.20072943111271	2.38932758856503e-16	2.04007279043404e-15	2.12520808477616	3.3260884568448	0.43427128610351	7.65901076879401	1.87370688723785e-14	1.79233151205214e-13
chr20	32112831	32113301	peak145945	2.51809304268336	3.00638563190628	0.401234401323766	7.49284114718855	6.73984559425864e-14	6.00293266321864e-13	2.51809304268336	4.37171516580578	0.377794497233304	11.5716750715563	5.73518917233896e-31	6.2661245364765e-30	2.51809304268336	3.06374179355152	0.362252549413668	8.45747476038584	2.73229654827014e-17	5.83227250859145e-16	2.51809304268336	3.43097538748472	0.371697607100352	9.23055548904412	2.69231993567376e-20	3.83919271651953e-19	2.51809304268336	3.55979337758359	0.408747441763095	8.70902913111516	3.06488510667263e-18	5.823281702678e-17
chr20	32154949	32155758	peak145951	7.87819681089321	1.29588598588645	0.181304551697953	7.14756454678173	8.83309896554739e-13	6.52667868009891e-12	7.87819681089321	0.751687307131345	0.135872790875002	5.53228723934043	3.16081729264186e-08	9.85360035876092e-08	7.87819681089321	0.520834065664959	0.138971792461014	3.74776820850942	0.000178415013490833	0.000635712639517054	7.87819681089321	0.713918747333537	0.141655889291925	5.03980985825651	4.65994587423357e-07	1.85913964039223e-06	7.87819681089321	2.30058840912117	0.209697280029261	10.9709978536686	5.26876892733976e-28	6.62523743663305e-26
chr20	36098334	36098887	peak146538	2.24531488435318	2.30967869959898	0.421566809612586	5.4787963542992	4.2822887720694e-08	1.75660196605172e-07	2.24531488435318	3.82610848465789	0.408404322579414	9.36843288164245	7.36174024885605e-21	3.74091076863251e-20	2.24531488435318	2.08871558866333	0.384017825942344	5.43911101922889	5.3547081730233e-08	2.85749704665348e-07	2.24531488435318	2.38763799353303	0.389738987079786	6.12624877850427	8.99750882669884e-10	4.33032505535485e-09	2.24531488435318	3.14023023504602	0.440607011055494	7.12705462294725	1.02539408137566e-12	7.3871098612438e-12
chr20	36843062	36843791	peak146664	3.0551920843315	2.07320481653104	0.317704172778087	6.52558258332715	6.77377228612022e-11	3.79946546073053e-10	3.0551920843315	3.60185657225728	0.303246749900672	11.8776427890392	1.54667552248244e-32	1.96813393072467e-31	3.0551920843315	1.41982990067995	0.265713522112096	5.34346121866155	9.11883460242496e-08	4.73895233325844e-07	3.0551920843315	1.6183040997885	0.269178271980975	6.01201608093718	1.83230141166752e-09	8.64406313989943e-09	3.0551920843315	2.50229030488311	0.325972701655149	7.67637993052045	1.63647296973953e-14	1.57493153783872e-13
chr20	36949902	36950480	peak146689	2.62434466027599	3.264383561558	0.392004755244091	8.32740806811223	8.26315255634501e-17	1.32593881855411e-15	2.62434466027599	3.96355619404602	0.351276738041567	11.2832868357398	1.58703379789405e-29	1.51496559644379e-28	2.62434466027599	2.86094743229464	0.347737947496559	8.22730867566001	1.9146660405346e-16	3.47554602003603e-15	2.62434466027599	3.1682424325663	0.354224259308788	8.94417123984851	3.74751133330309e-19	4.43418107461492e-18	2.62434466027599	3.27765220455327	0.389529754771643	8.41438212204034	3.94971226018328e-17	6.05010188071485e-16
chr20	36957816	36958320	peak146693	2.32879647829377	3.16542185363294	0.425476710742657	7.43970650733807	1.00909239373426e-13	8.75095046403278e-13	2.32879647829377	4.37071472243306	0.398412709796583	10.9703195077903	5.30844782966752e-28	4.4609022102042e-27	2.32879647829377	2.64200388245624	0.376220789436581	7.02248242690904	2.17960425697764e-12	1.97823399491566e-11	2.32879647829377	3.75301695510578	0.40286965316759	9.31571024423762	1.2113930836339e-20	1.82130316661132e-19	2.32879647829377	3.41450329574399	0.424664742321073	8.04046805741744	8.94959588786609e-16	1.0736410262009e-14
chr20	37008332	37009208	peak146703	2.87843340739382	3.23105831200004	0.418191241226766	7.72626969068436	1.10743881351467e-14	1.15347090877522e-13	2.87843340739382	3.26590892817534	0.368345340169431	8.86643204627778	7.55269989280232e-19	3.4741917165694e-18	2.87843340739382	2.68410358330115	0.373123172477272	7.19361267615894	6.30990335315252e-13	6.23418451291469e-12	2.87843340739382	3.78705188597645	0.394838133807955	9.59140356949013	8.68947713288731e-22	1.5919582477099e-20	2.87843340739382	3.02704580171069	0.40900505449978	7.4009985167856	1.35164242354599e-13	1.11219024405045e-12
chr20	37269691	37271244	peak146730	4.62073860823262	1.81680965388172	0.203316600062502	8.93586482030102	4.04005670295124e-19	1.04648060515396e-17	4.62073860823262	1.64268335779383	0.148449213982899	11.0656251637888	1.84174097359885e-28	1.60928371110672e-27	4.62073860823262	1.65494351387656	0.157274149770569	10.5226670517106	6.79231980974326e-26	7.57672319422329e-24	4.62073860823262	1.8198374229541	0.162681186084603	11.1865266460971	4.7466523474212e-29	3.26645250097165e-27	4.62073860823262	2.32133970559961	0.211225036931075	10.9898889796719	4.27451558712237e-28	5.42432106431896e-26
chr20	37289232	37290104	peak146737	6.76255091995533	0.53338440999899	0.145148155840047	3.67475843500746	0.000238074557231689	0.00066098901558184	6.76255091995533	0.607974529383587	0.108553195228808	5.60070597739753	2.1348057050885e-08	6.70201143556011e-08	6.76255091995533	0.482912537163099	0.114218660794969	4.22796532372205	2.358141235945e-05	9.47916581679491e-05	6.76255091995533	0.315848243555375	0.112439183733374	2.80905848893694	0.00496866187885413	0.0124730546476062	6.76255091995533	0.667758996265301	0.14179850682804	4.70921035208852	2.48678326859072e-06	8.5864169174106e-06
chr20	37294280	37295206	peak146738	2.39178317057745	3.00668646614741	0.371314808499629	8.09740521337277	5.61438177439806e-16	7.52501247126685e-15	2.39178317057745	3.38848939027623	0.315904532896572	10.7263082273834	7.65954253671703e-27	5.86637831494297e-26	2.39178317057745	1.83567564492115	0.299421164785134	6.13074779212231	8.74669699838213e-10	5.62456126832272e-09	2.39178317057745	2.04210840395638	0.303993488272681	6.71760574728041	1.84734697605792e-11	9.96587495040297e-11	2.39178317057745	2.53585553704795	0.347294745028284	7.30173886403441	2.84072208030678e-13	2.20251501204054e-12
chr20	37333636	37334263	peak146749	1.69135084442309	3.40340667947765	0.372876415776952	9.12743883891413	7.01389145894777e-20	2.14637492610986e-18	1.69135084442309	3.16319145336401	0.293786757176694	10.7669640516218	4.9298996442721e-27	3.83738727515879e-26	1.69135084442309	2.40508128417154	0.282295102949527	8.51974143030583	1.59909929519931e-17	3.57330233460369e-16	1.69135084442309	3.07538396450249	0.313944234446087	9.79595618288259	1.17183373291408e-22	2.44845984798604e-21	1.69135084442309	3.10684749095162	0.3471882496603	8.94859631335868	3.60031232770028e-19	8.38375759541252e-18
chr20	37336438	37337088	peak146751	2.38189447049332	2.08341246424876	0.295263652824247	7.05610881773141	1.71229754258514e-12	1.20409250681432e-11	2.38189447049332	2.90320859155777	0.256831295086503	11.3039518434852	1.25443069455507e-29	1.2116819390423e-28	2.38189447049332	1.48987141136929	0.23007643405563	6.47554982101753	9.44673099148473e-11	6.87360247628705e-10	2.38189447049332	0.884719747421223	0.216649565307693	4.08364423055598	4.4334890483001e-05	0.000149341104837446	2.38189447049332	2.35646307064465	0.295635489033523	7.97083962533825	1.57599921416303e-15	1.81207158190382e-14
chr20	38196253	38197058	peak146886	2.62525881477996	2.41614759490006	0.326553423466492	7.39893512446358	1.37280895663891e-13	1.16352288530818e-12	2.62525881477996	2.48197573234232	0.264543507099778	9.38210791696426	6.46667466863546e-21	3.305507908964e-20	2.62525881477996	2.01877946212455	0.267199076521852	7.55533847048851	4.17772001652061e-14	4.93056512529975e-13	2.62525881477996	1.2664551780612	0.253564666365611	4.99460432012682	5.89565165848266e-07	2.33596831108944e-06	2.62525881477996	2.96301206966637	0.340443029109562	8.70340061717876	3.22084451786082e-18	6.10283854397957e-17
chr20	39909416	39910015	peak147106	2.3062133232069	2.6422264305587	0.374586450686493	7.05371597321893	1.74201782658667e-12	1.22374761692975e-11	2.3062133232069	3.53169740594633	0.33471915623529	10.5512258266561	5.01386293937246e-26	3.6271836912866e-25	2.3062133232069	1.78198241250332	0.309108796017831	5.76490360500945	8.17045262753922e-09	4.74249688393296e-08	2.3062133232069	3.14208669546106	0.345250463201477	9.10089060076783	8.95940931569224e-20	1.17022237634235e-18	2.3062133232069	3.52639388728786	0.388309680966178	9.08139575226046	1.0719131477714e-19	2.77134629158393e-18
chr20	40339721	40340536	peak147163	3.4865748479933	3.62570004173906	0.410889621470556	8.82402439069362	1.10418160262019e-18	2.47938959861079e-17	3.4865748479933	4.41782470140004	0.377832571423278	11.6925459463653	1.3915167605853e-31	1.62015655155016e-30	3.4865748479933	3.13666605559684	0.368740870758988	8.50642362790043	1.79380670220633e-17	3.97627152322403e-16	3.4865748479933	4.11495414357028	0.386277742351265	10.6528378221397	1.69129108900824e-26	6.92128353347989e-25	3.4865748479933	3.72758352035673	0.404224390613572	9.22157001634323	2.92781398634776e-20	8.52579432824468e-19
chr20	40464674	40465310	peak147176	3.19112136005624	3.50994051377643	0.459929298937958	7.6314784074017	2.32076716531885e-14	2.25903247225125e-13	3.19112136005624	5.28584356825057	0.447664577092161	11.807598453702	3.5660174758775e-32	4.38056427409748e-31	3.19112136005624	4.42257580055925	0.446831777683071	9.89763043150458	4.26254613014839e-23	2.66785240145758e-21	3.19112136005624	3.73292800546834	0.429493114664168	8.69147345560408	3.57768737697335e-18	3.78048676839537e-17	3.19112136005624	3.7672441407764	0.457915311727801	8.22694512345934	1.92048388371287e-16	2.59162273946502e-15
chr20	40470582	40471577	peak147177	2.23622891440302	2.40929265271601	0.349200074149798	6.89946203070531	5.21998377678409e-12	3.41869392047716e-11	2.23622891440302	3.26040385732235	0.31570476314148	10.3273825357562	5.2986723203673e-25	3.55093195423064e-24	2.23622891440302	2.23695919360906	0.303285267095967	7.37575951192258	1.63410755694146e-13	1.76447897951712e-12	2.23622891440302	2.35697521664418	0.305535842061597	7.71423477108459	1.21710254763879e-14	8.61564096158634e-14	2.23622891440302	2.28911880849533	0.343978564537792	6.65482981932682	2.83628040089285e-11	1.660941172953e-10
chr20	40497857	40498795	peak147182	4.39825990987472	3.31672006853629	0.368765444834127	8.99411838879907	2.38135708320454e-19	6.40835236865471e-18	4.39825990987472	4.38056108889884	0.340899922899768	12.849991433371	8.60197703051692e-38	1.85967867642971e-36	4.39825990987472	2.89617083681724	0.328784980522672	8.80870784368914	1.26596658748277e-18	3.42008785899641e-17	4.39825990987472	3.6456400763877	0.341130418777685	10.6869392927506	1.17174147578266e-26	4.89653416707727e-25	4.39825990987472	3.30804728590562	0.362921219027883	9.11505614019077	7.86297530545534e-20	2.09962691940267e-18
chr20	40506359	40507162	peak147184	6.71691899229507	2.41812473651308	0.244234080016619	9.90084895747773	4.12756191201866e-23	2.58336816140462e-21	6.71691899229507	1.04591563773708	0.183438939359033	5.7017100152873	1.18611483177094e-08	3.76551304867009e-08	6.71691899229507	2.23350139495223	0.204855966514021	10.9027890813195	1.11777504844652e-27	1.7371982550688e-25	6.71691899229507	1.99949682386583	0.20162990635099	9.91666791921818	3.52321928393035e-23	8.14935938717804e-22	6.71691899229507	2.31078084239381	0.234565846019084	9.85130990555976	6.76563846716436e-23	3.39066345209484e-21
chr20	40571588	40572649	peak147200	3.18088359138109	2.87249532704553	0.30238950471714	9.49932217301162	2.11260928965172e-21	9.13175365451954e-20	3.18088359138109	1.77364142433085	0.218610376359131	8.11325360611947	4.92820671446932e-16	2.01796788852989e-15	3.18088359138109	2.20061182893544	0.238947724426581	9.20959525442812	3.273569357653e-20	1.18224572728607e-18	3.18088359138109	2.65434736078515	0.249958205971011	10.6191647138521	2.4272325191625e-26	9.70331797833982e-25	3.18088359138109	1.92350162493393	0.263810891870268	7.29121383615895	3.0717476565088e-13	2.37100522236773e-12
chr20	40583208	40583995	peak147202	2.09630270196239	2.50366375534794	0.369363967334877	6.77831076326413	1.21589098550548e-11	7.50477648884952e-11	2.09630270196239	3.53164325751947	0.343910780946957	10.2690681804016	9.71383500614827e-25	6.36785619929113e-24	2.09630270196239	2.68909766266074	0.336688250056339	7.98690676675163	1.38366654888096e-15	2.11245868698912e-14	2.09630270196239	3.21014184122986	0.351314097968039	9.13752638962387	6.38970909686339e-20	8.5808209929917e-19	2.09630270196239	2.42335353395424	0.359649550665606	6.73809693205324	1.60474505707365e-11	9.71415038487648e-11
chr20	40683158	40684131	peak147228	2.58364564082579	1.90774591399254	0.267242758816713	7.13862528002474	9.42689299421895e-13	6.91738906610273e-12	2.58364564082579	1.93197347832785	0.203663291632133	9.48611535660277	2.39804632043539e-21	1.25216220099141e-20	2.58364564082579	1.1013681637238	0.200831114560146	5.48405144360213	4.15693801912086e-08	2.24692327786166e-07	2.58364564082579	1.55385873721225	0.207782947318908	7.47827844999892	7.53025157679154e-14	4.92242154112385e-13	2.58364564082579	2.03347619232511	0.261161348412497	7.78628309543453	6.90092326465082e-15	7.04974672057977e-14
chr20	40688838	40690581	peak147230	34.1857304120885	2.17131040387653	0.157638919681695	13.7739487701441	3.65667067594995e-43	8.42984479828996e-40	34.1857304120885	0.534880138360147	0.137019361366108	3.9036829031116	9.47398920883469e-05	0.000228339813097406	34.1857304120885	1.42703631049637	0.141058428393517	10.1166327085064	4.6617852609848e-24	3.52359637868534e-22	34.1857304120885	1.05845122564859	0.13981276131313	7.57049081720117	3.71816716344836e-14	2.50539072866469e-13	34.1857304120885	2.72309422858282	0.160575498568352	16.9583420438435	1.66990173869764e-64	7.69936028322194e-61
chr20	40991280	40992044	peak147268	2.39613674971738	2.48286184059151	0.34495847750942	7.19756725075329	6.12963194913122e-13	4.64830422809118e-12	2.39613674971738	3.11817195272091	0.304663179844643	10.2348171981628	1.38456409272537e-24	8.94084525237034e-24	2.39613674971738	1.8202352886165	0.289117975611871	6.29582192101432	3.05775254262937e-10	2.08143864023865e-09	2.39613674971738	2.9746439745662	0.317701560210849	9.36301342867822	7.7494323577632e-21	1.19232645575729e-19	2.39613674971738	3.03831587238856	0.347557862083721	8.74189941833822	2.29223521999545e-18	4.45311763524959e-17
chr20	41008254	41008772	peak147273	3.14944860531968	2.75501668940795	0.350842689812299	7.85256973967985	4.07598098566118e-15	4.59486299866874e-14	3.14944860531968	3.22406380897261	0.291383053528672	11.0646922321972	1.86100623886787e-28	1.62509080151644e-27	3.14944860531968	0.742481582939468	0.252568076350666	2.93972854236973	0.00328499908192727	0.00942112944250841	3.14944860531968	1.0809580781266	0.256822893353721	4.20896308740593	2.56545290987165e-05	8.8779946583299e-05	3.14944860531968	2.54732812687776	0.323907130759291	7.86437804226913	3.70935766724586e-15	3.98352758178142e-14
chr20	43939227	43939767	peak147548	3.55630672753964	2.10155618184722	0.353257426755466	5.94907855483525	2.69656208203675e-09	1.25635367412137e-08	3.55630672753964	2.66851480375079	0.316806337081344	8.42317369133184	3.66420634213432e-17	1.57255048477822e-16	3.55630672753964	0.728113661189289	0.303176292749232	2.40161806382248	0.0163227408564952	0.0393543928058291	3.55630672753964	1.5466723905356	0.311553785264175	4.96438324196298	6.89197325525857e-07	2.71208461071797e-06	3.55630672753964	3.33776447053958	0.381963433462656	8.73843980373034	2.36351785159535e-18	4.55957865038589e-17
chr1	157843958	157844607	peak14769	2.02656021523833	3.14885430523517	0.475883694805227	6.61685689089214	3.66916381665198e-11	2.12885377147358e-10	2.02656021523833	4.76574252859913	0.463983908200497	10.2713530455883	9.48647090456067e-25	6.22766329149897e-24	2.02656021523833	2.21385817497376	0.425791043136649	5.19940052910709	1.99932286087444e-07	9.94771000417815e-07	2.02656021523833	3.46402445954656	0.451896993152203	7.66551783268858	1.78111116034721e-14	1.24363097273713e-13	2.02656021523833	3.37579286605278	0.475983705141826	7.09224460750588	1.31954008841243e-12	9.35993769380553e-12
chr20	45890078	45891936	peak147859	16.2697075623389	1.18062065184025	0.176264025470141	6.6980238803195	2.11256750380347e-11	1.26552766187136e-10	16.2697075623389	0.836384384805237	0.153111958823971	5.46256733457904	4.69297434475921e-08	1.44669536743279e-07	16.2697075623389	0.526293909990075	0.154822595631635	3.39933527042958	0.000675498568880437	0.00220573564795897	16.2697075623389	0.798854306264344	0.156658287304026	5.09934277983017	3.40834833151636e-07	1.37607338358244e-06	16.2697075623389	1.64116932371769	0.17709608050481	9.26711262631872	1.91253036519886e-20	5.82689868093186e-19
chr20	46111087	46111706	peak147902	1.99041942034273	3.48288546271294	0.419049844644551	8.31138707536621	9.4589834750432e-17	1.49990659422561e-15	1.99041942034273	4.21502194005882	0.389181087420404	10.8304901658945	2.46830461657217e-27	1.97008594670665e-26	1.99041942034273	2.99353393251312	0.372097264908746	8.04503073476571	8.62237807562479e-16	1.36928511529325e-14	1.99041942034273	3.70181678847913	0.390755380647747	9.4734889698581	2.70649335040614e-21	4.53222954271401e-20	1.99041942034273	3.2677450423353	0.409778166964843	7.97442447102277	1.53092532689011e-15	1.76759258109717e-14
chr20	46205933	46206487	peak147913	2.08729745785589	2.87594858419201	0.359886425376894	7.9912671926432	1.33558737235115e-15	1.64797899503667e-14	2.08729745785589	3.39464068434013	0.303794605068031	11.1741309019624	5.45820366651837e-29	5.00317250598291e-28	2.08729745785589	1.61440379461089	0.273839664861339	5.89543445223087	3.73696833497652e-09	2.24835780815116e-08	2.08729745785589	2.29789624765161	0.290410903898617	7.91256876654263	2.52131516777347e-15	1.91936331318892e-14	2.08729745785589	3.34206556571136	0.361640380513162	9.24140595408351	2.43279260489184e-20	7.19025369890254e-19
chr20	47124263	47125206	peak148047	3.3842434758931	2.05969971504841	0.373932071602371	5.50821892923546	3.62482429468011e-08	1.50025642262164e-07	3.3842434758931	3.30590113587172	0.352157615159817	9.38756111910691	6.14056067018711e-21	3.14345800111133e-20	3.3842434758931	2.90967253552073	0.362789626623401	8.02027489760933	1.05508772233798e-15	1.6527716166907e-14	3.3842434758931	1.22771478960097	0.333815815669912	3.67782091791294	0.000235235017654356	0.000729381475945987	3.3842434758931	2.57239518098558	0.381427780511335	6.74412120044604	1.53955987362798e-11	9.36052403165809e-11
chr20	47415236	47415816	peak148115	3.28684686715606	2.78409956340363	0.349593748366626	7.96381393091701	1.66816044960537e-15	2.02226076590197e-14	3.28684686715606	3.36978844039095	0.298002069498189	11.3079363712654	1.19875782393335e-29	1.15952574969553e-28	3.28684686715606	0.979516616526988	0.263625784063962	3.71555695891011	0.000202756582738075	0.000718189257985418	3.28684686715606	2.09492265173553	0.282642296352438	7.41192199034245	1.24481978611809e-13	7.90194918842839e-13	3.28684686715606	1.54321077605078	0.299519820506209	5.15228265509323	2.57334779391777e-07	9.82189478075898e-07
chr20	47727396	47728246	peak148175	3.56744420563059	2.63240211913775	0.312730300451395	8.41748342050047	3.84657694265536e-17	6.59304241273965e-16	3.56744420563059	3.45453253356774	0.276514812010569	12.4931192960314	8.13984841059832e-36	1.4509070001984e-34	3.56744420563059	1.68048601581591	0.249484929654435	6.73582175141227	1.63006020906991e-11	1.30858925199391e-10	3.56744420563059	2.74222684665373	0.271646646600812	10.0948304754281	5.8231601071486e-24	1.52260776185405e-22	3.56744420563059	2.2051533547111	0.291951156664223	7.5531584800237	4.2482752982945e-14	3.83064823507233e-13
chr20	47735543	47736338	peak148176	2.40345695894592	2.24437552577016	0.400241598972962	5.60755186749535	2.05208526232146e-08	8.72562045755623e-08	2.40345695894592	2.12161456502916	0.344654771302962	6.15576728274623	7.47148696389809e-10	2.50474085517786e-09	2.40345695894592	1.47362170276613	0.344385662058428	4.27898680205834	1.87745993771632e-05	7.61594273919711e-05	2.40345695894592	2.5180211629084	0.364095500461704	6.91582609429486	4.65144735674143e-12	2.6271465838484e-11	2.40345695894592	2.0051880973256	0.383533508578418	5.22819532707301	1.71172620298155e-07	6.64699518238093e-07
chr1	9950237	9951280	peak1482	3.75135564489007	1.95095957853278	0.314243792029866	6.20842679478411	5.35176422366488e-10	2.69870954217035e-09	3.75135564489007	2.09482240019792	0.272845333858836	7.67769186509797	1.61980536764766e-14	6.32913780940747e-14	3.75135564489007	0.987218148698801	0.267804426996753	3.68633991517537	0.000227502438641564	0.000800907895293682	3.75135564489007	1.62504913491207	0.275658722041714	5.89514862027895	3.74344296993501e-09	1.72770447648118e-08	3.75135564489007	2.03965923889679	0.311459242436471	6.54871957865504	5.80324832157484e-11	3.28439160327427e-10
chr20	48723363	48724218	peak148308	2.62191077624357	1.99686093559452	0.304729487332505	6.55289697454073	5.64314511223185e-11	3.19639570812412e-10	2.62191077624357	2.78658713151546	0.264181604667285	10.5479983552411	5.18907732543175e-26	3.74024583456863e-25	2.62191077624357	1.86979634542033	0.258944695994052	7.22083276601766	5.1670164836922e-13	5.16776370227263e-12	2.62191077624357	1.93753496383059	0.261420696152634	7.41155919307682	1.24823061301972e-13	7.91996598132514e-13	2.62191077624357	1.64858607716424	0.284951398810721	5.78549915545183	7.22973240411133e-09	3.20620899691144e-08
chr20	48772323	48772894	peak148320	2.25153688742877	2.50859378891563	0.296602903681465	8.45775195650046	2.72581140723578e-17	4.76655162893619e-16	2.25153688742877	3.41624748057599	0.253175760013118	13.4935804296548	1.70609692012945e-41	5.24416279982902e-40	2.25153688742877	1.14350565637702	0.202382427073312	5.65022207171569	1.60240690284575e-08	8.98803417687038e-08	2.25153688742877	2.78493000841558	0.254884798091802	10.9262303176376	8.63619899507233e-28	4.5248448674182e-26	2.25153688742877	2.48540261101305	0.279946122804978	8.87814621652925	6.79838360995459e-19	1.48320571124435e-17
chr20	48773970	48774525	peak148321	2.37886463144943	2.29815709189898	0.354365440961014	6.48527431361969	8.85704886102508e-11	4.8906467004271e-10	2.37886463144943	3.44949679643757	0.331853849624604	10.3946264307004	2.62312803303327e-25	1.80602822065287e-24	2.37886463144943	2.25322560590669	0.312464042325398	7.21115168688817	5.54806082667684e-13	5.52091923414346e-12	2.37886463144943	3.48822161658105	0.345086853186256	10.1082425608904	5.07871116918744e-24	1.34594814979985e-22	2.37886463144943	2.16721297344963	0.341361873020084	6.34872592617313	2.17105421827366e-10	1.14487312036452e-09
chr20	48797196	48797840	peak148328	1.84288526267251	2.6523491141829	0.339117032379214	7.8213385378324	5.22645777704201e-15	5.76954221644414e-14	1.84288526267251	2.98948592615226	0.269533722949293	11.0913242819514	1.38226144616734e-28	1.22090934376671e-27	1.84288526267251	2.32118130837406	0.266207939828362	8.71942929226922	2.79607533757275e-18	7.20210690303654e-17	1.84288526267251	2.77267742726275	0.285768447735506	9.7025317148694	2.941085598494e-22	5.69763249276877e-21	1.84288526267251	2.76472645397151	0.326781211129475	8.46048169175824	2.66275352680701e-17	4.22861157092934e-16
chr20	49045627	49047180	peak148374	22.9135132821838	0.443167675724546	0.113339454602563	3.91009183235053	9.22610387315126e-05	0.000270257240096205	22.9135132821838	0.35576171651659	0.095543918376198	3.72354120034936	0.000196447785040902	0.000457683301783015	22.9135132821838	0.320199423557754	0.0978983712308849	3.27073289914693	0.00107269173476538	0.00339530253438781	22.9135132821838	0.543691988709429	0.0997776872279034	5.44903378515455	5.06441933456077e-08	2.1727992628922e-07	22.9135132821838	0.529164849188574	0.110730472287567	4.77885480172371	1.76296445322319e-06	6.18602849238539e-06
chr1	158285644	158286321	peak14848	3.99040147200772	3.38056649247736	0.324599425218051	10.4145794164807	2.12735793751795e-25	2.19594141729465e-23	3.99040147200772	4.58923886303905	0.298457748791508	15.3765110191357	2.35289453834766e-53	2.41075831514258e-51	3.99040147200772	3.45164644583698	0.284993676635652	12.1113088773886	9.20140225545682e-34	3.57168449320204e-31	3.99040147200772	4.20019481016011	0.307490064041503	13.6596114845298	1.76925168442492e-42	8.74010332105908e-40	3.99040147200772	4.24279850131419	0.343916652172854	12.3367056364044	5.74591371992755e-35	2.09151259405363e-32
chr20	50259768	50261137	peak148635	3.84311951191935	1.94841529724544	0.273701343041714	7.11876410832404	1.08899101937177e-12	7.8904786694344e-12	3.84311951191935	2.63523634568181	0.240551601197347	10.9549732056029	6.28969799024255e-28	5.2503984671717e-27	3.84311951191935	1.8632382208516	0.234894862617805	7.93222210178031	2.15259013298047e-15	3.1776549326986e-14	3.84311951191935	1.58032346400274	0.230943001364542	6.84291558811176	7.75973808238515e-12	4.30881963691495e-11	3.84311951191935	2.23520201723197	0.279071470911472	8.00942500475453	1.15245990179364e-15	1.3613002016746e-14
chr20	50272150	50272485	peak148638	0.977227767993082	2.06467081949099	0.341893681790795	6.03892651269983	1.55142875744493e-09	7.43567656721352e-09	0.977227767993082	3.23104929099191	0.309115968172609	10.4525473403811	1.42641602439301e-25	9.97986163348716e-25	0.977227767993082	2.35238306419506	0.29816023273871	7.88966067871482	3.0300927300398e-15	4.34323757947259e-14	0.977227767993082	3.16023051305995	0.313920781269681	10.0669681703712	7.73249946875662e-24	1.96249417709801e-22	0.977227767993082	2.084092061605	0.3290648992261	6.33337699191377	2.39852542500637e-10	1.25858891042064e-09
chr20	50274776	50275487	peak148641	5.41647618947059	2.93927991713618	0.233916381279586	12.5655155105321	3.2673838566327e-36	1.80777814019774e-33	5.41647618947059	3.64127801202627	0.193800093195292	18.7888351960541	9.32026673900109e-79	9.91676381029716e-76	5.41647618947059	2.72329623371881	0.18328617058757	14.8581653759724	6.15888059261616e-50	2.12974090892667e-46	5.41647618947059	2.58750378726942	0.180361631407938	14.3461986181366	1.1253897373361e-46	9.72899427927061e-44	5.41647618947059	3.37199870052758	0.240044557048506	14.0473866268344	7.99295807795782e-45	9.21321634452604e-42
chr20	50276117	50276465	peak148642	1.85332334322171	2.88693355235514	0.36802180458967	7.8444633343776	4.34808912887962e-15	4.86198616254348e-14	1.85332334322171	3.80241708361965	0.330416857087267	11.5079391443258	1.20319329350127e-30	1.27139569409546e-29	1.85332334322171	3.04042430304247	0.323287464127893	9.40470831816626	5.21747159435855e-21	2.220555910559e-19	1.85332334322171	2.8475901927673	0.314800304798131	9.04570341694347	1.48704628273741e-19	1.87500676233581e-18	1.85332334322171	2.94956257341025	0.355464568984882	8.29776813434168	1.06085467269164e-16	1.50499916232521e-15
chr20	50338475	50339748	peak148666	3.5784292511394	2.04672119778217	0.28599660282867	7.15645283034457	8.27913493944594e-13	6.14361558382061e-12	3.5784292511394	2.64352645513111	0.239232871756224	11.0500134689886	2.19181995589834e-28	1.8995772951119e-27	3.5784292511394	1.37453939786075	0.221831410459218	6.19632447458765	5.77969166913124e-10	3.81415530378928e-09	3.5784292511394	1.37152455176581	0.2224643346288	6.16514352313739	7.04192396345309e-10	3.40454010005184e-09	3.5784292511394	0.817710617301103	0.235873787105016	3.46672950537331	0.000526831764659653	0.00137234217867652
chr20	50347750	50348530	peak148671	4.88332680471116	2.89855837312469	0.288016718450541	10.063854587047	7.98109135589136e-24	5.8409764886079e-22	4.88332680471116	3.87928190144165	0.247091711274586	15.6997654086855	1.51802373761433e-55	1.76447935619171e-53	4.88332680471116	0.967529804824601	0.204067665480849	4.74122052871429	2.124345443133e-06	9.56508664368998e-06	4.88332680471116	1.625513474242	0.2124640006689	7.65077127948451	1.99777403574366e-14	1.38442938188408e-13	4.88332680471116	2.16864508539817	0.253718347104811	8.54745078605729	1.25836919676106e-17	2.13305915803909e-16
chr20	50349265	50349703	peak148672	2.86285574099414	2.39242495550478	0.295310106809449	8.10139883579573	5.43308140032309e-16	7.31746659486553e-15	2.86285574099414	3.57261330711572	0.266471475311493	13.4071134741139	5.49356965417787e-41	1.62713180849225e-39	2.86285574099414	1.69830215840633	0.228243198035326	7.44075693394147	1.0011000048645e-13	1.11761220882048e-12	2.86285574099414	2.88590638118705	0.258638022978284	11.1580901676988	6.53810085195943e-29	4.3270340183877e-27	2.86285574099414	2.07900172421848	0.275259511766256	7.55287877566214	4.25741230511527e-14	3.83638612406218e-13
chr20	51532550	51533094	peak148927	1.26025687608955	2.53182138309781	0.412705915783319	6.13468643475195	8.5327325658819e-10	4.21818287531374e-09	1.26025687608955	3.37119930746794	0.37575409928421	8.97182309890932	2.91646538888641e-19	1.36285639388773e-18	1.26025687608955	2.53270269109037	0.362111499830159	6.99426196704131	2.66658894756479e-12	2.39508170926728e-11	1.26025687608955	2.54522912894772	0.369622881616179	6.88601614115092	5.73764835018019e-12	3.21568687113826e-11	1.26025687608955	2.59263299910992	0.404662326145476	6.406904798392	1.48503480583087e-10	7.96471556194359e-10
[truncated: 2,081 more rows]
